# Supplementary material for: Screening and evaluating of long noncoding RNAs in the puberty of goats
Source: BMC Genomics. 2017 Feb 14;18:164. doi: 10.1186/s12864-017-3578-9 (PMC5310007; doi:10.1186/s12864-017-3578-9)
Supplement: Additional file 1: — The production of reads from the Illumina HiSeq 4000 platform. (XLSX 9 kb) [file 12864_2017_3578_MOESM1_ESM.xlsx]

## Sheet: Sheet1
Sample name	Prepub_1	Prepub_2	Prepub_3	Pub_1	Pub_2	Pub_3
Raw reads	118726766	133948474	144285430	133066914	133570278	111400698
Total reads	117424068	132481702	142696176	132086794	131801718	110067356
Total mapped	99014822 (84.32%)	111573489 (84.22%)	119492388 (83.74%)	106268033 (80.45%)	109172350 (82.83%)	91023114 (82.7%)
Multiple mapped	9623018 (8.2%)	8888116 (6.71%)	8320348 (5.83%)	10292821 (7.79%)	6730853 (5.11%)	6325093 (5.75%)
Uniquely mapped	89391804 (76.13%)	102685373 (77.51%)	111172040 (77.91%)	95975212 (72.66%)	102441497 (77.72%)	84698021 (76.95%)
Read-1	45721530 (38.94%)	52414137 (39.56%)	56656134 (39.7%)	48834368 (36.97%)	51890814 (39.37%)	43270475 (39.31%)
Read-2	43670274 (37.19%)	50271236 (37.95%)	54515906 (38.2%)	47140844 (35.69%)	50550683 (38.35%)	41427546 (37.64%)
Reads map to '+'	44623861 (38%)	51278873 (38.71%)	55496884 (38.89%)	47954806 (36.31%)	51190125 (38.84%)	42290509 (38.42%)
Reads map to '-'	44767943 (38.13%)	51406500 (38.8%)	55675156 (39.02%)	48020406 (36.36%)	51251372 (38.89%)	42407512 (38.53%)
Non-splice reads	72082866 (61.39%)	82717100 (62.44%)	90164952 (63.19%)	75520277 (57.17%)	82350098 (62.48%)	69730276 (63.35%)
Splice reads	17308938 (14.74%)	19968273 (15.07%)	21007088 (14.72%)	20454935 (15.49%)	20091399 (15.24%)	14967745 (13.6%)
