# Supplementary material for: Screening and evaluating of long noncoding RNAs in the puberty of goats
Source: BMC Genomics. 2017 Feb 14;18:164. doi: 10.1186/s12864-017-3578-9 (PMC5310007; doi:10.1186/s12864-017-3578-9)
Supplement: Additional file 2: — The FPKM of differential expression transcripts. (XLSX 5267 kb) [file 12864_2017_3578_MOESM2_ESM.xlsx]

## Sheet: total FPKM
transcript_id	gene_id	gene_name	length	Pub_FPKM	Prepub_FPKM	log2(foldchange)	pvalue
XM_005682857.1	102173288	-	939	0.0275592	0	inf	1
XM_005690178.1	102175320	-	930	0	0	0	1
XM_005687718.2	102176138	-	6686	6.39849	6.55136	-0.0340626	0.9142
TCONS_01674966	XLOC_854435	-	242	0	4.27663	#NAME?	1
XM_005694577.1	102178664	-	411	0	0	0	1
XM_013964522.1	102170182	-	6648	34.3859	37.4359	-0.122603	0.5032
TCONS_00825387	XLOC_378395	-	474	0.393054	0.0643774	2.6101	1
TCONS_00279434	XLOC_202868	-	4581	1.28143	1.51703	-0.243492	0.37715
XM_013972072.1	102178483	-	1150	0.0211646	0	inf	1
XM_005680482.2	102188830	-	7396	7.47254	6.49363	0.202574	0.22575
XM_013963469.1	102174244	-	2578	9.65894	8.88917	0.119816	0.4725
XM_013971183.1	102171268	-	2501	0.44754	0.304332	0.556369	1
XM_005678650.2	102189180	-	1984	8.70371	7.38821	0.236406	0.29595
XM_013976900.1	102183503	-	1068	0.0697937	0.0393023	0.828483	1
XM_005692309.2	102183173	-	1928	0.0740639	0.000272855	8.08449	1
XM_013967956.1	102191713	-	458	4.72475	3.58699	0.397466	0.64925
TCONS_01236044	XLOC_598569	-	280	0.843961	0	inf	0.17025
TCONS_01236043	XLOC_598569	-	367	0.151845	0.359352	-1.2428	1
XM_005682609.2	102185555	-	713	18.9682	18.1923	0.0602526	0.77765
XM_013974243.1	102174890	-	936	0.696463	0.257878	1.43335	0.64795
XM_005687417.2	102175488	-	9435	18.8035	13.4292	0.485632	0.19965
TCONS_01878560	XLOC_930184	-	316	0.24858	0.194264	0.355691	1
XM_013963031.1	102174535	-	2094	25.3495	25.2478	0.00580128	0.96695
XM_005681882.2	102187753	-	3094	972.942	1090.01	-0.163909	0.34865
XM_005690142.2	102190055	-	2558	8.90802	5.4098	0.71953	0.0014
XM_005693904.2	102177092	-	2692	14.1307	13.1898	0.0994093	0.50385
XM_005697055.2	102169639	-	8051	28.2522	30.0515	-0.0890719	0.46825
XM_005692374.2	102177185	-	904	16.7226	20.0952	-0.265052	0.16485
XM_013962982.1	102188735	-	7523	5.3825	4.62434	0.219028	0.14495
XM_005701176.1	102177512	-	1143	0	0	0	1
XM_005683318.1	102184056	-	6642	18.7225	17.8239	0.0709648	0.655
XM_005690256.1	102181522	-	986	0	0.0382002	#NAME?	1
XM_005688863.2	102190801	-	1523	1.75637	1.68999	0.0555814	0.8583
TCONS_00502992	XLOC_314363	-	1082	0.362111	0.288641	0.327158	1
XM_013965086.1	102173654	-	1027	4.36929	4.84985	-0.15054	0.57975
XM_005679544.2	102179545	-	849	0.214931	0.0937601	1.19683	1
XM_005686572.2	102171435	-	1895	80.9849	81.3263	-0.00606847	0.9632
XM_013967968.1	106502665	-	498	2.69143	1.65389	0.702509	0.15825
XM_005685121.2	102187593	-	8186	0.000857958	0.000175257	2.29144	1
XM_013968733.1	102172078	-	2609	54.2553	53.7908	0.012405	0.9217
XM_013964831.1	102179654	-	1195	3.05567	2.80166	0.125209	0.6649
XM_013962458.1	102174779	-	1941	0.681125	0.737178	-0.114094	0.7639
XM_005688164.2	102171258	-	1587	14.9226	18.605	-0.318187	0.60115
XM_005683251.1	102183062	-	781	0.773496	1.37482	-0.829774	0.23495
XR_001295617.1	102174698	-	5063	0.00872802	0.0091003	-0.0602609	1
XM_013972988.1	102191277	-	806	0.257341	1.202	-2.22368	0.23895
XM_005677175.2	102170101	-	1490	11.2537	11.4389	-0.0235487	0.90085
XM_005693936.2	102185308	-	2262	30.7511	31.1578	-0.0189554	0.8874
XM_005700837.2	102169370	-	2528	4.23106	4.08625	0.0502428	0.90285
TCONS_01671870	XLOC_845927	-	686	1.2937	0.622452	1.05547	0.0746
XM_013966062.1	102176122	-	5025	8.90306	8.67103	0.0380978	0.86035
XM_013963683.1	102191552	-	5060	33.4247	33.751	-0.0140148	0.9076
XM_013971857.1	102169899	-	3880	6.10692	6.15324	-0.0109009	0.949
XM_005702124.2	102179383	-	571	2.07731	1.13013	0.878233	0.09195
XM_013967714.1	102169189	-	652	15.9965	18.0268	-0.172382	0.66225
XM_005690044.2	102185584	-	8204	0.0988679	0.0370791	1.41489	1
XM_013972440.1	102171461	-	973	1.67511	1.38262	0.276852	0.7048
XM_013975587.1	102172968	-	5246	31.0361	31.3159	-0.0129468	0.91785
XM_005682628.2	102190507	-	420	0	0	0	1
XM_005697744.1	102182750	-	1858	0.0639105	0.0526059	0.280829	1
XM_013965055.1	102189202	-	3831	6.4245	4.55403	0.49644	0.0041
XM_005683720.2	102187485	-	3182	1.3656	0.932242	0.550757	0.1639
XM_005681790.2	102188127	-	2419	8.39017	8.48649	-0.0164682	0.92425
XM_013973192.1	102177199	-	6211	1.54122	0.227824	2.75809	0.2166
XM_013964155.1	102172974	-	2136	0.841714	0.859629	-0.0303833	0.97645
XM_013967729.1	102176832	-	1845	1.69373	1.96397	-0.213574	0.73045
XM_005690076.2	102168926	-	3916	8.1003	7.93862	0.0290866	0.85175
XM_013976327.1	102189103	-	3073	0	0	0	1
XM_005699304.2	102190585	-	1165	0	0.0312538	#NAME?	1
XM_005701394.2	102189663	-	1564	37.1723	35.9766	0.047169	0.8842
XM_005693573.2	102180345	-	5887	1.56802	1.50197	0.062084	0.7748
XM_013965969.1	102180039	-	3730	13.6844	12.2573	0.158898	0.4587
XM_005676186.1	102169916	-	1635	11.3704	12.1433	-0.0948773	0.59305
XM_013965041.1	102183680	-	1796	0	7.84e-05	#NAME?	1
XM_005693652.1	102178941	-	1317	0.549102	0.463284	0.245178	1
XM_005698381.2	102172031	-	1334	1.41516	0.700592	1.01432	0.0182
XM_005687724.2	102178182	-	1425	1.2375	1.0313	0.262954	0.73925
XM_005696321.2	102170922	-	796	96.095	109.136	-0.1836	0.5604
XM_005700264.2	102190029	-	999	2.63573	3.77175	-0.517033	0.0908
XM_005693100.1	102185497	-	2266	9.54187	10.7258	-0.168735	0.31675
XM_013964141.1	102184602	-	3622	2.95594	2.8465	0.0544263	0.89845
XM_005696890.1	102188817	-	1440	0.064845	0.0388583	0.738773	1
XM_013963603.1	102185061	-	3635	3.85101	4.02318	-0.0631014	0.72785
XM_005676618.2	102188094	-	4978	35.014	35.3375	-0.0132675	0.91415
XM_013970914.1	102172835	-	664	51.3337	47.984	0.0973518	0.5603
XM_013977228.1	106503971	-	752	1.1154	1.25079	-0.165278	0.7218
XM_013968831.1	102184383	-	4173	16.7261	17.6458	-0.077228	0.64805
XM_005692962.2	102184085	-	1030	0.104569	0.0924849	0.177159	1
XM_013976337.1	102190593	-	1203	0	0.0181461	#NAME?	1
XM_013969314.1	102168840	-	7196	0	0	0	1
XM_013968694.1	102173482	-	6005	4.06269	4.32225	-0.0893463	0.5804
XM_005675123.2	102189710	-	3115	2.20931	1.86254	0.246325	0.3044
XM_005685261.2	102176421	-	2353	28.4208	28.3162	0.00531648	0.97295
XM_013969277.1	102185196	-	535	1.71683	1.70032	0.0139364	0.98385
XM_005693203.2	102171814	-	2971	13.8524	13.1461	0.0755048	0.61235
XM_005682261.2	102174646	-	6784	0.730683	0.624896	0.225631	0.3822
XM_005702090.2	102190408	-	391	0.127848	0	inf	1
TCONS_01551254	XLOC_774011	-	865	0.18614	0.165138	0.172716	1
XM_013968825.1	102185479	-	674	0.0660641	0	inf	1
TCONS_04305534	XLOC_2064994	-	1081	1.30868	1.24345	0.0737559	0.85305
XM_013967374.1	102189405	-	9014	5.33676	5.2705	0.0180256	0.967
XM_013976517.1	102178613	-	312	0	0	0	1
XM_005685242.2	102171157	-	1166	25.4608	28.0912	-0.141838	0.38255
XM_005680550.2	102180921	-	1525	1.61904	0.68018	1.25115	0.1037
XM_005688091.1	102173480	-	531	0.0976122	0.0514214	0.924692	1
XM_005696912.2	102174613	-	1231	0.0388671	0.0461964	-0.24923	1
XM_013969497.1	102191743	-	8953	2.10255	1.78767	0.234059	0.7044
XM_005690712.2	102170718	-	6857	22.7655	20.8867	0.124264	0.7344
TCONS_00152917	XLOC_084265	-	905	1.58792	1.72553	-0.119905	0.75675
XM_013966182.1	102189036	-	2919	0.364426	0.330137	0.142565	1
NM_001287236.1	102181974	-	586	0.156943	0.133908	0.228993	1
XM_005676200.2	102173893	-	2441	3.55506	3.58564	-0.0123538	0.95495
XM_005682449.2	102186297	-	6054	12.1748	8.74576	0.477242	0.0005
XM_013971443.1	100861155	-	10216	0.19778	0.168563	0.230609	1
XM_005690840.1	102182524	-	1890	0	0	0	1
XM_013964431.1	102182859	-	2380	110.024	99.9235	0.13892	0.25745
XM_013962688.1	102190193	-	4063	3.58959	4.70839	-0.391413	0.311
XM_005695550.2	102184764	-	1533	45.131	39.9712	0.175157	0.2071
XM_013965972.1	102179887	-	7407	7.96434	6.95042	0.196453	0.25875
XM_005680835.1	102181757	-	1210	8.71364	9.57762	-0.136392	0.51705
XM_005691861.2	102169040	-	1825	29.1299	29.7854	-0.0321082	0.82415
XM_005682287.2	102182024	-	4629	35.8181	35.3076	0.02071	0.8673
XM_013965851.1	102184201	-	1733	11.5427	12.2192	-0.0821609	0.7869
XM_005679691.1	102189189	-	1029	0.0366544	0.136636	-1.89828	1
XM_013965488.1	102173186	-	510	0	0	0	1
XM_005695833.2	102171663	-	7489	16.972	17.9629	-0.0818571	0.6902
XM_005695318.2	102187628	-	4111	0.876511	0.977221	-0.156913	0.5672
XM_013972680.1	102170089	-	5704	32.0322	37.453	-0.225556	0.46375
TCONS_03109979	XLOC_1485209	-	802	0.423722	0.329141	0.364414	1
XM_005685503.2	102181125	-	2714	58.0784	60.6324	-0.0620874	0.6163
XM_005689056.1	102178186	-	1104	0.401413	0.385284	0.0591635	1
XM_013966516.1	102190693	-	4347	0.0265038	0.141039	-2.41182	1
XM_005678860.2	102188647	-	659	5.74856	4.41547	0.380633	0.23755
XM_005709682.2	102188891	-	1656	0.381489	0.380051	0.00545201	1
XM_005679110.1	102191302	-	2481	0.000113465	0.000109842	0.0468198	1
XM_005680584.2	102189012	-	3905	8.48626	9.06456	-0.0951089	0.5353
XM_005701710.2	102190873	-	2870	0.339998	0.103032	1.72243	1
XM_013972513.1	102170548	-	5421	1.17337	0.60996	0.943873	0.28405
XM_005676188.2	102170472	-	6905	0.371474	0.399571	-0.105192	1
XM_013965944.1	102176795	-	2285	0.038414	0.135952	-1.82339	1
TCONS_04438615	XLOC_2107954	-	1263	0.352907	0.308064	0.196057	1
XM_013965845.1	102172261	-	1690	2.75198	3.59901	-0.38713	0.42445
XM_013973056.1	102187001	-	4606	9.99699	10.0328	-0.00515579	0.98445
XM_013972503.1	102177374	-	2406	25.6121	16.7426	0.613297	0.0001
XM_013963546.1	102178791	-	2334	1.56286	0.878831	0.83053	0.1683
XM_005700802.2	102180297	-	3620	6.05366	6.08114	-0.00653297	0.9698
XM_013975664.1	102180459	-	1796	2.87591	2.83401	0.0211772	0.95125
XM_005674949.2	102189797	-	1767	0.577701	0.808551	-0.485016	0.2427
XM_013973135.1	106503374	-	263	2.39452	0.499951	2.25988	1
XM_013968910.1	102182984	-	10403	9.21699	9.16973	0.00741598	0.95185
XM_005689157.2	102188239	-	1167	113.496	121.659	-0.100201	0.4316
TCONS_02279116	XLOC_1092568	-	362	0.939995	0.380041	1.3065	1
XM_005688011.2	102188233	-	2192	15.6546	15.7011	-0.00428465	0.9789
XM_005686178.2	102175964	-	1326	0.100369	0.0990176	0.0195612	1
XM_005693075.2	102174689	-	3203	22.5994	23.004	-0.0255991	0.89295
XM_013965281.1	102172056	-	926	3.49638	2.90447	0.26759	0.392
XM_005679994.2	102175094	-	1906	1.3172	0.815334	0.692009	0.4571
XM_013971886.1	102171005	-	2183	2.41087	2.50783	-0.0568882	0.8199
TCONS_03802412	XLOC_1812894	-	667	0.342207	0.276728	0.306405	1
XM_005682715.2	102169177	-	1838	1.44654	1.56188	-0.110676	0.71225
TCONS_01713680	XLOC_817165	-	763	0.340147	0.451807	-0.40955	1
TCONS_01713681	XLOC_817165	-	490	0.258449	0.187946	0.459562	1
XM_005686628.1	102190968	-	1694	12.2229	14.4016	-0.236638	0.3694
XM_005699650.2	102175556	-	1380	0.0127259	0	inf	1
XM_005695119.2	102189523	-	7267	2.4142	2.23629	0.110436	0.69795
XM_013972775.1	102179899	-	1825	13.4566	13.1154	0.0370493	0.82245
XM_005686497.2	102174216	-	5834	16.7559	16.2635	0.0430366	0.7398
XM_013976153.1	102171309	-	3954	27.385	24.581	0.155841	0.69415
XM_005681646.2	102181376	-	3843	63.1761	65.7338	-0.0572577	0.69465
XM_013970727.1	102180871	-	5002	0.851407	0.68463	0.314524	0.53685
XM_013973660.1	102189252	-	3387	35.5108	36.0923	-0.0234341	0.85465
XM_013963079.1	102187452	-	1094	1.79176	1.38429	0.372226	0.3
XM_013967053.1	102189591	-	1251	64.819	72.0824	-0.15323	0.2543
XM_005679285.1	102173444	-	591	17.0078	16.5378	0.0404291	0.86975
XM_005676154.2	102184384	-	1254	6.2709	0.723189	3.11623	0.32715
XM_005679398.2	102185894	-	4293	2.20102	1.86998	0.235149	0.5976
XM_005679304.2	102177954	-	1213	0.367217	0.0905017	2.02062	1
XM_005682709.2	102191418	-	349	0	0	0	1
XM_013962298.1	106501813	-	249	0	0	0	1
XM_005682340.1	100861401	-	526	78.5825	88.6456	-0.173842	0.53975
TCONS_01407070	XLOC_706320	-	316	0.24858	0.999489	-2.00748	1
XM_013970342.1	102172833	-	5668	31.4619	32.763	-0.0584629	0.6326
TCONS_02192934	XLOC_1037040	-	2123	0.364314	0.887581	-1.2847	0.0035
XM_005701738.1	102175286	-	1318	0.0269042	0	inf	1
XM_013969477.1	102188981	-	5200	0.862415	0.584198	0.561926	0.54985
XM_005676335.1	102186063	-	2210	0	0.000682387	#NAME?	1
XM_013969890.1	102182814	-	4592	5.75562	6.02447	-0.0658646	0.68005
TCONS_02958648	XLOC_1424536	-	1650	0.428886	0.502504	-0.22854	1
XM_005690018.2	102178925	-	2580	0.00636097	0.0134372	-1.07891	1
XM_013972146.1	100860883	-	1868	805.884	805.866	3.19e-05	0.99985
XM_013963065.1	102182754	-	1149	0.0159301	0	inf	1
XM_005690921.2	102185680	-	5101	15.5129	19.8576	-0.356219	0.34895
XM_013965678.1	102180124	-	4545	0	0.0439465	#NAME?	1
XM_013967043.1	102178020	-	1118	0.623907	0.533151	0.226787	0.64925
XM_005679291.2	102174999	-	7985	3.81615	4.67015	-0.291353	0.3029
XM_013970378.1	102175321	-	3611	6.56482	5.50139	0.254958	0.52505
XR_310961.2	102176469	-	3604	1.26546	1.21464	0.0591385	0.89695
TCONS_00906219	XLOC_505346	-	5349	1.4593	1.39701	0.0629344	0.8829
XM_013967608.1	102180230	-	4834	37.1768	28.5911	0.378835	0.00245
XM_013969049.1	102182985	-	1323	1.0786	1.1885	-0.139988	0.7079
XM_013971632.1	106503156	-	779	0	0.0795564	#NAME?	1
XM_013974815.1	102174355	-	1631	0.758864	0.784418	-0.0477808	0.94255
XM_005680372.2	102172971	-	1703	0.173337	0.170701	0.0221105	1
XM_005686868.2	102172635	-	1889	30.0951	32.1782	-0.0965558	0.48925
XM_013969741.1	102185016	-	2811	9.99e-05	0.566538	-12.4696	0.4436
XM_005678104.2	102168227	-	2557	0	0.177297	#NAME?	1
XM_013969467.1	102180953	-	1985	27.8009	27.5066	0.0153555	0.9152
TCONS_04353931	XLOC_2078192	-	233	4.84626	3.46467	0.484153	0.71175
XM_005681404.1	102187468	-	1331	0.317722	4.21e-06	16.2034	1
XM_013976619.1	102184607	-	7642	1.42889	0.981162	0.54233	0.3675
XM_013973466.1	102176835	-	6014	0	0.0233905	#NAME?	1
XM_013967421.1	102177804	-	5752	0.852699	0.615106	0.471201	0.59955
XM_005683542.1	102176882	-	2113	4.32329	2.37601	0.863591	0.18825
XM_005699960.2	102186666	-	2154	0.121702	0.0838127	0.538111	1
XM_013974576.1	102172588	-	1733	0.316979	0.00042873	9.5301	1
XM_005695131.2	102169057	-	2473	1.92595	1.75491	0.134171	0.80785
XM_013970186.1	102173956	-	2192	0.000901932	0.000451524	0.998217	1
XM_005676708.2	102188546	-	1806	0.773196	0.842685	-0.124158	0.8506
XM_005689230.2	102185672	-	2656	3.49468	3.65909	-0.0663242	0.8846
XM_005687666.2	102182606	-	4711	0.256029	0.252002	0.0228746	1
XM_013963969.1	102179321	-	2301	14.535	14.2848	0.0250458	0.8726
XM_005691247.1	102190158	-	5805	1.45409	1.09969	0.403025	0.06925
TCONS_00510619	XLOC_240296	-	429	0	0.315112	#NAME?	1
TCONS_01420933	XLOC_670999	-	321	1.20517	1.40337	-0.219651	0.87385
XM_013962974.1	102169353	-	17453	5.60026	4.75312	0.236618	0.6581
XM_013971888.1	102175157	-	1344	5.49603	4.57388	0.264971	0.50435
NM_001285690.1	100750233	-	2395	45.5925	41.8855	0.122344	0.3901
XM_013976277.1	102188481	-	1942	13.2344	12.5214	0.0798995	0.6202
XM_005693315.2	102178565	-	2278	0.45926	0.014377	4.99748	1
XM_005698856.2	102173066	-	1154	0.0790594	0.0321338	1.29884	1
XM_005686858.2	102170526	-	1954	3.55641	4.36962	-0.297086	0.35055
XM_005681439.2	102170956	-	7128	2.87034	2.23946	0.358071	0.23805
XM_013976487.1	102184133	-	2367	3.04131	3.2741	-0.106402	0.6415
XR_310296.2	102168830	-	3286	2.55684	4.03758	-0.659129	0.01055
XM_013976158.1	102172520	-	2014	3.06127	2.41533	0.341908	0.48505
XM_013977049.1	102179435	-	1086	0	0	0	1
XM_013972772.1	102183913	-	2485	29.2196	28.7809	0.0218241	0.9316
TCONS_02187563	XLOC_1020496	-	290	9.0672	5.53731	0.711472	0.80475
TCONS_00968699	XLOC_465303	-	568	0.454708	0	inf	1
XM_005698551.2	102170663	-	270	19.9481	22.8861	-0.198215	0.6496
XR_001296792.1	102186533	-	1246	0.117618	0.259219	-1.14006	1
TCONS_04989432	XLOC_2415436	-	452	0.154974	0.4377	-1.49792	1
XR_001296702.1	102190362	-	2304	0.528135	0.2894	0.867839	0.52325
XM_013968576.1	102176053	-	1156	0.0982645	0.225763	-1.20007	1
XM_013975812.1	102176201	-	918	0	0.0256567	#NAME?	1
XM_005683571.2	102185464	-	724	6.31185	6.36744	-0.0126512	0.96925
XM_013963932.1	102181003	-	2237	10.6433	9.91342	0.102493	0.54505
XM_005694980.2	102168943	-	1551	39.3935	42.1479	-0.0975035	0.48485
XM_005675666.2	102189997	-	1495	136.287	148.89	-0.127599	0.29995
XM_005681752.2	102179276	-	938	0.000698424	0.103546	-7.21196	1
XM_013973303.1	102173046	-	7345	16.2146	14.7688	0.134738	0.29765
XM_005696599.2	102184569	-	776	0.173371	0.506847	-1.54769	1
XM_005693662.2	102181156	-	5156	0.408228	0.210704	0.954161	1
TCONS_03258613	XLOC_1573238	-	1563	1.03198	0.543274	0.925666	0.152
XM_013962943.1	102185625	-	1947	0.0807647	0.0881156	-0.125671	1
XM_013976465.1	102178155	-	2203	1.9799	2.30019	-0.216326	0.5318
XM_005689843.1	102185940	-	969	0	0	0	1
TCONS_03955895	XLOC_1916588	-	917	0.383952	0.732839	-0.932571	0.1223
XM_013969629.1	102184921	-	1165	20.4309	23.1765	-0.181914	0.2757
XM_013972148.1	102191171	-	1296	2.39333	2.93027	-0.292015	0.6585
XM_013964551.1	102177785	-	4784	12.678	14.0123	-0.144362	0.28665
XM_005675993.2	102170186	-	1581	1.66778	0.975628	0.773527	0.4993
XM_013971854.1	102186628	-	472	0	0	0	1
XM_013962431.1	102182556	-	2007	40.9967	39.1657	0.0659141	0.72545
TCONS_00694896	XLOC_379542	-	3430	0.555482	0.802068	-0.529985	0.5226
TCONS_00694897	XLOC_379542	-	2550	0.559191	1.87781	-1.74764	0.12815
TCONS_00694898	XLOC_379542	-	2611	1.81013	0.58454	1.63072	0.11465
TCONS_00694899	XLOC_379542	-	3435	1.96516	1.8382	0.096352	0.7976
XM_013963948.1	102187377	-	6629	3.2686	3.26608	0.0011118	0.99605
XM_013976471.1	102179553	-	3388	6.43551	5.58856	0.203577	0.23925
XR_001296683.1	102173593	-	2634	3.88389	4.49411	-0.210532	0.72185
XM_013970366.1	102190060	-	3801	1.76127	3.4036	-0.950449	0.29495
XM_005681064.2	102179362	-	606	112.124	114.714	-0.0329448	0.82155
XM_005698791.2	102175828	-	1761	6.626	8.18841	-0.305444	0.1181
NM_001285705.1	100860853	-	1052	0	0	0	1
TCONS_03283797	XLOC_1554367	-	2526	1.85555	1.30733	0.50522	0.4613
TCONS_02184038	XLOC_1011065	-	494	1.75415	0.392534	2.15988	0.03275
XM_013972374.1	102174693	-	5179	0.655498	0.669246	-0.0299455	0.96755
XM_013970072.1	100860844	-	3294	0.292286	0.337231	-0.206353	1
XM_005700047.2	102168332	-	2541	3.98784	4.21908	-0.0813197	0.8909
XM_005677406.1	102191194	-	428	165.883	191.388	-0.206334	0.1911
XM_013964545.1	102189469	-	3804	7.36119	7.10671	0.0507583	0.7517
XM_013971660.1	106503161	-	905	1.16236	0.749976	0.632136	0.22435
XM_005677587.2	102190750	-	2536	5.62639	7.63531	-0.440477	0.1646
XM_005686190.2	102182044	-	7062	9.05286	9.01283	0.00639279	0.96675
TCONS_03836456	XLOC_1815116	-	392	1.03279	0.569794	0.858028	1
XM_013966055.1	102186396	-	3689	1.65723	1.87254	-0.176221	0.44525
XM_013976665.1	100861188	-	345	2.09345	0.578022	1.85669	0.1014
XM_005697416.1	102188727	-	1083	0.920453	0.589281	0.643389	0.73815
XM_013972194.1	102181155	-	5918	1.28773	1.482	-0.202717	0.36375
XM_005701397.2	102190504	-	1633	0	0.0353592	#NAME?	1
XM_013968629.1	102172555	-	2128	5.0895	5.8055	-0.189896	0.34
XM_013967508.1	102189524	-	782	3.80034	4.18206	-0.138086	0.8899
XM_005687727.2	102179020	-	4027	25.5831	28.1396	-0.137413	0.2833
XM_013966511.1	102190132	-	3156	1.92649	1.78926	0.106618	0.91255
XM_013972349.1	102171819	-	1756	31.3343	30.4602	0.0408158	0.77745
XM_005680026.2	102185151	-	2180	19.0364	23.2581	-0.288974	0.1366
XM_005687977.2	102180136	-	1629	22.102	22.958	-0.0548175	0.72085
XM_005686719.2	102169766	-	710	12.5703	9.76072	0.364957	0.14605
XM_013963091.1	102190290	-	606	33.882	31.3228	0.113306	0.5538
XM_005695357.2	102173613	-	1277	0	0	0	1
XM_013968356.1	102189413	-	2754	69.3967	70.5558	-0.0238976	0.8435
XR_001297307.1	106503629	-	1870	0.0789047	1.00294	-3.66799	0.123
XM_005686604.2	102185092	-	793	39.8178	32.7004	0.284107	0.09855
XM_005700537.2	102188121	-	3418	0.136932	0.0383181	1.83736	1
XM_013974920.1	102185132	-	2221	0.979031	0.976138	0.00426861	0.98735
TCONS_02660626	XLOC_1272236	-	2941	0.597529	0.587956	0.0233004	0.9845
XM_013970777.1	106503050	-	741	1.88576	1.57192	0.262622	0.5367
XM_005689757.1	102174408	-	955	0.0202019	0	inf	1
XM_013963473.1	102177955	-	911	0	0	0	1
XM_013968635.1	102171992	-	718	0.281449	0.423336	-0.588927	1
XM_013976724.1	102190597	-	3029	13.9069	14.2364	-0.0337873	0.82135
TCONS_03379960	XLOC_1593373	-	1134	0.212975	0.393638	-0.886184	1
XM_005697573.2	102185968	-	2904	1.29597	1.82541	-0.494193	0.424
TCONS_00311717	XLOC_161721	-	613	2.45701	1.75477	0.485616	0.70625
XM_005674807.2	102168387	-	3584	13.6012	12.4632	0.126059	0.38945
XM_005697630.2	102177583	-	1254	11.3794	11.9635	-0.0722104	0.7076
XM_005699840.2	102178248	-	2373	8.68313	8.58557	0.0163013	0.9353
TCONS_00130058	XLOC_071404	-	1027	0.969506	0.579577	0.742249	0.12705
NM_001285638.1	100861293	-	688	0.24288	0.169144	0.521994	1
XM_005700059.1	102172875	-	1152	0.0158781	0	inf	1
XM_013963705.1	102188287	-	5390	0.385698	0.430547	-0.158699	1
XM_005684957.2	102185364	-	1858	4.34928	6.43247	-0.564595	0.18775
XM_005699792.2	100861114	-	822	70.53	73.6561	-0.0625664	0.66465
XM_013971638.1	106503157	-	549	16.3267	12.4361	0.39269	0.1325
XM_005677599.2	102169440	-	5086	0	0.000194867	#NAME?	1
XM_005676481.2	102177387	-	948	0	0	0	1
XM_013970966.1	106503087	-	3311	6.87987	7.14147	-0.0538398	0.81755
XM_013962733.1	102168878	-	1609	0.206556	0.232045	-0.167868	1
XM_005685589.1	102188598	-	942	0	0	0	1
XM_005674817.1	102172099	-	924	0	0	0	1
TCONS_00259007	XLOC_155913	-	3701	1.24003	1.34957	-0.122121	0.64265
XM_005687981.2	102181218	-	5432	3.44716	2.26199	0.607813	0.00155
XM_013968298.1	102187238	-	5964	0	0	0	1
NM_001285642.1	100860786	-	1455	2.26669	1.11784	1.01987	1
XM_005693228.2	102178852	-	3523	23.0891	25.1387	-0.122695	0.3555
XM_013964436.1	102184510	-	1512	6.8113	5.73211	0.248864	0.25155
XM_013970508.1	102175607	-	3397	0.824293	1.1329	-0.458795	0.1047
XM_005701993.1	102175850	-	510	0	0	0	1
XM_013970941.1	102184182	-	792	28.4039	27.8518	0.0283203	0.872
XM_005675810.2	102187172	-	1237	8.23842	7.17986	0.198411	0.6584
XM_005682220.1	102182580	-	1119	0	0	0	1
XM_005680836.2	102182017	-	972	0.019738	0.0402103	-1.02659	1
XM_005697563.2	102183653	-	4619	20.266	21.5992	-0.0919135	0.5151
XM_005701067.2	102179084	-	3224	20.108	20.6283	-0.036858	0.79445
XM_013970693.1	102168849	-	1071	17.5514	17.8153	-0.0215283	0.90775
XM_013969700.1	102184454	-	962	0	0	0	1
XM_005697599.2	102169243	-	1840	0.588567	0.312014	0.915599	0.5442
Novel_000711	XLOC_1364860	-	855	0.0267683	3.3048	-6.94789	0.24885
Novel_000710	XLOC_1364860	-	864	2.70087	1.81916	0.570148	0.51445
Novel_000713	XLOC_1371678	-	511	0.474276	0.339817	0.480972	1
Novel_000712	XLOC_1371290	-	3215	0.280943	0.35018	-0.31782	1
Novel_000715	XLOC_1372751	-	3901	1.10613	1.1417	-0.0456654	0.86255
Novel_000714	XLOC_1371725	-	2185	0.442491	0.460378	-0.0571715	1
Novel_000717	XLOC_1375695	-	7300	0.656504	0.764643	-0.219984	0.38005
Novel_000716	XLOC_1375514	-	1431	0.454836	0.566724	-0.317299	1
Novel_000719	XLOC_1383288	-	1464	0.218549	0.444408	-1.02392	1
Novel_000718	XLOC_1382856	-	2212	0.950433	0.861583	0.141596	0.6664
XM_005680297.2	102176670	-	3949	4.68478	3.80917	0.298508	0.34865
XM_013963719.1	102170299	-	7871	1.84868	0.848888	1.12285	0.1648
XM_013970423.1	102168754	-	3093	0.690751	2.32093	-1.74846	0.0967
XM_005687682.2	102186699	-	2092	46.0995	46.9779	-0.0272299	0.83425
XM_005688848.2	102186780	-	1178	12.5354	11.1684	0.166587	0.67165
XM_013967321.1	102172069	-	635	25.2422	25.7436	-0.0283742	0.89455
XM_013971402.1	102169325	-	1479	0	0	0	1
XM_013974544.1	102189536	-	2238	0.0926452	0.0385843	1.2637	1
XM_005690881.1	102174958	-	1072	1.74908	2.66543	-0.607775	0.07335
XM_013968278.1	102184069	-	2891	3.24786	3.88382	-0.257987	0.21255
XM_013964284.1	102170036	-	893	0.459634	0.168052	1.45158	1
TCONS_02484297	XLOC_1230023	-	598	0.989222	0.471515	1.06899	0.74305
TCONS_04947028	XLOC_2419954	-	323	0	0.779909	#NAME?	1
XM_013968627.1	102170333	-	2429	6.80081	4.25185	0.677616	0.00035
XM_005676473.2	102174345	-	7081	1.21021	1.3564	-0.164525	0.4435
XM_013973951.1	100860912	-	2637	4.90866	4.6987	0.0630664	0.8692
XM_013967792.1	102176973	-	1548	90.9587	99.2284	-0.125542	0.3238
XM_013970139.1	102180691	-	914	13.3581	13.9989	-0.0676026	0.74185
XM_013976240.1	102179360	-	5040	14.9272	16.4218	-0.13767	0.29405
XM_013966734.1	102190232	-	12437	1.17165	1.13778	0.042319	0.8174
XM_013967683.1	102172632	-	9940	8.5931	8.16581	0.0735816	0.74075
XM_005690895.2	102178844	-	2900	4.21437	3.72977	0.176228	0.6575
TCONS_02804663	XLOC_1306957	-	826	0.20498	0.0549137	1.90024	1
XM_013971781.1	102179616	-	2077	0.0318821	0.042218	-0.40511	1
XM_005695753.2	102176741	-	3809	2.94984	2.40356	0.295462	0.21225
XM_005699359.2	102183764	-	3544	1.39068	1.66264	-0.257684	0.7537
XM_013964854.1	102180479	-	2016	6.54863	7.842	-0.260029	0.7522
XM_013969115.1	102182612	-	4590	0.514981	0.935582	-0.861344	0.22135
XM_013964941.1	102183679	-	1036	0	0	0	1
XM_013977312.1	102172260	-	786	0.387188	0.335781	0.205514	1
XM_013976783.1	102188030	-	5172	0.257699	0.0626617	2.04003	1
XM_005687116.2	102179780	-	1539	4.14894	3.79566	0.128392	0.78815
XM_005679993.2	102175094	-	1945	10.7503	10.5522	0.0268388	0.8953
TCONS_03564162	XLOC_1635319	-	204	2.51911	3.96184	-0.653258	1
XM_013968242.1	102191808	-	4103	30.9951	33.7974	-0.124875	0.3208
XM_005681151.2	102177701	-	543	0.226674	0.192115	0.238643	1
XM_013965501.1	106502347	-	821	0	0	0	1
Novel_001042	XLOC_2030391	-	327	503.797	546.287	-0.116817	0.41835
Novel_001043	XLOC_2032120	-	1159	1.73077	0.678069	1.35191	0.05365
Novel_001040	XLOC_2030222	-	4968	0.865946	0.749602	0.208153	0.44215
Novel_001041	XLOC_2030249	-	2792	0.467217	0.862998	-0.885263	0.01415
Novel_001046	XLOC_2035135	-	3846	0.616325	0.704592	-0.193098	0.7746
Novel_001047	XLOC_2036484	-	6964	5.46046	5.49071	-0.00797046	0.9575
Novel_001044	XLOC_2033880	-	1047	1.12547	1.02907	0.129185	0.75885
Novel_001045	XLOC_2034228	-	665	0.589268	0.40488	0.541429	0.75985
XM_013966521.1	102191704	-	1938	8.01758	9.24615	-0.205685	0.36395
Novel_001048	XLOC_2036664	-	1303	3.89396	3.26554	0.253916	0.76015
Novel_001049	XLOC_2037206	-	1671	0.853634	0.875793	-0.0369726	0.95105
XM_013973945.1	102169432	-	585	6.34209	5.59371	0.181154	0.5693
XM_013963354.1	102183391	-	4746	0.000148593	1.12e-05	3.72733	1
XM_013972542.1	102171008	-	803	9.06918	5.79137	0.647067	0.0235
XM_005701767.2	102188132	-	999	0	0	0	1
XM_005680285.2	102175557	-	907	25.0656	27.9604	-0.157677	0.65545
XM_005692140.2	102183447	-	1532	0.132566	0.0494758	1.42191	1
TCONS_01229127	XLOC_666181	-	5822	1.70531	1.74167	-0.0304402	0.9466
XM_005698084.2	102191484	-	1462	0.519872	0.504647	0.0428809	1
XM_013969349.1	102186413	-	2274	12.9279	12.7455	0.0204973	0.9024
XM_005683010.2	102168627	-	2688	0	0	0	1
XM_005693532.2	102170175	-	13451	0.612751	0.579242	0.0811345	0.7068
TCONS_03343264	XLOC_1596496	-	308	0	0.745583	#NAME?	1
XM_013965627.1	102191519	-	4824	2.82685	2.57589	0.134124	0.8402
XM_005689112.2	102176143	-	1704	13.0393	12.076	0.11073	0.61075
XM_013968219.1	102182702	-	2280	9.70951	10.9033	-0.167293	0.44235
XM_013975693.1	102191494	-	950	59.2866	61.4166	-0.0509222	0.72425
XM_013971482.1	102171910	-	1301	14.9037	15.8746	-0.0910566	0.6126
XM_005693806.2	102174062	-	1564	0.025512	0.0107235	1.2504	1
XM_013977107.1	102172807	-	1526	11.4218	8.18237	0.481196	0.0128
XM_013964039.1	102179740	-	530	6.68e-05	6.6e-05	0.0182809	1
XM_005699611.2	102188923	-	6983	3.20344	2.99609	0.0965431	0.6206
XM_005699989.1	102171847	-	1224	0	0	0	1
XM_013970911.1	102191072	-	3507	0.98783	1.10744	-0.164895	0.5493
XM_005696617.2	102189917	-	582	7.93526	11.745	-0.565693	0.07155
TCONS_01972864	XLOC_982782	-	3518	1.2512	1.05945	0.240001	0.37465
XM_013976187.1	102179077	-	1013	0.170178	0.101436	0.746481	1
XM_005675427.1	102186525	-	5625	21.287	24.6968	-0.214352	0.3074
XM_013971319.1	102186331	-	3466	1.4916	1.09237	0.449393	0.2809
XM_013969897.1	102181701	-	739	18.6908	15.3668	0.282515	0.18715
XM_005680299.2	102176670	-	3889	3.83733	3.49288	0.135685	0.6431
XM_013968283.1	102191249	-	2188	1.30423	0.576228	1.17849	0.3186
XM_013977117.1	102174651	-	1034	24.4182	22.209	0.136812	0.42075
XM_013966965.1	102190555	-	2002	0.237904	0.301564	-0.342085	1
XM_005697271.2	102188726	-	6522	0.400529	0.141792	1.49812	1
XM_013970710.1	102185022	-	2304	1.32758	0.619378	1.09991	0.3067
XM_013962624.1	102191097	-	6532	0.00206138	0.017687	-3.10101	1
XM_013970888.1	102178384	-	2455	4.58376	4.03706	0.183224	0.3692
XM_013966116.1	102179476	-	3025	6.50752	5.011	0.377008	0.04135
TCONS_03623924	XLOC_1716919	-	3342	0.493264	0.386923	0.350314	1
XM_005696291.2	102186641	-	1324	2.48523	2.66225	-0.0992632	0.87695
TCONS_02969747	XLOC_1449024	-	4796	1.52595	1.43786	0.0857872	0.70905
XM_005684734.2	102187864	-	3482	17.2568	16.1128	0.0989535	0.4783
XM_013976984.1	102176088	-	4159	0.0897012	0.273868	-1.61028	1
XM_005693694.2	102190164	-	2239	0.253773	0.266157	-0.0687341	1
XM_013971210.1	102169788	-	1974	3.70525	4.00526	-0.112324	0.6591
XM_005685712.2	102180128	-	4663	6.70204	8.02271	-0.259489	0.38235
XM_013967422.1	102177804	-	5674	0.212848	0.0731104	1.54168	1
XM_005675437.2	102190267	-	1376	0.804337	0.766021	0.0704162	0.97095
XM_013971305.1	102177916	-	3573	5.03357	4.74645	0.0847327	0.6315
XM_013962612.1	102187282	-	2453	0.000137386	0.330038	-11.2302	1
XM_005697099.2	102184682	-	783	0.0547964	0	inf	1
XM_005675281.2	102190075	-	1090	34.9217	43.6084	-0.320484	0.05385
XM_013969024.1	102190709	-	5024	0.20283	0.17835	0.185556	1
XM_005683068.2	102185559	-	1743	6.62924	7.46857	-0.171988	0.61695
XM_013967228.1	102181129	-	1298	0.594611	0.766202	-0.36578	0.81745
XM_013970185.1	102184833	-	4927	7.32e-05	5.19e-05	0.494947	1
XM_005688547.2	102185192	-	3790	9.24297	9.64473	-0.0613835	0.68365
XM_013965933.1	102174567	-	10313	0.0110172	0.000110297	6.64221	1
XM_013965635.1	102191519	-	4715	1.46632	1.14585	0.355787	0.72555
XM_005696304.2	102190181	-	1276	45.016	52.3036	-0.216471	0.1249
XM_005699262.2	102174628	-	2637	0.46076	0.527731	-0.195786	0.6081
XM_005681812.1	102170683	-	1836	0.0482555	0	inf	1
XM_013969550.1	102174764	-	2649	3.24447	2.5505	0.347199	0.3401
XM_005691155.2	102184178	-	2152	0.219673	0.139336	0.656785	1
XM_005701866.2	102183317	-	665	0	0	0	1
XM_005696285.2	102185229	-	14282	0.117468	0.179956	-0.615375	1
XM_013966870.1	102182411	-	1606	210.127	208.133	0.0137543	0.9108
XM_005685412.2	102179567	-	8143	1.875	1.70206	0.139604	0.4523
XM_005699233.2	102190662	-	7127	4.7596	5.2082	-0.129945	0.49935
XM_005688557.2	102187963	-	1856	6.97449	6.9379	0.00758887	0.96915
XM_005696271.2	102180169	-	1066	4.05468	4.97784	-0.295932	0.57475
XM_013962559.1	102190922	-	2871	21.1315	22.6787	-0.101947	0.45845
XM_013975606.1	102184785	-	5983	0.412428	0.3852	0.0985346	1
XM_005699691.2	102168429	-	943	0.0216477	0	inf	1
XR_001295652.1	102190102	-	3479	0.446957	0.387871	0.204557	1
XM_005680345.2	102189738	-	1751	0.0042153	0.00637866	-0.597617	1
TCONS_03375492	XLOC_1583052	-	376	0.930674	0.650445	0.516848	1
XM_005692620.1	102188342	-	1511	1.00327	1.38646	-0.466693	0.19025
XM_005701318.1	102183056	-	1176	0	0	0	1
XM_013966313.1	102184149	-	7321	5.42525	4.43786	0.289825	0.20435
XM_013965629.1	102191519	-	4742	1.96852	1.68486	0.224483	0.7921
XM_013975926.1	106503744	-	731	19.2761	19.6271	-0.0260333	0.9038
XM_005680790.2	102189839	-	3028	25.5428	26.7299	-0.0655429	0.6225
XM_013963963.1	102178984	-	1053	0.776347	0.958889	-0.304662	0.89085
XM_005674712.2	102183911	-	1740	0.445645	0	inf	1
XM_005701626.2	102175670	-	1703	0	0.0194003	#NAME?	1
XM_005688446.1	102181793	-	300	0	0	0	1
XM_005677310.1	102186645	-	951	0	0	0	1
XM_005696119.2	102181731	-	2005	1.15713	1.46733	-0.342646	0.5637
XM_005676781.2	102183018	-	5540	5.54762	4.43002	0.324555	0.25875
XM_005689247.2	102190244	-	2862	0.586197	0.377246	0.635878	0.15795
XM_005676053.2	102185511	-	1631	2.73475	2.93875	-0.103793	0.88655
XM_005689840.2	102185016	-	3385	5.18601	5.26707	-0.0223742	0.9393
XM_005699170.1	102175744	-	1228	4.3829	5.84145	-0.41444	0.54865
XM_005679730.2	102177958	-	1030	6.80766	5.72242	0.250533	0.31715
XM_005688044.2	102178919	-	1056	0	0	0	1
XM_013966303.1	102179947	-	6167	0.555605	0.548675	0.0181065	0.9488
XM_005701077.2	102185910	-	1439	0.329752	5.28e-05	12.6081	1
XM_013975954.1	102176023	-	337	96.2588	94.9464	0.0198052	0.92185
XM_013963536.1	102179069	-	2766	26.3449	29.9866	-0.186796	0.1627
XM_013967200.1	102185005	-	3071	0.16927	0.163437	0.0505885	1
XM_013962870.1	102169824	-	2147	4.61511	4.33418	0.0906062	0.6745
XM_005679254.2	102187833	-	3459	1.54129	1.44046	0.0976095	0.82975
XM_013967175.1	102186772	-	3214	41.4561	39.1076	0.0841355	0.68825
XM_005692390.2	102181150	-	1057	3.2602	3.23751	0.0100773	0.96805
XR_001295864.1	102185262	-	1959	0.00176098	0.0797263	-5.50061	1
XM_005694625.2	102168578	-	6480	0.902744	1.17997	-0.386363	0.7001
XM_013967092.1	102170701	-	2111	16.3148	17.2103	-0.0770857	0.6156
XM_013970071.1	100860844	-	3015	0.209189	0.254175	-0.281012	1
XM_013972485.1	102178567	-	1455	0	0.0539793	#NAME?	1
XM_013971663.1	102180961	-	1494	28.9536	29.6679	-0.0351645	0.8161
XM_013967169.1	102185188	-	1957	0.00348958	0.00691149	-0.985942	1
XM_013970790.1	102179693	-	3704	0	0	0	1
XM_005676588.2	102179714	-	1568	24.799	25.6903	-0.0509423	0.76355
XM_005700147.2	102176675	-	3866	1.0597	1.09275	-0.0443034	0.86905
XM_013968472.1	102190998	-	3767	6.99367	6.6577	0.0710274	0.8498
TCONS_02612183	XLOC_1269939	-	1145	0.591826	0.837528	-0.500964	0.37325
TCONS_02612186	XLOC_1269939	-	319	4.14635	7.09052	-0.774049	0.33165
XM_013972197.1	106503248	-	944	7.17722	5.35381	0.42286	0.10555
XM_013976666.1	102189936	-	2679	0.601674	0.461053	0.384049	0.66505
XM_013968324.1	102173859	-	4629	0.141969	0.103351	0.458021	1
XM_005682100.2	102191512	-	2061	19.3547	18.1318	0.0941616	0.53155
XM_013969334.1	102175315	-	2639	0.000326969	0.183419	-9.13177	1
XM_005696762.2	100860991	-	2263	0.027731	0.33262	-3.5843	1
TCONS_00924704	XLOC_476863	-	235	1.5944	2.13146	-0.418829	1
XM_013966483.1	102174122	-	18017	11.0579	10.6271	0.0573264	0.63555
XM_013970339.1	106501722	-	2694	2.43761	1.95052	0.321605	0.7181
XM_005687970.2	102177450	-	1233	0	0	0	1
XM_005691060.2	102173216	-	455	0.244948	0.536153	-1.13017	1
XM_013975475.1	102188828	-	1248	48.363	48.7449	-0.0113462	0.93755
XM_005678247.2	102188185	-	989	2.65164	2.92566	-0.141878	0.66065
XM_005688755.2	102182053	-	5666	31.7743	35.1209	-0.144469	0.34315
TCONS_02988442	XLOC_1449099	-	433	0	0.305318	#NAME?	1
XM_005678922.1	102181358	-	3604	45.091	46.7705	-0.0527618	0.6739
XM_013966923.1	100860966	-	1800	1.7395	1.2909	0.430296	0.8663
XM_013974415.1	102184020	-	2740	15.6886	15.0301	0.0618631	0.6745
XM_005681503.2	102190394	-	4942	9.06376	7.78327	0.219733	0.27115
XM_005684219.2	102185566	-	1329	8.12159	10.06	-0.308793	0.1269
XM_005695021.2	102180540	-	1234	0	0	0	1
TCONS_03992504	XLOC_1918833	-	470	0.615868	0.126205	2.28685	1
XM_013972778.1	102169909	-	3250	0.000165976	8.66e-05	0.938778	1
XM_013968408.1	102188148	-	6628	17.4436	17.678	-0.0192538	0.8837
XM_013970395.1	102176632	-	4592	1.287	1.01798	0.338304	0.583
XM_005688074.1	102190614	-	1435	0.954046	1.12112	-0.232811	0.8304
XM_005678374.2	102175732	-	1563	93.4784	67.2728	0.474611	0.1256
XM_013969209.1	102175314	-	4302	0.435801	0.673731	-0.628504	0.62015
XM_013974923.1	102176010	-	1528	7.61424	7.15077	0.090602	0.6643
XM_005700534.2	102187575	-	1377	2.20904	3.12788	-0.501763	0.0807
Novel_000058	XLOC_066694	-	1531	0.993209	0.636412	0.642136	0.11
Novel_000059	XLOC_067086	-	552	0.158237	0.441214	-1.4794	1
XM_005678257.2	102169821	-	1913	87.4297	86.0007	0.0237738	0.8465
XM_013975469.1	102176852	-	8163	7.76498	7.04296	0.1408	0.3039
XM_005685812.2	102182313	-	4242	4.02185	4.44561	-0.144523	0.7391
Novel_000052	XLOC_060346	-	4080	2.33024	1.63361	0.512413	0.2999
Novel_000053	XLOC_060346	-	3838	1.78743	1.65504	0.111021	0.83875
Novel_000050	XLOC_053720	-	2806	1.16755	1.71664	-0.556101	0.04355
Novel_000051	XLOC_057225	-	4840	1.42176	1.47297	-0.0510479	0.82185
Novel_000056	XLOC_066184	-	1237	4.79843	4.22838	0.182458	0.46555
Novel_000057	XLOC_066112	-	626	0.529716	0.591727	-0.159714	1
Novel_000054	XLOC_061503	-	2553	0.697275	0.625063	0.157726	0.64815
Novel_000055	XLOC_064874	-	215	19.8094	42.2286	-1.09203	0.16725
TCONS_01380364	XLOC_706968	-	1510	0.442817	0.590338	-0.41483	0.3723
TCONS_01380369	XLOC_706968	-	392	0.34502	1.48116	-2.10197	0.0817
XM_005677976.2	102175076	-	3030	0.269378	0.099755	1.43317	1
XM_005697806.2	102175642	-	4822	3.93413	3.40824	0.207016	0.6183
XR_001297026.1	102184950	-	711	0	0	0	1
XR_001296336.1	106502698	-	2773	0.135379	0.146275	-0.11168	1
XM_013965318.1	102178443	-	4127	6.99067	6.56206	0.091282	0.5742
XM_005675502.2	102183108	-	2966	3.52805	3.48728	0.0167698	0.95115
XM_005701017.2	102186673	-	2418	1.9395	1.49822	0.372436	0.56405
XM_005699222.2	102188471	-	431	0	0	0	1
XM_013974401.1	102180714	-	9580	5.27886	4.62995	0.18923	0.1865
XM_005676482.2	102177387	-	907	1.06e-06	0.470007	-18.7572	1
XM_005702140.2	102185358	-	1266	4.62285	4.14054	0.158964	0.53275
XM_005689356.2	102168651	-	3916	8.44933	9.09034	-0.105497	0.7381
XM_005677988.1	102179532	-	249	41.822	60.3323	-0.528668	0.18015
XM_005699470.2	102170854	-	1940	11.5605	12.9707	-0.166046	0.32195
TCONS_01206324	XLOC_597537	-	378	0.379314	0.130716	1.53696	1
XM_005678346.2	102168963	-	3351	3.10569	5.36654	-0.789079	0.0712
XM_005688148.2	102190705	-	4481	22.722	22.4104	0.0199203	0.89565
XM_005701480.1	102181024	-	978	0.0456809	0.0235518	0.955755	1
XM_005676648.2	102171666	-	6508	0.000313262	0.000973751	-1.63618	1
XM_005692276.2	102173494	-	982	11.9006	12.9601	-0.12304	0.5602
XM_013977278.1	102175573	-	422	0.336224	0	inf	1
XM_013974902.1	102182367	-	6550	7.54e-05	6.62e-05	0.18751	1
XM_013962464.1	106501930	-	2711	24.9751	28.5535	-0.193179	0.152
XM_013971953.1	102187708	-	1864	3.24618	2.84775	0.188922	0.4466
TCONS_02855364	XLOC_1403160	-	960	0.423128	0.470496	-0.153087	1
XM_005680486.2	102190026	-	4097	3.66118	5.8975	-0.687795	0.13355
TCONS_04924274	XLOC_2347950	-	1141	0.403252	0.213775	0.915588	1
TCONS_02657373	XLOC_1266078	-	284	0.419316	2.29662	-2.4534	1
XR_001297010.1	102174878	-	4468	0.042852	0.144276	-1.7514	1
XM_013968586.1	102169606	-	1597	0.248511	0.217793	0.190347	1
XM_013965322.1	102180932	-	1434	6.74218	5.75034	0.229568	0.29535
XM_005699801.2	102174193	-	2104	5.09601	3.2707	0.639767	0.0052
XM_005690162.2	102171356	-	1737	0	0.0663902	#NAME?	1
XM_005678744.2	102189368	-	1243	0.0960676	0.0945313	0.0232585	1
TCONS_02342861	XLOC_1146978	-	4524	1.55521	1.22846	0.340256	0.15635
XR_001296769.1	102183173	-	1979	0	4.46e-07	#NAME?	1
XM_013970424.1	102168754	-	3208	0.290187	0.674027	-1.21582	0.282
XM_005700847.2	102173078	-	355	0	0	0	1
XM_005679556.2	102183848	-	3242	0.142267	0.111738	0.348487	1
XM_005691341.2	102177741	-	3964	2.72998	2.32783	0.22991	0.26365
XM_005694197.1	102189158	-	1319	0.126675	0.131369	-0.0524914	1
XM_005684772.2	102174028	-	1796	10.3012	5.19917	0.986464	0.01765
XM_013969217.1	102177937	-	7030	0.202542	0.44162	-1.12458	1
XM_013971536.1	102176725	-	2466	7.67964	7.7669	-0.0163012	0.92505
TCONS_01817456	XLOC_910648	-	306	0.282221	1.69646	-2.58763	1
XM_005682885.2	102183592	-	2992	14.6513	13.1544	0.155478	0.4733
XM_005697305.2	102178683	-	3099	0.611921	0.24998	1.29153	0.0034
XM_005679520.2	102172325	-	2964	4.63434	4.20591	0.139946	0.46145
XM_013968713.1	102178373	-	596	4.4477	8.19727	-0.882083	0.6244
XM_005680455.1	102182107	-	936	0.0921697	0.0204843	2.16977	1
XM_005691355.2	102181326	-	2395	11.9434	12.078	-0.0161704	0.9365
XM_005689975.2	102187245	-	1754	0.955041	0.804096	0.248194	0.50165
XM_013967684.1	102172632	-	9865	16.3665	15.8253	0.0485171	0.75295
XM_013972388.1	102177747	-	7136	39.9493	36.8645	0.115939	0.5838
XM_013970297.1	102181886	-	4296	40.4823	40.4632	0.000682054	0.9955
XM_013974741.1	102177493	-	6541	11.9045	1.84856	2.68703	5e-05
TCONS_02242073	XLOC_1092661	-	626	0.454938	0.0371978	3.61238	1
XM_005685125.2	102188771	-	517	39.1891	41.7602	-0.0916786	0.63965
XM_013969386.1	102184452	-	5137	0.128635	0.181235	-0.494572	1
TCONS_03108253	XLOC_1477761	-	264	1.31211	0	inf	1
XM_013972013.1	102168577	-	3208	2.20259	1.63781	0.427433	0.0754
XM_013964946.1	102185166	-	678	13.9364	14.3325	-0.0404273	0.86105
XM_013963663.1	102187742	-	2885	0.0367016	0.0401647	-0.130084	1
XM_013969207.1	102175314	-	5244	4.3e-05	0	inf	1
XM_013973776.1	102174987	-	3649	3.37566	3.57303	-0.081977	0.66945
TCONS_01552718	XLOC_777473	-	269	1.00289	0	inf	1
XM_013968895.1	102170063	-	4523	0.0586399	0.0470224	0.318534	1
TCONS_00949446	XLOC_471742	-	407	0.332496	0	inf	1
TCONS_03757109	XLOC_1761010	-	2914	0.355166	0.595151	-0.744762	0.6408
TCONS_03399715	XLOC_1604764	-	785	0.781348	0.672318	0.216822	0.6945
XM_013966228.1	102176326	-	1338	0.267191	0.0760738	1.8124	1
XM_005676660.2	102173427	-	3004	1.22413	0.690125	0.826823	0.3364
XM_005678055.1	102179339	-	2407	9.53128	9.17863	0.05439	0.74425
XM_005690788.2	102168281	-	2123	13.7519	14.694	-0.0956013	0.55975
XM_005686673.1	102180231	-	426	0	0	0	1
XM_005689881.2	102172283	-	865	2.61608	3.43389	-0.392437	0.7224
XM_013974755.1	102169823	-	1474	7.95847	7.90831	0.00912108	0.9668
XM_005676706.2	102187817	-	1168	0.0821899	0.211084	-1.36078	1
XM_013965076.1	102180704	-	1963	54.7939	63.6283	-0.215654	0.09235
XM_013976761.1	102191511	-	4595	5.96623	5.49452	0.118827	0.4648
XM_005695703.2	102185124	-	5389	0.256129	0.269142	-0.0714994	1
XM_005685131.2	102190789	-	1680	342.074	329.024	0.0561186	0.64195
XM_005700966.2	102170215	-	4192	2.81655	3.68601	-0.388132	0.12915
XM_013975986.1	102180735	-	2294	31.021	31.263	-0.0112137	0.9342
XM_013973501.1	102179246	-	3647	0.12534	0.0762443	0.717141	1
XM_005698211.2	102173526	-	3640	23.7291	24.315	-0.0351858	0.78825
TCONS_02170562	XLOC_1094202	-	424	1.20181	1.01054	0.250083	0.87115
XM_005700792.2	102177509	-	1853	0	0.273193	#NAME?	1
XM_013971506.1	102183261	-	2854	1.23233	1.19856	0.040093	0.88775
TCONS_03071203	XLOC_1458566	-	1039	1.38994	1.01321	0.456083	0.2611
XM_005695764.2	102180635	-	2472	53.6026	60.461	-0.173701	0.1729
Novel_000853	XLOC_1616060	-	2528	0.664729	0.569183	0.223872	0.53795
XM_013975213.1	102170020	-	4475	0.00349994	0	inf	1
XM_005697738.2	102181181	-	425	1.44338	1.32859	0.119548	0.84545
XM_013963772.1	102181269	-	3856	41.1462	34.0842	0.271657	0.27685
XM_005689137.2	102183081	-	735	11.6326	11.6756	-0.00531807	0.9801
XM_013976589.1	102178716	-	2912	2.3288	2.30471	0.0150061	0.95215
XM_013973196.1	100861383	-	1393	0.00550281	0.00554644	-0.0113951	1
XM_005682090.2	102188577	-	1035	0.230157	0.288344	-0.325168	1
XM_005694023.2	102184372	-	1412	53.5099	54.1486	-0.0171181	0.9015
XM_013976408.1	102179748	-	3128	13.6031	13.9826	-0.0397021	0.8477
XM_005697276.2	102188726	-	6313	12.8891	14.4101	-0.160928	0.53395
XM_005683837.2	102177625	-	963	3.71151	3.68406	0.0107122	0.98295
XM_013966962.1	102168545	-	3649	22.3096	22.5792	-0.0173309	0.8965
XM_005678648.2	102188557	-	2623	17.2631	17.1724	0.00760334	0.98055
Novel_000859	XLOC_1583052	-	984	0.687721	0.28621	1.26475	0.047
XM_005685279.2	102180855	-	1712	2.92322	2.76275	0.0814569	0.91185
XM_013976965.1	102191034	-	3441	9.03618	7.50769	0.267345	0.09505
XR_001296813.1	102176069	-	368	2.51938	2.30994	0.125209	0.93335
XM_005680677.2	102178432	-	3155	7.56752	7.83934	-0.0509128	0.75515
XM_005693736.2	102178206	-	3501	0	0	0	1
XM_013970624.1	102187887	-	3272	4.51765	4.0286	0.165295	0.3821
XM_013971538.1	102175981	-	3138	1.74286	1.22142	0.51289	0.0506
XM_005695712.2	102189910	-	5055	17.32	18.0538	-0.0598617	0.64575
XM_005693085.2	102179513	-	2020	0.177282	0.112797	0.652321	1
XM_013970519.1	102185021	-	368	0.151908	0.112221	0.436863	1
XM_013977244.1	102173463	-	1875	0	0	0	1
XM_005693104.2	102186627	-	1452	8.41698	9.74834	-0.436405	0.4429
XM_013976987.1	102189203	-	1966	8.5775	6.3868	0.425464	0.0239
XM_005674931.1	102184376	-	2897	7.69847	6.13891	0.326587	0.21155
XM_013973145.1	102185044	-	1552	0.880037	0.854133	0.0431032	0.907
XM_005697588.2	100861335	-	2990	1.48801	1.51122	-0.0223272	0.97035
XM_005675477.2	102177101	-	7192	13.9798	13.1098	0.0926918	0.60185
XM_005686069.2	102187956	-	1997	0	0	0	1
XM_013976806.1	102176750	-	2935	0.49032	0.113094	2.1162	0.1957
XM_005686669.1	102179292	-	2163	0.00504388	0.0528868	-3.3903	1
XM_013968293.1	102184634	-	2056	4.52e-05	0.239545	-12.3723	1
XM_013968171.1	102181312	-	6268	0.00454694	0.0170637	-1.90796	1
XM_013967844.1	102176432	-	4512	3.06724	2.65728	0.206991	0.61705
XM_013968690.1	100860866	-	2926	48.026	51.8192	-0.10967	0.41035
TCONS_02475481	XLOC_1206467	-	493	1.90672	2.09429	-0.135366	0.85
TCONS_04545638	XLOC_2193749	-	492	0.244905	0.270239	-0.142011	1
XM_013970652.1	102189699	-	2284	0.28353	0.266079	0.0916486	1
XM_005693428.2	102191551	-	659	40.8104	49.8886	-0.289772	0.0914
TCONS_01872361	XLOC_913205	-	1320	0.924661	0.863838	0.0981639	0.8062
XM_013975051.1	102183033	-	8779	0.033961	0.0456082	-0.425415	1
XM_013965492.1	106502338	-	834	0	0	0	1
XM_005691567.2	102172925	-	638	415.125	465.787	-0.166122	0.17665
XM_005691202.1	102174588	-	1665	2.75054	3.01388	-0.131908	0.61865
XM_013966564.1	102177631	-	3716	0.935538	0.52024	0.84662	0.32105
TCONS_03153485	XLOC_1513396	-	403	0	0.379867	#NAME?	1
XM_013974009.1	102179148	-	3435	0.845748	0.401056	1.07642	0.2301
XM_005691414.2	102171809	-	1171	3.75995	3.49517	0.10535	0.7645
XM_013967832.1	102169302	-	4882	2.67416	2.89916	-0.116547	0.8366
XM_005682602.2	102183684	-	1311	6.52902	4.02055	0.699476	0.00465
XM_013974329.1	102188276	-	4803	1.26366	1.11994	0.174197	0.4723
XM_005691577.2	102175507	-	1729	7.08031	8.83191	-0.318912	0.3676
XM_005690272.1	102189502	-	977	0	0	0	1
XM_005685258.2	102175581	-	1606	13.4263	14.2421	-0.0850995	0.7478
XM_005680793.2	102190590	-	2681	8.83443	9.17369	-0.0543657	0.8346
XM_005678021.2	102169929	-	6539	7.41203	6.07998	0.285802	0.317
XM_005694514.2	102183456	-	2488	0.196081	0.151267	0.37436	1
XM_005689588.2	102188608	-	790	0.129647	0.031701	2.03199	1
TCONS_03468935	XLOC_1694932	-	413	0	0.601859	#NAME?	1
XM_013974127.1	102170563	-	1360	0.81907	0.415609	0.978761	0.46245
XM_005684543.1	102175405	-	3029	0.498118	0.506176	-0.0231523	0.96745
XM_013962447.1	102190368	-	2223	0.355212	0.359579	-0.0176293	1
XM_013976818.1	102187473	-	969	0	0	0	1
XM_013972684.1	102179520	-	7544	3.52253	3.08608	0.190834	0.2369
XM_013969866.1	102183620	-	2375	0.0566842	0.105806	-0.900401	1
XM_013970951.1	102191361	-	2032	0.21448	0.153833	0.479476	1
XM_005690568.1	102175424	-	1013	1.11862	0.798139	0.487007	0.2712
XM_013971267.1	102177184	-	2298	90.2157	90.9269	-0.0113297	0.9264
XM_005684873.2	102180127	-	2719	3.6091	3.13873	0.201457	0.4952
TCONS_01976106	XLOC_989339	-	1299	0.922947	0.867908	0.0887059	0.86975
XM_005679919.2	100861109	-	4700	6.33061	7.80657	-0.302346	0.15735
XM_013966559.1	102172447	-	1801	1.66089	2.38676	-0.523096	0.06685
XM_005694827.2	102181238	-	2256	20.7548	21.9432	-0.0803287	0.58075
XM_005677617.2	102174079	-	3729	16.6848	17.0719	-0.0330913	0.8159
XM_013976862.1	102186107	-	880	0	0	0	1
XM_013976094.1	102178709	-	1611	1.90839	1.72173	0.1485	0.62435
TCONS_01459097	XLOC_730617	-	287	0.889661	0	inf	1
XM_013965442.1	102177055	-	920	0	0.0216607	#NAME?	1
XM_013973767.1	102184676	-	6037	11.0957	10.4322	0.0889636	0.5091
XM_005693450.2	102173119	-	1764	0.365686	0.560327	-0.615665	0.33415
XM_005683408.2	102172439	-	1688	44.6924	47.7435	-0.0952751	0.58915
XR_001296420.1	102178287	-	1456	2.08946	2.6431	-0.339104	0.5068
XM_005675053.2	102170820	-	5266	19.7699	20.3192	-0.0395353	0.7804
XM_013967383.1	102189963	-	7417	8.4053	8.20268	0.0352047	0.79675
XM_005686114.1	102178363	-	1700	11.1246	9.06316	0.295672	0.10775
XM_013968399.1	102187874	-	1267	0.183093	0.351404	-0.940556	1
XM_013966807.1	102179201	-	3625	0.161982	0.407241	-1.33005	1
XM_013964990.1	106502273	-	776	42.5764	45.1684	-0.0852602	0.60325
XM_005683176.2	102187589	-	2272	17.4929	18.6316	-0.0909887	0.5691
XM_005678160.2	102189726	-	2360	0.0272537	1.02e-05	11.3841	1
XM_005701234.2	102187755	-	779	0	0	0	1
XM_005680596.2	102168237	-	3558	0.365856	0.000366331	9.96391	1
XM_013963301.1	102177685	-	1877	0.0117616	6.34e-07	14.1784	1
XM_005683055.1	102181386	-	2528	0.0918623	0.163342	-0.830353	1
XM_005687576.2	102173202	-	6774	3.99123	3.71332	0.104125	0.5221
XM_005680943.2	102170859	-	1699	15.7806	16.7267	-0.0840001	0.6075
XM_013962653.1	102185237	-	2965	0.187769	0.194268	-0.0490896	1
TCONS_04848799	XLOC_2291268	-	213	7.0776	0	inf	0.053
XM_005693079.2	102176260	-	2435	61.7296	67.3499	-0.125715	0.31865
XM_005693278.2	102170084	-	10675	32.3526	32.2608	0.00409858	0.97375
XM_013964641.1	102176312	-	4972	0.793558	0.38702	1.03593	0.14005
NM_001285740.1	100860890	-	2022	0.0188627	0	inf	1
XM_013962548.1	102186076	-	1876	7.17e-06	1.05e-05	-0.544033	1
XM_013968524.1	102176895	-	3575	9.13836	9.76151	-0.0951695	0.7655
XM_013963584.1	102170387	-	5153	4.59817	3.66792	0.3261	0.0565
XM_005682625.2	102189116	-	2029	4.12755	4.58777	-0.152506	0.65235
XM_013966946.1	102175802	-	5373	0.0117714	0.0149583	-0.345659	1
XM_013975991.1	102170759	-	1922	33.2563	32.7424	0.0224654	0.87105
XM_005683432.2	102178904	-	4192	9.44316	8.72484	0.11414	0.44645
XM_005676178.2	102190740	-	3582	0.331215	0.0661178	2.32466	1
XM_005685691.2	102173472	-	2482	15.7693	20.7707	-0.397429	0.18885
XM_013967633.1	106502615	-	398	12.9673	14.6838	-0.179347	0.57305
XM_013967318.1	102170053	-	4659	2.8379	2.7639	0.038118	0.90225
XM_013968385.1	102170245	-	1435	84.8337	91.8529	-0.114687	0.36635
XM_013965115.1	102184051	-	1023	0.0246002	0.122315	-2.31386	1
XM_005676832.2	102174443	-	2872	32.3738	34.133	-0.07634	0.5568
XM_013975030.1	102180444	-	1057	0.0575261	0	inf	1
XM_005683380.2	102188402	-	3066	3.24432	3.53733	-0.124745	0.54635
XM_005688818.1	102177814	-	4066	2.60511	3.36468	-0.369126	0.5523
XM_005691063.2	102173490	-	4411	11.7043	9.81744	0.253623	0.0798
XM_005690510.2	102184270	-	2927	13.0033	15.6428	-0.266624	0.08945
XM_005696373.2	102184567	-	1072	4.01913	4.0591	-0.0142744	0.9555
XM_005675220.2	102191375	-	969	45.3554	50.3406	-0.150448	0.46375
XM_005691985.2	102184364	-	2713	11.3087	5.75374	0.974867	5e-05
XM_005678925.2	102182661	-	15554	0.134501	0.129876	0.050483	1
XM_013969659.1	102169808	-	2903	2.69057	1.69996	0.66241	0.00735
XM_005677609.2	102172398	-	3214	7.02711	5.94993	0.240059	0.48565
XM_005676311.1	102173977	-	1753	0	0	0	1
XM_005699074.1	102172412	-	3284	7.77365	7.69328	0.0149935	0.9266
XM_013963114.1	102175266	-	3409	0.184498	0.0758162	1.28303	1
XM_013971848.1	102171813	-	3818	4.05337	4.38822	-0.114511	0.52945
XM_013969178.1	102169031	-	2569	21.1133	22.1997	-0.0723935	0.6339
XM_013962572.1	102172402	-	4018	5.66059	4.91876	0.202656	0.6685
XM_005692720.2	102170171	-	730	817.675	767.353	0.0916371	0.4475
XM_013963001.1	102168967	-	646	143.121	154.749	-0.112697	0.4075
XM_005692700.2	102188343	-	1703	2.55611	1.45518	0.812748	0.06355
XM_013974020.1	102173141	-	1816	0.0244266	0.0601922	-1.30112	1
XM_013972933.1	102182736	-	3575	0.884518	0.436451	1.01907	0.29005
XM_013973835.1	102180902	-	918	16.3843	12.9429	0.340157	0.09305
XM_005694049.2	102190456	-	2860	5.14038	4.62389	0.152769	0.41735
XM_005695407.2	102190359	-	5646	9.42667	10.3054	-0.128579	0.49985
XM_005685677.2	102171159	-	4039	0.000287139	0.120401	-8.71188	1
TCONS_04664705	XLOC_2227914	-	669	0.578086	0.599851	-0.053322	1
TCONS_03788564	XLOC_1761020	-	393	1.29713	1.08174	0.26196	0.8294
XM_005687568.2	102170988	-	2671	2.69118	1.95402	0.461793	0.28655
XR_001296069.1	102177062	-	1117	0.638383	0.800167	-0.325879	0.68805
XM_005684929.2	102176045	-	2281	7.57726	7.22339	0.068999	0.8829
XM_013975778.1	102183041	-	2265	0.253884	0.414546	-0.707364	1
XM_005695149.2	102173973	-	6264	1.73287	1.4038	0.303834	0.2694
XM_013973829.1	100860996	-	1366	0.0604552	0.0696143	-0.203517	1
XM_013969447.1	102187336	-	7563	32.9696	27.5472	0.259232	0.0325
XM_005676963.1	102190919	-	1224	0.0306511	0.0289035	0.0846959	1
XM_013974449.1	102188726	-	2400	6.82137	6.19437	0.139104	0.84335
XM_005690334.1	102170448	-	1455	0	0	0	1
XM_005681857.2	102181580	-	3319	0.766352	0.773694	-0.0137569	0.98335
XM_005699919.2	102175653	-	1315	1.90358	3.08257	-0.695421	0.20105
XM_005683354.2	102174299	-	7134	13.4046	12.4388	0.107879	0.40265
XM_005686827.2	102185577	-	2230	0.00749214	0	inf	1
XM_013964669.1	102180082	-	8221	0.115671	0.0856888	0.43285	1
TCONS_04385531	XLOC_2052656	-	1868	0.533342	0.617908	-0.212332	0.60725
XM_013975154.1	102191672	-	6892	1.57142	1.51658	0.0512455	0.9035
XM_013965828.1	102189584	-	4962	40.3161	37.7919	0.0932814	0.44985
XM_013964734.1	102186102	-	1267	0.409937	0.319361	0.360215	1
XM_005695417.2	100860851	-	2895	1252.85	1306.6	-0.0606002	0.66155
XM_005683546.2	102178446	-	8443	35.5954	37.9707	-0.093193	0.4383
XM_013964495.1	102183306	-	761	128.579	143.162	-0.155002	0.24735
XM_005696995.2	102177114	-	2837	0	0	0	1
XM_005699964.2	102188021	-	761	197.565	219.274	-0.150404	0.2318
XM_013974572.1	102170376	-	979	0.0840089	0.0887166	-0.0786623	1
XM_005681688.2	102176112	-	625	0	0	0	1
XM_005694148.2	102172757	-	2474	0.0906683	0.222657	-1.29616	1
XM_013962776.1	106501966	-	2533	36.1781	35.0793	0.0444963	0.7371
XM_013967913.1	102186218	-	2939	0.528919	0.433052	0.288507	0.75995
XM_013976254.1	102177506	-	1320	3.17084	4.26756	-0.428548	0.69095
XM_005693895.1	102174426	-	2100	4.11e-06	0.106929	-14.6686	1
XM_005679859.2	102189462	-	2918	1.06916	0.995405	0.103122	0.8745
XM_005675623.2	102178573	-	1178	6.71334	5.16715	0.377662	0.11815
XM_005685473.2	100860971	-	5653	0.416459	0.400012	0.0581318	1
XM_013968975.1	102173018	-	1934	1.63588	1.45857	0.165512	0.79415
XM_005679209.2	102171027	-	541	62.3564	66.9926	-0.103464	0.5426
XM_013962978.1	102188189	-	485	32.1721	29.5194	0.124148	0.5739
XM_013975997.1	106503752	-	2316	8.80784	7.97276	0.143708	0.52365
XM_013976273.1	102188659	-	3719	1.91067	2.90766	-0.605777	0.1165
XM_005686837.2	102188143	-	878	40.308	41.4058	-0.0387656	0.81355
XM_005675207.2	102187533	-	5971	1.33127	0.184373	2.8521	0.0682
NM_001287572.1	100860865	-	797	10.4997	10.5897	-0.0123162	0.9579
XM_013974272.1	102184211	-	4999	1.40887	1.15336	0.288701	0.40035
XM_005676092.2	102191743	-	11835	2.2475	2.34357	-0.0603838	0.8695
TCONS_01053207	XLOC_562076	-	627	0.328221	0.361064	-0.137589	1
XM_013968997.1	102185102	-	2029	37.2538	40.4662	-0.11933	0.40045
XM_013963029.1	102191013	-	2836	0.00979887	0.0930133	-3.24675	1
XM_005686761.2	102187235	-	1951	0.650717	0.745333	-0.195855	0.60195
XM_005687674.1	102184635	-	3128	0.289557	0.228521	0.341517	1
XM_013963951.1	102189738	-	1740	0.0335859	0.0698721	-1.05686	1
XM_005680452.1	102180466	-	771	0	0	0	1
XM_005680696.2	102183300	-	1933	2.33099	3.09074	-0.407008	0.27155
XM_013962429.1	102179154	-	2211	0.151599	0.241394	-0.671133	1
XM_013964569.1	100861296	-	3936	0.000138748	6.94e-05	0.998788	1
TCONS_04106099	XLOC_1956341	-	296	0	0.900763	#NAME?	1
XM_013962790.1	102184867	-	1636	7.64324	6.35979	0.265204	0.19505
TCONS_01259913	XLOC_662050	-	383	0.404921	0.322263	0.329404	1
XM_013972061.1	102185309	-	1691	0.550594	0.627659	-0.188992	0.64885
XM_013963936.1	102191500	-	1795	104.424	105.947	-0.0208917	0.86545
XM_005693921.2	102181428	-	3327	4.63053	4.3858	0.0783373	0.8309
XM_013976490.1	102185349	-	1298	2.16153	2.29221	-0.0846898	0.85265
XM_013964915.1	106502257	-	1300	0.183464	0.134167	0.451464	1
XM_005686853.2	102169018	-	4130	36.2928	38.1849	-0.0733211	0.55875
XM_013963660.1	102186745	-	8197	6.07183	6.05402	0.00423704	0.9747
NM_001287029.1	102467078	-	613	2383.1	2511.28	-0.0755885	0.5394
XM_013964575.1	102187662	-	8349	0	0	0	1
XM_013973914.1	102182911	-	6274	0	0	0	1
XM_013971878.1	102170174	-	6942	13.1677	12.0667	0.125972	0.32605
TCONS_04324541	XLOC_2110995	-	871	1.14875	1.09976	0.0628769	0.97175
XM_005685510.2	102183245	-	1246	9.69826	10.1604	-0.0671582	0.8018
TCONS_00100451	XLOC_056278	-	339	0.135062	0.920209	-2.76834	0.29235
XM_013970030.1	102182156	-	3294	20.9584	21.1722	-0.0146378	0.91495
TCONS_02020795	XLOC_982582	-	329	0.206744	0	inf	1
XM_013971132.1	102174252	-	2269	4.81217	5.71024	-0.246864	0.476
XM_013976199.1	102189560	-	3596	6.31167	6.48932	-0.0400441	0.8956
XM_005679561.1	102185247	-	954	0.0213036	0	inf	1
TCONS_02846221	XLOC_1375518	-	1075	0.161591	0.289545	-0.841438	1
XM_013968752.1	102175967	-	2163	1.67732	1.87403	-0.159984	0.70665
TCONS_02846226	XLOC_1375540	-	650	0.344794	0.190372	0.856912	1
XM_005700492.2	102173170	-	2248	31.8684	31.0362	0.0381769	0.8176
XM_005675997.2	102171553	-	7132	2.42048	2.03567	0.249794	0.6194
XM_013962435.1	102187362	-	2564	0.481083	0.781596	-0.700139	0.5424
TCONS_00099184	XLOC_055542	-	231	3.71167	3.6551	0.0221579	1
XM_005685928.1	102173392	-	1171	0.0162189	0	inf	1
XM_005696806.2	102178319	-	324	6.82502	8.5804	-0.330212	0.47745
XM_013974958.1	102183031	-	2406	0.462299	0.458921	0.0105816	1
XM_005697694.2	102168791	-	2222	0.265948	0.278216	-0.0650615	1
XM_013971108.1	102187521	-	1607	12.8253	12.1968	0.0724913	0.6831
XM_013963944.1	102188116	-	2530	0.131197	0.174116	-0.408314	1
XM_005677150.2	102186356	-	1558	0.000116013	0.000118366	-0.0289646	1
Novel_000522	XLOC_965933	-	7890	0.861657	0.830465	0.0531938	0.82645
XM_005686561.2	102169016	-	5365	32.9443	34.9695	-0.0860701	0.4824
Novel_000520	XLOC_960520	-	1688	1.00661	0.852876	0.239093	0.50955
Novel_000521	XLOC_965694	-	1794	2.22488	1.80103	0.304909	0.4658
Novel_000526	XLOC_978329	-	2155	1.02652	1.69733	-0.725502	0.23745
Novel_000527	XLOC_978900	-	2727	3.93454	3.95526	-0.00757696	0.9822
Novel_000524	XLOC_969302	-	950	0.179573	0.320973	-0.83788	1
XM_005675639.2	102182915	-	1290	4.75847	6.74005	-0.502262	0.049
TCONS_02528751	XLOC_1217311	-	1103	1.05117	0.559499	0.909784	0.0511
Novel_000529	XLOC_985365	-	752	0.353125	0.436968	-0.307349	1
TCONS_03160185	XLOC_1533120	-	1034	1.77972	2.01968	-0.182476	0.8105
TCONS_03160184	XLOC_1533120	-	1142	0.529223	0.504805	0.0681506	0.96345
XM_005701052.2	102174285	-	7121	0.74909	2.13481	-1.5109	0.0354
XM_013972417.1	102181894	-	4358	0	0	0	1
XM_013975652.1	102168605	-	1423	3.62429	2.67908	0.435959	0.5024
XM_013966686.1	102189439	-	3305	1.77307	1.96161	-0.145789	0.5406
XM_013976721.1	102179463	-	1133	1.26263	1.41403	-0.163376	0.6637
XM_013967771.1	106502638	-	960	0	0	0	1
XM_013976774.1	102177048	-	3543	8.74547	10.0004	-0.193454	0.2103
XM_005679334.2	102185977	-	1969	8.3198	7.94946	0.0656921	0.7186
XM_005698926.2	102171952	-	3163	4.77352	4.46923	0.0950294	0.6533
XM_005680054.2	102168426	-	7064	30.2568	29.6747	0.0280238	0.81725
XM_013966071.1	102189209	-	1499	2.7161	2.75301	-0.0194742	0.94175
XM_005675987.2	102169228	-	922	20.6123	21.6763	-0.0726117	0.86435
XM_013971095.1	102190632	-	531	36.9768	45.9031	-0.311971	0.1027
XM_013975746.1	102179451	-	1344	0	0	0	1
XM_013966678.1	102182309	-	1935	7.40231	7.05472	0.0693862	0.7158
XM_013971063.1	102186986	-	2826	1.62289	1.86087	-0.197407	0.436
XM_013974962.1	106503615	-	1707	1.77586	1.66022	0.0971365	0.74695
XM_013969764.1	102180806	-	23395	0.0553282	0	inf	1
XM_005699578.2	102180570	-	2000	3.70396	2.87978	0.363108	0.44085
XM_013972872.1	102177099	-	1774	12.7141	10.7174	0.246471	0.1562
XM_013964120.1	102179173	-	3119	0.651467	0.822035	-0.335507	0.7293
XM_005686636.2	102169877	-	3691	19.4132	20.8241	-0.10121	0.50125
XM_005699859.2	102182570	-	3233	12.195	12.0992	0.0113687	0.95795
XM_013969912.1	106501735	-	899	0	0.0440043	#NAME?	1
XM_013964130.1	102186159	-	5800	0	0.113529	#NAME?	1
XM_005680674.2	102177599	-	3354	0.322597	0.160582	1.00643	1
TCONS_02910043	XLOC_1403749	-	310	1.60705	0.440288	1.8679	1
XM_013973316.1	102172395	-	1246	7.7146	8.72958	-0.17832	0.40395
XM_005685782.2	102174573	-	4177	44.8749	46.3266	-0.0459313	0.71255
XM_013977247.1	102174021	-	3457	5.19763	5.28778	-0.0248082	0.8894
XM_013970479.1	102179691	-	258	0.664302	0.562195	0.24077	0.70005
XM_005678467.2	102179904	-	1066	7.8305	6.49485	0.269808	0.25435
XM_005675152.2	102173784	-	1892	917.163	987.194	-0.106155	0.40765
XM_013963482.1	102181187	-	946	0.0215527	0.0492589	-1.19251	1
XM_005683972.1	102169384	-	708	0	0	0	1
XM_013970958.1	102186063	-	2048	20.7293	18.6276	0.154231	0.4336
XM_005682038.1	102173831	-	3885	32.1034	5.55431	0.169465	0.91385
XM_013974195.1	102173429	-	2537	1.39455	2.4282	-0.800087	0.0854
XM_013972995.1	102170365	-	2749	39.4781	42.6734	-0.112284	0.38955
XM_005686600.2	102183522	-	1541	3.43341	3.75917	-0.130772	0.67225
XM_005700289.2	102175009	-	2042	0.520892	0.239506	1.12092	0.61595
XM_013966083.1	102191332	-	4833	6.97232	6.42872	0.117107	0.44315
XM_005678970.2	102170848	-	2300	4.08014	3.44033	0.246073	0.6316
XM_005693125.2	102168385	-	2112	0.235564	0.828788	-1.81489	0.36225
XM_013971992.1	102175160	-	2738	0.471363	0.402147	0.229114	1
XM_005680400.2	102180193	-	939	0.0275592	0	inf	1
XM_013973895.1	102184103	-	1414	0	0	0	1
TCONS_02224208	XLOC_1020489	-	2800	1.63264	1.78357	-0.127566	0.9163
TCONS_00761243	XLOC_356456	-	289	0	0.287598	#NAME?	1
TCONS_03095097	XLOC_1476888	-	332	1.31044	3.06523	-1.22595	0.24265
XM_005682491.1	102175946	-	942	0	0	0	1
XM_013967338.1	102176538	-	3681	4.86781	4.42056	0.139043	0.43205
XM_013969331.1	102189973	-	3760	1.71365	1.49442	0.197489	0.65155
XM_013968679.1	102168921	-	3854	2.47232	2.34945	0.0735413	0.7277
XM_013963701.1	102188287	-	5447	0.454827	0.663912	-0.545675	0.7573
TCONS_04978470	XLOC_2385823	-	413	0.386723	0.695572	-0.846902	0.5215
XM_005691205.2	102175883	-	745	66.7373	67.5322	-0.0170821	0.90965
XM_013972399.1	102186154	-	4235	2.64369	2.25456	0.229705	0.73835
TCONS_04978476	XLOC_2385823	-	341	0.455369	0.307501	0.566447	0.76035
XM_013970962.1	102178099	-	997	0.521537	1.09586	-1.07122	0.3678
XM_013968840.1	102185756	-	1829	0.000616868	0.00278451	-2.17439	1
XM_005685585.1	102185841	-	984	0	0	0	1
XM_013975296.1	102188651	-	5438	15.625	15.9909	-0.033393	0.80105
XM_013970926.1	102171018	-	4730	0.496119	0.429339	0.208568	0.51135
TCONS_02852730	XLOC_1396248	-	272	3.1146	0.880819	1.82213	1
XM_013966093.1	106502428	-	2226	1.30075	1.13366	0.198361	0.5139
TCONS_02154353	XLOC_1050901	-	468	0.133298	0.580415	-2.12243	1
XM_005693592.2	102185685	-	2113	2.34039	1.9182	0.287	0.27675
XM_013971116.1	102169789	-	3373	36.1302	35.6403	0.0196984	0.8733
XM_013964388.1	102172608	-	900	0.036988	0	inf	1
XM_013964148.1	102183578	-	1795	1.46698	1.90629	-0.377921	0.50825
XM_013967590.1	102178546	-	3380	0.415734	0.42714	-0.0390489	1
XM_013974180.1	102173429	-	3309	2.39276	2.34097	0.031572	0.93885
XM_013976437.1	102181375	-	3936	1.87235	2.50941	-0.422492	0.05455
XM_005678022.2	102169929	-	2143	3.54784	4.75381	-0.422145	0.46815
XM_013967485.1	102174034	-	1469	0	0	0	1
Novel_000144	XLOC_229514	-	1634	0.744926	0.87178	-0.226868	0.55195
TCONS_01370202	XLOC_678601	-	1736	0.358467	0.391033	-0.125449	1
XM_013970697.1	102172180	-	4706	4.69767	4.21723	0.155651	0.35975
Novel_000146	XLOC_174882	-	5381	2.66764	2.59173	0.0416474	0.9235
XM_013974652.1	102182936	-	2627	0.13434	0.152279	-0.180827	1
XM_013967302.1	102189489	-	2570	0.370977	0.236736	0.648054	1
XM_013971422.1	102183629	-	635	2.19267	2.4991	-0.188722	0.6502
XM_013963715.1	102191018	-	3441	16.3601	18.3927	-0.168954	0.4977
XM_005684276.2	102183790	-	3656	53.4535	57.975	-0.117146	0.34255
XM_013970939.1	102181707	-	2009	3.12612	2.84239	0.137266	0.57425
XM_013967499.1	102177346	-	1311	0	0.122955	#NAME?	1
XM_005679776.1	102191306	-	958	2.38779	2.15625	0.147147	0.72025
XR_001297414.1	102188472	-	1909	0.18879	0.12608	0.582438	1
TCONS_02483238	XLOC_1227547	-	1144	0.668659	0.541761	0.303614	0.5346
XM_013975673.1	102191586	-	1151	0.052831	0.0155698	1.76264	1
XM_005686977.2	102176432	-	4677	8.88355	9.73567	-0.132144	0.52675
TCONS_01225569	XLOC_656132	-	443	0.709005	1.10979	-0.646426	0.40685
XM_005682290.2	102182862	-	709	76.2296	82.8464	-0.120087	0.4176
XR_001295466.1	102171207	-	2922	0.183097	0.00913896	4.32444	1
XM_013966738.1	102190521	-	5659	39.5454	38.8151	0.0268901	0.8232
XM_005693787.1	102190817	-	1850	0.229724	0.291634	-0.344259	1
XM_013973579.1	102178021	-	2863	0.00589572	7.95e-06	9.53434	1
XM_013967359.1	102179571	-	576	8.50895	7.49079	0.183863	0.53445
XR_001295666.1	102181472	-	2472	0.000144125	0.00013872	0.05514	1
XM_013966933.1	102190269	-	2033	0.504626	0.577476	-0.194548	0.8467
TCONS_03004198	XLOC_1448676	-	484	0.69326	0.0593924	3.54505	1
XM_013972856.1	106503326	-	3532	11.0668	11.0129	0.00704214	0.96305
XM_005681768.2	102182394	-	1075	0.229389	0.129962	0.819708	1
XM_005698720.2	102179162	-	4651	19.2313	19.1297	0.00764519	0.95085
XM_013963781.1	102185436	-	1819	0.00920661	0	inf	1
XM_013968838.1	102175419	-	2063	0.226966	0.115465	0.97502	1
XM_005699598.1	102185536	-	645	0	0	0	1
TCONS_04783875	XLOC_2268448	-	337	0.375679	0.952187	-1.34175	1
XM_005692416.2	102188968	-	1214	9.96146	8.44753	0.237828	0.2567
XM_005693947.2	102188082	-	2790	0.381036	0.300866	0.340808	1
NM_001285747.1	100861413	-	3271	0.256506	0.855926	-1.73849	1
XM_005701707.2	102190123	-	843	0.0239023	0	inf	1
XM_005675744.2	102187812	-	7664	2.16704	1.78696	0.278219	0.1278
TCONS_02015568	XLOC_969123	-	2151	0.97446	1.05634	-0.116398	0.77635
XM_005681712.2	102186941	-	1436	0.04476	0.023754	0.914039	1
XM_005674964.2	102169628	-	1909	0	0.0377202	#NAME?	1
XM_013973110.1	102173788	-	2963	13.4359	12.8577	0.0634552	0.6717
XM_013965953.1	102176686	-	7055	3.7595	3.40505	0.142863	0.40175
XM_005681603.2	102191686	-	1748	68.1664	72.9811	-0.0984631	0.53315
XM_005700743.2	102188755	-	3162	0.220035	0.367757	-0.741023	1
XM_005689711.2	102181881	-	3531	54.5983	50.9792	0.0989456	0.41735
XM_005693041.2	102184838	-	2726	1.1085	0.620074	0.8381	0.3262
XM_013963328.1	102168799	-	3654	14.0077	16.5097	-0.237094	0.0952
XM_013970617.1	102182061	-	2084	77.4801	80.7929	-0.0604037	0.62385
XM_005682738.2	102180215	-	445	0	0	0	1
XM_005677249.1	102190833	-	930	0	0.0213431	#NAME?	1
XM_013964015.1	102171036	-	4194	7.84454	8.69026	-0.147711	0.4892
XM_013963421.1	102186458	-	4322	3.26821	3.02017	0.113871	0.84315
XM_005676312.1	102173977	-	1717	0	0	0	1
XR_001297168.1	102177847	-	8869	0.388761	0.515552	-0.407237	0.7322
XM_005692684.2	102184750	-	1498	50.6584	46.3325	0.128776	0.35195
XM_013963006.1	102183656	-	3597	1.08576	1.60818	-0.566719	0.3714
XM_013971738.1	102182436	-	5301	0.850747	1.29746	-0.60889	0.2181
XM_013967032.1	102171076	-	3818	5.84184	5.55561	0.0724762	0.6676
XM_005678393.2	102180278	-	721	43.8031	47.9063	-0.129185	0.43215
XM_013967877.1	102186408	-	1686	1.50918	1.56796	-0.0551246	0.85675
XM_005700597.2	102184511	-	2084	6.08331	6.11088	-0.00652272	0.97305
XM_013968130.1	102191744	-	1771	0.0865516	0.1402	-0.69586	1
XM_005685322.2	102175214	-	4490	18.72	17.369	0.108064	0.4118
XM_005677520.2	102170651	-	1202	0	0	0	1
XM_013971742.1	102184838	-	2861	0	0.0603283	#NAME?	1
XM_005695842.2	102174168	-	2480	1.62834	1.5268	0.0928892	0.72835
XM_013964356.1	102185445	-	1435	19.6112	19.3436	0.0198238	0.90475
XM_013974283.1	102182911	-	6100	0	0	0	1
XM_005677255.2	102168875	-	828	0	0	0	1
XM_013975389.1	102177589	-	1922	1.03684	1.11276	-0.101948	0.9185
XM_013969440.1	102179867	-	601	210.544	62.3017	1.75678	5e-05
XM_013966598.1	102169011	-	1697	96.9692	106.731	-0.138376	0.26715
XM_005678548.2	102186822	-	1195	10.1629	9.54962	0.0897983	0.8416
XM_013974049.1	102177207	-	2993	1.88744	1.96195	-0.0558601	0.8557
XM_005674954.2	102190993	-	2010	5.3073	5.42841	-0.0325529	0.87555
XM_013972064.1	102168294	-	871	0.212454	0.298492	-0.490544	1
TCONS_00538525	XLOC_306684	-	470	0.406435	0.131071	1.63267	1
XM_013966423.1	102175406	-	441	0	0.147836	#NAME?	1
XM_013973588.1	102190001	-	1611	27.1374	22.6035	0.263734	0.0842
XM_013971309.1	102183175	-	1932	14.5409	16.0774	-0.144922	0.3688
XR_001295994.1	102189165	-	4623	10.0342	11.8278	-0.237258	0.44235
XM_013965564.1	102179666	-	3235	4.37829	4.12567	0.0857381	0.64465
XR_001295887.1	102191693	-	3056	3.31697	3.40678	-0.0385435	0.863
XM_013967914.1	102186218	-	1417	6.11402	5.74539	0.0897161	0.82885
XM_013972678.1	102170089	-	5818	11.6684	13.2681	-0.185354	0.622
XM_005675218.2	102190461	-	7463	3.97596	3.8452	0.0482442	0.87245
XM_005695085.2	102180431	-	1220	16.8963	26.571	-0.653147	0.00065
XM_013965394.1	102175949	-	3392	0	0.109457	#NAME?	1
XM_005676798.2	102188719	-	608	0	0	0	1
XM_005680196.2	102173163	-	4465	4.13108	2.79118	0.565644	0.191
XM_005681461.2	102178342	-	1759	1.47735	1.8205	-0.301323	0.68695
XM_005695104.2	102185400	-	1868	13.0295	13.8655	-0.0897113	0.79875
XM_013975372.1	106503661	-	1459	0.463633	0.732109	-0.659077	0.14165
XM_013970542.1	102184361	-	2505	0.154784	0.0511475	1.59752	1
XM_005688998.2	102187243	-	6397	37.7418	39.9011	-0.0802628	0.5098
XM_013972783.1	102185869	-	2748	10.0372	10.5015	-0.0652402	0.68285
XM_005699945.2	102182284	-	975	15.8796	16.262	-0.0343286	0.85985
XM_005701261.2	102178161	-	1142	0	0	0	1
XM_013970037.1	102177264	-	2145	0.0334051	0.0258206	0.371542	1
TCONS_04115770	XLOC_1985452	-	236	1.2218	1.26178	-0.0464513	1
XM_005692604.2	102184551	-	1091	1.73164	1.98484	-0.196882	0.7026
XM_013974261.1	102177114	-	3269	0	0	0	1
XM_013972133.1	102174711	-	2097	0.663168	0.620708	0.0954602	0.8059
XM_005689761.2	102177735	-	480	121.566	126.886	-0.0617975	0.80215
XM_005694541.2	102168388	-	7223	17.5974	15.1404	0.216955	0.25805
XM_013976606.1	102169658	-	6246	5.81494	5.04144	0.205929	0.24125
XM_005683592.2	102169100	-	4648	4.25651	3.16841	0.425913	0.19655
XM_005689533.2	102173104	-	2040	4.79075	5.32131	-0.15153	0.53105
XM_005687673.1	102184635	-	3131	0.294436	0.0682668	2.1087	1
XM_013973332.1	102184290	-	1740	26.6274	31.0016	-0.219433	0.1385
XM_005693958.2	102190729	-	3807	171.36	188.794	-0.139785	0.25015
XM_005697001.2	102179530	-	3779	8.81738	11.1415	-0.337521	0.3758
XM_013969147.1	106502838	-	1160	0.230305	0.289135	-0.328196	1
XM_005676425.2	102184387	-	1311	0	0	0	1
XM_005695099.2	102183458	-	2940	0.626002	0.860959	-0.459777	0.5791
XM_013968579.1	102174783	-	4209	0.68437	0.286768	1.25489	0.5712
XM_005699493.1	102177868	-	2040	4.95569	5.28068	-0.0916373	0.65725
XM_005698603.2	102183566	-	1151	2.29395	2.0349	0.172871	0.7191
XM_005689227.2	102184356	-	1708	17.6769	17.665	0.000968221	0.99455
XM_005693491.2	102183540	-	2383	0	0	0	1
XM_005691250.2	102190982	-	1209	0.0198751	0.0449718	-1.17806	1
TCONS_01440612	XLOC_731708	-	2197	0.875796	0.813657	0.106174	0.75535
XM_005674716.2	102184473	-	2923	15.2364	13.3477	0.190931	0.36965
XM_005678227.2	102180986	-	4305	9.52763	9.69883	-0.0256944	0.9238
XM_005689864.2	102191442	-	6546	0.663197	0.766758	-0.209333	0.85515
XM_013967048.1	102182412	-	1743	7.92e-06	9.38e-06	-0.243849	1
XM_013973691.1	102189633	-	426	0.103797	0.314004	-1.59701	1
XM_005676439.1	102188265	-	525	0	0	0	1
XM_005698341.2	100861350	-	2326	5.40702	3.01532	0.842524	0.0954
XM_013963409.1	102183127	-	5041	26.5133	24.7303	0.100436	0.4777
XM_013974061.1	102173244	-	2970	0.905233	0.860143	0.0737129	0.92055
XM_005682634.2	102191417	-	8426	4.81653	5.69015	-0.240474	0.4898
XM_013969626.1	102188878	-	6889	0.543293	0.493896	0.137525	0.8201
XM_005682673.2	102179279	-	1364	2.41838	1.95616	0.306018	0.3072
TCONS_00894210	XLOC_470905	-	244	4.08247	0.978854	2.06027	1
XM_005680393.2	102178430	-	1076	77.8988	84.6314	-0.119592	0.47745
XM_005694754.2	102180259	-	3760	7.8643	1.63501	2.26602	5e-05
XM_013962509.1	102183841	-	4120	0.155797	0.160837	-0.0459387	1
TCONS_04457381	XLOC_2062345	-	2614	0.466498	0.58802	-0.333994	0.64905
XM_013976398.1	102187305	-	5248	18.7036	17.0441	0.134043	0.73295
XM_005685773.2	102171518	-	10557	38.8241	39.1614	-0.0124798	0.91695
XM_013974075.1	102180358	-	1092	219.108	218.966	0.000938448	0.99405
XM_005694641.2	102173124	-	6589	13.4826	14.0581	-0.060297	0.64215
XM_013963984.1	102184600	-	3175	0.607226	0.322159	0.914462	0.5001
XM_005697786.2	102170657	-	1317	21.9518	20.7287	0.0827143	0.7188
TCONS_02852472	XLOC_1395301	-	1678	0.728712	0.592299	0.299023	0.46215
XM_005685579.1	102183604	-	942	0	0.0203077	#NAME?	1
XM_013969157.1	106502844	-	911	0.633611	0.94315	-0.57389	0.24295
XM_005698355.1	100861068	-	3698	10.1758	9.98421	0.027424	0.87195
XM_013967772.1	106502639	-	672	0	0	0	1
TCONS_04158016	XLOC_2001541	-	545	0.409428	0.488266	-0.254056	1
XM_013974286.1	102178225	-	2571	0.0255335	0.0284781	-0.15746	1
XM_005676948.2	102184568	-	1495	21.7099	22.8356	-0.0729355	0.6489
XM_013965883.1	102176078	-	1043	19.2466	19.7098	-0.0343086	0.84395
XM_013964419.1	106502160	-	476	40.1463	35.1323	0.192471	0.35905
XM_005676047.2	102184205	-	2780	0.181804	0.0498638	1.86632	1
XM_005694469.2	102191650	-	2693	6.55648	4.89439	0.421793	0.2074
XM_005676849.2	102178958	-	2268	106.009	103.476	0.0348911	0.7727
XM_005677433.2	102173985	-	1489	73.9978	80.1915	-0.115967	0.38835
XM_013974425.1	102182085	-	1314	3.11784	2.45492	0.344874	0.36535
XM_013966278.1	102172266	-	1261	0	0	0	1
XM_005684803.2	102180497	-	5085	3.23527	4.50192	-0.302	0.60135
XM_013972311.1	102189519	-	2985	2.32771	1.97808	0.234806	0.669
XM_013964743.1	102191783	-	8899	0.977735	0.784752	0.317206	0.67295
XM_013977054.1	102186951	-	390	0	0	0	1
XM_013973209.1	102173427	-	2964	4.53536	2.3273	0.962557	1
XM_013968320.1	102172819	-	1438	8.79366	9.01454	-0.0357896	0.8548
XM_013975411.1	102173362	-	6197	0.046334	0.0971338	-1.0679	1
XM_013973388.1	102179242	-	5992	47.14	49.3067	-0.0648335	0.79395
XM_005677423.1	102171829	-	3328	50.4637	44.8622	0.169746	0.2078
XM_005681520.2	102171138	-	1544	31.0181	31.819	-0.0367784	0.801
XM_013962308.1	106501825	-	267	1.0865	0	inf	1
XM_005700899.2	102190867	-	1071	2.58374	1.86034	0.473895	0.16575
XM_013972420.1	102180254	-	3455	0.400903	1.01268	-1.33686	0.2779
XM_013965302.1	102176519	-	1194	4.87143	4.36236	0.159239	0.53905
XM_005683995.2	102174568	-	1799	0.321841	0	inf	1
XM_013962513.1	102180363	-	2867	8.20581	8.18074	0.00441593	0.9809
XM_013976920.1	102174291	-	1585	0	0.000244064	#NAME?	1
XM_013973653.1	102172770	-	1596	0.00104389	0.0716612	-6.10115	1
XM_013976579.1	102191597	-	4269	9.91567	9.69599	0.0323232	0.8809
TCONS_01218532	XLOC_633239	-	499	0	0.167616	#NAME?	1
XM_013972992.1	106503356	-	1649	1.98252	2.32504	-0.229923	0.4171
XM_005677996.1	102183118	-	1452	0.0602901	0.126391	-1.0679	1
XM_005696216.2	102189445	-	1938	11.399	10.4371	0.127187	0.57425
XM_013975863.1	102182948	-	3393	0.0380873	0.0578797	-0.603747	1
XM_005698613.2	102188918	-	3344	6.79636	6.4901	0.0665197	0.69005
XM_013973215.1	106503381	-	1684	0.684213	0.343461	0.9943	0.03715
XM_005679821.2	102178979	-	1897	4.22289	4.14085	0.028305	0.9052
XM_005680403.1	102181004	-	1041	0	0	0	1
XM_005693655.2	102179234	-	5237	0.205745	0.191876	0.100687	1
XM_005685551.1	102170700	-	765	2.04e-06	0.0563064	-14.7544	1
XM_005688217.2	102184917	-	1698	0.93575	2.12216	-1.18134	0.2477
XM_013965157.1	102188492	-	4567	7.06163	5.81788	0.279508	0.0779
XM_005701013.2	102186673	-	3007	8.19004	7.63443	0.101352	0.63755
XM_005676853.2	102179247	-	1978	6.63838	6.11884	0.117574	0.82265
TCONS_02474123	XLOC_1202705	-	310	0.267831	2.06268	-2.94513	1
XM_005692256.1	102191166	-	451	0	0	0	1
XM_013963635.1	102172413	-	4089	0.0652512	0.0189616	1.78292	1
XM_005693393.1	102182064	-	960	0	0	0	1
XM_005678422.2	102188103	-	828	1.77567	1.83653	-0.0486172	0.9731
XM_005681517.2	102170403	-	1333	445.808	459.686	-0.0442255	0.71025
XM_005697335.2	102186172	-	499	17.4617	16.3515	0.0947643	0.71815
XM_013971970.1	102188628	-	1248	30.0564	30.6381	-0.0276552	0.8583
TCONS_04952968	XLOC_2438084	-	230	1.93018	3.11411	-0.690079	1
XR_001296230.1	102183967	-	863	0.129746	1.28493	-3.30793	0.2133
XM_013962706.1	102188730	-	3398	2.51555	2.46732	0.0279319	0.899
XM_013966250.1	102181684	-	5001	0.000498311	0.000381465	0.385498	1
XM_013966345.1	102171071	-	1270	35.6881	35.1247	0.0229593	0.87055
XM_013971957.1	102179698	-	6284	0.666808	0.75484	-0.178898	0.4891
XM_005677066.2	102184295	-	1905	0.262539	0.205807	0.351239	1
XR_001296990.1	102188534	-	2205	0.703183	0.130473	2.43015	0.2965
XM_005679082.2	102183759	-	5040	12.2249	9.69884	0.333934	0.01615
XM_005686284.1	102184444	-	2960	0.00505381	0.0181228	-1.84236	1
TCONS_00971558	XLOC_478366	-	1730	0.435108	0.566156	-0.379827	0.3881
XM_013966461.1	102170698	-	2462	0.151097	0.194815	-0.366626	1
TCONS_03477959	XLOC_1720028	-	331	0	0.199874	#NAME?	1
XM_013966359.1	102184624	-	5035	26.8475	23.5521	0.188929	0.13485
XM_013963621.1	102190020	-	2884	2.1669	1.95385	0.149313	0.5349
XM_013970148.1	102174499	-	8885	0	0	0	1
XM_013974213.1	102184018	-	1372	2.77885	2.94089	-0.0817628	0.88675
XM_005681587.1	102187577	-	2688	0.0120275	0.0374395	-1.63823	1
XM_013974162.1	102188273	-	4132	52.9497	56.5016	-0.093668	0.4388
XM_013974794.1	102172509	-	2657	0.629548	0.419108	0.586993	0.1217
XM_013974765.1	102169642	-	632	19.8492	20.3242	-0.0341135	0.8778
XM_013969721.1	102180806	-	23860	0.184803	0.458462	-1.31081	1
XM_005676283.2	102190362	-	1978	3.3533	3.75377	-0.16276	0.63445
XM_013971048.1	100861375	-	1399	5.93e-05	0	inf	1
XM_013971947.1	102174058	-	3417	1.03059	0.847214	0.282669	0.5558
XM_013968717.1	102169027	-	1898	2.2486	1.74712	0.364049	0.20115
XM_005697512.2	102169540	-	6127	4.02743	2.53051	0.67043	0.15235
XM_013976894.1	102178164	-	1413	0	0	0	1
XM_013972030.1	106503209	-	656	0.887192	1.18596	-0.418736	0.42045
XM_005696061.2	102184954	-	3229	0.441357	0.425182	0.0538637	1
XM_013969713.1	102180062	-	5290	3.07345	2.50489	0.295114	0.10765
XM_005693784.2	102189989	-	2130	0.146581	0.0565002	1.37537	1
XM_013973396.1	102172946	-	3654	0	0	0	1
XM_013966614.1	102189759	-	26914	8.74191	8.63706	0.017409	0.95505
XM_013969943.1	106501738	-	951	0.0474078	0	inf	1
XM_013976005.1	102179074	-	3859	1.0076	1.05957	-0.0725571	0.82735
XM_013973446.1	102180438	-	2245	5.27329	3.58175	0.558038	0.00875
XM_005677679.2	102189448	-	1912	1.68596	1.28276	0.394311	0.36975
XM_013972017.1	102184484	-	5359	0.81979	0.687485	0.253927	0.34555
XM_005692411.1	102187977	-	2002	115.56	120.65	-0.0621822	0.72265
XM_005676684.2	102182002	-	1648	14.2694	16.1614	-0.179628	0.3551
XM_005687026.2	102188413	-	3243	3.15038	2.7179	0.213034	0.63645
TCONS_04315135	XLOC_2088525	-	1112	0.908812	0.538346	0.755449	0.37375
XM_005701704.1	102188307	-	1653	0	0.188387	#NAME?	1
XM_005683674.1	102172150	-	822	0.0495047	0.190426	-1.9436	1
XM_013964293.1	102171957	-	1651	6.80445	6.47692	0.0711699	0.7342
XM_013963391.1	102184117	-	1536	41.2565	42.7376	-0.0508848	0.71205
XM_013976019.1	102176589	-	3150	3.02846	3.21948	-0.0882431	0.6703
XM_013974779.1	102181832	-	1808	32.169	31.7842	0.0173611	0.9107
XM_005688524.1	102178920	-	2672	47.218	52.8621	-0.162898	0.29525
XM_005681604.2	102191686	-	1679	0.56294	1.54191	-1.45367	0.49095
XM_013963596.1	102177498	-	1271	0.506864	0.142129	1.83439	0.29725
TCONS_01438710	XLOC_725402	-	670	1.1034	1.808	-0.712442	0.45815
XM_013967639.1	102178216	-	1615	5.24072	4.23182	0.308486	0.4565
XM_013974546.1	102190654	-	1644	21.8603	22.224	-0.0238084	0.8784
XM_013968483.1	102178085	-	3264	4.84569	5.13703	-0.0842305	0.80615
XM_005675417.2	102185610	-	1099	0	0	0	1
XM_005682130.2	102175846	-	2609	1.46e-05	8.38e-05	-2.51728	1
XM_013965102.1	100861135	-	807	5.84839	3.57571	0.709812	0.35675
XM_005695707.1	102188808	-	2144	19.0886	18.2948	0.0612804	0.6872
XM_005679786.2	102170583	-	2817	16.9556	17.3768	-0.0353992	0.87365
TCONS_00043289	XLOC_026746	-	246	1.1077	0.922643	0.263722	1
XR_309994.2	102175188	-	154	3523.22	2036.72	0.790645	0.7596
XM_005678878.2	102170198	-	2690	0.774519	0.177669	2.12411	0.1525
XM_013972007.1	102184553	-	2874	0.159438	0.0268897	2.56787	1
XM_013964016.1	102171036	-	3662	1.36074	1.08649	0.324706	0.6669
XM_013977301.1	102190782	-	1328	23.4585	25.6402	-0.128294	0.4476
XM_005688136.2	102187782	-	1204	1.86735	2.46746	-0.402036	0.5778
XM_005679980.2	102171689	-	3083	0.344582	1.20988	-1.81195	0.17325
XM_013972809.1	100861318	-	11229	0.00219231	0.000255108	3.10327	1
TCONS_03908225	XLOC_1899154	-	741	1.2639	0.760811	0.73227	0.62695
XM_005690371.2	102183621	-	1471	7.5862	1.49023	2.34784	5e-05
XM_005698757.1	102188559	-	2460	0.439221	0.537594	-0.291571	0.45175
XM_013969364.1	102172557	-	1436	32.6118	37.8169	-0.21364	0.1437
XM_013967031.1	106502540	-	506	0	0	0	1
XM_013971070.1	100861152	-	8920	2.01854	1.76109	0.196848	0.729
XM_005674929.2	102184376	-	3029	0	0	0	1
XM_005690296.2	102176061	-	1575	0.0931904	0	inf	1
XM_005689133.2	100860896	-	2208	3.61051	2.45487	0.556558	0.0286
XM_005699822.2	102172241	-	870	7.92048	6.43147	0.300438	0.2464
XM_013962400.1	102188454	-	4005	0	1.07e-06	#NAME?	1
XM_013971153.1	106503110	-	2948	1.20609	1.08917	0.147111	0.8308
XM_013977087.1	102185174	-	1087	0.541324	0.595315	-0.13716	0.8142
XM_005691792.2	102171731	-	3348	0.358177	0.137809	1.378	1
XM_013964355.1	102190357	-	2306	4.94652	6.18668	-0.32275	0.0989
XM_005693525.2	102191733	-	1396	1.02967	0.623744	0.723153	0.60415
XM_013967458.1	102187231	-	4245	0.0365523	0.0873685	-1.25715	1
XM_013970261.1	102178929	-	2457	13.0126	12.28	0.0835994	0.59395
XM_013972097.1	102188080	-	7897	0.120651	0.00136354	6.46734	1
XM_013970956.1	102180873	-	1709	389.28	402.707	-0.0489226	0.6837
XM_005685632.2	102183878	-	1838	5.12468	6.97674	-0.445092	0.24975
XM_013970856.1	102185767	-	1469	5.34349	5.75255	-0.106419	0.6437
XM_013973243.1	102183187	-	5911	25.5074	24.0717	0.0835743	0.50285
XM_013962928.1	102180006	-	4693	4.73175	4.7513	-0.00594928	0.98695
TCONS_00313316	XLOC_166629	-	385	3.5624	2.9298	0.282048	0.59485
TCONS_00909768	XLOC_440627	-	491	0.362766	0.466584	-0.363096	1
XM_005675875.2	100861156	-	4643	14.4158	11.1321	0.372926	0.06555
TCONS_04464705	XLOC_2083427	-	264	2.47477	6.03771	-1.28671	0.16525
XM_013974330.1	102186922	-	2152	12.3083	13.0027	-0.0791752	0.6219
XM_013968617.1	102174783	-	4017	3.56767	4.42491	-0.310664	0.4471
XM_013970275.1	102185202	-	3306	2.74431	2.89285	-0.076051	0.7856
XM_005690004.2	102174861	-	4451	16.8724	17.9608	-0.0901842	0.49565
XM_013970709.1	102185022	-	2304	9.00361	11.6894	-0.376632	0.21455
XM_013971247.1	102173221	-	1438	2.10713	1.96037	0.104151	0.8555
XM_013975531.1	102187741	-	2980	7.35114	8.3289	-0.180158	0.28265
XM_005683856.2	102182129	-	3579	5.97562	6.07896	-0.0247352	0.8886
XM_013975794.1	102172238	-	912	0	0	0	1
XM_013966133.1	102182224	-	2658	74.5088	79.6711	-0.0966445	0.42995
XM_005678800.2	102187645	-	1892	0	0.0177098	#NAME?	1
XM_005684315.2	102169759	-	2846	10.7943	12.4379	-0.204467	0.18855
XM_013965186.1	102190316	-	1522	7.15932	7.28948	-0.0259949	0.9
XM_005681462.2	102178342	-	2144	0.714644	0.646795	0.143916	0.873
XM_013973443.1	102177286	-	2177	45.6558	48.5629	-0.0890543	0.483
XM_013967403.1	106502580	-	343	0.559391	0.942341	-0.752393	1
XM_013962633.1	102170377	-	3496	0.465751	0.25464	0.871103	1
XM_013972813.1	102174600	-	736	2.71693	1.68485	0.689351	0.62005
TCONS_00106460	XLOC_059810	-	949	1.73772	1.41743	0.293918	0.7534
XM_005692884.2	102175708	-	1176	0.804631	1.53541	-0.93222	0.0257
XM_005679900.2	102175188	-	1176	11.611	11.5847	0.00327344	0.98665
TCONS_01701799	XLOC_853841	-	643	0.116056	0.377962	-1.70342	1
XM_005689819.1	102177820	-	960	0	0	0	1
XM_013972134.1	102187803	-	2643	48.8839	50.9703	-0.060298	0.636
XM_005695257.2	102189717	-	2882	25.3691	28.3014	-0.157802	0.238
XM_013965618.1	102188767	-	965	0.345017	0.316654	0.123761	1
XM_013966827.1	102185469	-	4137	0.182347	0.0880883	1.04966	1
XM_013968853.1	102190707	-	3237	10.9949	10.2777	0.0973175	0.52565
XM_005693205.2	102172655	-	3551	1.407	0.759628	0.889262	0.00285
XM_005678296.2	102178969	-	648	3.97518	4.8537	-0.288065	0.3872
Novel_000221	XLOC_381197	-	1120	0.506292	0.197728	1.35645	1
Novel_000220	XLOC_409252	-	4168	1.20825	1.10904	0.123602	0.9167
Novel_000223	XLOC_427880	-	907	0.498022	0.29413	0.759755	0.4883
Novel_000222	XLOC_385487	-	3061	5.71943	6.1975	-0.115815	0.51835
Novel_000225	XLOC_440321	-	2399	0.91523	1.21161	-0.404724	0.2411
Novel_000224	XLOC_429952	-	1020	3.68341	3.49037	0.0776618	0.8525
Novel_000227	XLOC_448950	-	2511	0.193902	0.452568	-1.22281	1
Novel_000226	XLOC_440627	-	865	0.71936	1.18852	-0.724378	0.1731
Novel_000229	XLOC_449888	-	1248	0.515931	0.242521	1.08907	1
Novel_000228	XLOC_449528	-	4505	2.32995	2.25919	0.0444929	0.82775
XM_013975525.1	102188467	-	1717	1.10895	0.897353	0.305448	0.39645
XM_005681779.2	102185644	-	3069	8.89676	9.55158	-0.102459	0.54205
XM_005691841.2	102186238	-	1634	9.4319	8.22639	0.197289	0.30325
XM_005676892.2	102188638	-	1414	110.321	135.991	-0.301803	0.1284
XM_005678876.2	102169726	-	2090	58.9631	68.1228	-0.208325	0.10765
XM_013966123.1	102180314	-	1249	2.5893	1.8371	0.495138	0.11505
XM_005677557.1	102181741	-	363	0	0	0	1
XM_013969290.1	102168649	-	2999	15.7506	15.5076	0.0224339	0.8926
XM_005685978.2	102187229	-	1130	1.7686	1.89745	-0.101458	0.85255
XM_005684301.2	102189954	-	6197	33.1485	33.0308	0.00513154	0.96485
XM_005700738.2	102188483	-	2290	7.01316	6.50735	0.107995	0.55765
XM_005678224.2	102180367	-	3974	5.05749	5.35318	-0.0819756	0.8554
XM_013975975.1	102179641	-	1642	0	0	0	1
XM_013976623.1	102191224	-	5259	4.90981	4.42265	0.150755	0.60385
XM_005694568.2	102175520	-	1949	7.31594	8.6913	-0.248528	0.1903
XM_005688307.2	102189972	-	4569	17.3944	18.6482	-0.100409	0.6076
XM_013965200.1	102174292	-	1032	0.197461	0.446379	-1.1767	1
XM_005690084.2	102170803	-	4849	0.0336095	0.0374718	-0.156939	1
XM_005698466.2	102174087	-	3943	37.0241	39.3976	-0.0896425	0.6625
XM_005692651.2	102174506	-	588	0.0820033	0.0826632	-0.0115635	1
XM_013967245.1	102171077	-	6251	3.93335	3.80203	0.0489919	0.9186
Novel_000485	XLOC_936184	-	1473	4.88443	5.25298	-0.104945	0.65695
Novel_000484	XLOC_936183	-	755	12.8617	14.5704	-0.179962	0.42035
Novel_000487	XLOC_937563	-	1670	0.670209	0.816788	-0.285351	0.5433
Novel_000486	XLOC_937327	-	911	0.721065	0.408044	0.821406	0.1601
Novel_000481	XLOC_929588	-	12921	3.15315	3.21473	-0.0279049	0.8497
Novel_000480	XLOC_922399	-	1239	14.2294	20.0213	-0.492666	0.00605
Novel_000483	XLOC_935501	-	2811	1.68813	1.76429	-0.063665	0.85665
Novel_000482	XLOC_933125	-	8905	3.73088	3.70447	0.0102471	0.95015
Novel_000489	XLOC_939114	-	561	32.7981	28.3981	0.207818	0.30745
Novel_000488	XLOC_937959	-	2859	0.827408	0.865286	-0.0645786	0.8439
XM_013971674.1	102183816	-	713	48.9078	49.9022	-0.029038	0.8591
XM_013977029.1	102191517	-	888	0.0297303	0	inf	1
XM_005675057.1	102171376	-	5575	3.27636	3.98129	-0.281142	0.4179
XM_005685395.2	102175215	-	1074	7.34189	3.66784	1.00122	0.0004
XM_013971729.1	102191455	-	2384	0.364817	2.0647	-2.50069	5e-05
XM_005677288.2	102179433	-	1477	7.54e-06	0.014007	-10.8586	1
XM_005685060.2	102171427	-	2908	3.37674	2.9107	0.214268	0.5346
TCONS_03887995	XLOC_1848686	-	573	1.12093	0.65916	0.766001	0.30765
TCONS_02803085	XLOC_1349584	-	238	1.4304	0	inf	0.246
XM_005676007.2	102174250	-	6344	3.81e-07	1.56e-06	-2.0328	1
XM_005682848.1	102169955	-	948	0	0.0201341	#NAME?	1
XM_005679271.1	102169252	-	636	0	0	0	1
XM_013973016.1	102181437	-	2305	0.699979	0.775349	-0.147535	0.93635
XM_005684041.2	102184810	-	3161	1.63632	0.632918	1.37037	0.1916
TCONS_02961508	XLOC_1430567	-	1233	20.1864	20.376	-0.0134817	0.93395
XM_013974465.1	102178964	-	3156	0	0.0109265	#NAME?	1
XM_013966494.1	102179286	-	2095	0.000232886	0	inf	1
XM_013965188.1	102168996	-	4010	5.21471	4.45889	0.225901	0.62335
XM_005687941.2	102171349	-	1891	16.8188	15.8718	0.0836043	0.59605
XM_013972312.1	102185116	-	2246	83.1078	85.1782	-0.0355002	0.76975
XM_013976066.1	102168332	-	2627	0	0	0	1
TCONS_03889594	XLOC_1851997	-	2232	1.07954	0.752342	0.520957	0.3856
XM_013963580.1	102190581	-	347	32.5955	28.2928	0.204239	0.63095
TCONS_02849760	XLOC_1385049	-	1011	0.413632	0.394039	0.0700098	1
XM_013971602.1	102175983	-	4386	7.67828	6.64699	0.208082	0.1809
XM_013970775.1	102178934	-	828	61.3269	61.7355	-0.0095813	0.9514
XM_013967949.1	102176892	-	7923	107.776	109.344	-0.0208409	0.8862
XM_005689187.1	102172645	-	1057	0.0421198	0.0359861	0.227058	1
XR_001295827.1	106502238	-	1320	0.190119	0.163729	0.215592	1
XM_005695151.1	102173973	-	2885	1.16523	0.748199	0.639118	0.3255
XM_005688923.1	102187146	-	522	0	0	0	1
XM_013972639.1	102180628	-	3062	37.6931	41.8801	-0.151964	0.229
XM_005701137.1	102180477	-	948	0	0.0245592	#NAME?	1
XM_013973028.1	102184951	-	1044	23.6397	23.5937	0.00281353	0.986
TCONS_01852227	XLOC_927676	-	581	1.13554	1.48626	-0.388312	0.4813
XM_005698620.2	102190850	-	1797	1.51802	1.78	-0.229692	0.43505
XM_013972669.1	102176836	-	3217	11.0476	11.5713	-0.0668148	0.65515
XM_005684055.2	102189310	-	2770	20.8365	22.6468	-0.120192	0.3838
XM_013967257.1	102177803	-	3373	2.254	2.48197	-0.138999	0.5363
XM_005685075.2	102176420	-	10169	7.88732	8.07019	-0.0330673	0.8421
TCONS_02772310	XLOC_1349941	-	1032	0.143484	0.24298	-0.759947	1
XM_005679471.2	102181562	-	3692	0.975747	0.3007	1.69818	0.0602
XM_013974470.1	106503555	-	226	46.4085	23.3673	0.989898	0.12
XM_013975317.1	106503650	-	287	2.7747	4.37276	-0.656216	0.37935
XM_005677462.2	102179435	-	1179	0	0	0	1
XM_013975690.1	102181364	-	3316	0.0347778	0.00920729	1.91732	1
XM_013976301.1	102174914	-	4873	12.3648	12.2911	0.00862694	0.9482
XM_013965154.1	102181588	-	2689	0.638719	0.676949	-0.0838667	0.9153
XM_013976266.1	102187658	-	3189	6.85e-05	0.0296953	-8.76038	1
XM_013971192.1	102168757	-	2635	0.37205	0.0552554	2.75131	1
XM_013972742.1	102177194	-	1350	16.0455	18.191	-0.181063	0.29345
XM_013975669.1	102171406	-	5141	0.0274612	0.0777971	-1.50232	1
XM_005692255.1	102190903	-	492	0	0	0	1
XM_013974843.1	102186362	-	6769	18.7086	18.1877	0.0407401	0.7446
XM_005681557.2	102179180	-	5972	0.0756837	0	inf	1
XM_005689482.2	102183707	-	1461	0	0	0	1
XM_013972253.1	106503254	-	2004	5.33635	7.32957	-0.457877	0.022
XM_013965335.1	102190777	-	2467	9.7001	2.52091	1.94406	0.0061
XM_005675523.2	102188258	-	4642	1.93207	2.00305	-0.052051	0.81365
XM_005686265.2	102180049	-	3924	2.79e-06	0	inf	1
XM_005677953.2	102168594	-	4720	6.2907	6.3198	-0.00665848	0.9758
XM_005698647.2	102178036	-	1276	64.886	76.99	-0.246763	0.06435
NM_001285565.1	100861205	-	1143	0	0	0	1
XM_005694781.2	102169798	-	3170	0.218607	0.198771	0.13723	1
XM_005697811.2	100861340	-	805	482.744	511.456	-0.0833501	0.4854
XM_005698194.2	102168687	-	1636	43.0976	20.0557	1.1036	5e-05
XM_005686287.2	102185008	-	1344	1.78042	2.68536	-0.592896	0.39875
XM_005679350.2	102190489	-	3271	105.792	117.238	-0.148205	0.2191
XM_005675533.1	102190736	-	5817	19.7202	20.1226	-0.0291424	0.82025
XM_005686817.2	102182882	-	2971	4.45335	4.53607	-0.0265538	0.8881
XM_005686306.2	102190607	-	2219	2.19862	1.43635	0.614195	0.18055
XM_013972861.1	102180701	-	5345	7.04739	6.25236	0.172687	0.2512
XM_005678090.2	102188371	-	4327	13.9967	13.5764	0.043992	0.7476
XM_013963928.1	102177282	-	5774	0.185634	0.13313	0.479621	1
XM_005709371.1	102180359	-	1201	0	0	0	1
TCONS_04299738	XLOC_2051649	-	574	0.0899128	0.465599	-2.37249	1
XM_013963231.1	102184760	-	3411	1.65407	1.10264	0.585055	0.17195
XM_013974165.1	106503514	-	902	10.5209	8.53457	0.301867	0.1912
XM_005700187.2	102190591	-	1903	12.2339	9.7075	0.333715	0.64855
XM_005677943.2	102189813	-	1129	26.3559	20.3772	0.371172	0.3648
XM_005684290.2	102187487	-	549	231.554	265.215	-0.195812	0.13835
XM_005696243.2	102172949	-	799	41.2908	42.4687	-0.0405786	0.80495
XM_013970401.1	102184272	-	4263	1.29313	0.841264	0.620241	0.01915
XM_013963916.1	102168329	-	967	13.3391	12.8305	0.0560755	0.78795
XM_013971907.1	102172093	-	5057	82.9204	87.8349	-0.0830678	0.48765
NM_001285571.1	100860953	-	1234	60.773	57.6441	0.0762583	0.80875
XM_013976893.1	102176782	-	1007	0.8809	0.372405	1.24211	0.03405
XM_005675967.2	102187993	-	2486	4.77615	5.43094	-0.185354	0.743
XM_005701139.2	102181017	-	4423	4.74098	3.56932	0.409537	0.1691
XM_005691360.2	102182817	-	1365	15.453	17.508	-0.18013	0.29275
XM_005697183.2	102188455	-	9802	13.2332	13.7256	-0.0527036	0.7153
XM_005689926.1	102190894	-	936	0.0553561	0.021157	1.38761	1
NM_001285739.1	100860889	-	1052	9.16071	9.89368	-0.111048	0.61495
XM_005690988.1	102178380	-	1072	0.0868404	0.0171113	2.34342	1
TCONS_03758087	XLOC_1764250	-	203	29.5693	8.36317	1.82198	0.2483
XM_013968609.1	102174783	-	4041	0	0	0	1
NM_001285656.1	100861308	-	502	136.891	155.304	-0.182069	0.21785
XM_013962324.1	106501845	-	386	12.1793	8.71501	0.482856	0.17315
XM_005684429.2	102186119	-	2667	14.4549	14.1467	0.0310955	0.85975
TCONS_01403169	XLOC_696279	-	882	0.755164	0.629142	0.263405	0.6081
XM_005675977.2	102190646	-	3224	61.6138	73.2785	-0.250137	0.04195
XM_013962451.1	106501928	-	443	0.245517	0.770978	-1.65086	1
XM_005676625.2	102189253	-	1288	2.98574	3.31977	-0.152994	0.85045
TCONS_03163497	XLOC_1500268	-	1016	0.435769	0.404743	0.106558	1
XM_005692037.2	102173876	-	1706	5.29363	5.19865	0.0261201	0.9051
XM_005698954.2	102183570	-	2122	8.48473	8.29479	0.0326636	0.85225
XM_005684627.2	102174846	-	2189	3.01933	3.79587	-0.330202	0.15215
XM_005686318.2	102170325	-	1322	40.6486	40.4621	0.00663413	0.9637
XR_001295499.1	102176843	-	5548	0.149633	0.126675	0.240298	1
XM_013968267.1	102185753	-	1779	17.5275	20.3479	-0.215264	0.1686
XM_005681173.2	102184042	-	386	30.8726	35.1744	-0.188202	0.45505
XM_013975848.1	102190024	-	3235	1.93707	1.77789	0.123706	0.60475
XM_005684786.2	102177720	-	2348	0.0231067	0.0216443	0.0943225	1
XM_013966666.1	106502501	-	588	0.141617	0.133125	0.0892135	1
XM_005691316.2	102170900	-	2629	6.47368	6.14287	0.0756738	0.7102
XM_005700122.1	102170676	-	3344	1.59506	0.353648	2.17322	0.4296
XM_005677713.2	102174525	-	1166	0.188656	0.178373	0.0808598	1
XM_013972047.1	102187547	-	2810	1.59524	1.11826	0.512518	0.0701
XR_001297591.1	102169753	-	1411	0.225255	0.131925	0.771833	1
TCONS_02204577	XLOC_1071707	-	567	0.950829	1.00874	-0.0852964	0.87745
XM_013966641.1	102184436	-	1353	1.35001	1.23797	0.124996	0.88515
XM_013963219.1	106502022	-	2388	0.155848	0.136506	0.191168	1
XM_005687422.1	102176617	-	1436	3.80313	3.9501	-0.0547015	0.8321
XM_013976704.1	102185549	-	4299	0.0525165	0.0561158	-0.0956364	1
XM_005698519.2	102186828	-	3343	2.4001	1.54566	0.634874	0.40315
XM_005698922.2	102170941	-	1326	11.8614	12.5177	-0.0776893	0.6715
XM_013966993.1	102175530	-	1458	0.0119165	0	inf	1
XM_005690291.2	102174140	-	945	0.020485	0	inf	1
TCONS_02960597	XLOC_1428885	-	713	0.169151	0.262142	-0.632038	1
XM_005692027.2	102171092	-	3417	0.106416	0.0778602	0.450754	1
TCONS_01824313	XLOC_926491	-	317	0.168096	0.43658	-1.37697	1
XM_013964597.1	102174103	-	994	0.924282	1.23896	-0.422731	0.65695
XM_013971099.1	102182623	-	459	0	0	0	1
XM_013975742.1	102176019	-	1821	28.0301	29.3165	-0.0647388	0.65295
XM_005680658.2	102173536	-	898	4.39318	2.54344	0.788482	0.2422
XM_005697426.2	102168407	-	442	253.54	298.243	-0.234271	0.0905
NM_001285727.1	100861390	-	1778	0.0344887	0.0224957	0.616476	1
XM_005696965.2	102170373	-	2089	0.00786833	0.0407401	-2.37232	1
XM_005676268.2	102186349	-	2323	25.9766	27.3787	-0.0758394	0.58145
XM_013966398.1	100860939	-	1827	13.7693	15.0824	-0.131409	0.66225
XM_013968075.1	102183428	-	4122	19.8804	16.4133	0.276482	0.03765
NM_001285666.1	100861316	-	1421	10.9716	8.065	0.444026	0.2087
XM_005686076.2	102190044	-	1328	87.4031	82.7655	0.0786547	0.53955
XM_005685181.2	102180045	-	1819	26.6435	25.8631	0.0428876	0.7663
XM_005690638.2	102174499	-	10558	2.74495	1.84505	0.573123	0.36855
XM_005676637.2	102168780	-	2893	12.7608	12.8128	-0.00585598	0.9797
XM_013970686.1	106503039	-	399	2.1426	2.88509	-0.429253	0.44265
XM_013975222.1	102172510	-	741	15.5515	16.11	-0.0508967	0.85525
XM_013973686.1	102181635	-	878	1.33154	1.8046	-0.438576	0.6501
XM_013964406.1	106502157	-	1678	0.921122	0.926071	-0.00773035	0.9816
XM_013962479.1	102183652	-	948	0	0.0201341	#NAME?	1
XM_005686624.2	102189490	-	4919	11.7934	13.1933	-0.161826	0.53745
XM_005675876.1	102186250	-	1908	0.187576	0.317067	-0.757314	1
XM_013964587.1	102175013	-	4391	21.9974	24.6866	-0.166397	0.1949
XM_013976596.1	102171589	-	3638	143.7	149.555	-0.0576164	0.62965
XM_005683022.2	102171058	-	1876	3.26779	2.63404	0.311041	0.5712
TCONS_00112312	XLOC_062734	-	342	1.99311	2.17981	-0.129182	0.88515
XM_013963739.1	102190103	-	2472	0	6.05e-05	#NAME?	1
XM_013974199.1	106503520	-	1055	3.18456	2.94182	0.114387	0.70105
XM_005675305.2	102172575	-	4062	0.259967	0.366208	-0.494336	1
NM_001285737.1	100860887	-	1250	1.17688	1.09544	0.103459	0.78605
TCONS_03497273	XLOC_1663282	-	880	0.828121	0.623961	0.408385	0.6719
XM_005696971.2	102172505	-	2980	31.0219	31.1528	-0.00607573	0.96705
XM_013969028.1	102171530	-	2704	0	0	0	1
XM_005693121.2	102190815	-	3493	11.3022	10.3054	0.133211	0.60555
XM_005682475.1	102171237	-	1518	0.0150672	0	inf	1
XM_005709720.2	102182164	-	551	0	0	0	1
XM_013962630.1	102191097	-	2469	28.3508	28.1761	0.00891575	0.96915
XM_013963725.1	102174093	-	6996	0.350131	0.331835	0.0774271	1
XM_005675311.2	102174162	-	577	1.42438	1.74317	-0.291376	0.55035
XM_005699776.2	102181569	-	1438	249.871	247.432	0.0141567	0.9066
XM_013971460.1	102190734	-	930	0	0	0	1
XM_005696665.1	102179997	-	348	0	0	0	1
XM_005695483.2	102168669	-	2785	1.70436	1.94992	-0.19418	0.73225
XM_013970667.1	102185490	-	7359	10.507	9.93059	0.0814047	0.53365
XM_005695254.2	102187538	-	3679	24.3001	23.7906	0.0305724	0.8174
TCONS_00742914	XLOC_405241	-	1377	0.770911	0.537528	0.520224	0.22835
XM_005680784.2	102188479	-	1545	7.21808	6.6142	0.126047	0.5472
XM_013968937.1	102189323	-	6262	4.71975	4.70865	0.00339657	0.9856
XM_005690408.2	102174050	-	1091	0.0792762	0.0345349	1.19883	1
XM_013967574.1	102181964	-	5871	42.1006	42.3908	-0.00991044	0.9367
XM_005686962.2	102172272	-	804	113.57	129.02	-0.184018	0.1745
XM_005687698.2	102169307	-	3071	5.64546	4.83919	0.222326	0.2216
XM_005682807.2	102176787	-	943	87.9125	91.5565	-0.0585937	0.66765
TCONS_00714797	XLOC_431151	-	616	0.166538	0.412712	-1.30929	1
XM_005676891.2	102188638	-	1447	128.489	136.171	-0.0837745	0.64345
XM_013970677.1	102168847	-	2719	5.07364	5.49267	-0.114485	0.5273
XM_005676209.1	102177009	-	4818	5.63236	6.99021	-0.311596	0.3212
XM_005682916.2	102191420	-	1788	10.344	10.2694	0.0104354	0.9526
XM_005681659.1	100860755	-	855	0.109538	0	inf	1
XM_005680846.2	102184507	-	1657	59.1325	62.909	-0.0893166	0.65925
XM_013974238.1	102182911	-	6172	0	0	0	1
TCONS_02196527	XLOC_1048373	-	1694	0.840154	0.553996	0.600777	0.1401
XM_013971270.1	102179509	-	6901	29.3102	30.5092	-0.0578438	0.66355
XM_013967807.1	102182413	-	4929	0.240197	0.398793	-0.731419	1
XM_013966501.1	102189679	-	515	19.6523	23.3117	-0.246354	0.29985
XM_005685089.2	102178831	-	1577	4.16927	4.01253	0.0552809	0.9009
XM_005691868.2	102170901	-	2037	0.617972	0.633848	-0.0365936	0.92915
XM_005687854.2	102173668	-	431	0.146518	1.01456	-2.7917	0.3871
XM_005691431.1	102176153	-	1141	6.95496	8.28705	-0.252817	0.6667
XM_013974656.1	102191284	-	2217	13.3189	13.7168	-0.0424747	0.79415
XM_013965481.1	106502335	-	2462	3.30606	3.08147	0.101493	0.65025
XM_013964599.1	102175380	-	4488	0	0	0	1
XR_001297430.1	102169940	-	3091	4.30174	3.91356	0.136441	0.69985
TCONS_00911205	XLOC_443964	-	706	0.196796	0.157844	0.318201	1
XM_013967817.1	102173397	-	3456	24.2903	25.9843	-0.0972655	0.4477
XM_013973748.1	102184208	-	3903	4.92474	4.70037	0.0672722	0.69885
XM_013965248.1	102181591	-	2820	0.369458	0.418905	-0.181213	1
XM_005693991.2	102175515	-	3661	5.95353	6.34157	-0.091095	0.59425
XM_013972520.1	106503280	-	267	0	0	0	1
XM_013973971.1	102177206	-	984	0	0.0233601	#NAME?	1
XM_013968154.1	102183799	-	10439	3.21506	1.97626	0.702073	0.1237
TCONS_00639690	XLOC_326023	-	1176	0.83196	0.560275	0.570378	0.2264
XM_013966810.1	102181503	-	2295	15.1658	14.0624	0.10898	0.4843
XM_013972176.1	102168762	-	2862	0.0296209	0.198438	-2.744	1
XM_013966788.1	102174210	-	3226	0.0348179	4.94e-05	9.45971	1
TCONS_02757190	XLOC_1314317	-	567	0.237886	0.339344	-0.51248	1
XM_005678711.2	102181466	-	1998	35.9546	39.9722	-0.152823	0.2544
XM_005686973.2	102174942	-	5802	2.89796	3.15102	-0.120784	0.8168
XM_005696578.2	102180547	-	1060	0	2.86e-05	#NAME?	1
XM_005697725.2	102177117	-	6086	0.0532438	0.0828266	-0.637481	1
XM_005696417.2	102172674	-	1479	4.75088	3.0214	0.652978	0.18675
XR_310306.2	102179201	-	3409	0.511883	0.238086	1.10433	0.30025
XM_005684572.2	102182506	-	5742	25.8668	24.0463	0.105288	0.40425
TCONS_04151013	XLOC_1984115	-	406	0.116311	0.456105	-1.97138	1
XM_013963855.1	102169737	-	3204	15.7813	29.7786	-0.916057	0.0091
XM_013975060.1	102169934	-	2450	28.4406	27.9045	0.0274569	0.8391
XM_005676702.2	102186536	-	3414	0.714708	0.803309	-0.168602	0.83965
XM_013975982.1	102175192	-	1588	8.74298	8.38345	0.0605803	0.75345
XM_013962852.1	102174979	-	5793	0	0.00565338	#NAME?	1
XM_005699594.2	102184881	-	2366	4.07e-05	0.000482577	-3.56705	1
XM_005685408.2	100860967	-	1416	4.07451	2.90607	0.487557	0.559
XM_005702164.2	102170780	-	676	0	0	0	1
XM_013967070.1	102186771	-	3241	11.9038	11.1124	0.0992463	0.67625
XM_013974139.1	102171936	-	4260	2.67778	2.23888	0.258258	0.5103
XM_005692120.2	102178654	-	2692	2.23368	2.3956	-0.100966	0.80485
XM_005696586.2	102182553	-	1760	23.9811	23.6253	0.021566	0.9109
XM_005702116.1	102176880	-	849	0	0	0	1
XM_005696407.2	102169532	-	1935	0.027453	0	inf	1
XM_005698817.2	102183206	-	3661	9.57269	9.79524	-0.0331557	0.82845
TCONS_04948042	XLOC_2423839	-	5457	10.6203	10.7687	-0.0200134	0.8866
XM_013970495.1	102178402	-	5636	0.101443	0.0389977	1.37921	1
XM_013968501.1	102175867	-	2102	0	0	0	1
XM_005687650.2	102178637	-	2100	50.8142	53.046	-0.06201	0.63235
XM_013972902.1	102182070	-	690	0.11754	0.0329291	1.83572	1
XM_013969996.1	102181801	-	1159	1.34994	2.29359	-0.764714	0.37775
XM_005692859.2	102188526	-	1358	2.39628	2.24578	0.0935845	0.75925
XM_005693003.2	102172930	-	1504	0.754171	0.226324	1.7365	0.31045
TCONS_00899433	XLOC_485452	-	2878	0.725293	0.676145	0.101231	0.75795
XM_013972169.1	102183005	-	4537	39.486	37.6145	0.0700489	0.59115
XM_013965463.1	102181864	-	895	0.546222	0.0667734	3.03214	1
XM_013967635.1	102180322	-	532	2.35282	1.75499	0.422927	0.38565
XM_005699232.2	102190662	-	8003	0.959398	0.772109	0.313326	0.4471
XR_310467.2	102184819	-	2326	2.74002	2.39252	0.195655	0.6542
TCONS_03285455	XLOC_1558265	-	1974	0.506098	0.603225	-0.25328	0.5368
XM_005698807.2	100861098	-	1276	16.9384	16.2039	0.063957	0.79415
XM_013970489.1	102187072	-	3031	5.14486	5.7751	-0.166713	0.62945
TCONS_01957876	XLOC_949725	-	3355	0.436296	0.259639	0.748799	1
XM_013975306.1	102170579	-	2106	6.69722	7.48202	-0.159866	0.39
XM_013973482.1	102177288	-	3615	0.217228	0.176437	0.300056	1
XM_005692355.2	102191363	-	3381	6.00225	6.51926	-0.119204	0.6039
XM_013971191.1	102168757	-	2798	0.308326	0.437073	-0.503416	1
XM_005677259.2	102169922	-	2812	65.5368	67.025	-0.0323951	0.79105
XM_013966400.1	100860939	-	1498	38.6379	40.9462	-0.0837134	0.6751
XM_005699975.1	102191588	-	1642	0	0.0104428	#NAME?	1
XM_013974840.1	102176932	-	2991	21.2776	20.7685	0.0349446	0.79845
XM_005700431.2	102174637	-	2952	0.0395502	0	inf	1
XM_013969646.1	102185482	-	5293	1.93231	2.08102	-0.106968	0.60085
XM_005679006.2	102181263	-	4380	3.4832	3.45464	0.0118801	0.97505
XM_005700190.2	102190591	-	1834	47.5185	60.443	-0.347085	0.283
XM_013974583.1	106503565	-	400	8.20578	8.21843	-0.0022216	0.9798
XM_005700926.2	102176507	-	4308	15.6098	16.7467	-0.101418	0.4548
XR_001295472.1	102173801	-	4161	0.576257	0.574346	0.00479413	0.994
XM_013976243.1	102182183	-	3943	0.0353521	0.0114686	1.62411	1
XM_005696576.1	102180269	-	539	0.62136	0.432181	0.523792	1
XM_013974492.1	102186732	-	1563	11.5557	12.4222	-0.104314	0.56725
XM_013966427.1	106501780	-	882	3.11329	2.66701	0.223216	0.49445
XM_005694912.2	102189626	-	4590	61.4082	64.6688	-0.0746374	0.5357
XM_013967629.1	102174781	-	1118	0.469942	1.63541	-1.7991	0.371
XM_005680176.1	102191498	-	2779	2.41345	3.40646	-0.49718	0.39415
XM_005685660.2	102190695	-	8585	0.329177	0.914124	-1.47353	0.1341
XM_013965568.1	102173290	-	1730	204.966	225.195	-0.135794	0.25855
XM_013970205.1	102171636	-	6894	5.65176	5.3571	0.0772486	0.60255
XM_013972432.1	102170732	-	1438	6.19989	5.24492	0.24132	0.53005
XM_005700914.2	102172526	-	11800	30.6353	27.27	0.167879	0.3369
XM_005686810.2	102181605	-	4953	2.81765	2.21502	0.347169	0.47835
XM_013966890.1	102187810	-	2340	27.4684	25.6725	0.0975478	0.4748
XM_005678129.2	102177857	-	941	18.1113	19.5914	-0.113336	0.5391
XM_005680518.2	102172972	-	4317	0.22568	0.356652	-0.660237	1
XM_005679750.2	102183294	-	5203	1.73733	0.39151	2.14975	0.1768
XM_005698286.2	102171399	-	1011	16.7212	17.4826	-0.0642446	0.73005
XM_005693737.1	102178206	-	3378	14.8405	15.9171	-0.101036	0.47885
XM_013963960.1	102174192	-	2170	13.4734	13.2594	0.0231029	0.9544
XM_013972724.1	102168578	-	6411	3.81086	2.9384	0.375084	0.52085
XM_005686990.2	102179778	-	2410	141.31	149.333	-0.0796746	0.503
XM_005675125.1	102190550	-	5027	2.71e-05	6.37e-06	2.08644	1
XM_005682603.2	102183955	-	909	70.2667	79.361	-0.175589	0.21515
XM_005680562.2	102182855	-	3995	0	0	0	1
XM_005682048.2	102176218	-	6450	7.42964	7.96877	-0.101066	0.4714
XM_005692600.2	102183356	-	833	25.706	29.5369	-0.200415	0.2546
XM_005701494.2	102187672	-	742	0.136117	0	inf	1
XM_005690231.1	102170252	-	939	0	0	0	1
XM_013964723.1	102180661	-	1027	0.110182	0.215701	-0.969145	1
XM_005694968.2	102189433	-	1681	0.726862	0.547028	0.410066	0.3151
Novel_000132	XLOC_230898	-	2841	0.922747	0.820681	0.169114	0.5788
XM_005676330.2	102185514	-	1090	18.9799	21.04	-0.148656	0.4005
XM_013970011.1	102175144	-	3123	5.30886	4.87449	0.123151	0.5014
TCONS_04822979	XLOC_2288354	-	301	0.308499	0.71459	-1.21185	1
XM_005688644.2	102189600	-	6912	19.1355	14.8874	0.362154	0.00435
XM_013969279.1	102182639	-	5042	0.661528	1.52343	-1.20345	0.1546
XM_013970023.1	106502940	-	1319	5.07773	3.78076	0.425507	0.09465
Novel_000338	XLOC_658291	-	12405	0.688529	0.723656	-0.0717868	0.7324
XM_013970840.1	102187424	-	704	11.4549	10.654	0.104569	0.6782
XM_005689921.1	102188961	-	945	0	0.0910972	#NAME?	1
XM_013963425.1	102186458	-	4295	0	0	0	1
XM_013974085.1	102189920	-	2176	0.187133	0	inf	1
XM_013976303.1	102184129	-	855	0.0234422	0	inf	1
XM_013972797.1	102177002	-	2185	4.51615	4.61082	-0.0299306	0.946
XM_005691697.2	102185296	-	8113	13.584	13.6461	-0.00658107	0.95895
XM_005701190.2	102185822	-	1101	0.0168095	0	inf	1
XM_013974809.1	102175642	-	6612	0.328449	0.258048	0.348027	1
XM_005688636.2	102187330	-	7712	8.28933	7.84159	0.0801088	0.7165
XM_005682613.2	102186298	-	3842	4.14835	3.85059	0.107458	0.85755
Novel_000975	XLOC_1853209	-	3653	2.27098	2.04028	0.154552	0.54335
Novel_000974	XLOC_1843844	-	1583	1.33584	1.19713	0.15817	0.63825
Novel_000977	XLOC_1871409	-	2343	0.758993	0.892213	-0.233301	0.48495
Novel_000976	XLOC_1869616	-	565	0.50513	0.875548	-0.793532	0.2707
Novel_000971	XLOC_1734261	-	850	1.3323	0.965622	0.464386	0.4555
Novel_000970	XLOC_1787740	-	1592	0.798826	0.199064	2.00465	0.12395
Novel_000973	XLOC_1841224	-	8603	1.24376	1.33819	-0.105573	0.59565
XM_013962456.1	102184212	-	973	2.51571	2.85791	-0.183997	0.5731
XM_005690681.2	102184360	-	2302	4.45038	2.88481	0.625452	0.2715
XM_013970118.1	102175145	-	3275	11.7443	13.4522	-0.195882	0.28635
XM_005689293.1	102183983	-	414	0	0	0	1
XM_005690106.2	102178555	-	4265	6.42099	8.0093	-0.318881	0.0417
XM_005684152.2	102189481	-	2562	0.721535	0.879078	-0.284923	0.6884
XM_013963685.1	102172330	-	920	0	0.0642919	#NAME?	1
XM_013964558.1	102191126	-	6304	14.6556	16.1196	-0.137368	0.28745
XM_013963506.1	102172690	-	3042	41.6797	41.113	0.0197506	0.93555
TCONS_03901338	XLOC_1881956	-	2636	0.550039	0.646573	-0.233278	0.50975
XM_013972281.1	102185032	-	2660	3.68605	4.28333	-0.216656	0.28555
XM_013967712.1	102186697	-	1867	11.2407	12.1077	-0.107198	0.526
XM_005691002.2	102181703	-	1701	2.72191	4.0845	-0.585539	0.19925
XM_005688434.2	102178461	-	586	0	0.0415748	#NAME?	1
XM_005683072.2	102186586	-	2287	4.09555	3.64488	0.168188	0.77515
XM_013968090.1	102184255	-	1446	14.0093	12.9488	0.113564	0.5259
XM_005701927.1	102189305	-	1293	0	0	0	1
XM_005679778.1	102191767	-	5056	3.95532	4.41512	-0.158661	0.35125
XM_013965781.1	102175290	-	6077	3.31624	3.27866	0.0164411	0.96915
XM_005699138.2	102191492	-	2330	3.06461	1.01451	1.59492	5e-05
XM_005695077.1	102177197	-	3288	0.0111885	0.0142236	-0.346276	1
XM_013975409.1	102170298	-	2875	15.5997	17.0385	-0.127278	0.3783
XM_013972707.1	102181163	-	2147	470.581	519.682	-0.143187	0.24535
XM_013968777.1	102172916	-	2190	49.3329	51.5473	-0.0633456	0.6178
XM_005700504.1	102177784	-	789	0	0	0	1
XM_013969539.1	102188694	-	1471	24.6373	25.7989	-0.0664689	0.6706
XM_013965053.1	102188667	-	2158	6.70318	6.07764	0.141336	0.46005
XM_013976703.1	102185079	-	2924	25.2867	26.943	-0.0915338	0.4931
XM_005683475.2	102168824	-	3373	14.717	13.3532	0.140299	0.33855
TCONS_04330248	XLOC_2130247	-	435	0.198	0	inf	1
XM_005694465.2	102190354	-	4191	0.173712	0.28886	-0.733668	1
XM_005695067.2	102174701	-	7301	0.0639995	0.110222	-0.78428	1
XM_005698602.2	102183566	-	1315	0	0	0	1
XM_013970039.1	102179118	-	2318	0.00828915	0.0130336	-0.65294	1
XM_013971542.1	102178562	-	1617	5.97e-06	5.58e-06	0.0969744	1
XM_005699450.2	102187837	-	6680	5.39e-05	0	inf	1
XM_013971772.1	102176260	-	1736	0.234153	0.247774	-0.0815746	1
XM_005695594.2	102175721	-	4951	0.387149	0.652344	-0.752746	0.0212
XM_013976321.1	102173822	-	2867	0.154741	3.16e-05	12.2583	1
XR_001297324.1	102175088	-	2938	0.169383	0.262797	-0.63366	1
XM_013975415.1	106503668	-	657	0.046225	0.0355852	0.377398	1
XM_005687210.2	102179490	-	1930	0.73716	1.02414	-0.474363	0.48295
XM_005701392.2	102189113	-	1317	5.47388	5.47867	-0.00126141	0.9934
XM_005674846.2	102178944	-	976	3.36829	3.92003	-0.218852	0.8403
XM_005677597.2	102169440	-	5146	0	0	0	1
XM_013968767.1	102183080	-	2203	1.07855	1.64135	-0.605791	0.38035
TCONS_04127539	XLOC_2020420	-	232	1.78531	0	inf	1
TCONS_04137962	XLOC_1949258	-	2833	0.736395	0.776922	-0.0772897	0.81045
XM_005695829.2	102170829	-	3712	6.32041	6.40535	-0.0192602	0.95435
XM_013973652.1	102172770	-	1686	3.68446	3.26683	0.173561	0.5817
XM_005698387.2	102173712	-	1295	11.2672	14.2957	-0.34345	0.06835
XM_005677399.2	102189360	-	1086	14.9501	16.3546	-0.129545	0.4874
XM_005686623.1	102189490	-	4934	35.488	34.4873	0.041267	0.7773
XM_005689615.1	102175142	-	690	0	0	0	1
XM_013965588.1	102184199	-	3306	3.24269	2.09043	0.633386	0.2683
XM_005678067.2	102182748	-	4483	1.5911	2.45053	-0.62307	0.272
XR_001296148.1	102169965	-	5239	4.09785	4.35492	-0.0877768	0.778
XM_005679214.2	102172966	-	11328	8.06695	9.56285	-0.245417	0.4304
TCONS_02482457	XLOC_1225102	-	810	0.7832	0.722795	0.115794	0.82015
XM_013970454.1	102178196	-	2044	0.104398	0.137054	-0.39265	1
XM_005675566.2	102177006	-	2063	14.7264	14.6068	0.011759	0.9444
XM_013969832.1	102168371	-	1232	42.6598	43.6674	-0.0336793	0.81505
XM_013973251.1	102182636	-	4183	8.51558	8.01339	0.0876918	0.5655
XM_013969081.1	102177540	-	5138	0.261146	0.428876	-0.715702	1
XM_005699771.2	102180194	-	445	0	0	0	1
XM_005699571.2	102179452	-	969	0	0	0	1
XM_005678297.2	102179258	-	536	18.7706	21.4012	-0.189218	0.69155
XM_013974584.1	102173989	-	6457	6.29468	6.52394	-0.0516094	0.72755
XM_013972632.1	102179811	-	3751	4.14312	1.80838	1.19602	5e-05
XM_005685244.2	102171712	-	1472	0.340857	0.235518	0.533329	1
XM_013968676.1	102171258	-	1516	1.609	0.868653	0.88931	0.40735
XM_005688097.2	102175311	-	859	0	0	0	1
XM_005685203.2	102185184	-	1804	1.80536	0.899851	1.00453	0.1513
TCONS_00356630	XLOC_175417	-	569	1.43148	1.05601	0.438882	0.64895
XM_013965440.1	102173555	-	939	0	0.0421303	#NAME?	1
XM_005695964.2	102182000	-	1214	4.18578	5.47278	-0.386775	0.2942
XM_005690714.2	102171806	-	5459	0.232681	0.12521	0.894011	1
XM_013974504.1	102173988	-	1014	51.302	52.2089	-0.0252803	0.89585
XM_005684583.2	102185000	-	3518	4.81278	3.22739	0.5765	0.01135
XM_013964105.1	102177780	-	519	0.101687	0	inf	1
XM_013964976.1	102190678	-	1218	59.5694	76.8437	-0.367354	0.14955
XM_005684749.2	102191704	-	1985	5.10055	5.28654	-0.0516713	0.87115
XM_005691260.2	102172649	-	6142	5.27326	6.43801	-0.287921	0.3483
XM_005684879.2	102182978	-	1674	0.407087	0.348652	0.223547	1
XM_005699565.1	102176942	-	927	0.028041	0.0253173	0.147415	1
XM_013966502.1	102186120	-	5748	0.0399244	0.0357774	0.158223	1
XM_005687853.2	102173398	-	5184	24.845	23.4956	0.0805655	0.52345
XM_013970124.1	102178927	-	752	12.4301	6.92203	0.844571	0.00115
XM_005700159.2	102180110	-	494	0	0.198418	#NAME?	1
XM_013964453.1	102191780	-	2856	3.2271	2.71231	0.250714	0.46955
XM_013965482.1	106502336	-	2469	1.81179	2.40925	-0.411175	0.11125
XM_005695839.2	102173425	-	2330	8.79733	9.63267	-0.13087	0.64805
XM_013964988.1	102170503	-	1612	0.0740351	0.122872	-0.730871	1
XM_005677499.2	102189260	-	1103	86.97	80.0989	0.118735	0.36435
XM_013975075.1	102179539	-	3137	6.89446	3.70245	0.896955	0.07175
XM_005681305.2	102180740	-	1763	6.07324	4.71259	0.365947	0.17475
XM_013965648.1	102168446	-	1652	862.828	943.066	-0.128285	0.30625
XM_013973521.1	102179335	-	2889	0	0.01575	#NAME?	1
XM_013963193.1	102171760	-	1872	0	0	0	1
XM_013970464.1	100861273	-	3552	1.22989	1.8061	-0.554354	0.29535
XM_013966924.1	100860966	-	1845	30.7029	33.2382	-0.114466	0.7125
NM_001285540.1	100860932	-	2394	0.0149563	0.136238	-3.18731	1
XM_013974761.1	102179624	-	2123	0.695836	0.785739	-0.175305	0.62305
TCONS_04320329	XLOC_2101043	-	689	1.58118	1.94828	-0.301204	0.48425
XM_013976061.1	102191680	-	3833	12.4468	12.2698	0.0206554	0.88615
XM_013975061.1	102180993	-	2983	45.4128	39.0346	0.218347	0.08725
XM_005680710.2	102187571	-	1994	1.02383	0.559915	0.8707	0.55305
XM_005679060.1	102177029	-	2052	0.102577	0.0635816	0.690031	1
XM_013976042.1	102175371	-	1178	0.395716	0.480261	-0.279354	0.84555
XM_005676701.2	102186536	-	3306	17.7081	18.4361	-0.0581221	0.72295
XM_005693501.1	102186430	-	1484	0.0116692	0.0346106	-1.56851	1
XM_005680737.2	102170858	-	10726	17.6393	16.6158	0.0862373	0.4894
XM_005699597.1	102185536	-	768	0	0	0	1
XM_013975698.1	102191770	-	4072	31.5904	25.5694	0.305069	0.01715
XM_005686991.2	102180323	-	3297	15.4395	14.9402	0.0474254	0.7418
XM_005681319.2	102185162	-	3213	11.2564	11.8791	-0.0776848	0.61055
XM_013977146.1	102186682	-	1085	0.797285	0.702717	0.182151	0.693
XM_005701708.2	102190405	-	2080	0.410965	0.185208	1.14987	1
XM_013972065.1	102190277	-	3404	1.64217	1.50921	0.121813	0.7301
XM_013975649.1	102184033	-	2893	0.328701	0.205316	0.678926	1
TCONS_01206018	XLOC_596573	-	770	0.430323	0.299434	0.523182	1
XM_005683678.2	102175291	-	457	0.088945	0.36732	-2.04605	1
XM_005709452.2	102178062	-	1820	128.752	119.42	0.108556	0.37985
XM_005683073.2	102186586	-	2670	19.7031	18.5352	0.0881497	0.6246
XM_013965661.1	102170145	-	6413	13.5677	13.6137	-0.00487971	0.9695
XM_005701339.2	102171591	-	4642	7.14964	6.11115	0.226427	0.2691
XM_005676368.2	102170830	-	1297	0.485863	0.661197	-0.444532	0.4274
XM_005684761.1	102171517	-	1029	0	0.0660493	#NAME?	1
XM_005700143.2	102175656	-	1545	21.644	22.2441	-0.039456	0.79805
TCONS_03974125	XLOC_1866898	-	393	1.13286	0.335079	1.75739	1
XM_013976959.1	102176088	-	4013	0	0	0	1
XM_005677483.2	102185522	-	7420	0.269778	0.14205	0.925373	1
XM_005693286.2	102171738	-	1725	1.35643	0.880955	0.622672	0.68235
XM_005678577.1	102171756	-	2306	0	0.00836396	#NAME?	1
XM_013969340.1	102174135	-	2051	2.85504	3.93223	-0.461835	0.69415
XM_013962665.1	102185138	-	3190	1.0294	1.40434	-0.448096	0.5831
TCONS_03928918	XLOC_1852489	-	1045	0.417264	0.608216	-0.543621	0.3465
XM_005686898.2	102179487	-	4255	0.975289	1.37027	-0.490558	0.21755
TCONS_04604689	XLOC_2137357	-	372	0.910909	1.85699	-1.02759	0.1838
XM_005684775.1	102174741	-	5439	0.153187	0.147303	0.0565056	1
XM_013977134.1	106503941	-	4097	1.51851	1.563	-0.0416657	0.861
XM_005695289.2	102179603	-	6141	1.6388	1.68648	-0.0413816	0.8373
XM_013965660.1	102191608	-	3937	0.000139009	0.0231064	-7.37697	1
XM_005682516.2	102183141	-	942	68.4911	73.978	-0.111181	0.43215
TCONS_03347320	XLOC_1605876	-	555	0.435148	0.223447	0.961571	1
XM_013969471.1	102186885	-	5013	0.53337	0.501897	0.087744	0.93375
TCONS_00229792	XLOC_213574	-	2119	0.624214	0.562525	0.150122	0.8471
XM_005690927.2	102186791	-	3965	21.0305	20.8614	0.0116461	0.9314
TCONS_04847678	XLOC_2286926	-	484	0.449037	0	inf	1
XM_013962671.1	102187015	-	2804	2.07751	2.35111	-0.178491	0.68895
XM_005677577.2	102188181	-	1612	0.710473	0.539808	0.396334	0.36705
XM_013974349.1	102175175	-	2157	0.91096	1.63708	-0.845663	0.00835
XM_013967417.1	102177531	-	4243	0.278455	0.220377	0.337475	1
XM_005684325.1	102172542	-	1579	4.71344	4.78134	-0.0206357	0.9272
XM_013971378.1	102170813	-	1225	1.1086	1.10272	0.00768292	0.9788
XM_013972215.1	102171278	-	2522	6.85078	6.7652	0.0181342	0.91845
XM_013973930.1	102176924	-	1127	35.4733	36.4689	-0.0399345	0.7949
XR_001296879.1	102179880	-	4756	2.60282	2.6441	-0.0227012	0.9457
TCONS_00908237	XLOC_436907	-	388	0	0.207287	#NAME?	1
XM_013975352.1	106501767	-	529	0.503449	0.467952	0.105486	1
XM_005696059.1	100861189	-	525	0	0.157604	#NAME?	1
XM_013974495.1	102171751	-	1551	3.20677	2.26263	0.50312	0.06975
XM_013975515.1	102186274	-	2169	26.7374	26.6135	0.00670219	0.96195
XM_013968111.1	102190240	-	1718	3.30978	2.43797	0.441052	0.09415
XM_013965935.1	102174567	-	10064	0.146376	0.217399	-0.570673	1
XM_005693256.2	102187622	-	1889	779.751	902.718	-0.211261	0.09455
XM_005691283.2	102182334	-	957	14.1094	15.4163	-0.1278	0.52485
NM_001285626.1	100860769	-	654	0	0	0	1
XM_005677098.2	102170009	-	1959	17.7495	19.582	-0.141752	0.35215
TCONS_02395413	XLOC_1160893	-	535	0.173336	0.295267	-0.768453	1
XM_005684331.2	102173388	-	2387	5.44708	5.71778	-0.0699732	0.85755
XM_013973460.1	102182075	-	3444	0.069588	0.0555121	0.326036	1
XM_013968123.1	102181051	-	3141	1.83561	1.55962	0.235068	0.3523
XM_005709527.2	102175256	-	1302	15.6537	15.7398	-0.00790898	0.96705
XM_005679979.2	102171689	-	3070	1.83402	1.67768	0.12854	0.77785
XM_013976947.1	102176872	-	1352	0.0260878	0	inf	1
XM_013965224.1	102178529	-	2882	0.0197089	0.037493	-0.927771	1
XM_005683891.2	102191044	-	4804	14.6949	14.3692	0.0323403	0.87995
XM_013969663.1	102171445	-	955	0	0	0	1
XM_013976846.1	102175201	-	2892	1.39097	0.970397	0.519441	0.425
XM_013973447.1	102175994	-	3447	2.59717	3.7456	-0.528258	0.1691
XM_005687660.2	102181509	-	2497	21.3281	23.9923	-0.169814	0.2338
XM_013967407.1	102171718	-	2483	0.432211	0.414261	0.0611949	1
XM_013972209.1	102188251	-	3535	10.6859	11.5428	-0.111282	0.4545
XM_005696150.2	102169812	-	2702	1.55021	2.05169	-0.404353	0.29805
XM_005687163.2	102168551	-	3164	0.411456	0.744241	-0.855033	0.2025
XM_013976699.1	102181017	-	4420	1.02671	0.970708	0.080924	0.93465
XM_005679904.2	102176394	-	2990	0.201416	0.120921	0.736117	1
XM_013973311.1	102178944	-	610	0	0	0	1
XM_013968018.1	102187410	-	2925	6.95881	6.74242	0.0455729	0.78615
XM_013967931.1	102188682	-	3845	13.4913	12.0163	0.167031	0.246
XM_005696045.2	102180978	-	8504	4.58237	3.86955	0.243931	0.1101
XM_013975509.1	102186356	-	1616	0.0448111	0.0591949	-0.401618	1
XM_013966477.1	102169961	-	257	38.5002	46.9701	-0.286877	0.4563
XM_005693260.2	102188972	-	5950	18.9207	18.1288	0.0616804	0.6281
XM_013975140.1	102182375	-	4736	0.17145	0.0578729	1.56683	1
XM_013973853.1	102183278	-	2354	0.270477	0.163629	0.725078	1
XR_001296054.1	102186691	-	2029	0.00087935	0.000533496	0.72096	1
XM_005688313.2	102168464	-	2271	0.740956	0.0240168	4.94727	0.1448
XM_005676067.2	102188981	-	5444	0	0	0	1
XM_013976957.1	102186204	-	1133	0.0169264	0.0936668	-2.46826	1
XM_013975892.1	102169561	-	1264	0	0	0	1
XM_005697968.2	102178324	-	4052	50.8039	47.4474	0.0986113	0.4226
XM_005692629.2	102190348	-	3203	1.02203	1.26193	-0.304185	0.60175
XM_005685974.2	102187229	-	1308	5.84e-05	0	inf	1
XM_005687506.2	102175772	-	6163	1.33659	0.463225	1.52878	0.0185
XM_013973457.1	102182075	-	3574	0.747851	0.334594	1.16034	0.206
XM_013963426.1	102186458	-	4220	0.926334	0.65816	0.493095	0.7036
XM_013970551.1	102188789	-	2687	1.86e-05	0	inf	1
XM_005680937.2	102168705	-	1036	6.38686	5.82848	0.131987	0.5921
XM_005686659.1	102176969	-	4007	10.4525	11.031	-0.0777109	0.59555
XM_013977011.1	102171864	-	823	142.142	117.888	0.269914	0.04025
XM_013968554.1	102170884	-	2933	0.000182513	0	inf	1
XM_005679727.2	102177131	-	3470	136.401	147.843	-0.116216	0.32895
XM_005696701.2	102170567	-	1965	0.923881	0.83443	0.146916	0.84065
XM_005677144.2	102184859	-	1975	0.493874	0.036865	3.74382	0.1994
XM_005675647.2	102184667	-	2556	1.80041	1.51453	0.249455	0.6378
XM_013962945.1	102185625	-	1532	1.47434	1.88128	-0.351652	0.4558
XM_005679736.2	102179914	-	1881	44.6157	46.7537	-0.0675291	0.79585
XM_013964607.1	102176771	-	3368	0	0	0	1
XM_013963335.1	102170386	-	3053	2.1317	2.03878	0.0642983	0.7869
XM_005690080.2	102169781	-	2163	1.72515	1.51217	0.190104	0.5259
XM_013975386.1	102181361	-	4250	1.56799	2.37511	-0.599076	0.27635
XM_005675077.2	102177473	-	1987	55.159	59.2393	-0.10296	0.6117
XM_005696690.1	102188991	-	957	0	0	0	1
XM_013963505.1	102175525	-	575	71.0912	89.0505	-0.324954	0.0427
XM_013970066.1	102173767	-	7016	11.7856	12.9364	-0.134408	0.44975
XM_013966008.1	102185272	-	5244	4.12455	4.15234	-0.00968887	0.953
XM_013974040.1	102173901	-	1381	0.316018	0.450405	-0.511216	1
XM_013967209.1	102170052	-	5051	0.828963	0.553048	0.583904	0.32505
XM_013972214.1	106503249	-	1545	6.5442	6.58895	-0.00983178	0.96145
XM_005684662.2	102189758	-	5489	2.4041	2.24859	0.0964767	0.61225
XM_005690227.1	102169117	-	918	0	0	0	1
XM_005693258.2	102188167	-	7296	19.7371	18.6137	0.0845472	0.4979
XM_005684065.2	102191702	-	497	836.036	808.489	0.0483381	0.7435
XM_013972372.1	102175448	-	262	2.28536	1.53456	0.574601	1
XM_005693629.2	102173412	-	1354	0.109733	0.0905015	0.277984	1
XM_005686394.2	102188226	-	820	8.43121	8.77799	-0.0581503	0.9085
XM_005691454.2	102181977	-	2380	0.0478021	0.068922	-0.52789	1
XM_013964617.1	102176683	-	1465	1.59528	1.03546	0.623541	0.08005
XM_005682642.2	102169664	-	3979	0.816762	1.09777	-0.426591	0.5011
XM_013972947.1	102189073	-	699	0.10119	0.266582	-1.39752	1
XM_013968024.1	102177348	-	2459	4.45195	5.9395	-0.415904	0.25425
XM_013963289.1	102172763	-	2644	8.24089	5.39625	0.610843	0.0005
XM_013967753.1	102183015	-	3798	0.15463	0.172805	-0.160327	1
XM_013974268.1	102168224	-	2772	21.7727	21.7204	0.00347257	0.9793
XM_013974469.1	102183197	-	1253	5.7938	5.2551	0.140791	0.55355
XM_005675095.2	102181630	-	2901	8.74274	8.36034	0.0645228	0.6915
XM_005681537.2	102175380	-	5115	0.316955	0.196845	0.68722	1
XM_005687536.2	102184818	-	851	17.9937	19.7443	-0.133949	0.48505
TCONS_02625165	XLOC_1298162	-	750	0.467874	0.378338	0.306444	1
XM_005687945.2	102172458	-	1922	25.575	22.0531	0.213751	0.4703
XM_013966480.1	102172719	-	4741	0.728522	0.841583	-0.208132	0.8936
XM_005680032.2	102186375	-	1523	1.20039	3.65384	-1.60592	0.1309
XM_005681908.2	102171500	-	2722	86.704	92.282	-0.0899495	0.47545
XM_013966053.1	102170697	-	3148	0.214205	0.50899	-1.24865	0.4935
XM_013974036.1	100860762	-	2696	0.0111612	0.00290976	1.93952	1
XM_005681889.2	102189659	-	2644	32.4926	36.5813	-0.170997	0.1907
XM_005682999.2	102189579	-	3630	65.8689	61.0247	0.110205	0.43665
XM_013963295.1	102176934	-	9660	3.39589	2.91935	0.218144	0.7454
TCONS_02911535	XLOC_1409716	-	283	1.64389	0	inf	1
XM_005680913.1	102186379	-	741	0	0	0	1
TCONS_01249675	XLOC_633846	-	333	0.536561	0.668332	-0.316823	1
XM_005675354.2	102184557	-	3589	13.186	14.2538	-0.112339	0.5577
XM_013977079.1	102173381	-	785	60.9812	66.8082	-0.131661	0.37755
XM_013974938.1	102191100	-	2758	3.7719	3.68892	0.0320953	0.87575
XM_005701572.2	102176598	-	855	0.125096	0.104587	0.258333	1
XM_005684888.2	102185002	-	3370	1.6102	1.91146	-0.247438	0.5671
XM_005677442.2	102176088	-	3980	0	0	0	1
XM_005687508.2	102176336	-	3466	33.1026	34.5797	-0.0629775	0.7113
XM_005684814.2	102184434	-	875	1.12859	1.09155	0.0481462	0.96925
XM_005701449.1	102191789	-	918	0	0.021033	#NAME?	1
XM_005688274.2	102182238	-	1068	0.294416	0.497932	-0.758093	1
XM_005687951.2	102173757	-	802	0.74822	0.504415	0.56885	0.3247
Novel_001176	XLOC_2415607	-	251	0	0.671458	#NAME?	1
XM_013965178.1	102189026	-	3599	13.7996	14.2969	-0.0510759	0.71775
XM_005690769.2	102186507	-	1689	1.41888	1.20218	0.239096	0.45985
XM_005701548.1	102186474	-	942	0	0	0	1
XM_013969835.1	102179499	-	1533	0.120525	0	inf	1
XM_013965832.1	102185180	-	4134	10.6475	10.2525	0.0545355	0.71425
XM_005690235.1	102173320	-	930	0	0	0	1
XM_005693257.2	102187891	-	3843	0.962877	0.704791	0.450155	0.26155
XM_005686741.1	102179485	-	408	0	0	0	1
XM_013969246.1	102180162	-	8783	47.7967	52.6464	-0.139424	0.2477
XM_005679684.1	102187296	-	573	0	0.239899	#NAME?	1
XM_005675255.2	102180260	-	2284	0.0332506	0.0279548	0.250284	1
Novel_001173	XLOC_2359524	-	260	5.82007	8.1542	-0.486507	0.74095
XM_013971967.1	102186155	-	2629	0.693788	0.376805	0.880678	0.0266
XM_013968949.1	102190243	-	2379	34.8794	35.0995	-0.0090767	0.94345
XM_005700555.2	102170861	-	4758	0.774039	0.576961	0.423932	0.13875
XM_005699518.1	102186560	-	1023	0.519726	0.508634	0.0311225	1
Novel_001171	XLOC_2345955	-	1067	0.111579	0.348914	-1.64481	1
XM_005692820.2	102176911	-	943	0	0	0	1
XM_005683334.2	102190687	-	2919	1.5583	1.885	-0.274596	0.2805
XM_013965311.1	102181027	-	576	3.48471	2.14373	0.70092	0.35505
XM_013964609.1	102174699	-	7010	0.299375	0.260683	0.199658	1
XM_005679517.2	102171686	-	1614	0.076848	0	inf	1
XM_005680462.2	102183770	-	2335	0.0545001	0.0279082	0.965569	1
XM_013965808.1	102190688	-	5966	0.280088	0.435367	-0.636354	1
TCONS_03164367	XLOC_1500715	-	619	0.561885	0.287332	0.967556	1
XM_013973082.1	102190649	-	1451	2.44196	2.83295	-0.214264	0.8329
XM_005684862.1	102179287	-	1507	23.2748	24.5244	-0.0754506	0.66885
XM_013972963.1	102187438	-	2781	0.644803	0.260317	1.30859	0.3876
XM_013972890.1	102181549	-	5586	2.62046	2.13217	0.297499	0.1212
XM_013971390.1	102184084	-	3487	2.21033	1.99275	0.149498	0.5091
XM_013964102.1	102171493	-	1402	0.0544785	0.0374551	0.540522	1
XM_013963640.1	102176666	-	903	0	0	0	1
XM_005677099.1	102170009	-	1535	0	0	0	1
XM_005676955.2	102187357	-	1130	0.0602659	0.0159886	1.9143	1
XM_013968872.1	102174316	-	2674	19.7608	21.9776	-0.153392	0.5793
[truncated: 32,804 more rows]

## Sheet: lncRNA FPKM
transcript_id	Pub_1	Pub_2	Pub_3	Prepub_1	Prepub_2	Prepub_3
TCONS_01674966	0	0	0	0	7.79261	5.03728
TCONS_00825387	0.208425	0.723329	0.247409	0	0.193132	0
TCONS_00279434	1.19335	1.37314	1.2778	1.36313	1.95373	1.23422
TCONS_01236044	0	0	2.53188	0	0	0
TCONS_01236043	0	0	0.455534	0	0.729119	0.348937
TCONS_01878560	0	0	0.745739	0	0	0.582791
TCONS_00502992	0.485431	0.257776	0.343127	0.247435	0.314168	0.304319
TCONS_01671870	1.46007	1.25423	1.16681	1.17616	0.498446	0.192748
TCONS_01551254	0.0733412	0.207649	0.27743	0	0.495414	0
TCONS_04305534	1.67408	1.08393	1.16802	1.23866	1.73	0.761709
TCONS_00152917	1.78828	0.976578	1.9989	1.5698	2.12689	1.47991
TCONS_03109979	0.655159	0.307442	0.308565	0.372192	0.15764	0.45759
TCONS_04438615	0.662785	0.170033	0.225903	0.457579	0.25815	0.208462
TCONS_02279116	0	2.34601	0.473972	0	1.14012	0
TCONS_03802412	0.655088	0.100689	0.270845	0	0.729459	0.100724
TCONS_01713680	0.441338	0.247503	0.331599	0.300228	0.0847875	0.970405
TCONS_01713681	0.775338	0	8.78653e-06	0	0.360756	0.203082
TCONS_01407070	0	0	0.745739	0	1.83288	1.16558
TCONS_02192934	0.499141	0.440433	0.153368	0.468165	0.861809	1.33277
TCONS_02958648	0.382409	0.494569	0.40968	0.55232	0.622993	0.332198
TCONS_00906219	1.25221	1.11381	2.01189	1.30641	1.45553	1.42909
TCONS_04353931	0	2.40002	12.1388	0	10.394	0
TCONS_00510619	0	0	0	0	0.48203	0.463305
TCONS_01420933	0	0.803064	2.81246	2.01766	0	2.19245
TCONS_02187563	3.3639	7.79984	16.0378	5.21843	7.99944	3.39405
TCONS_00968699	1.01137	0	0.352754	0	0	0
TCONS_04989432	0.464922	0	0	0.251583	0.855684	0.205833
TCONS_03258613	1.16114	1.53666	0.398147	0.838225	0.111845	0.679752
TCONS_03955895	0	0.639654	0.512201	0.385425	1.37074	0.442352
TCONS_00694896	1.24562	0.420771	5.73802e-05	0.990477	0.798895	0.616831
TCONS_00694897	0.000193235	1.17563	0.501756	1.61037	2.0056	2.01747
TCONS_00694898	2.53216	1.03769	1.86053	1.02728	0.00868443	0.717661
TCONS_00694899	1.67733	1.80427	2.41389	1.67243	1.04984	2.79233
TCONS_03283797	1.54483	1.42955	2.59226	1.03564	1.36464	1.52172
TCONS_02184038	1.90499	0.167057	3.1904	0.835612	0	0.34199
TCONS_03836456	1.3523	1.36503	0.381026	1.41938	0	0.290003
TCONS_02660626	0.660465	0.469286	0.662836	0.517812	0.63248	0.613576
TCONS_03379960	0.166834	0.0891384	0.382953	0.272475	0.175865	0.732575
TCONS_00311717	3.40118	1.95404	2.0158	1.41054	1.19621	2.65758
TCONS_00130058	0.925018	1.1024	0.881103	0.46353	0.840865	0.434336
TCONS_00259007	1.05475	1.26375	1.4016	1.25654	1.45454	1.33764
TCONS_02484297	0.394773	0.957187	1.61571	0.441569	0.250108	0.722869
TCONS_04947028	0	0	0	0.656712	1.68301	0
TCONS_02804663	0	0.516302	0.0986379	0.0891933	0.0755478	0
TCONS_03564162	0	7.55732	0	0	0	11.8855
TCONS_01229127	1.42415	1.56073	2.13105	1.70532	1.7708	1.74889
TCONS_03343264	0	0	0	1.58958	0	0.647166
TCONS_01972864	1.15479	1.40082	1.19798	0.837164	1.16197	1.1792
TCONS_03623924	0.238756	0.464425	0.776612	0.560765	0.116688	0.483316
TCONS_02969747	1.41469	1.60416	1.55901	1.72646	1.14275	1.44437
TCONS_03375492	0	1.5151	1.27693	0	0	1.95133
TCONS_02612183	0.481348	0.527994	0.766137	0.951899	0.900372	0.660314
TCONS_02612186	2.11986	6.41471	3.90448	5.49813	12.9658	2.80763
TCONS_00924704	4.7832	0	0	0	3.2394	3.15497
TCONS_02988442	0	0	0	0	0.235824	0.680129
TCONS_03992504	0.424842	0.91932	0.503442	0	0	0.378615
TCONS_01380364	0.177209	0.514433	0.63681	0.613526	0.553679	0.603809
TCONS_01380369	0	0.273007	0.762053	1.41938	3.02409	0
TCONS_01206324	0	0.298917	0.839025	0.392149	0	0
TCONS_02855364	0.506894	0.120379	0.642112	0.507068	0.429323	0.475096
TCONS_04924274	0.150951	0.289263	0.769541	0.404444	0	0.236881
TCONS_02657373	1.25795	0	0	1.15779	1.96932	3.76275
TCONS_02342861	1.01715	1.53217	2.11632	1.01477	1.49122	1.17941
TCONS_01817456	0	0	0.846662	1.63427	2.78985	0.665259
TCONS_02242073	0.364419	1.0004	0	0	0	0.111593
TCONS_03108253	3.93632	0	0	0	0	0
TCONS_01552718	0	3.00866	0	0	0	0
TCONS_00949446	0.303803	0	0.693686	0	0	0
TCONS_03757109	0.172191	0.622462	0.270846	0.645211	0.754638	0.385605
TCONS_03399715	0.676448	0.712993	0.954604	0.959863	1.05709	0
TCONS_02170562	0.544647	0.227763	2.83303	0.58239	1.73482	0.714422
TCONS_03071203	1.3661	1.14031	1.6634	0.978236	0.938525	1.12288
TCONS_02475481	2.48719	1.17387	2.0591	2.93651	2.31623	1.03012
TCONS_04545638	0	0.505017	0.229698	0.631815	0.178901	0
TCONS_01872361	0.752499	0.523668	1.49782	0.722132	0.448114	1.42127
TCONS_03153485	0	0	0	0.330087	0	0.809513
TCONS_03468935	0	0	0	1.55181	0	0.253765
TCONS_01976106	0.961204	0.716539	1.0911	1.36206	0.440579	0.801079
TCONS_01459097	1.18649	1.48249	0	0	0	0
TCONS_04848799	12.3591	0	8.87372	0	0	0
TCONS_04664705	1.1951	0	0.539161	0.489402	0.207427	1.10273
TCONS_03788564	1.34224	2.1706	0.378542	0.352444	0.300349	2.59244
TCONS_04385531	0.495759	0.643027	0.461239	0.478056	0.539164	0.836505
TCONS_01053207	0.242281	0.443496	0.298886	0.407585	0.230406	0.445202
TCONS_04106099	0	0	0	1.89466	0.807627	0
TCONS_01259913	0	0	1.21476	0	0.966788	0
TCONS_04324541	0.653864	0.685669	2.10672	1.24147	0.70092	1.35689
TCONS_00100451	0	0.405185	0	0	1.41206	1.34856
TCONS_02020795	0.620233	0	0	0	0	0
TCONS_02846221	0.380807	0.103966	0	0.187144	0.528045	0.153445
TCONS_02846226	0.683777	0.20956	0.141046	0.256228	0	0.314889
TCONS_00099184	11.135	0	0	0	3.71295	7.25236
TCONS_02528751	0.841443	1.10688	1.20518	0.422392	0.612905	0.6432
TCONS_03160185	2.61616	1.81148	0.911515	1.65354	2.67147	1.73403
TCONS_03160184	0.971744	0.13708	0.478847	0.854448	0.386684	0.273282
TCONS_02910043	0.803695	0	4.01746	0	1.32086	0
TCONS_02224208	1.58603	1.41686	1.89502	1.47732	2.39588	1.47752
TCONS_00761243	0	0	0	0	0	0.862795
TCONS_03095097	1.19566	0.864855	1.87079	1.77937	3.54688	3.86946
TCONS_04978470	0.583826	0.241529	0.334812	0.310363	0	1.77635
TCONS_04978476	0	0.795992	0.570115	0	0.922502	0
TCONS_02852730	6.4966	2.8472	0	1.45887	0	1.18359
TCONS_02154353	0.214477	0.185418	0	0	0.595174	1.14607
TCONS_01370202	0.330092	0.32058	0.42473	0.312256	0.234796	0.626047
TCONS_02483238	0.902628	0.336364	0.766985	0.575846	0.34117	0.708267
TCONS_01225569	1.21977	0.621965	0.285275	1.31547	2.01392	0
TCONS_03004198	1.19437	0.173672	0.71174	0	0	0.178177
TCONS_04783875	1.12704	0	0	0.562487	0	2.29408
TCONS_02015568	1.13473	0.648002	1.14064	1.39011	0.696435	1.08247
TCONS_00538525	0.212421	0	1.00688	0	0.393214	0
TCONS_04115770	0	0	3.6654	3.78534	0	0
TCONS_01440612	1.00583	0.736161	0.885398	0.794826	0.537788	1.10836
TCONS_00894210	6.99636	5.25104	0	2.93656	0	0
TCONS_04457381	0.244492	0.644118	0.510884	0.502028	0.886018	0.376012
TCONS_02852472	0.655984	0.606244	0.923908	0.541515	0.702415	0.532968
TCONS_04158016	0	0.279758	0.948526	0	1.32297	0.141829
TCONS_01218532	0	0	0	0	0	0.502848
TCONS_02474123	0	0	0.803492	6.18805	0	0
TCONS_04952968	5.79055	0	0	9.34232	0	0
TCONS_00971558	0.391703	0.409644	0.503976	0.487696	0.35362	0.857152
TCONS_03477959	0	0	0	0.599623	0	0
TCONS_04315135	0.688445	1.19658	0.841412	1.02335	0.384099	0.20759
TCONS_01438710	1.61018	1.7	0	0.261787	3.06814	2.09407
TCONS_00043289	0	3.3231	0	2.76793	0	0
TCONS_03908225	0.738562	0.860636	2.19249	0.52265	1.41712	0.342658
TCONS_00313316	4.63761	4.85151	1.19808	2.60811	2.22344	3.95785
TCONS_00909768	0.363561	0.414545	0.310193	0	0.820461	0.579291
TCONS_04464705	0	2.20965	5.21465	5.21043	5.86544	7.03727
TCONS_00106460	2.76817	0.977799	1.46719	0.8093	2.05571	1.38728
TCONS_01701799	0.348167	0	0	0.260754	0.552691	0.320442
TCONS_03887995	1.4216	0.89886	1.04234	0.791713	0.53735	0.648418
TCONS_02803085	4.29121	0	0	0	0	0
TCONS_02961508	18.949	24.9117	16.6986	18.4932	21.3696	21.2651
TCONS_03889594	0.740969	0.526023	1.97163	0.624651	1.03459	0.597785
TCONS_02849760	0.472387	0.393759	0.374751	0.676048	0.228932	0.277138
TCONS_01852227	1.52457	1.88203	0	1.85465	2.09778	0.506345
TCONS_02772310	0.229753	0.0547756	0.145923	0.065797	0.501302	0.16184
TCONS_04299738	0.141705	0.128034	0	1.26287	0.133926	0
TCONS_03758087	42.393	31.7839	14.5311	0	0	25.0895
TCONS_01403169	1.14129	0.674073	0.450127	0.325326	0.895389	0.66671
TCONS_03163497	0.469255	0.39125	0.446801	0.201496	0.682326	0.330406
TCONS_02204577	1.01468	1.30705	0.530753	1.12916	1.36863	0.528432
TCONS_02960597	0.294149	0.0910689	0.122235	0.332419	0	0.454007
TCONS_01824313	0	0.504287	0	0.706391	0.603349	0
TCONS_00112312	1.92922e-05	3.15579	2.82352	1.18213	2.73997	2.61733
TCONS_03497273	0.305589	1.5234	0.655378	0.251079	0.8537	0.767104
TCONS_00742914	0.555362	0.995218	0.762152	0.548573	0.464173	0.599838
TCONS_00714797	0.499611	0	2.07886e-06	0.419724	0.474583	0.34383
TCONS_02196527	0.679544	0.569631	1.27129	0.357019	0.543634	0.761335
TCONS_00911205	0.497974	0.0924125	0	0	0.381348	0.0921833
TCONS_00639690	0.532298	1.34629	0.617288	0.889628	0.51764	0.273558
TCONS_02757190	0.434864	6.27242e-06	0.278788	0	0.786826	0.231207
TCONS_04151013	0	0	0.348932	0	1.10351	0.264809
TCONS_04948042	12.4406	9.65767	9.76264	10.3239	11.7382	10.2438
TCONS_00899433	0.625642	0.762105	0.788133	0.53021	1.07938	0.418842
TCONS_03285455	0.749274	0.402606	0.366412	0.269232	0.632568	0.907875
TCONS_01957876	0.314637	0.252673	0.741579	0.182863	0.323302	0.272754
TCONS_04822979	0.925498	0	0	0	0	2.14377
TCONS_03901338	0.59625	0.619989	0.433878	0.519032	0.640103	0.780582
TCONS_04330248	0	0	0.594	0	0	0
TCONS_04127539	5.35592	0	0	0	0	0
TCONS_04137962	0.739823	0.556185	0.913177	0.719247	0.726484	0.885035
TCONS_02482457	0.806997	1.13696	0.405639	0.642086	0.699284	0.827015
TCONS_00356630	2.08813	0.769468	1.43685	1.32093	0.385408	1.4617
TCONS_04320329	1.76049	1.4377	1.54533	2.33637	1.88121	1.62726
TCONS_01206018	0.174104	0.244285	0.872581	0.493688	0	0.404615
TCONS_03974125	3.02004	0	0.378542	0.704889	0.300349	0
TCONS_03928918	0.641528	0.1078	0.502465	0.195959	0.931461	0.697228
TCONS_04604689	0.794277	0.623128	1.31532	2.46345	2.10144	1.00609
TCONS_03347320	0.754431	0	0.551013	0.670342	0	0
TCONS_00229792	1.04051	0	0.83213	0.482738	0.716529	0.488309
TCONS_04847678	0.398122	0	0.948987	0	0	0
TCONS_00908237	0	0	0	0	0.621861	0
TCONS_02395413	0.323858	0	0.19615	0	0.152115	0.733687
TCONS_02625165	0.271855	0.338278	0.793488	0.615965	0.434914	0.0841346
TCONS_02911535	2.56658	2.36508	0	0	0	0
TCONS_01249675	1.18136	0.428324	0	0	2.00499	0
TCONS_03164367	1.11468	0.113163	0.457808	0.277561	0.470746	0.113688
TCONS_02621451	0.531649	0	0	0.284794	0	0.232922
TCONS_02515248	0	0	7.43742	0	12.8098	0
TCONS_00906939	0.22922	0.30358	0.143204	0.271169	0.784069	0.0749355
TCONS_03956363	0.418264	0.134965	0.715938	0.040233	0.442502	0.19798
TCONS_04400610	0	0	1.18184	0	0	0.300181
TCONS_01056709	0.141252	0.127661	0.172685	0.786891	0.267033	0
TCONS_02467273	0	0.723329	0	1.13633	1.35192	0.371977
TCONS_01532022	0	0.776096	0	0	0.984662	1.88137
TCONS_03670704	0.682861	0.591022	1.06294	0.754595	0.83928	0.739859
TCONS_03670703	1.00476	0.588726	1.22989	0.786218	0.839401	0.740329
TCONS_00564407	0.455954	0	0.796535	0.195894	0.331663	0.321227
TCONS_03356109	0.147441	0.114594	0.227712	0.204599	0.490374	0.139843
TCONS_02883055	0.278066	0.125829	0	0	0	0.634826
TCONS_03957909	0.498241	0.48464	1.21228	0.288256	0.704392	0.499137
TCONS_01390769	0	0	0	0.682899	0	0.335664
TCONS_00269549	0.208283	0.131381	0.964709	0.79212	0.536622	0.779222
TCONS_03373699	0.258108	0.241593	0.2157	0.292855	0.578903	0.400034
TCONS_03471371	1.1236	0.849724	1.33683	0.798087	0.948167	0.862758
TCONS_00749068	0	0	0	0	0	0.473629
TCONS_03198721	0.755768	0.332908	1.08191	1.33225	0	0
TCONS_01072438	0	0	0	0	0.485528	0
TCONS_01076535	0.621007	0.680737	1.22406	1.66985	2.24209	1.13994
TCONS_01880583	0	0	0	0	0	10.6612
TCONS_00734591	0.120019	0	0.0761362	0.327408	0.434394	0.676952
TCONS_01083682	0.651492	0.523826	0.886835	0.582044	0.836721	0.572969
TCONS_02963287	0.305434	0.174346	0.542249	0.559126	0.946744	0.286501
TCONS_03935032	2.89892	5.935	2.52957	0	2.41708	1.06593
TCONS_03935034	1.89466	3.37208	3.33298	3.06752	4.60191	5.64169
TCONS_02343065	0	0.515143	1.39398	0.158829	0.269504	1.04065
TCONS_04929625	0.0580412	0.276643	0	0.332371	0.450195	0.163504
TCONS_01074480	2.84571	1.45046	1.24912	2.34166	0.91146	1.99715
TCONS_00938896	0	0	2.72476	0	0	0
TCONS_01378598	0	0	0	0.817134	1.39492	0
TCONS_04956768	0	9.56289	8.48178	18.0533	0	0
TCONS_01559649	0.325063	0.361201	0.696824	0.42443	0.482693	0.358845
TCONS_01114539	0.346429	0.715659	0.219996	0.727473	0.503872	0.542225
TCONS_04775579	1.61382	2.36752	1.41397	2.49001	2.35258	1.70936
TCONS_01817313	0.415	0.338812	0.827676	0.678712	0.344753	0.389521
TCONS_01713192	0.159651	0	0.802818	0.0129389	0	0.595132
TCONS_00281295	0.682924	0.715418	1.20651	0.811521	0.808209	0.739706
TCONS_03153667	31.8914	31.1553	29.3222	29.0664	28.691	28.5422
TCONS_04751764	2.81145	0	0	2.40403	0	0
TCONS_03681621	0.455381	0.39065	0.536146	1.72749	0.209816	0.605752
TCONS_03101433	0.708046	0.543843	0.602473	1.35647	0.505122	0.800867
TCONS_03451483	0	0.724767	0.087968	0.0794556	0.672845	0.260539
TCONS_02022995	0.201781	0.17576	0	0	0.187337	0.541353
TCONS_03251503	0	0	0	5.87471	0	4.72057
TCONS_01819077	2.70111	2.87654	3.25989	2.41096	2.49566	2.86499
TCONS_01047983	1.20958	0	0	0	0	0
TCONS_00551532	0.433144	0	0	0	0	0.770989
TCONS_03079156	0.234433	0.307755	3.07299e-05	0	0.45352	0.796102
TCONS_04746055	1.35784	2.47038	1.40935	1.92801	1.86352	1.76675
TCONS_00163721	0	2.10625	0.498098	0.468965	1.20104	0
TCONS_03960118	0.647419	0.58267	0.792689	0.467288	0.412338	0.63333
TCONS_01229057	0.784801	0.669697	1.12602	0.823703	0.609587	1.09314
TCONS_02342276	0.31952	0.400242	0	0.959508	0.123819	0.298493
TCONS_01460324	23.5173	14.3443	0	0	0	0
TCONS_02010016	0	0	0	0	0	1.09223
TCONS_02869557	1.25625	0.797758	1.48098	0.594458	1.32482	1.61709
TCONS_04581432	0.658978	0.138215	0.0923287	0	0.0706589	0
TCONS_03740838	1.45322	0.768454	1.03252	0.234166	0.595417	1.05532
TCONS_01387792	17.3717	2.641	8.9738	18.6846	0	33.8346
TCONS_03698024	0.648202	0.553572	0.514572	1.08041	0.442382	0.87706
TCONS_02164044	0.213444	0.184638	0	0	0.789981	0
TCONS_01234716	1.04201	0.775323	0.554171	0	2.68641	0.427758
TCONS_03722659	0.990526	0.581838	1.03458	0.997666	1.39006	0.80695
TCONS_00895284	13.13	0	0	23.2987	0	0
TCONS_04760340	0.166027	0.319827	0.297915	0.484568	0.398117	1.13761
TCONS_03954261	0	0	0	0	1.29246	0.411725
TCONS_01532431	0.807987	0.99341	2.35957	1.4262	1.75333	1.75868
TCONS_04433724	24.5465	27.5228	25.3861	30.5295	22.158	34.1884
TCONS_00514205	0.15902	0	0	0.176154	1.04658	0
TCONS_03298565	1.28105	0.406269	1.08304	0.558371	0.472732	0.457784
TCONS_02020326	0.678682	0.774015	0.417746	0.580079	0.808208	0.475781
TCONS_01040945	0.392187	0.503268	0.445703	0.702118	0.551717	0.411263
TCONS_02982376	0.14429	0.681406	0.0910188	0.164475	0.557159	1.07861
TCONS_01681041	0.875919	1.34504	0.916332	1.42706	1.51373	1.13093
TCONS_04528276	0.128531	0.117092	1.73836	0.287603	0.487835	0.235588
TCONS_04328138	5.40666	2.13219	4.24322	3.34692	1.64463	3.75028
TCONS_00189830	0.910495	0	0	0	0	0
TCONS_01058023	3.77618	2.60554	2.28991	2.73123	2.73359	3.46007
TCONS_02764405	0.568006	0.228578	0.917523	0.184435	0.234345	0.604682
TCONS_00095049	0.220887	0.951215	0.782437	1.4395	0.815777	1.57051
TCONS_04121666	4.14273	0	0	10.2902	0	2.76645
TCONS_04326141	0	0	0	1.58958	0	0
TCONS_02907175	0.870409	2.01975	0.00793095	0.897067	0.0109501	0.000223859
TCONS_04357265	0.0364043	0.105613	0.280203	0.125997	0.53301	0.137777
TCONS_02274221	3.83888	1.08308	8.50401	5.09304	4.30205	4.12787
TCONS_01103696	0.236107	0.22187	0.13943	0.362823	0.0767504	0.520714
TCONS_04294498	0.420222	1.0051	1.1369	0.783527	0.663205	0.938966
TCONS_02618146	1.6382	0.861431	1.23397	0.863036	1.04311	0.707803
TCONS_03378515	5.82053	1.46048	2.20839	3.23863	0.918984	1.75497
TCONS_01528990	2.36724	0	4.08205	2.0547	0	1.66311
TCONS_01866993	0.210361	0.201251	0.602588	0.181025	0.153226	0.593723
TCONS_02616907	0.611431	1.09178	0.681085	1.32034	0.723749	0.902554
TCONS_00911120	0.650271	0.363612	0.708118	0.296772	0.42394	0.503754
TCONS_00695489	0.33985	0.791722	0.433492	0.334691	0.472108	0.914811
TCONS_04474150	0.459121	0.537407	1.10491	0.409945	0.545251	0.4802
TCONS_00696685	0.34324	0.564257	0.437717	0.563291	0.429071	0.369512
TCONS_01524501	1.49659	0	0	0.537104	0	0
TCONS_01369530	0.399851	0.37574	0	0.0909196	0.308053	0.670702
TCONS_04020330	5.35592	0	0	0	0	0
TCONS_03564200	0	0.932203	0	0	0	0
TCONS_03786886	0.213573	0.347159	1.01062	0.632388	0.697648	0.315746
TCONS_04748578	1.15683	1.4483	1.50537	2.42907	1.38709	1.39249
TCONS_03483682	0.426132	0.122319	0	0.359993	0.638312	0.997618
TCONS_02875201	0	0.136398	0	0.337359	0.57257	0.138133
TCONS_02197253	0	0	0.336759	0.624459	0	0.76586
TCONS_02844861	2.01876	0	0	0	0	0
TCONS_04387343	0.359165	1.03171	0.26145	0.353384	0.548363	0.772696
TCONS_01369983	3.03201	3.55299	1.7933	2.82657	3.00313	3.08395
TCONS_04550638	0.790737	0.654247	3.15383	0.499699	0.798319	0.409883
TCONS_03703081	0.197912	0.409891	0.2872	0.372501	0.290828	0.352551
TCONS_04352941	0.606468	0	0	0	0	0
TCONS_01371374	0.420777	0.245521	0.60561	0.436587	0.484878	0
TCONS_02888250	0.609814	0.748755	1.02671	1.05946	0.86799	0.996096
TCONS_02888257	0.853641	0.593015	0.80233	0.552888	0.431427	0.336724
TCONS_02617212	0.741913	0.901819	1.16651	0.907216	1.37708	0.763275
TCONS_00475060	0	0	3.1267	1.55425	0	0
TCONS_04552703	1.74318	1.97036	1.5149	2.06195	1.21123	1.95296
TCONS_03769860	0.489609	0.467847	0.62281	0.187144	0.316827	0.818371
TCONS_01101143	0.567341	0.363899	0.269889	3.68343e-05	0.544367	0.691152
TCONS_04543138	0.176192	0.115074	0.510759	0.221349	1.19595	0.174155
TCONS_04543139	1.05114	0.534157	1.08801	0.254964	0.524848	0.534852
TCONS_04543137	0.397138	1.86938	0.43844	0.410575	1.05072	0
TCONS_01089892	0	0	0	0	0.534955	0
TCONS_04351551	1.1422	1.21868	1.24802	0.572561	1.59205	0.571557
TCONS_01134488	0.190197	0.707964	0.474864	0.537883	1.0939	0.617107
TCONS_04351553	0.396826	0.000680393	0.000544423	2.40384	0.551748	0
TCONS_01565436	1.91351	0	0	0	0.771607	0
TCONS_03267613	1.76018	1.40382	1.85586	1.30995	1.80251	1.52989
TCONS_01213677	0	0.884557	0	2.69114	1.14166	0
TCONS_03170099	0.000361349	0	0.459824	0	1.51662	0.00054837
TCONS_02756745	0	0.200458	0.673951	0	0.31114	0
TCONS_03748234	0	13.707	0	0	0	10.6957
TCONS_04295888	17.0712	11.1461	13.7989	10.5978	11.9273	20.4471
TCONS_03441581	3.40196	2.08172	2.43052	2.55793	1.96444	2.79783
TCONS_03441583	1.15566	0.580713	1.70845	1.63209	0.90896	0.577511
TCONS_01066482	0.0696462	0.329439	1.14358	0.0794556	0.269138	0.521078
TCONS_03109955	0	0.78836	0	0	0	0
TCONS_02169179	3.39859	2.09503	3.65375	2.63842	4.26208	1.50466
TCONS_01847974	0.0927072	0.60482	0.115857	0.314864	0.533586	0.258036
TCONS_01810336	0.580228	0.550779	0.244877	0.589421	0.311916	0.906034
TCONS_03896990	0.869079	0.335145	1.42192	1.78119	0.760082	1.81804
TCONS_00146895	0.351038	0.0753061	0.199898	0.35967	0.038041	0.0737408
TCONS_01956276	0	0.699818	0	7.31906e-05	1.5283	0
TCONS_02965733	0	0.683856	1.40047	0.64228	0	0.5257
TCONS_02486746	0	0	0	0.686307	0	0.560964
TCONS_02134148	0.199237	0.115336	0.357243	0.413258	0.427385	0.640158
TCONS_02880601	4.29121	0	0	0	0	2.85688
TCONS_01584703	0.279358	0.637623	0.178254	0.485141	0.626647	0.553515
TCONS_00781836	0	0.317918	0.640901	0.291661	0	0.477814
TCONS_03715268	0.366389	0.450746	0.199935	0.0600611	0.203351	0.295482
TCONS_02742267	1.38703	0	0	0.296186	0	0
TCONS_01974693	0.242099	0.530583	0.709869	0.458633	0.155396	0.451099
TCONS_01969227	0.783266	0.599625	1.06387	0.359531	0.608635	0.442196
TCONS_01375218	1.19473	0.820506	0.987031	1.02396	1.27675	1.15325
TCONS_00935616	0.680278	0.564326	0.593281	0.531596	0.766682	0.538756
TCONS_01436263	0.531645	0.555983	0.879864	0.335809	0.846804	0.568774
TCONS_04293813	6.77273	0	0	2.85041	0	9.20764
TCONS_02167623	0	0.440863	0.636779	1.21251	2.07169	0.494337
TCONS_04603063	0.201268	0.482106	0.577156	0.462222	0.0489023	0.0473761
TCONS_02542784	2.91431	2.46311	2.85012	2.21268	2.5558	2.42718
TCONS_02606798	1.22865	1.29212	1.91807	1.34571	1.57798	1.21097
TCONS_00572325	3.58198	0	1.45627	0	0	1.70537
TCONS_04834219	0.479019	0	0	0	0	0.793578
TCONS_04325877	9.3244	5.08196	9.16255	8.80493	4.86965	5.02848
TCONS_02109003	0.344815	0.0806792	0.648312	0.195606	0.273537	0.561106
TCONS_02109004	0.239656	0.658582	0.295823	0.53779	0.307653	0.660863
TCONS_04408367	0.21062	0.243482	0.7545	0.388029	0.205219	0.159104
TCONS_03510941	0	0	0	0	1.81633	0
TCONS_00906240	0.798565	0.745872	1.95272	0.578481	1.13272	1.12399
TCONS_04393706	1.66473	3.2731	2.32838	4.57661	3.6801	1.82695
TCONS_02979841	0.656126	0.188607	0	0	1.0103	0
TCONS_04399425	2.24182	2.45044	0	0	0	1.58319
TCONS_01674819	0.608961	0.48464	0.499173	0.512455	0.650208	0.683029
TCONS_02491279	1.3794	0.879362	2.04526	1.30904	1.24376	0.894021
TCONS_02491278	0.495706	0.00113651	0.00139925	1.07195	1.9619	0.509382
TCONS_04200136	0.753899	0.963152	1.08897	0.577132	0.244238	0.567879
TCONS_02878603	0.564344	0.406658	0.300905	0.501238	0.717296	0.838189
TCONS_01850723	0	0.19708	0.270584	0.249161	0.847395	0.203857
TCONS_03178820	1.25589	2.5593	1.84252	1.01615	1.09855	2.75873
TCONS_02175965	0.406871	0.24601	1.16355	0.605538	1.0273	0.371985
TCONS_03888034	0.254034	0.175598	0.164379	0.712243	0.259041	0.238978
TCONS_02634313	19.6089	0	0	0	4.29049	0
TCONS_01577092	0	0.873098	1.63104	0	0	0.62216
TCONS_02848514	3.49232	0	0	0	0	0
TCONS_02679026	0.335459	0	0.727183	0.383482	0.991976	0
TCONS_01577545	0.843596	0	0	0	0.316348	0.152544
TCONS_01856495	0	4.43783	6.34651	0	4.55172	17.1927
TCONS_01856494	23.7546	5.00001	0	18.6547	5.57964	4.05325
TCONS_01082310	0.141252	0.127661	0.172685	0	0	0.51558
TCONS_02763451	0.668794	0.900527	0.0001078	0	0.393649	0.383575
TCONS_02641739	1.14238	0	0	0	0.903695	0
TCONS_01962857	1.26795	4.58797	6.47835	6.94884	7.41211	9.22132
TCONS_04943240	12.5971	11.4862	10.189	12.4773	11.1109	11.1911
TCONS_04585578	1.19368	0.573129	0.792123	1.26455	1.05944	0.485158
TCONS_02648519	0.574953	0.726077	0.647842	0.430545	0.819217	0.529777
TCONS_03151026	0.651206	0.388774	0.482996	0.459993	0.629145	0.477271
TCONS_04166733	0.411078	0.950821	1.23684	0.819025	1.31295	0.811877
TCONS_04882169	0.556929	1.15916	1.71848	1.22733	1.08385	0.743884
TCONS_02872094	0.537445	0.0930006	0.249757	0	0.231763	0
TCONS_02413586	0.476608	0.0557499	0.364911	0.702813	0.41723	0.227673
TCONS_00044252	0	0	0	15.7059	0	0
TCONS_04113781	0.767639	2.42415	2.55385	5.17542	2.37679	1.62611
TCONS_00605275	1.4229	1.71015	0	0	0	0
TCONS_01203774	0	0.833422	0.598709	0.568562	2.91317	0.463597
TCONS_04647338	0.314453	0.771187	0	0	0	0
TCONS_04300652	0	2.5494	0	0	0	0
TCONS_04945620	1.22164	1.68209	0.204617	1.11058	0.470373	1.59297
TCONS_01537514	0.847846	0.814082	0.480975	1.40778	0.504062	1.50958
TCONS_00727933	0	0	0	0	3.14104	3.01805
TCONS_02908523	0.203729	0.923605	0.573846	0.823591	0.181374	1.22028
TCONS_00054873	3.37447	10.5754	6.32974	7.8424	32.1374	2.57001
TCONS_01264394	0.215222	0.102868	0.136925	0.617109	0.574597	0.354192
TCONS_04593411	0.87623	1.2468	1.13571	0.848667	0.975951	0.974703
TCONS_03154709	0.253702	0	0.886446	0	0.928297	0.223138
TCONS_01961805	1.13241	1.49459	1.25854	0.392149	0	0
TCONS_03365849	0.608113	0.352934	0.723629	0.442856	1.69329	0.362444
TCONS_02780102	0.518214	0.338393	2.5841e-05	0.193488	0.12299	0.895067
TCONS_03148391	0.294456	0.112215	0	0.674284	0.456667	0.663396
TCONS_02129343	1.05457	1.0001	0.500364	0.451728	1.08373	1.29615
TCONS_02202129	1.48207	1.48617	0.529406	1.49935	0	0
TCONS_03505639	0	1.09635	0	0.490594	0.418896	0.400426
TCONS_03725944	0	0	0	0	0.490667	0
TCONS_01682471	1.94991	1.02742	1.57016	1.06481	2.10442	1.45465
TCONS_04299901	0.230132	0.612215	0.894063	0.630075	0.532802	0.407238
TCONS_02390913	0	0.869599	2.6743	0	0	1.07117
TCONS_03161260	0.411907	0.394357	0.196756	0.827392	0.450202	0.290754
TCONS_01561226	0.408674	0.571036	0.83046	0.338713	0.572889	0.833549
TCONS_02961340	0.952926	0.757545	0.902528	0.755532	0.811865	0.956116
TCONS_03539489	0.454081	0.571966	0.998247	0.401921	0.575325	0.456462
TCONS_01127802	0.567749	0.108333	0	0.195155	0.220273	0.373351
TCONS_01528637	0	2.00578	0	1.55425	0	0
TCONS_03702725	0	0	0	0	0	4.63628
TCONS_02346682	0.420067	1.14262	0.380681	0.137366	0.581474	0.281555
TCONS_04570204	1.12245	1.29963	1.9816	1.343	1.18578	1.53916
TCONS_04291014	0.687821	0.616344	0.863645	0.807801	0.619914	0.700383
TCONS_00773477	0	0	0	0	0	2.88019
TCONS_02961807	2.87947	3.62304	4.964	3.03117	3.18137	3.71975
TCONS_00487136	1.10084	0.698901	1.0524	1.0265	0.874363	2.50388
TCONS_02163072	1.78367	1.02198	0	0	2.68684	3.86354
TCONS_00206228	0.51923	0.346116	0.709033	0.749783	0.380582	0.491958
TCONS_00911955	1.59968	1.3949	2.38225	0.874478	2.97192	3.22072
TCONS_03064855	0.697009	0.559892	0	0.72955	0	0
TCONS_02650297	0.113963	0.20956	0	0.128114	0.651683	0.629779
TCONS_00236606	0	3.36145	0	6.11546	0	0
TCONS_01712183	1.81309	1.77192	2.43922	1.83783	2.73642	2.34801
TCONS_03485487	0.673469	0.564423	0.423965	0.198662	0.433062	0
TCONS_03670437	0.391092	0.683856	0	0.428187	0.363759	0
TCONS_03511704	2.92323	1.31956	3.45818	0.956056	2.57065	2.26845
TCONS_01116963	0.048285	0	0.492777	0.110965	0.093914	0.454952
TCONS_03098878	0.857906	1.29793	0	0.933685	1.58713	1.33708
TCONS_01077095	1.24906	3.8891e-05	1.06605	1.09671	0.659969	0.760197
TCONS_02198213	0	0	0.869836	0	0	0
TCONS_02746413	0	0	0	2.63422	0	0
TCONS_03489816	0.462273	0.50776	0.387925	0.701438	1.03969	0.646827
TCONS_02182695	0.814399	0.38591	0.780917	0.215714	0.387696	0.575066
TCONS_01840225	0.614704	1.04782	0.990733	0.860056	0.752542	1.3136
TCONS_02774844	1.41247	1.55693	0.826786	1.48787	0.826206	1.48709
TCONS_01440564	0.191636	0.771113	0	0.244604	0.503559	0.882008
TCONS_04312574	0	0	0	1.17351	0	0
TCONS_01567328	0.927344	1.16172	1.10373	0.861089	1.03767	1.07721
TCONS_02009105	0.324715	0.677906	0.49324	0.519447	0.879646	0.547521
TCONS_00146037	0.901264	0.305562	1.05963	0.220718	0.373765	0.301582
TCONS_04539138	0.38127	0.811084	0.563154	0.898155	0.622824	0.422254
TCONS_00170682	0.171738	0.0803834	0.322948	0.876908	0.0825441	0.319424
TCONS_01965767	7.88844	9.22458	7.21202	10.512	5.73767	8.89851
TCONS_03575906	0.227336	0.807653	0	0.127797	0	0
TCONS_04316477	1.25644	2.20882	1.592	1.72402	1.76376	2.65014
TCONS_04542965	0.442182	0.101859	0	0.9953	0.3164	0.101935
TCONS_01714171	1.25279	0.888692	0.87098	0.589432	0.988869	0.709235
TCONS_03459955	0	1.20964	0.27707	0.510614	0.651319	1.25323
TCONS_00714597	2.4402	2.14247	3.17402	2.45134	3.06281	1.86644
TCONS_00226294	1.11583	0.765178	0	0.529644	0.60842	0.306765
TCONS_00205879	0	0	0	0	6.26916	0
TCONS_02517137	1.02743	1.12918	1.23178	0.980961	0.935797	0.855847
TCONS_02517138	0.864689	0.643146	0.207483	0.544568	0.760911	0.51872
TCONS_04194735	0	0.193601	1.06243	0.488904	0.415643	0
TCONS_03445542	0.703719	2.25978	0.434823	0.790237	0.558343	0.971113
TCONS_01578710	0.451242	0.0842446	0	0	0.0866376	0.167604
TCONS_02479252	1.19702	3.43568	1.76149	1.91217	1.64538	1.00052
TCONS_02516262	0.598941	0.809936	0.71326	0.652167	0.561103	0.927861
TCONS_02110885	0.787456	0	0.870341	1.62955	1.04251	1.66386
TCONS_02509585	0	0.521724	0.652079	0.381295	0.422943	1.20637
TCONS_02032419	0	1.79756	0	0	0	0
TCONS_02210117	0	0	13.7823	14.8756	0	23.771
TCONS_01385449	0.707907	0.567095	1.18991	1.10984	1.26148	1.2092
TCONS_02063667	0	3.25571	1.2436	1.22287	0	1.98646
TCONS_04560676	0.47144	1.75574	0.941981	1.06688	0.813632	0.961741
TCONS_03445975	0	1.75035	0	2.93656	0	0
TCONS_04864261	0	0.276888	1.4127	0.736048	0.179849	0.210007
TCONS_04694870	0.735248	1.40082	1.20943	0.785231	1.31821	0.843568
TCONS_03480279	0.744779	0.433723	0.81427	0.632296	0.446473	1.64089
TCONS_01839719	0.382523	0.321226	1.03719	0.164854	0.325549	0.36048
TCONS_00189683	1.40841	0	2.53337	0.477395	2.03789	0
TCONS_00531043	0.460103	0	0	0	0	0
TCONS_01370556	0.58767	1.94291	0	0.936689	0.265858	0.255287
TCONS_03700065	4.48763	3.3493	4.47403	3.54751	9.57188	5.68076
TCONS_03460166	6.53628	0	0	10.4514	0	0
TCONS_01555337	0.864447	0.477807	0	0.306694	0	0
TCONS_02845053	0.333623	0	0.806515	0.921604	0.782372	0.603661
TCONS_00195666	2.62971	2.13543	2.68172	3.08669	2.87542	1.96086
TCONS_01242904	0.905054	0.574302	0.995019	0.483352	0.701504	1.07562
TCONS_00539380	0	5.20823	0	0	8.01207	0
TCONS_04959139	0.469146	0.107609	0.144941	0.263412	0.446675	0.215803
TCONS_03918306	0	0	5.2805	2.68892	0	0
TCONS_01046714	0.360237	0.619023	0.218751	0.325875	0.64072	0.498744
TCONS_00794838	1.11314	0.284293	0.771495	0	0.299024	0
TCONS_02172079	0	0	0	0	4.45427	0
TCONS_03350141	0	0	1.34562	0.175555	0.298004	0
TCONS_03252064	0.600767	0.660253	0.741495	1.21319	1.14302	0.662649
TCONS_02625986	2.77427	1.12234	2.44437	1.04039	3.52256	2.9606
TCONS_02748110	0.733967	0.17112	0.573533	1.14289	1.40855	0.936632
TCONS_03261619	0.375847	0.112016	0.148755	0.000338144	0.756191	0.439744
TCONS_04939381	0	0	0	1.20347	0	0
TCONS_02337265	0.45468	0.20906	0.422108	1.40577	1.08344	0.418816
TCONS_00268732	0.335059	0.479881	0.212963	0.512048	0.650161	0.314866
TCONS_02357473	0.312295	0.271414	0.232846	0.373557	0.489004	0.750826
TCONS_02877568	0.455095	0.236123	1.30036	0.205345	0.978201	0.334131
TCONS_03882233	0.671119	0.271325	2.27125	1.76222	0	3.45658
TCONS_04333779	1.22521	0	0	0	1.03584	0
TCONS_01426892	6.79448	3.28809	2.93659	0	0	3.20371
TCONS_02216799	0.437496	0.749762	0.594071	0	0	0.55497
TCONS_01868516	0.49608	0.841207	0.289562	0	0.227255	1.74837
TCONS_01041886	23.0366	19.0773	14.9351	22.0953	14.1843	30.0415
TCONS_04610982	1.45367	0	1.33715	0	0	0
TCONS_04322825	5.15009	5.73214	4.94868	8.44018	6.91904	3.91792
TCONS_02009416	0.105284	0.292009	0.39246	0	0	0.486292
TCONS_03585490	1.03766	1.11277	2.7208	1.44902	0.926538	1.18416
TCONS_04560822	0.302496	0.488452	0.561257	0.388126	0.755224	0.445653
TCONS_03345824	0.140356	0	0.171658	0.625701	0.398115	0.128116
TCONS_01672097	1.6532	4.83857	2.7707	4.85083	4.12502	4.59517
TCONS_00112311	0.808242	0.000121159	0	0.746187	0	0
TCONS_01520245	1.39831	3.46722	3.15583	1.48533	1.85672	1.78221
TCONS_04635444	1.79583	1.34107	1.96189	1.10064	0.779162	2.11255
TCONS_01283505	0.936797	0	0	0	0	0.269838
TCONS_02381663	3.26751	1.28365	2.10775	2.17499	3.29695	2.57181
TCONS_04834911	1.11893	1.47541	0.67043	0.409532	0.347832	1.67616
TCONS_03458473	0.816684	1.13426	0.7164	0.502838	0.973111	0.765597
TCONS_03254543	0.512017	0.248892	0.622673	0.691015	0.50102	0.296884
TCONS_01231835	0.170492	0.182406	0.42169	0.37818	0.258875	0.842083
TCONS_02879628	0.0955094	0.266563	0.238412	0.108026	0.915404	0.177053
TCONS_01808700	0.686427	0.276433	0	1.07923	0	0.293992
TCONS_01808701	0	0.107083	1.00952	0.131038	0.333302	0
TCONS_01073271	0	0.0176656	0.788324	1.26826e-05	0.116122	0
TCONS_02899983	0.717719	0.777281	0.175306	0.479435	0	0.392654
TCONS_00249412	0.229184	0.334175	0.663934	0.331376	0.981083	0.244618
TCONS_01057191	0.609186	0.579617	1.15885	1.46375	1.12122	0.628604
TCONS_03158995	0.610492	0.802945	0.428971	0.749367	0.616567	0.681187
TCONS_04818944	0.534841	0.224267	0	0	0	0.936821
TCONS_01220105	8.23616	4.75051	12.9119	11.677	3.65114	9.53995
TCONS_01680755	0	0	0	2.33984	0	0
TCONS_04134010	25.8126	21.5992	11.1073	23.333	17.462	13.3677
TCONS_00159803	5.06235	5.98386	8.43406	4.33056	4.34638	4.86481
TCONS_03940517	1.88409	0.449617	3.90296	0	1.58882	0
TCONS_01849695	0	0	0	0	0	4.36604
TCONS_01819028	0.907592	0.943197	1.24541	1.16244	0.905294	1.02893
TCONS_00981802	0	0.424294	1.83274	0	0	0
TCONS_01383351	1.49847	0.463748	0.616629	0.444336	0.480387	1.0818
TCONS_01383353	0	0.294923	0	0.772717	1.90445	0.393679
TCONS_00107765	0	0.583377	0.53367	0.245612	0	0.803845
TCONS_04316967	0.135397	0.433916	0.288301	0.519148	0.307538	0.383144
TCONS_03499346	0.458695	0.688841	0.151716	0.193405	0.794577	0.322492
TCONS_02638581	0.33237	0	0.200927	0.183666	0.623664	0.30076
TCONS_03502383	5.09775e-06	0.568739	2.16277	0.328774	0.697428	0.673123
TCONS_01251708	0.188072	0.330338	0.22522	0.412802	0.701247	0
TCONS_04971721	0.845631	0.894132	0.250629	1.15152	2.15299	3.20393
TCONS_05027309	2.89706	0	2.4349	0	0	0
TCONS_03784222	0.285296	0.884955	0.712296	0.537883	0.455792	0.528949
TCONS_01807354	0	0	0	1.09826	1.86942	0
TCONS_03208596	1.02642	0.403297	0.238255	0.429115	0.363162	0.219924
TCONS_00167854	0.0932945	0	0	0.211196	0.626343	0.259616
TCONS_03266977	0	0	0	0.306694	0.783338	0.250775
TCONS_04551146	0	0	0	3.02661	0	0
TCONS_01112203	21.1965	0	0	0	0	12.5448
TCONS_00882477	0	4.25385	3.54998	10.984	12.1383	0
TCONS_01667962	0	0.520204	1.44803	0.336496	0.286667	0.550117
TCONS_01368743	2.67331	0.719421	1.34643	1.99967	2.79821	1.35405
TCONS_00070267	0.195272	0.421385	0.622613	0.112169	0.759477	0.367909
TCONS_00681695	1.09599	2.06049	0.949509	0.58568	0.24924	0.478964
TCONS_00190274	0.279142	0.46516	0	0	1.01426	0.243597
TCONS_03545689	0.286528	1.33281	0.119206	0.216053	0.823864	0.796737
TCONS_03065683	0.386994	0.211187	0.562371	0.507008	0.536477	0.623557
TCONS_01419367	0.204576	0.177898	0.486483	0.223341	1.51822	0
TCONS_02631841	0	1.32136	0	0	2.46082	1.56548
TCONS_00484958	0	0	1.78832	0.865265	0.738246	0
TCONS_03682656	42.8722	34.965	50.9008	35.6742	43.3206	51.3506
TCONS_03682654	21.8085	21.1395	30.3854	19.0572	28.6334	30.9984
TCONS_01044883	0	0	0.861415	0.29857	0.0505435	0.195851
TCONS_01119968	0	0.587181	0	0	0	0.684258
TCONS_01888938	3.12298	1.53617	0.863897	0.404249	2.75848	0.990654
TCONS_02422896	0.441144	0.377439	0.910393	0.591977	0.476218	0.284319
TCONS_03061117	0.805537	0.857538	0.838644	0.792981	0.945685	0.650508
TCONS_01857817	0.175505	0.446005	0.222826	0	0.453702	0.2197
TCONS_03482037	0.504499	0.428044	0.0712506	0.578185	0.598207	0.474059
TCONS_04170786	1.83963	1.54047	1.4725	1.43733	1.856	1.73678
TCONS_00375105	1.55243	0	0	0	0	3.40928
TCONS_03243976	1.25795	1.55219	0	2.31558	0	0.940686
TCONS_04528951	1.33411	0.189682	0.674951	0.609407	0.451515	1.37387
TCONS_03057257	2.0494	0.660681	0	0.962317	0	0
TCONS_01245366	0.872858	0.48072	0.550451	1.32636	0.351023	0.40772
TCONS_01243202	4.87013	4.55647	4.16369	4.58588	6.04732	5.4852
TCONS_01112620	0	0.489944	0.658577	0.836643	0	0.0979323
TCONS_04744536	1.272	0.908239	1.97267	0	1.60689	3.06692
TCONS_01700609	0.0611345	1.52358	0.000155545	4.07446e-05	1.09428	0.663023
TCONS_04587242	0	0.984389	0	0	1.28793	0
TCONS_02844367	0.661274	0.536043	0	1.04321	1.48156	0
TCONS_01137513	0.605833	0.382676	0.425575	0.0768556	0.0650788	0.0630053
TCONS_01374399	0	0	0.393947	0.367343	0.313135	0.600361
TCONS_04809226	0.68408	0.891701	1.74075	0.683517	0.213875	2.17316
TCONS_00775325	0.631702	0.486681	0.13082	0.35609	0	0.291775
TCONS_04040062	0	0.437958	0.737668	0	0.113704	0.109859
TCONS_01519156	0	0.309384	0.870341	0.407388	0.347505	0
TCONS_01131580	1.86108	1.72567	2.99359	1.56901	1.80627	1.4923
TCONS_03253822	0	0.317197	1.07978	0.790869	0.335802	0.161859
TCONS_04806480	0.973847	0.581203	0.743426	0.825201	0.985119	0.992481
TCONS_02196697	0.938942	0.356671	0	0	0	0
TCONS_04300028	0	1.28646	0	1.36398	0.232074	1.33883
TCONS_00906940	0.179918	0	0.125545	0.289697	0.490995	0.259443
TCONS_04584292	0	0	0	0	1.16413	0
TCONS_02467220	0	0	1.37219	1.01125	0	0
TCONS_02851029	0.495414	0.113163	1.06822	0.277561	0.117687	0.682128
TCONS_02101753	0.757919	0	0	1.46767	0	0
TCONS_03148515	0	0.448581	0	0.0904422	0.0766079	0
TCONS_04563243	0	0	0	0	1.31521	1.26045
TCONS_03725707	0.0558432	0.906276	0.141976	0.32002	0.379261	0
TCONS_05031058	0.199639	0.185215	0.248681	0	0.0955456	0.739073
TCONS_00949133	0.462319	0.541024	1.17786	0.353787	0.399265	0.67688
TCONS_03952522	0.845931	0.171908	0	0	0.116743	0.225562
TCONS_01818419	0.701094	0.723838	0.22254	1.07047	0.509753	0.603393
TCONS_01081719	0	0	0	0	8.03187	10.3902
TCONS_00396610	1.82053	1.2574	2.67831	1.79137	2.15798	1.94034
TCONS_02839339	4.17941	3.36386	10.3117	5.07866	6.4698	7.21697
TCONS_01733920	0	1.93291	0	0	0	1.20836
TCONS_02780735	0	2.73712	0	0	0	1.7951
TCONS_05074111	0	3.24227	5.59663	0	0	0
TCONS_03801181	0.839046	0.0911888	0.40282	0.108606	0.316607	0.564153
TCONS_04818528	0.312137	0.288806	0.129355	0.469399	0.497311	1.05771
TCONS_03678540	0.421436	0.334327	0.507051	0.489332	0.782348	0.389657
TCONS_01275533	0.435424	0.177403	0.630714	0.284567	0.481859	0.81655
TCONS_04422942	2.02502	2.07166	5.85464	1.66206	1.75938	1.51434
TCONS_03807582	0.202843	0.657982	0.252487	0	0	0.281445
TCONS_02333651	0.708226	0.312187	0.331032	0.446308	0.534885	0.549072
TCONS_02496843	0.519248	0.874731	0.301648	0	0.94839	0.227926
TCONS_01682756	0	0	0.490615	0.225287	0.765761	0.184372
TCONS_01101117	0.625188	0.818996	1.00495	0.86703	0.825151	0.71112
TCONS_03885093	0	0.448535	0	0.286368	0.487393	0.468411
TCONS_00930122	0.511939	0.711194	0.817004	0.668686	0.870894	0.630168
TCONS_01259469	0.390266	0.429577	0.24106	0.393694	0.475327	0.263721
TCONS_01753691	0.120153	0.220078	0.593166	0.134798	0.228598	0.552154
TCONS_03149123	0.432162	0.470534	0.885079	0.794811	0.697168	0.434626
TCONS_03743665	0.21107	0.780422	1.04894	0	0.80672	0.584892
TCONS_03682987	0.466164	0.666465	0.739898	1.06771	0.677913	0.601836
TCONS_04783270	0	3.48707	0	0	0	0
TCONS_00061083	0.146682	0.622947	0.462383	0.33427	0.21232	0
TCONS_04136999	0.973232	0	1.02084	0	0.657531	0.888757
TCONS_04227085	0	0.454119	0.657558	0	0	0
TCONS_02506235	0	0	6.87949	0	2.93907	0
TCONS_01481067	0.156268	0.588081	0.393208	0.0888864	0.0752874	0.364288
TCONS_00727567	0.602406	0.992848	0	0.405453	0.802191	0.664315
TCONS_01598382	0.664477	0.139312	0.0930729	0.168223	0.14247	0.413687
TCONS_02036955	0.468301	0.099597	0.331313	0.238856	0.303261	0.440664
TCONS_00178472	0.303803	0.249763	0	0	0	1.57904
TCONS_01382000	0	0	0.295482	1.90957	0	0.892551
TCONS_02393081	0.389121	0.636282	0.134193	0.337076	0.688429	0.949733
TCONS_02033476	0.506629	0.242654	0.387352	0.232672	0.344631	0.190783
TCONS_02132184	0.535587	0.360302	0.867005	0.348355	0.221285	0.499699
TCONS_01707153	16.0205	1.14548	3.46769	13.9588	10.3305	6.49534
TCONS_04208897	0.689083	0.41675	1.03195	0.358223	0.788457	1.11585
TCONS_04356337	0.640892	0	0.228958	0.518455	0.439288	0.169955
TCONS_04163497	0	1.22522	1.94654	0	1.64647	0
TCONS_01969215	9.34115	7.26264	7.16507	8.47059	10.0776	9.32546
TCONS_01733732	0.203778	0	0	0	0	0.659625
TCONS_04309468	0.570087	0.136809	0.363761	0.491426	0.369694	0.268647
TCONS_03161152	0.507403	1.28646	0.886446	0.545592	1.16037	0.223138
TCONS_04777825	0.431958	0.727743	0.370747	0.333085	0.591688	0.300518
TCONS_03453813	0.463721	0.276294	0.220837	0.730277	0.28101	0.38102
TCONS_03939379	0	0	0	0	2.93907	0
TCONS_00389228	0.837642	0.650611	0	0	0.367559	0
TCONS_04049969	0	0	0.592776	0	0	0
TCONS_00694020	0	0	1.30115	0.784021	0	0
TCONS_04809391	2.92673	0.864004	2.0581	0.520194	1.6989	0.974769
TCONS_02153408	1.82727	1.04169	0	0	0	0
TCONS_03578573	0.602943	0.405847	0.412785	0.49451	0.541643	0.220425
TCONS_01535192	0	0.124755	0.337299	1.07544	0.260658	0.25167
TCONS_04407712	0	0.675392	0	0	0.383289	0
TCONS_01437623	0	0	0	0	0	1.031
TCONS_01810758	0.180409	0	0	1.19086	0.168549	1.13735
TCONS_04129391	0	0	0	0.529403	0	0
TCONS_03761413	0	0.25458	0.17217	0.313801	0.133109	0.642522
TCONS_04755005	0.498512	0.0673039	0.0898852	0.406018	0.481373	0.332832
TCONS_02867136	0.561702	0.549179	1.03736	0.488721	0.925029	0.687256
TCONS_01475039	0	1.26294	0.380661	0	0	0
TCONS_02025104	0.370895	0.704739	0.368951	0.402643	0.340444	0.342121
TCONS_03106758	0.420353	0.605244	0.762979	0.700405	0.647326	0.61468
TCONS_03520288	0	0	0	0.223341	0.569333	0
TCONS_04414798	1.50841	1.71767	1.20971	1.01519	1.06028	1.41105
TCONS_02665307	0.303283	0.581082	0.579731	0.580374	0.736835	0.475888
TCONS_02433074	0	0.721762	0	0.0318026	0	0.450379
TCONS_03336616	0.601489	0.583852	1.10365	0.669556	0.888294	0.583127
TCONS_02744720	0	0.506963	0	0.211466	0	0.519264
TCONS_02983298	0	0.434702	0.146411	0.266125	0.789757	0
TCONS_04941386	0	0	20.4119	32.7669	0	0
TCONS_04773147	0.75363	0.429563	0.622195	0.485568	0.698112	0.418224
TCONS_02745898	1.50988	0	0	0.784297	1.3377	0
TCONS_00157856	1.43198	0.947234	2.32494	1.43447	1.2152	1.80274
TCONS_02759341	0	0	0	0	4.62687	0
TCONS_03672431	0	0	2.50059	7.62171	0	0
TCONS_04598972	0.218709	0.377214	0	0	0.404119	0.583542
TCONS_03054076	1.7837	0.285383	0	1.86294	0.63527	0.913349
TCONS_04793913	1.39342	0.949585	1.67138	1.10472	1.25174	1.26641
TCONS_02194709	3.56734	14.3077	7.97995	11.1179	2.68684	5.15139
TCONS_03009178	0.359608	0.728929	0.294079	0.0755263	0.67089	0.371664
TCONS_02111181	0.610719	0.446886	0.150612	0	0.812855	0.336552
TCONS_01775099	0	0	32.4514	0	0	0
TCONS_02500141	0	0	0	0	4.71156	1.50903
TCONS_04601400	1.30947	0.933968	0.501683	0.454932	0.771112	0.186393
TCONS_00937763	0	4.78144	0	18.0533	0	0
TCONS_01397186	0.547415	0.670495	0.327699	0.84203	0.74804	0.276227
TCONS_00711313	0	0	0	0.606254	0	0.988674
TCONS_03474090	0.190607	1.15277	0.832724	0.862409	1.00484	0.97176
TCONS_00711861	0	1.71852	0	2.4514	2.09239	0
TCONS_04795329	0.512538	0.276429	0	0	0.353295	0.478742
TCONS_00581237	0	5.23242	0	0	0	0
TCONS_04100254	0	0	0	0	2.44813	0
TCONS_02506383	0.97582	1.24393	0.570551	0.789279	1.34261	1.72179
TCONS_02356559	0	0	0.868618	0.63337	0	1.03747
TCONS_01208438	0.0581939	0.166406	0	0.266583	0.0564197	0.655702
TCONS_03549893	0	2.73712	0	0	0	3.5902
TCONS_00478988	9.92879	11.6349	11.7396	8.10387	0	3.26422
TCONS_04620256	0	0.71671	0	0.306694	0.261113	0.250775
TCONS_02841924	0	0	1.45627	0.697648	0	1.70537
TCONS_03952642	0.522845	0.68063	1.04346	0.342608	0.740582	0.469723
TCONS_02848869	0.0430868	0.26521	0.338279	0.677273	0.0442989	0.0376621
TCONS_02340971	0.189995	0.220244	0.340968	0.963931	0.407795	0.503062
TCONS_04745785	0.767639	1.81811	0.425642	1.19433	0	0.325222
TCONS_01418795	0	0.415151	0.279363	0.253712	0.430177	0.831471
TCONS_01058247	0.236171	0	1.38535	0.255307	0	0
TCONS_00882873	0.502328	0.148904	0.202335	0.184981	0	0.454362
TCONS_04360229	0.843546	0.638288	0.329301	0.423083	0.644331	0.65926
TCONS_00807977	1.20958	0	1.14121	0	0	0.908166
TCONS_04768267	1.05177	1.39717	2.0526	2.18724	1.63555	1.07652
TCONS_00362423	2.07132	1.15055	3.63422	1.81943	1.53456	1.47393
TCONS_02015328	1.34119	0.342913	0	0	0	0
TCONS_02126369	5.60496	6.30583	6.39599	10.949	7.04752	6.98371
TCONS_01715134	8.00259	0	0	0	0	0
TCONS_00252205	0.785665	0.80877	1.32429	0.644878	0.780746	0.777307
TCONS_03986781	0.718121	0.37266	0.436221	0.187453	0.231845	0.542073
TCONS_02617105	0.249693	0.552183	0.320424	0.16465	0.0348257	0.101276
TCONS_03568048	0.864064	1.03751	1.34026	0.796502	1.08192	0.910548
TCONS_05015773	0.878475	1.59226	0.00029598	1.7281	1.09485	1.28316
TCONS_04760830	0.41536	0.641424	1.1677	0.377987	0.205888	0.977073
TCONS_01698374	1.21152	1.37306	1.42086	1.5423	1.28994	1.44403
TCONS_00238904	0	0.571443	0.525768	0.473417	0.578709	0.0862693
TCONS_02151971	1.20958	0	2.28242	2.23505	4.75442	2.7245
TCONS_03160142	0.468445	0.610838	0.351095	0.74222	0.988302	0.0868934
TCONS_03617136	0	0.840672	0.604754	0	0	0
TCONS_04114113	0.37848	0.0516767	0.963045	0.124014	0.104974	0
TCONS_00263711	0.837425	0	0	0.893663	0.253565	0.487193
TCONS_04955639	1.56506	1.32621	1.25141	1.65972	2.13567	1.68737
TCONS_00325997	0.226518	0.702429	0.287844	0.0648882	0.384507	0.638424
TCONS_03068288	0.426888	1.10783	0.252823	0.92949	0	0.380312
TCONS_03099642	1.30341	0	0	0.686307	0.292378	0.560964
TCONS_02655945	0	0.374661	0	0	0.430819	1.23517
TCONS_01037974	2.36724	0	8.16411	2.0547	0	0
TCONS_03440975	0	0.278179	0	0.724484	0.617513	0
TCONS_03342539	1.42976	0.725067	1.36634	1.06729	1.26527	0.684298
TCONS_02364167	0.822704	3.52655	1.80805	0.423818	6.50892	0.692276
TCONS_01840966	1.03405	1.12834	1.73991	1.78306	1.00601	1.19628
TCONS_02846969	0.174447	0.0815799	0.218558	0.593559	0.167623	0
TCONS_04822811	0.599465	1.87981	1.23006	2.1415	1.05066	1.54306
TCONS_02746443	0.479189	0.3219	0.489124	0.220274	0.7457	0.270936
TCONS_02772177	1.04975	0.902336	1.1595	0.937661	1.74107	1.07629
TCONS_01839557	0	0	0	0	1.69318	2.42393
TCONS_03463232	0	0	0.819425	0.75475	0	0
TCONS_04298981	0	0	0	0.946289	0	0
TCONS_03353301	0.410295	1.30662	1.2732	1.03438	0.626963	1.37585
TCONS_01231596	0.607078	0.292175	0.499009	0.499091	0.253407	0.36835
TCONS_03000929	0.242008	0.51823	0	0.0692353	0.52754	0.397343
TCONS_01975597	0	0.256817	0.694895	0.316685	1.20904	0.259367
TCONS_01961607	0.708734	0.35181	0.447337	1.69715	1.12951	1.06312
TCONS_02333040	1.42926	1.65468	1.16034	1.81363	1.5364	1.48647
TCONS_00738800	2.51203	0.86271	1.31829	0.82566	1.65947	0.804017
TCONS_00229124	1.80176	0.64715	0.677571	0.490643	2.14576	1.58981
TCONS_00229123	1.76837	1.37305	2.08252	1.22313	2.19038	1.8548
TCONS_02553268	0.774139	0.305112	0	0	0	0
TCONS_03273779	0	0.131489	0	0.162322	0.826358	0.265873
TCONS_02418727	0.652474	0	0.672124	0	0	0
TCONS_04841752	1.38058	0.711822	2.90643	3.00081	0	1.81142
TCONS_00599324	3.5503	2.82413	2.34916	5.08233	4.64764	2.72046
TCONS_02967956	1.67992	0.640717	0.872791	0.305852	0.240996	1.09657
TCONS_02055522	0.382645	1.34156	0.915154	0	0.356343	0
TCONS_03462626	0.471129	0.84161	1.12134	0.741712	0.856251	0.608113
TCONS_04606066	0.490617	0.704157	0.898857	0.328871	0.480474	0.711166
TCONS_04407795	0	1.08309	0	0	0	0
TCONS_01666530	0.754195	0.926903	0.753983	0.741416	0.836778	0.962526
TCONS_03994765	4.44714	0	0	0	0	0
TCONS_04116435	0.524375	0.81732	0.875891	1.48674	0.839724	0.812331
TCONS_03310507	1.68843	1.47102	2.38374	1.45197	1.79656	1.84523
TCONS_01274798	0.154645	0.296101	0.13132	0.295835	0.15024	0.727718
TCONS_00714048	2.03944	4.29171	5.9544	2.79751	2.75154	2.8736
TCONS_04820920	0.937893	0.205645	0.544939	0.389298	0.710114	0.63113
TCONS_04331909	1.83914	0.783983	2.51818	1.89899	3.2975	2.80096
TCONS_02703211	0	0.9217	1.29585	0	0	0
TCONS_01848143	101.291	27.7202	48.6818	52.7991	59.2363	67.3438
TCONS_04810688	0.380227	0.642075	0.588382	0.528369	0.471733	0.577856
TCONS_04822201	0.761241	0.902863	0	0	0.673928	0.645558
TCONS_00370976	0.334985	0	1.24509	0.251245	0	0
TCONS_02501789	2.99701	2.14656	1.47563	1.52348	1.95078	2.58322
TCONS_02501788	1.01846	0.751301	0.324844	0.466651	1.74726	0.412565
TCONS_02476939	0	0.341928	0	0.214093	0.727518	0.175233
TCONS_01324629	0	0.383815	1.57913	0	0.41173	0.198147
TCONS_01673610	0.618816	0	1.16674	0.00571115	0.574837	0.543171
TCONS_02839203	1.35004	1.15964	0.366887	1.56799	1.37503	0.921042
TCONS_04797757	0.944082	0.807135	1.5777	0.857112	1.19677	1.12826
TCONS_04631188	1.28991	0.815019	1.00064	1.1742	1.0709	1.41648
TCONS_03894085	0.420526	0.662863	0.265522	0.639579	0.40621	0.983061
TCONS_02490845	0	0	17.1219	18.5848	0	0
TCONS_04127505	1.58381	1.60393	1.78212	1.82583	1.20576	1.09563
TCONS_02510652	0.382217	0.260843	0.486156	0.438257	1.11293	0.616008
TCONS_03057863	0.371319	0.589846	0.413554	0.772717	0	0
TCONS_04427035	2.11555	1.68379	2.38327	1.76526	2.09811	1.55007
TCONS_04393112	0	1.00289	0	0	0	2.5209
TCONS_02420169	3.8025e-05	0.109642	0.670143	0	1.82194e-05	0.188657
TCONS_02960331	0.299422	0.423765	0.455916	0.567023	0.666143	0.645952
TCONS_00311030	0	8.80812	0	0	0	14.0119
TCONS_00601046	0.389373	0.655406	0.464944	0.617613	0.543376	0
TCONS_03387204	0	0.212336	0	0	0	0.441636
TCONS_02789102	2.267	0.577953	0	0.358416	3.19442	1.46737
TCONS_03345496	0	0	0	1.28307	0	0
TCONS_02344305	0.0530315	0.10144	0.675022	0.243356	0.051497	0
TCONS_01519774	0.517126	0.767777	0.354127	0.397992	0.740766	0.32641
TCONS_04539825	0	0.683269	0	0.58239	0	0.714422
TCONS_01525646	0.602403	1.43411	1.18939	1.08121	1.37518	1.66079
TCONS_04544010	0	0.390061	0.258533	1.04719	0.107295	0
TCONS_04671965	0.324535	0.846215	0.947156	0.692995	0.451138	0.611979
TCONS_00694345	0	0	0	0	1.86942	0
TCONS_04435622	0.471557	0.671044	0.727614	0.472283	0.338065	0.297966
TCONS_00606551	0.280713	0	1.2016	0	0	0
TCONS_03269759	0.449823	0.539731	0	0.0835946	0.130747	0.213292
TCONS_03759475	0	0	0.511069	0	0	1.57286
TCONS_01402698	0	0.232409	1.41071	0	0.2419	0.233709
TCONS_01859628	0.799839	0	0	0	0	0.178929
TCONS_04386775	0	1.01976	0	0	0	0.582791
TCONS_01825818	0	0	0	0.753208	0	1.84045
TCONS_03075900	8.8104e-05	0.410471	0.18544	0.567152	0.660348	0
TCONS_03684134	7.23179	12.941	7.606	9.87768	8.76106	11.9428
TCONS_04546303	0.888096	0.56396	0.751453	1.35564	0.688601	0.38901
TCONS_02168679	0.327116	0.124128	0	0.44846	0.253148	0.551477
TCONS_02512286	0.055354	0.528604	0.281528	0.0634539	0.644564	0.156081
TCONS_02662107	0	0.871812	0	0	0.185745	0.178929
TCONS_02903667	0.65249	0.145447	0.197491	0	0.153182	0.14776
TCONS_01300486	0.15902	1.42146	0.578621	0	0	0.576967
TCONS_00282965	2.18788	1.0715	1.95691	0.501145	2.24432	0
TCONS_00498974	0	0.113849	0.398785	0.736278	0	0.0988455
TCONS_03735663	0.224238	0.385501	1.32196	0	0.206839	0
TCONS_01832730	1.91808	2.07472	2.06497	2.96325	2.17046	2.21254
TCONS_01031082	1.41703	0.524541	1.11447	0.99997	1.25908	1.16663
TCONS_04790472	3.0185	1.13618	2.28568	1.73541	1.88089	2.61095
TCONS_02091180	0.444806	0.241421	0.643902	0.435851	0.615046	0.595539
TCONS_01052132	0	0.573826	0.256982	0.23311	0.395149	0.191011
TCONS_02470241	2.16444	0.912419	1.34447	2.90129	1.6364	1.45412
TCONS_01669461	0	0	2.83052	1.40037	0	0
TCONS_02624344	1.33166	1.06058	1.1506	0.799473	0.473912	1.24521
TCONS_04154862	0.441634	0.419599	0.879237	0.216405	1.28257	0.118277
TCONS_04566412	0	0	0	0	0	1.66424
TCONS_02630418	0.656434	0.311211	0.519151	0.274246	0.867189	0.885282
TCONS_02849299	4.07192	10.9186	6.48996	16.9926	8.90397	9.57013
TCONS_02735662	0.445869	0.310173	0.085448	0.308521	0	0.601506
TCONS_00293627	2.5159	8.53705	5.90199	4.63116	8.86196	7.52549
TCONS_03123519	0	0	8.09252	0	3.46467	0
TCONS_01058942	0.24804	0.420603	0.579125	0.801499	0	0.218546
TCONS_02126055	0	0.106562	1.435	0.782261	0.110538	0.747699
TCONS_00925371	0.550426	0.341517	0.554036	0.317195	0.728489	0.706064
TCONS_01107014	1.06816	0.887086	1.13587	0.729906	0.886526	0.860299
TCONS_04223365	0	2.91936	4.99895	0	0	0
TCONS_01552113	0.461091	0.57462	0.465511	0.6467	0.611468	0.343199
TCONS_04113650	0.706676	1.04093	1.23359	0.82162	1.2024	0.0259245
TCONS_03795766	33.5861	9.17232	0	0	0	0
TCONS_01828166	1.06938	0.787297	1.07176	1.37351	0.999721	1.4457
TCONS_03911782	5.55464	5.94438	3.59683	7.14707	5.40625	4.88481
TCONS_01376083	0	0	4.74359	2.40403	0	0
TCONS_04370314	0	0	0	1.06136	0.903695	2.58839
TCONS_01386388	0.0955094	0.710834	0.715237	0.648159	0.915404	0.0885263
TCONS_02116823	0.385403	0.489584	0.801205	0.582773	0.985957	0.674808
TCONS_00242837	0.528551	0.164692	0.330969	0.299648	0.846232	0.409302
TCONS_02846003	0.54805	0.499147	0.323175	0.613461	1.0844	0.39814
TCONS_03939752	0.59914	1.42693	2.07076	0.941133	1.48201	1.98259
TCONS_02610848	1.1754	1.36031	1.08924	1.22741	1.73001	1.52893
TCONS_04855134	1.02075	0.713565	1.2918	0.595309	0.846906	0.722733
TCONS_02616443	4.29409	5.83743	3.45559	3.23399	0.344811	0.660436
TCONS_00695868	0.666067	0.574968	1.05254	0.734103	0.743127	0.467685
TCONS_04922972	1.65226	0	0.581237	0	0	0
TCONS_03418663	0.102619	0.638676	0.5229	0.294487	0.348958	0.193174
TCONS_02744845	0	0.112007	0.453019	0.274611	0.582158	1.01233
TCONS_02981518	0.755269	1.01162	1.56663	0.818002	0.856763	0.841376
TCONS_04985783	0.297742	0.245578	0.340722	0	1.07647	0.516769
TCONS_00557054	0.514315	0.426215	0.942395	0.635666	0.537824	0.347548
TCONS_01976864	1.22836	0.703703	0	0.427636	0.905911	0.175223
TCONS_01701116	0	0.246957	1.71369	0	1.0831	0.779885
TCONS_00922331	0.739039	0.911661	1.07333	0.370891	0.995847	1.12629
TCONS_00736018	0.827229	0.484248	0.73364	0.556646	0.527737	0.470491
TCONS_02109625	4.31117	1.81239	0	1.45835	3.73553	4.36468
TCONS_03742548	0.174713	0.154682	0.210447	0.577684	0.654009	0.157647
TCONS_04357362	0.418777	0.471073	0.945916	0.380412	0.563953	0.155895
TCONS_03373819	1.81222	0	0.53367	0	0.208814	0
TCONS_01417221	1.33948	1.05962	0	0.729217	1.09115	0.523946
TCONS_02511544	2.56297	5.15555	3.38665	1.63427	6.97462	2.66103
TCONS_01286020	1.23395	1.01375	0.101629	1.6462	0.452481	1.10535
TCONS_04056291	0	1.3978	2.10479	0	0	0
TCONS_03101037	0.686402	0.454375	0.219463	0.543229	0.33432	0.647965
TCONS_01387952	0	0.410762	0.847461	0.520891	0	0
TCONS_00725768	0.26833	0.430086	0.400026	0.565946	0.478937	0.337523
TCONS_02851842	1.85356	0.000967147	3.1333	2.90315	0.53984	1.77154
TCONS_03206961	0.542206	0.416132	0.220466	0.198063	0.390928	0.324907
TCONS_02498430	7.47512	2.67445	2.26451	5.48563	4.34941	6.91111
TCONS_02172251	1.43868	0.714492	1.46562	0.22431	1.14363	2.01932
TCONS_02775542	4.3494	0	0	0	0	7.10152
TCONS_02367064	4.43268	2.99318	2.14662	2.19193	4.4386	3.29261
TCONS_05051347	0.609732	0.530351	0.876964	1.10235	0.666901	1.03069
TCONS_03052539	0	0	0	0.763238	2.60683	0
TCONS_03558282	0	0	20.4119	0	0	26.2328
TCONS_01587298	0	0	0	0	0	4.47151
TCONS_01893331	6.55912	1.66155	2.71454	0	0	0
TCONS_01955082	0	0	0.43844	0.821149	0	0.670729
TCONS_04442447	1.12704	0	0.592776	0	0	0
TCONS_00697165	2.86559	0	2.1844	2.79059	0	2.84228
TCONS_03559488	0.65611	0.558553	0.986166	0.885815	0.883081	0.674668
TCONS_00268886	1.16345	0.262408	0.354923	0.161854	0.686467	0.132521
TCONS_02658863	0.456369	0.984253	1.5137	0.816227	0.321609	0.383977
TCONS_02658867	0.673504	0.115447	0.654695	0.296901	0.657831	0.26068
TCONS_00618283	0.264119	0.344324	0.912726	0	0	0.00220606
TCONS_03249569	0	0	29.0622	0	0	0
TCONS_02847890	0	0	0	9.36222	2.59754	0
TCONS_02672730	0.492431	0	0	0.111284	0	0.091192
TCONS_00040905	4.48364	1.22522	0	9.77646	1.64647	0
TCONS_00312397	0	0.591239	0.270584	0.249161	0.847395	1.01928
TCONS_04577114	0.305052	0	0.944343	0	1.5796	0.794935
TCONS_03959990	0.618895	0.437477	0.211234	0.380178	0.442338	0.194858
TCONS_02109871	5.42892	5.38608	6.10674	3.32751	4.74628	4.45835
TCONS_03935936	0	3.50069	0	0	4.89626	0
TCONS_00785434	0	2.32698	0	0	0	0
TCONS_04149158	0	0	0.455534	0	0.729119	0
TCONS_04632846	0.890404	1.30794	2.49903	3.18959	0.98369	1.96422e-05
TCONS_01457905	0.217623	0	0.735644	0.654262	0.323793	0.101887
TCONS_00901806	0.533646	1.58069	0.75932	0.304703	0.516017	1.06162
TCONS_01969779	0.438321	0.4229	0.561382	1.0561	0.543944	0.301251
TCONS_02759149	0.449592	0.134721	0.18251	0.166506	0.282581	0.136356
TCONS_02759140	0	0.941376	0.427119	0.195474	0.829936	0.480081
TCONS_04848400	5.56751	7.67046	0	0	0	0
TCONS_04316562	0.181982	0.509383	0.455209	0.618423	1.57195	0.253409
TCONS_03154189	0.502448	0.343928	0.309293	0.703349	0.835057	0
TCONS_01059754	1.19111	0.43366	0	1.37782	0.229142	0.446479
TCONS_03259870	0	0	1.27356	0.606254	0.517922	0
TCONS_00733619	0	0	0	0	1.64647	0
TCONS_01381984	0	0	0	0.946289	0	0
TCONS_04554644	0.0721451	0	0.455094	0.493426	0.487514	0.87637
TCONS_01695504	1.55243	0	0	0	0	0
TCONS_00949244	0.0413367	0.398429	0.211621	0.285659	0.0402867	0.546607
TCONS_00163247	0	0.135439	0.452242	0	0.484424	0.133974
TCONS_01047018	0	1.10542	0	1.98059	0	0
TCONS_00892298	0	0	0	0	0	3.99478
TCONS_01537773	0.706619	0	0.719615	0.689098	0	0
TCONS_04427572	0	0.719104	0	0	0	0.393214
TCONS_01686597	0.318887	0	0.792099	0	0.101543	0
TCONS_01956262	0	0	4.74359	2.40403	0	1.94372
TCONS_02416857	0.807414	0.0777632	0.000768222	0.44377	2.03776e-05	0.270529
TCONS_02102218	0.885906	1.16638	0.976304	0.987141	0.68044	0.869601
TCONS_02412161	0.620233	0	0	0	0	0
TCONS_02230438	0.977226	0.286449	1.19569	0.538086	0.662304	0.561605
TCONS_01248271	1.19857	2.78228	0.326799	0	3.53324	3.89941
TCONS_03696836	0.965472	0.983171	1.16196	0.632042	0.958672	0.732073
TCONS_04401030	0.22874	0.555898	0.846737	0.264592	0.755381	0.732444
TCONS_04533763	2.80298	1.07453	1.10746	2.10568	1.09272	0.821777
TCONS_00018133	1.7935	0	0	0	2.53348	0
TCONS_00692282	0.993956	0.61761	1.12835	0.898783	1.05434	0.857203
TCONS_00714252	0.19592	0.610623	0.749561	0.844017	0.238113	0.415249
TCONS_02847663	1.17455	1.12021	1.28927	1.33137	1.27297	1.37694
TCONS_01056728	0	0.289125	0	3.02383	0.644525	0.617678
TCONS_02221695	0.730706	0.582065	0	0	0.649252	0.62216
TCONS_03736507	0.0965517	0.269291	0.240899	0.982508	0.37004	0.0894602
TCONS_04425726	27.2531	0	0	0	4.45427	0
TCONS_01272468	0	0.73264	0	0	0.267477	0.770479
TCONS_03471358	0.458561	0.2812	0.746832	0.576096	0.406239	0.590545
TCONS_03371907	0	0	0	0	0	1.88137
TCONS_00903932	0.0934909	0.0870893	0.116795	0.7407	0	0.0867157
TCONS_02963513	5.34216	4.1439	5.9099	6.19588	6.40212	6.88208
TCONS_04330342	0	0	0.772186	1.43897	0	0.293992
TCONS_02134089	0.253702	0	0	0	1.39245	0.223138
TCONS_03156403	0	0	0.711277	0	0	0
TCONS_02130501	0.458404	0.607736	1.38558	1.11534	1.18628	1.50657
TCONS_04843908	1.06167	0	0	0	0	0
TCONS_00220883	0.694906	0.557434	1.16615	0.558874	0.709153	0.515681
TCONS_02682919	4.95679	2.43111	1.16247	3.85728	1.88275	4.04569
TCONS_02868010	0.333026	0.631364	0.505475	0.456382	0.64407	0.498853
TCONS_00924609	0	0.166195	0.590405	0	0.619817	0
TCONS_02490050	4.19966	2.65334	3.0567	2.80875	2.66946	3.49453
TCONS_02619508	0.0835972	0.235115	0.419643	0.56957	0.402082	0.155609
TCONS_01829616	0.697067	0	0.711277	0.680734	4.65192	0
TCONS_03588618	2.75277	2.61504	2.66237	2.79873	3.26152	2.58569
TCONS_02788247	0	0	0	0	0	0.58088
TCONS_02663138	0.490248	1.00176	0.366704	0.997256	0.281707	0.272404
TCONS_00714470	0.4625	1.38578	1.63114	1.00146	0.42576	0.614521
TCONS_02956829	0.938942	0	0.506674	2.86437	0	0.779401
TCONS_00501718	1.04771	1.02983	1.12241	0.892779	1.10234	0.999822
TCONS_00510563	1.2961	0.649654	2.11008	0.801537	1.36011	0.26258
TCONS_02512013	0.170671	0	0.205943	0	0.799556	0
TCONS_00327589	0	0.240796	0.895265	0.728002	0.332866	0.713456
TCONS_01431091	0	0.636161	0.853835	0.221138	0.187401	0.0906073
TCONS_03300047	1.00699	0	0	0	0	0
TCONS_02747796	0	0.493915	0.685477	0	0.541552	0.259962
TCONS_00279901	0	0.869599	0	0	0	0
TCONS_04106917	0.279881	0	0.466236	0.52799	0.894775	0
TCONS_00771142	0	2.02592	0	0.55104	0	1.34856
TCONS_04384382	0	0.774801	0.328234	0.739644	0	0.628559
TCONS_03477788	0.48146	0.585947	0.434544	0.54943	0.199396	0.514751
TCONS_03443279	4.08942	3.30202	3.87069	3.65594	4.38499	4.35063
TCONS_03478329	0.560635	0.82009	0.519712	0.508022	0.899749	0.542288
TCONS_00902323	0.450479	0.66284	0.102267	0.560714	0.414267	0.568981
TCONS_00947640	2.16536	1.58607	1.56539	0.289568	0.492875	3.07859
TCONS_02229682	1.03496	0.525668	1.4101	0.425874	0.360867	1.13426
TCONS_03061384	2.41735	2.14287	1.45719	2.09476	1.94024	1.40318
TCONS_01619873	0.00370332	0.551025	0.552799	0.174618	0.289234	0.00370886
TCONS_00193240	0.326351	0.782751	0.971289	1.22107	0.688532	1.00158
TCONS_03515366	3.06695	0.955044	3.03473	2.18324	4.38227	2.76215
TCONS_00806690	6.81327	0	0	0	0	0
TCONS_03686659	0.333985	0.457936	0.426178	0.548347	0.928163	0.539573
TCONS_02878463	0.613729	0	0	0	0.569333	0
TCONS_01963123	0.135454	0.833984	0.4281	0.541209	0.589221	0.380292
TCONS_02851065	0.847781	0.829053	1.07183	1.02086	1.3116	1.23217
TCONS_02511867	2.07132	0	0	0	1.53456	4.4218
TCONS_03364588	0.281606	0.12729	0.17217	0	0.133109	1.28504
TCONS_02734870	0	0	0	0.763238	0.651707	0
TCONS_00173536	1.23289	1.37879	0.17248	0.389855	1.94551	0.620505
TCONS_00487020	0	0.565907	0	0.805827	0	0.656103
TCONS_04294308	27.6094	19.0666	13.6416	13.1657	29.7602	26.0802
TCONS_04294309	9.34991	7.56988	9.29266	11.664	7.39197	7.49847
TCONS_00054129	3.14556	0.77713	0.637679	2.30189	0.548138	0.766662
TCONS_02736786	0.149864	0.269443	0.365019	0.666022	0.282581	0.272713
TCONS_01395182	0.74716	0.515589	0.754834	0	1.85624	2.36081
TCONS_02121906	0	0	35.4544	0	10.2037	0
TCONS_04634367	0	1.13181	0	0	0	1.96831
TCONS_04113933	0.411345	0.952223	0.511687	0.696189	0.885081	0.570464
TCONS_03968499	0.300816	0.0930006	0.124878	0.113234	0.0959654	0.64952
TCONS_00693500	0.148156	0.139756	0.0933739	0.337546	0.500278	0.207518
TCONS_00090499	0.805041	0.786192	1.0399	0.908159	1.34411	1.07604
TCONS_03459818	0.647458	0.924132	1.26912	0.94427	1.13173	1.09713
TCONS_04554558	1.71917	0.621979	0.596031	1.40434	1.19003	0.265579
TCONS_02856105	1.60924	1.53242	1.71564	1.63955	1.79113	1.58314
TCONS_04545496	0.579333	0.505936	0.985312	0.404237	0.797525	0.552716
TCONS_03907474	0.113989	0	0	0.130596	0.552772	0
TCONS_00725529	3.6959	2.6954	2.88973	3.88767	3.67778	3.49616
TCONS_04596317	6.20594	2.04052	0.000195303	5.76434	12.1604	4.98923
TCONS_03774267	2.99015	0.175127	1.70094	1.36197	0.303114	2.40338
TCONS_00045912	0	1.4339	1.39025	1.99364	1.70306	1.62486
TCONS_04986112	0.677457	0.845658	1.13707	0.554593	1.422	0.689783
TCONS_00181482	1.25282	0.773033	1.2214	1.14066	1.00246	1.06412
TCONS_02987382	0.328227	0.532799	0.742553	0	0.588664	0.282337
TCONS_00752289	0	0.362478	0.515538	0	1.66023	0
TCONS_02469508	1.05866	0.490013	0.292577	0.40528	0.105992	0.310744
TCONS_03362962	0.534841	0	0	0	0.731089	0.468411
TCONS_02772475	0.350436	1.26901	0.681985	1.46188	1.20348	1.26505
TCONS_01418665	6.07548	4.77684	5.48457	4.06184	5.85911	5.91046
TCONS_03899950	0.338365	0.741997	0.678292	0.055542	0.893143	0.774249
TCONS_02754532	0	0	0	0	0.860289	0
TCONS_00312926	1.76643	1.11715	1.15915	0.672691	0.696158	1.65443
TCONS_04580745	1.43745	0.871436	0.636403	1.24782	1.13841	1.41607
TCONS_02878437	0.121473	0	0	0	0.693047	0.223187
TCONS_02171437	0.284349	0.367815	0.0812442	0.83971	0.555936	0.299439
TCONS_00806240	0.669986	1.04441	0.695202	0.121722	0.157802	0.971076
TCONS_02966527	0.337957	0.406934	0.378309	0.194563	0.576239	0.199441
TCONS_03459554	0.336526	0.276785	0.552018	0.662941	0.0935118	1.04192
TCONS_01833251	0.606851	0.428838	0.477685	0.172722	0.658295	0.353948
TCONS_01261433	0.388566	0.0252129	0.388369	0	0.629286	0.422851
TCONS_01333775	0	0.603819	0.205212	0	0.159328	0
TCONS_04922761	0	0	3.79782	1.24591	1.05844	4.04729
TCONS_02619213	0	0	0	0	1.60689	0
TCONS_03712363	0	0	0	0	10.0848	0
TCONS_01035188	0.924466	2.25153	2.219	2.515	2.33273	0.810568
TCONS_02102543	0	0	0	0.649043	0.554461	0
TCONS_01871217	0.448475	0.19275	0	0.729907	0	0.199076
TCONS_00186094	0	0	0	0	0	0.977912
TCONS_02970526	1.68075	0.000314573	1.53299e-05	0.0002911	0.407227	0.962735
TCONS_01726474	0.164175	0.228783	0.81733	0.081531	0.183885	0.178339
TCONS_01049461	0	1.32136	0.989561	3.84927	0	0
TCONS_03153225	1.42804	0.769147	0.863484	0.744626	0.760339	0.642653
TCONS_00521936	0.156545	0.441801	0	0.0890396	0.678756	0.145966
TCONS_04656987	0.574129	0.397118	0.260983	0.478804	0.319812	0.0966948
TCONS_01971581	0.376929	0.224581	0.84446	0.483457	0.409961	0.432507
TCONS_01370157	6.53628	2.91936	0	0	8.58098	12.6072
TCONS_01659210	0	0.394428	0	0.700263	0.358931	0
TCONS_03480581	0.379579	0.441586	0.118472	0.322059	0.727748	0.615827
TCONS_01745652	1.52659	1.39002	1.43104	0.888394	1.26408	0.96745
TCONS_03124573	0.369492	0.450329	0.759002	0.414118	0.117056	0.339245
TCONS_02496835	1.56301	0	0	0	0.447735	0
TCONS_00223204	0.389658	0.801161	0.73986	0.593654	0.628319	0.425849
TCONS_03478702	1.8291	4.14387	2.07087	1.25872	2.61828	2.16243
TCONS_03478701	1.77329	3.63043	1.59171	1.56657	2.6261	2.15496
TCONS_03885029	0.682301	0.618495	0.835922	1.21821	1.4209	0.997795
TCONS_01204600	0	0	0	0	17.8171	0
TCONS_01235450	0.492585	0.66838	0.413112	0.586248	0.681713	1.10991
TCONS_03541894	0	0	0	0	0	3.40928
TCONS_02763601	0.856657	0.304003	0.826722	0.37808	0.641995	0.773853
TCONS_03162754	0	0	0	0	2.93907	0
TCONS_01134202	8.69117	1.50386	0	0	0	1.99739
TCONS_03718729	2.75233	2.19266	2.58117	2.65048	2.74922	2.17434
TCONS_02855222	2.27893	0	0	0.464856	0	0.379508
TCONS_03918255	0.225377	0.387202	0.531217	1.46671	0	0
TCONS_03163586	0.634292	0.0549816	0.659151	0.132099	0.111828	0.108307
TCONS_04777657	2.45073	1.4057	1.95318	2.00418	3.08417	1.46129
TCONS_03696200	0	0	0.188467	0.172049	0.876082	0.140887
TCONS_04296391	0.571498	0.167057	0	1.46232	0.532343	0.170995
TCONS_01707526	0.386819	0.183593	1.06113	0.0736777	0.686214	0.422816
TCONS_01531400	1.85297	0.817985	1.03588	1.10147	0.951181	0.934474
TCONS_04547177	0.424029	0	2.22952	0.000443363	0.0583652	0.317966
TCONS_00085108	1.22407	1.41079	1.95528	1.64303	2.10115	1.56691
TCONS_02242767	0	0	3.20757	0	0	0
TCONS_00496694	1.16225	0.931079	1.39623	0.559884	0.355511	0.80329
TCONS_00911313	0	0.373998	0	0.235547	0.600626	0.192747
TCONS_00238959	0	0	0	1.31946	0	2.14234
TCONS_01701269	1.99515	1.95442	3.11255	1.44309	2.44386	2.4906
TCONS_01888274	0.113379	0.521407	0.140361	0	0	0
TCONS_02203741	1.35415	0	0	0.460814	0	0.752445
TCONS_04234349	0.250839	0.637009	0	0.269952	0	0.441636
TCONS_00553028	1.3278	0.368698	0.467822	0.562763	0.445615	1.07586
TCONS_00715974	0.490604	0	0	0	0.899676	0
TCONS_03701910	0.234025	0.150612	0.0499746	0.0899175	0.608655	0.0737408
TCONS_03193547	0	0.159754	0	0	0	0.922432
TCONS_05030499	0	0	0	0	0	1.28785
TCONS_04408106	0.139919	0.755599	1.19178	0.677015	0.422419	1.19021
TCONS_03961595	0	0.156896	0	0	0	0.480081
TCONS_03577401	2.18275	0	0	0	0	0
TCONS_01263836	0	0	1.43923	0	0	0
TCONS_00509540	5.21232	7.41647	4.80849	7.03365	5.95806	7.20629
TCONS_01844859	0.422651	0	0.46274	0	3.70606	0.709332
TCONS_01701702	0.408432	0.444874	0.370424	0.200454	0.791922	1.04088
TCONS_03257497	0	0	0	0.929712	1.19046	0
TCONS_02619620	0.753547	0.663106	0.368062	0.796665	1.01163	0.816471
TCONS_01202831	0	0	0	15.1413	0	6.10174
TCONS_02613279	0.555773	0.373182	0.499159	0.451421	0.305898	0.592021
TCONS_01660014	0.51321	0.448108	0.476509	0.214557	0.317766	0.615788
TCONS_03264338	2.05137	1.14754	1.34086	0.819064	2.08699	0.670465
TCONS_02610721	1.52531	1.87433	2.32637	1.97402	1.86129	2.28937
TCONS_04921539	1.31383	0.421982	0.389656	0.945436	0.435342	1.0247
TCONS_03905948	0.580725	0.563139	0.622023	0.820002	0.914427	0.6114
TCONS_03535356	0.663873	0	0.162938	0	0	0.121507
TCONS_00936381	0.416765	0.513456	0.32209	0.128592	0.407898	0.421894
TCONS_00494146	0.695022	2.44869	0.323275	0.776362	1.28793	1.83854
TCONS_04195406	0.550754	0	1.16247	0	0	0.449521
TCONS_03255862	0.638187	0.121211	0.56578	0.364748	0.247062	0.538253
TCONS_01762694	0.695166	1.33821	0.888834	0.750086	0.973277	0.82014
TCONS_00185385	2.36272	0	0	0.586753	0	0
TCONS_03884814	0.83011	0	0.911068	0.427258	0	0.348937
TCONS_00713378	0.634031	0.447057	1.29557	1.3519	0.763401	0.22162
TCONS_00906279	0.738041	0.791319	1.14248	0.740893	1.03638	0.841459
TCONS_00752200	0	0.686831	0.316503	0	0.996962	0.239482
TCONS_01053399	0	0	0	3.72612	0	0
TCONS_01420153	0.176988	0.623428	0.241752	0.187243	0.12345	0.091694
TCONS_00887685	0.652474	0.926768	0	1.28307	0	0
TCONS_03445996	0.0877425	0.0820378	0	1.18334	0.337186	0
TCONS_03487293	0.14308	0.129165	0.524326	0	0.811014	0.130482
TCONS_04356444	0.872275	1.00796	0.651958	0.87791	1.17001	1.00381
TCONS_03883865	0.506162	0.187942	0.598659	0.179523	0.417723	0.147226
TCONS_02482914	0.735072	0.699237	0.233018	0.981125	0.355994	0.5171
TCONS_03156575	1.11127	0	0.313985	0.487697	0.711424	1.81969
TCONS_02842063	0.73032	0.492832	0.530701	0.733811	0.341429	0.481483
TCONS_03700007	0	1.95172	0	9.96669	0	0
TCONS_00904561	0	0	0.332887	0.617035	0	0
TCONS_04298294	1.05509	0.895413	0.720652	1.15478	1.13285	0.909381
TCONS_00769609	5.07216	6.99922	7.21381	4.66964	6.88872	7.13472
TCONS_04290997	0.0918001	0	0.709272	0.306421	0.192821	0.161446
TCONS_04290996	0.612181	0.605434	0.712612	0.554245	0.376729	0.7496
TCONS_02765928	1.1353	0.97873	0.82577	1.28766	1.42903	0.845086
TCONS_01828671	0.53255	0.394493	0	2.13865	0	1.74489
TCONS_04021550	0.788043	0.330568	0.251212	0	0.335185	0.417521
TCONS_02166760	0.45773	0	0	0	0.632482	0
TCONS_03757110	0.976275	0.636796	1.0938	0.683376	0.831244	0.915585
TCONS_04305082	0	0	0	2.0547	0	0
TCONS_00888076	0.297742	1.71904	0	0	0.269117	0
TCONS_03381801	1.22627	0.936817	0.486853	0.486865	0.617981	0.718664
TCONS_02650331	0	0	0	0	4.45427	0
TCONS_02610681	0	0	0	0.689098	0.588618	1.12305
TCONS_03994114	1.81818	0.897486	1.30408	1.72318	1.6326	1.41335
TCONS_01249084	0.392539	0.186192	0.0827961	0	0.253148	0.490202
TCONS_05042661	0.628907	2.57062	1.07263	0.99659	1.98085	0.814668
TCONS_00920809	0.344419	0.480902	0.61552	0.441957	1.00816	0.680186
TCONS_00575174	0	0	1.28896	0	1.0783	2.06199
TCONS_01814422	0	1.10401	0	3.47362	5.86544	2.81491
TCONS_00520004	0.485837	0.54919	1.33969	0.381469	0.967615	0.649089
TCONS_02839549	0	1.08308	0	1.69768	0	0
TCONS_00904303	0	0	0	0.865265	0.738246	0
TCONS_00904307	0.321198	1.04659	0.364282	0.338687	2.01982	0
TCONS_01424258	0.069112	0.2689	0.33759	0	0.172779	0.827415
TCONS_00483237	10.3238	6.48772	6.68683	7.17347	7.32036	6.83859
TCONS_01971580	2.23692	1.73674	1.96562	1.78345	2.1064	2.21399
TCONS_00498987	0	0	0	1.00979	0.860289	0
TCONS_00261404	0	0	0.783367	0	0	0
TCONS_03914348	0.953036	0.532047	0.951685	1.18581	1.18754	1.32513
TCONS_04596808	0.528779	0.628137	0.682644	0.666112	0.788725	0.896084
TCONS_03444606	0	0	0	0	1.03917	0
TCONS_02638712	0	1.10542	1.04941	0.495148	0.845602	0.808253
TCONS_00595747	0.74243	0.330238	0.716084	0.214508	0.574692	0.498511
TCONS_02647933	0	0	0	0	1.77765	0
TCONS_01823153	1.3808	0.351041	0	0	0.800694	0
TCONS_02760880	0	0	0	0	0.931851	0
TCONS_02224230	1.64379	1.19518	1.78123	1.57199	1.64847	1.1797
TCONS_02858343	2.90873	3.76156	3.44697	3.26584	3.76436	3.12379
TCONS_02338932	0.128531	0.117092	0.158033	0.862809	0	0.235588
TCONS_03577750	0.123854	0.565816	0.763014	0.555123	0	0.113688
TCONS_01242567	0	0	6.05177	0	0	0
TCONS_02752261	0	0	0	0	0	1.96831
TCONS_01275008	0	0.966118	1.67406	0.310363	0	1.01506
TCONS_00220851	0.810736	0.708631	1.27962	0.836539	1.05591	0.808586
TCONS_00520246	2.35315	1.50637	1.7487	1.89528	2.20679	1.48895
TCONS_01661547	0.669052	0.504372	1.0849	0.495147	0.837212	0.714678
TCONS_00554009	0	0	1.94654	0	0	1.58319
TCONS_00221077	0.860215	0.815879	1.55099	1.17216	1.35859	1.19434
TCONS_04114497	0.230051	1.37956	0.541167	0.249161	1.27109	0.61157
TCONS_02971203	0.450078	0.0788971	0.890414	0.329925	0.558348	0.270563
TCONS_04341172	0	0	0.813907	0	0	0
TCONS_03939701	18.9075	0	0	0	11.3014	11.2702
TCONS_04010802	0.205559	1.42907	0	0	0.953027	0
TCONS_04790391	2.19067	1.47536	0.907599	2.28744	2.15945	0.628769
TCONS_04419984	0.443768	0.992773	0.188614	0.396465	0.38349	0.371536
TCONS_02474155	0.22449	0.0705529	0	0.937436	0	0.139713
TCONS_01042165	0.671119	0.271325	0.378542	0.352444	0	1.44024
TCONS_03946214	0.465339	0.125887	0.899895	0.269388	0.531665	0.245514
TCONS_00779190	2.00302	1.88265	0	0	0.353017	1.35199
TCONS_00508417	0.915459	0	0	0.991866	0	0.202882
TCONS_01203478	0	0.0937964	0.377904	0	0	0.748864
TCONS_03360631	1.09599	0	0	0	0.24924	0
TCONS_04753665	0.74716	0	0	0.724479	2.47498	0.590204
TCONS_00084574	0.517222	0.242038	1.08052	0.293409	0.497144	0.160316
TCONS_01966998	0.412194	0.363377	0.334169	0.679296	0.923806	0.508991
TCONS_03896263	0.326974	0.537082	1.23207	0.650165	0.39339	0.228384
TCONS_01804334	0.683874	0.185783	0.605665	0.136759	0.127271	0.400238
TCONS_05017390	0	0	2.32105	0	0	1.84838
TCONS_02433318	0.451385	0.691163	0.489797	0	0	0
TCONS_01711736	0.827327	1.34701	1.6108	1.02774	0.870439	1.54448
TCONS_03154893	0.478093	0.299565	0.100178	0.906008	0.690683	0
TCONS_03702168	1.24774	1.24625	1.13838	1.18636	0.334875	1.23188
TCONS_04873587	0	2.82203	14.4586	0	0	0
TCONS_04468061	0	0.504287	1.47368	0	0	0
TCONS_03344611	1.49083	1.4238	1.75527	0.632984	0.696564	0.882291
TCONS_01088201	0.49608	1.47211	0.579125	0	0.909019	1.09273
TCONS_01418911	0.160838	0	0.411919	0.277976	0.274413	0.30395
TCONS_01374805	1.13143	0.147718	0.327554	0.354191	0.199861	0.629249
TCONS_03062686	5.52912	6.5827	5.67469	5.94588	5.18322	7.3653
TCONS_00493389	0.815526	0.655784	0.158981	1.07601	1.2147	0.646914
TCONS_02478490	0.730845	0	0.751103	0.819479	0.115814	0
TCONS_00331276	0.56183	0	0	0	0.174611	0.168281
TCONS_03553060	1.03425	0.667632	0.885317	0.95518	1.14482	1.273
TCONS_01814824	0.998847	0.338932	0.340735	0.720057	0.348625	0.252906
TCONS_04559350	0	0.456004	0.826791	2.26848	1.12349	0.773853
TCONS_04764386	4.29121	0	0	3.543	0	0
TCONS_03353828	0.20745	1.62081	0.739061	1.35764	0.384565	0.55553
TCONS_01868181	0.169436	0.793707	0.106262	0.480825	0.162933	0.315268
TCONS_04181861	0.677459	0.300874	0	0.373976	0.317498	1.83713
TCONS_02624583	0	0	0	2.053	1.74873	0.834626
TCONS_04593586	8.32466	7.25453	11.1712	8.41237	8.54147	7.99099
TCONS_00209596	2.36724	0	0	2.0547	0	1.66311
TCONS_02109843	1.18651	0.668966	1.10645	0.512455	0.819424	0.840857
TCONS_01448702	1.0751	0.853848	1.31839	0.300131	0.763742	0.860415
TCONS_00329743	0	0	0	0	0	6.05294
TCONS_03691817	0.591548	0.488427	1.35492	1.25648	1.33739	0.256826
TCONS_04758731	0	0.175742	0	0.461321	0.537508	0.17772
TCONS_03352702	0.818167	0.738871	0.675406	1.54852	1.02973	0.861635
TCONS_03979209	1.50373	1.35137	1.46471	1.50339	1.13399	1.64155
TCONS_03367466	1.08745	0.58404	0.908068	0.91642	1.41215	1.13601
TCONS_05057542	0.853775	2.21566	1.26411	0	0.197495	0.570468
TCONS_00055318	56.1308	21.1621	26.1156	26.9031	38.4492	18.8713
TCONS_04310913	3.84987	0	0	1.17884	0	0
TCONS_01059768	0.336499	0.0895481	0.281418	0.825951	0.68177	0.724783
TCONS_04635114	0.89012	0.371816	0.282908	0.573904	0.107958	0.941103
TCONS_01104905	0.251939	0.459773	0	0.141054	0	0.693282
TCONS_04837071	1.00132	1.32932	1.16418	0.633214	1.18663	1.26356
TCONS_00205593	0.417099	0.251658	0.850701	0.62007	0	0
TCONS_02857335	0.506764	0.462197	0.779495	0.283656	0.120279	0.11618
TCONS_01723483	0	0	0.761802	0.466843	0	0
TCONS_03687560	0.0274567	0.373957	0.212227	0.285952	0.51063	0.443027
TCONS_03174032	0.93398	0	0	0.345247	1.02552	0.706783
TCONS_00152664	1.58335	2.06859	2.15857	0	0.284811	2.18637
TCONS_04543807	3.23098	0	0	1.62006	0	0
TCONS_03900502	0.694911	0.510367	1.26621	0.615676	0.785912	1.19839
TCONS_02162165	0.469471	0	0	0	0.407578	0
TCONS_01129665	1.3397	0.267797	0.362726	0.165439	0.140382	0.135485
TCONS_01696164	0	0	2.54063e-05	0	0.595903	0
TCONS_01955721	0.674786	0.900646	0.907245	0.468503	0.75806	0.73425
TCONS_01955722	19.9371	13.9507	9.91004	21.8795	17.1486	19.9388
TCONS_00711656	1.62838	1.35034	0.948019	1.83046	0.866452	1.3757
TCONS_03446262	0.256629	0.649577	0.298533	1.1028	0	0.902026
TCONS_03457442	0.226799	0.172494	0.51959	0.658924	0.761711	0.312824
TCONS_03998857	3.56734	0	0	0	0	0
TCONS_00753944	0.860333	0.634338	0.899413	0.430913	0.705179	1.07196
TCONS_00281533	2.20981	1.68542	2.73149	1.91587	2.26739	1.85186
TCONS_01212972	1.03382	0.561867	0.402016	0.413656	0.350063	0.296809
TCONS_01247099	0.294064	0.336214	1.34387	0.134681	0.51308	1.32504
TCONS_04545541	1.51129	1.68899	2.28753	0.65329	1.82279	1.78671
TCONS_03081813	0.867817	0	0	0	0.707287	0
TCONS_03889737	0.488674	0	3.13138e-05	0.197563	0	0.309623
TCONS_03371683	1.86195	2.68909	2.67546	2.95072	4.10755	3.97267
TCONS_00684852	4.45199	0.454119	1.97267	7.52379	1.07126	3.06692
TCONS_04118552	0.496614	0.643403	0.705432	0.59921	5.99119e-05	0.703682
TCONS_00690107	0	0	0	5.70081	4.75625	4.60382
TCONS_04834938	0.905611	0.579342	1.37277	0.67495	1.2703	1.10842
TCONS_01388597	0	0	0.803492	2.32052	0.660432	0
TCONS_03148118	0.678305	2.41441	0.000537431	0.0003438	3.45122	5.74873
TCONS_03078094	0	0	0	0	33.4459	0
TCONS_00477232	0	0	0	2.27819	0	1.84267
TCONS_01972259	0.4178	0.284173	1.59047	2.32288	0.751912	0.392094
TCONS_01091548	0.278969	0.270751	0.717567	0.179128	0.36368	0.352603
TCONS_04325691	2.41168	1.25925	1.43846	2.41943	1.60707	0.596674
TCONS_04325692	0.266012	0.161289	0	0.649851	0	0.153734
TCONS_03679359	1.02414	0.974626	0.503344	0.8474	0.931748	0.671915
TCONS_02768028	1.3413	1.23451	1.48542	1.25067	1.19485	1.33248
TCONS_03911562	0.659267	0	0	0.553843	0	0.0406052
TCONS_02124982	0.286722	0.42167	0.330128	2.81278	0.203424	0.166988
TCONS_04531453	0.248489	0.678515	0.258131	0.702498	0.297708	0.287813
TCONS_00166454	2.8651	3.06104	3.20885	3.02701	2.1664	3.50948
TCONS_02161609	0.838511	0.50729	1.03168	0.846871	1.19414	0.7607
TCONS_01971332	1.15462	0.881453	0.199539	1.64133	0.309622	1.49321
TCONS_02838905	89.3591	51.1937	109.569	93.1945	63.6374	65.2844
TCONS_02153041	0.52677	0.654344	0.903784	0.770988	0.301287	0.932995
TCONS_00046643	5.82315	4.73784	2.93267	5.11359	4.6472	2.78651
TCONS_02888553	0.668392	0.633107	1.13542	0.805763	0.824716	1.03215
TCONS_01412148	3.16083	2.55837	3.63604	3.14946	2.80028	2.63887
TCONS_01412145	0.570465	0.736247	1.10756	0.325388	0.689267	0.753887
TCONS_01412144	1.40469	0.907325	1.24496	1.22709	0.999267	1.07291
TCONS_00246694	0.27929	0.115234	0.428226	0.349594	0.720118	1.07549
TCONS_03747852	0.817556	0.411189	0.544581	0.652294	0.744884	1.23055
TCONS_04841561	2.99773	1.88764	1.88045	1.4003	1.19327	4.29179
TCONS_03920490	0.644759	0.439521	0.73268	0.453407	0.8819	0.57649
TCONS_04940684	1.44931	1.31271	1.35707	1.04068	1.45002	0.92591
TCONS_01280021	0	0.380486	0	1.19959	0.611833	1.57051
TCONS_01250455	2.12595	0	0	0	0	0
TCONS_02167992	1.10962	0.231355	0	0.592372	0.252107	0.24221
TCONS_01808022	2.01738	0.969114	0.660211	1.00786	0.513571	0.825039
TCONS_00478337	1.21306	1.58083	1.37078	1.67642	0.897176	1.2347
TCONS_03194969	0	0	0	0	0.874363	1.66925
TCONS_00606671	0	0	3.98581	0	1.68658	0
TCONS_01983922	0	1.15986	0	0	1.41457	0
TCONS_04957617	0.52672	0	0	0.529403	1.35647	0
TCONS_04303585	0	0	0.496946	1.14135	0.581968	0
TCONS_03790741	0.61582	1.01324	0	0.414118	0.234112	0.452326
TCONS_00521701	0.456921	0.278728	0.861665	0.61563	0.528428	0.303911
TCONS_01700350	1.94387	0.481418	0	0.869472	1.97161	0.565565
TCONS_02513123	0.643135	1.81192	1.32177	0.607155	1.58725	0.769676
TCONS_03893419	0	0.942717	1.01335	0.954791	0	0
TCONS_01390543	0	0	0	0	0	0.855517
TCONS_04974186	1.00466	0.148904	0.607006	1.10988	1.2563	0
TCONS_00910831	0	0	0	0	1.26154	1.20836
TCONS_03694601	0.748742	0.890721	1.66605	1.1677	0	0.635997
TCONS_02698037	0.446088	0.363131	0.968553	0.43708	0.185037	0.597219
TCONS_03699507	0	0	2.32105	1.13736	0	0
TCONS_01986162	0.36425	0.288827	0.558469	0.26386	0.714119	0.454518
TCONS_02898071	0.970526	0	0	0	0.29045	0
TCONS_01810733	0	0	3.4016	1.69768	0	0
TCONS_00145152	3.90651	3.12956	3.624	4.53465	5.04946	4.47433
TCONS_03352474	1.52121	0.860288	1.07406	2.00148	0.710511	2.01158
TCONS_02741549	0.424826	0.449266	0.489687	0.580087	0.562156	0.475938
TCONS_01054002	1.05632	3.17256	0	3.27734	1.68808	1.79459
TCONS_03444931	0	0	0	4.03916	0	0
TCONS_01995733	2.01029	1.77297	3.1841	1.62502	1.62499	2.10749
TCONS_04375247	0	0.440863	0	0	0	0.494337
TCONS_01681079	2.95912	2.38361	2.43774	2.74062	2.40814	2.8661
TCONS_04844621	0.520053	0.419673	1.13468	0.375287	0.624357	0.874009
TCONS_04664660	2.41916	0	1.14121	0	0	0
TCONS_01519235	0.752518	0.212336	0.877477	0.809856	0.688918	0.662454
TCONS_00087697	0.680833	0.608338	0	0.310798	0.788861	0.253903
TCONS_03478674	0.942615	1.32048	0.49963	1.47203	1.17023	1.18044
TCONS_04772875	0	0	0	0	0.418896	0.800852
TCONS_03922914	0	0	0	0	0.984662	0
TCONS_02744252	0	0.602193	2.68248	0.865265	0.738246	0
TCONS_02759678	0	0	0	0.37129	0.630414	0.303994
TCONS_02346175	0	0	0	0	35.7256	11.8855
TCONS_02843659	1.12365	0.527845	0	1.00365	0.309143	0.373927
TCONS_03461519	0	0	0	0.794792	0	1.29434
TCONS_04166916	0.106446	0.356278	0.677398	0.244219	0.568478	0.350428
TCONS_03266852	2.14919	0	0.728135	0	1.19181	0
TCONS_01373985	1.40449	1.16909	0.323583	0.599217	0.25504	0.734999
TCONS_04220442	0	2.82203	0	0	0	0
TCONS_01272443	0	2.04171	0	0	0	0.739624
TCONS_00530184	0.67375	0.652724	1.12504	0.778006	0.691111	0.957126
TCONS_03693560	0	0	1.8005	0.554352	0.471648	0.453419
TCONS_00156665	0.175971	0.670713	0.297868	0.805985	0.511744	0.826014
TCONS_04398813	0.38389	0.650682	0.0966564	0.174766	0.0740116	0.143254
TCONS_03684729	1.17902	1.3135	2.24653	1.48421	1.6743	2.02875
TCONS_02368182	0.527929	0.359927	0.486071	0.442487	0.625514	0.24163
TCONS_01698294	0.53838	1.95527	1.065	1.22544	1.33447	1.72195
TCONS_02577421	0	0	3.43975	0	0	0
TCONS_01815656	6.97721	4.7834	5.05349	6.47284	3.69033	6.76916
TCONS_03056036	0.185887	0.20725	0.592071	0.646523	0.176101	0.159515
TCONS_00491398	0	0	0	0.755958	0.644525	0
TCONS_01222582	0.97093	0.626135	0.784392	0.290451	1.43933	0.816709
TCONS_03895203	0.321202	0	0.132928	0.241273	0.920309	0
TCONS_00275624	0	1.43367	0	0	0	0
TCONS_01475979	0.583646	0.436762	0.682318	9.50052e-06	0.00220995	0.129755
TCONS_00042242	5.6916	17.9566	11.8142	14.2359	8.79018	9.45693
TCONS_01961890	0	6.85348	0	13.3775	0	0
TCONS_01094634	3.42625	3.42389	2.6158	3.12288	3.50923	3.23257
TCONS_04941859	0	0	0	5.53586	4.6221	0
TCONS_01215223	0	0	0	1.54701	0	0
TCONS_04929169	0	1.08744	0	0	1.24518	0.793578
TCONS_03497632	2.57548	1.36856	0	0	3.72595	3.5902
TCONS_00477548	0	0.653139	0	0.278305	0.306053	0.304079
TCONS_00801942	1.0541	0.771742	0.54276	0.270553	0.944897	0.437946
TCONS_01757507	0	0.309384	1.30551	0	0.347505	0
TCONS_03267786	1.31738	0.996126	1.68224	1.15297	1.32833	1.24735
TCONS_01998290	1.05038	1.04573	1.8644	1.41658	1.11471	0.903839
TCONS_01716951	1.31421	1.06956	1.37003	1.28662	1.74355	1.18652
TCONS_02525967	4.29121	0	0	0	0	5.71376
TCONS_03415451	0.575747	0.211582	0.997068	0.258795	0.21941	0.318039
TCONS_03689066	0	0.232323	0	0.142611	0.483782	0.700922
TCONS_03271471	0.665857	0.375289	1.26867	1.09393	1.4678	0.285412
TCONS_02755950	1.91621	1.68134	0.604754	2.29753	2.944	1.87389
TCONS_02001160	0	0	0	0	11.7665	17.3949
TCONS_01723059	0.432013	0.678698	0.991029	0.639535	0.870162	0.980745
TCONS_03440467	0.485245	0.412694	0.567749	0.785288	1.33578	0.428276
TCONS_00684118	0.321505	0.287085	0.779304	0.533921	1.20851	0.145729
TCONS_01050510	1.48548	0.884557	0	0	0	0
TCONS_01848201	0	0	0	0	0.464148	0.669413
TCONS_03527942	0	0	0	0.977713	0	1.59037
TCONS_01976894	0.19919	0.184825	0.248147	0.674969	0.286011	0.27655
TCONS_00794638	0.956754	0	0	0	0	0
TCONS_02978517	0	2.55682	0	0	0	0
TCONS_02910050	0.59431	1.85207	1.7614	2.26791	2.60164	1.09292
TCONS_01411705	0.402716	0.357667	0.517309	0.310035	0.75409	0.222492
TCONS_01958619	1.50408	0.558003	1.62342	1.24558	0.959654	1.11346
TCONS_00540599	12.3591	0	0	0	30.603	0
TCONS_01045405	0.574899	0.139031	0.645454	0.207298	0.175387	0.204013
TCONS_02207823	1.96513	0.742344	1.19813	1.34632	1.39932	1.35657
TCONS_03707516	2.85091	0.35436	2.17999	2.66856	2.45644	1.27399
TCONS_03909727	1.37189	1.59175	4.05639	3.39388	2.87483	3.90952
TCONS_02773206	0	0	0.19096	0.174371	0	0.713923
TCONS_00599669	12.0516	0	9.29805	0	0	0
TCONS_04119254	0.369437	0.292854	0.474555	0.581753	0.689034	0.699786
TCONS_00251869	1.07699	0.795992	2.28046	1.08004	1.845	5.72744
TCONS_01536497	1.41314	0.857492	0.313026	0.94408	0.639797	0.928542
TCONS_03731623	0	2.12693	0	0	3.03456	0
TCONS_04166152	0	0.473012	1.3746	0	0.561005	0
TCONS_00959269	0.785653	0.343266	0	0.429967	0.18264	0.17596
TCONS_04314337	0.288724	0.589297	0.0743403	0.300551	0.36723	0.493028
TCONS_00056220	28.5387	19.4176	14.3639	14.2944	14.7776	9.01493
TCONS_04581931	0	0	0	0	0.658909	0
TCONS_02334078	0.186345	0	0.333366	0.991273	0	0
TCONS_03889559	0.324575	0.304771	1.12142	0.276653	0.15623	0.680267
TCONS_02788576	5.35592	0	0	0	0	0
TCONS_00129894	0.276663	0.200902	0.577226	0.798443	0.844384	0.327419
TCONS_04964489	0	1.97376	2.87846	1.3782	1.17724	1.68458
TCONS_02611241	0.289446	0.220757	1.24982	0.530429	0.224519	0.380531
TCONS_01113997	0.527929	0	1.13417	0	0.125103	0
TCONS_02914261	0	0.570729	0.260812	0	0	0.392627
TCONS_03909116	0	4.16676	1.62974	4.8704	0	3.94861
TCONS_02517463	0	0.543377	0.292823	0.133063	0.225645	0.9811
TCONS_01395912	0	0.633943	0.29102	0.268552	0.913764	0
TCONS_00693855	1.11657	1.16291	0.643567	1.78733	0	0.73079
TCONS_00693854	1.009	1.51132	0	2.54652	1.73974	0
TCONS_02874470	0	0	0	0	5.69568	0
TCONS_02952307	0.000643599	1.91318	1.05501	1.22955	0.616896	0.785452
TCONS_02214437	0	0	0	0	0	0.575544
TCONS_04647528	0	0	0.900879	0.206401	0	0
TCONS_03734656	0.538497	0.795992	0	0	4.61251	0
TCONS_03450001	0.633088	0.497982	1.06564	1.38587	1.69367	1.01351
TCONS_02977547	0	0.832992	0.482013	0	0.372111	0
TCONS_02357525	0	0	0	0	1.0783	1.031
TCONS_01773531	0	4.53194	2.65803	0	0	0
TCONS_01424581	0	4.06289	0	0	0	0
TCONS_01857429	0.294848	0.280896	0.374265	0.202549	0.685897	0.608907
TCONS_02133404	0.00108012	0.00293484	1.07072	0.000188964	0.000670368	0.000269959
TCONS_01687979	0.135247	0.256236	0.427466	0	0.261484	0.822737
TCONS_03244055	0.619172	0.766569	1.20173	0.80331	0.732955	0.641633
TCONS_03502159	0.881494	0.485728	0	0.31223	0.265858	1.02115
TCONS_00188517	2.29514	4.26772	4.57585	3.84659	3.11597	3.46962
TCONS_04369607	0	1.01309	1.91134	0	0	0
TCONS_03528097	0	0	0.428479	0.260266	0	0.766381
TCONS_03621248	0	0.697741	0	0.297888	0	0
TCONS_02627934	0	0.286148	0	0.354726	0.451628	0
TCONS_03156545	0.898149	0	0.267104	1.14027	1.07248	1.02168
TCONS_03995012	0.727868	0.61904	0.283874	0	0.445261	1.07069
TCONS_01878393	0.441176	0	0.280503	0	0.107032	0.777541
TCONS_04936146	0.605849	0.980165	0.998992	0.554625	0.352166	0.682074
TCONS_01558619	0	0	0	0	4.6221	0
TCONS_01696210	2.47319	3.56532	3.93168	2.2787	5.03994	3.10944
TCONS_02656961	0.150168	0.141561	0.662184	0.427518	0.506914	0.770963
TCONS_02115508	0.241891	0.568787	0.22184	0.199457	0.236245	0.523466
TCONS_00495169	2.5359	3.93255	1.38822	2.60582	2.22363	0.354666
TCONS_04376174	0.825932	0.53806	0.981229	0	0.19144	0.737488
TCONS_03107191	3.40214	1.96878	0	0	0	3.70189
TCONS_01828623	0.552869	1.06243	0.941365	1.21853	0.44836	0.608216
TCONS_04538823	0.422409	0	0.17217	0.941402	0.133109	0.128504
TCONS_03076069	1.49645	1.36065	1.42942	1.40643	1.15436	1.30644
TCONS_01603589	1.0385	0	0.180795	0	0.139933	0.135053
TCONS_00154040	0.486722	0.347726	0.000944373	0.955925	0.353124	0.790342
TCONS_00154041	0.674861	0.599574	0.850895	2.54207e-05	1.01176	0.279717
TCONS_01964502	0.433644	0.161617	0.128559	0.308186	0.39109	0.600307
TCONS_00693673	0	0	0.658205	2.74403	0	0
TCONS_00693672	0.159337	0.834585	0.163872	0.220928	0.498395	0.513397
TCONS_03381876	0.736606	0.373453	0.900506	0.485822	0.685043	0.398441
TCONS_00956805	0.547815	0.716912	1.23502	0.687859	1.05351	1.18594
TCONS_00105958	0.693188	0.196777	0.0875678	1.18636	2.07622	0.129672
TCONS_01264383	1.23406	0	1.80805	0	0.723214	2.42297
TCONS_02359114	3.87047	4.15203	3.48594	4.68061	3.98571	4.18968
TCONS_00231275	0	0	1.02014	0.993531	0.846592	0
TCONS_04762161	1.32186	0.811673	1.95808	1.07927	1.50064	1.51467
TCONS_02547894	0.384305	0.673356	1.60789	0	1.61011	0.172385
TCONS_00326796	1.09229	0.744231	1.4701	0.92546	0.439862	0.7643
TCONS_01727447	0.267153	0.485214	0.655452	0	0.253105	0.611039
TCONS_00639286	0	9.72682	5.59663	0	0	0
TCONS_03073357	0	0	0	0	1.96191	0
TCONS_01424285	0.169023	0.26884	0.716041	0	0.218619	0.370554
TCONS_00322781	0	0.407925	0.184257	0	0.713375	0.275369
TCONS_01844618	0	0	0.00685208	0	2.05861	4.20444
TCONS_03685717	0.443986	0	0	0.96414	0	0.591678
TCONS_04666673	2.35486	1.36535	2.0215	0.0408586	0.97717	0.813699
TCONS_04564403	0	0	3.04541	0	7.61762	22.6678
TCONS_03528935	1.3523	0.81902	0	0.709689	1.81445	0.932953
TCONS_01862667	0.505948	0	0.125968	0.114236	0.0968163	0.093608
TCONS_00557174	0	16.7241	0	0	0	0
TCONS_02619029	1.21623	0	0.723629	0.885713	1.12886	1.26855
TCONS_00107141	0	0	0	0	1.09877	2.10154
TCONS_01517460	0.624851	0.279758	0.758821	2.59803	1.02897	0.141829
TCONS_00707781	0.223938	0.427522	1.06744	0.384978	0.217259	0.789118
TCONS_01670514	0.757919	2.08567	0	0.733836	0.626707	1.19557
TCONS_02618866	1.41516	1.6269	0.972629	1.17841	1.22204	0.966489
TCONS_00065230	0	1.96878	0	0	0	0
TCONS_01821709	0.450324	0.168166	0.450767	0.306158	0.172932	0
TCONS_03533518	0.93726	0.858487	0.912539	0.513474	0.782156	0.463172
TCONS_04165811	0	0	0.687298	1.97015	2.24402	0.535295
TCONS_03836393	0.137307	0.124401	1.00895	0	0	0.250925
TCONS_02848315	1.04312	0.449207	0.929812	0.718229	1.21586	1.2269
TCONS_05080704	0	0.925421	0.320004	0	0	0
TCONS_03464510	6.64787	6.06342	4.7327	5.73857	5.81	6.70019
TCONS_03668704	0.672713	0.771002	0.528786	0.486605	0.206839	0
TCONS_01232015	0.175405	0.776149	1.2673	0	0.328233	0.791178
TCONS_03675070	0.568098	0.70437	0.311719	0.654478	0.632911	0.191687
TCONS_01002615	0	0	1.28896	0	0	0
TCONS_00686679	0.422361	3.07675	0.350423	3.29489	0.618199	0.440392
TCONS_03976201	0	0.509879	0	0.715333	0	0
TCONS_04197042	0.509444	0.283207	0	0.114999	0.292393	0.942321
TCONS_02344867	0	0	0	0.179831	0	0.441741
TCONS_01039597	0	6.38078	0	0	0	0
TCONS_03910942	0	0	0	0.354845	0.907227	0.580007
TCONS_04152316	0.624531	0	0	0	0.28117	0
TCONS_04806586	1.43412	1.69534	2.06421	1.91942	1.87128	1.78781
TCONS_01285688	0	0.442377	0.149057	0.135505	0	0.777063
TCONS_00573842	0.909456	0.641352	0.218406	0	0	0.327467
TCONS_02498429	0.166847	0.42559	0.561329	0.699998	0.870656	1.55764
TCONS_03177115	0	0	1.48174	0	3.17457	0.130746
TCONS_04748446	0.353058	0.515984	0.227655	0.408863	0.469332	0.694692
TCONS_01524254	1.62783	1.12625	1.53429	1.41747	1.70247	1.58409
TCONS_00227010	0.335059	0.05332	0.0710003	0.384043	0.270908	0.734707
TCONS_04815378	1.41936	0.704824	0.54169	1.35226	0.729459	2.01448
TCONS_00135305	0.215176	0.297962	0.667716	1.09082	0.205475	0.397234
TCONS_02744359	14.0443	4.80107	3.13347	4.51925	4.50227	7.36179
TCONS_03562798	0.91046	0.229929	0.855967	0.770959	0.326244	0.180624
TCONS_04838381	1.16008	0	0	0.617035	0	0.252261
TCONS_01533712	0	0.681989	0.184847	0.506038	0	0
TCONS_02095665	1.05358	0	0.559498	0.529448	0	1.2959
TCONS_01572246	0.27422	0.444634	0.607693	0.119619	0	0.795906
TCONS_02769055	0	0.139434	0.378168	0	1.02552	0.42407
TCONS_03486587	2.01688	0	0.000256886	0.00012022	3.21591	1.76568
TCONS_01056595	0.565867	1.53866	0.762714	1.19875	0.484928	0.762528
TCONS_03193805	0	0.660681	0	0	0	0
TCONS_03053779	0	0	0	2.53933	4.3132	0
TCONS_01719497	0.979675	0.132373	0	0.159648	0	0.458054
TCONS_04132016	0.0919365	0.171454	0.114935	0.312326	0.882125	0
TCONS_03786606	1.18741	0	0.571893	0.638072	0.225873	0.432758
TCONS_00552553	0.295722	1.06469	0.180231	0.328774	0.139486	0.538498
TCONS_01525789	0.603289	0.000260393	0.303958	0.551112	0.304235	0.462196
TCONS_04931663	0.227917	0	0.421347	0.746704	0.0948415	0
TCONS_04949518	0.104435	0.149906	0.39895	0.719062	0.659354	0.196532
TCONS_00836979	0	1.43367	2.31116	0	0	0
TCONS_04158435	0	0.616143	0	0.260446	0	0
TCONS_04187355	1.52171	1.22028	1.13396	8.21088e-06	0.319857	4.332
TCONS_00248026	1.23339	0.764163	0	0	0	0
TCONS_00949059	0.482143	0.939565	0.397247	0.415719	0.478422	0.483992
TCONS_05016688	0	1.32136	0	0	0	0
TCONS_00227151	1.02797	1.118	1.06101	1.51137	1.45158	0.857183
TCONS_03905333	0.884211	1.5922	0.53901	1.14706	0.83425	1.61038
TCONS_02482256	0	0	0	0	0	1.44009
TCONS_02637458	0	0	0	0.794792	0.678507	0
TCONS_04751697	1.81542	0	0	2.39849	1.02451	0.977912
TCONS_04129334	0.226354	0.348167	0.462668	0.833149	0.352535	0.469703
TCONS_03029920	0	0	2.1968	0	0	0
TCONS_04641615	0.816675	0.642498	0.144217	0.262076	0.562987	0
TCONS_03455302	1.19532	0.290451	0.000282227	1.60456	1.13116	0.497853
TCONS_03455301	1.55813	1.98754	1.72705	1.4061	0.762481	1.32504
TCONS_03357929	0	6.97414	0	0	0	0
TCONS_00900477	1.34895	1.32029	2.02833	1.48122	1.73571	1.78786
TCONS_02952523	0.816059	0.708162	0.835762	0.893068	0.954554	0.616743
TCONS_01092919	0.605139	0	0	0	0.512253	0
TCONS_01659670	0	0	0	1.58958	0	0
TCONS_03250305	0	0	0	0.724479	0	0
TCONS_04368068	2.15625	2.04729	1.88449	2.0723	1.59141	2.6964
TCONS_01257213	0.419197	0.396519	0.794132	0.318803	0.742417	0.457348
TCONS_02978383	0.825345	1.26882	0.913921	0.562442	1.68389	0.92253
TCONS_00540494	1.70865	0	0	0	0.697462	0
TCONS_01674667	0	0.351041	0	0.468965	0	1.53139
TCONS_01674668	1.84973	0	0.919329	1.13295	0	0.694958
TCONS_01857204	2.12164	2.09222	0.572853	2.38069	2.67464	0.000901952
TCONS_03444554	0.301359	0.0759074	0.0949088	0.600512	0	0
TCONS_03151093	0.964594	0.224105	0.800541	0.319404	0.742889	0.916994
TCONS_03151097	1.41445	0.312673	0.425546	0.973689	0.496077	0.637701
TCONS_02631269	0.102598	0.855144	0.127639	0.115771	0.196243	0.0948646
TCONS_00168026	0	0	0	0	0	0.621608
TCONS_02233471	0	0.689229	0	0	0	0.176693
TCONS_01681080	0.778122	0.695977	1.30143	1.02155	0.276695	1.1208
TCONS_01681081	0.898079	0.298803	0.29091	0.845959	0.711374	0.793636
TCONS_04591314	0.468678	0.366304	2.06179	0.324444	0.364099	0.302654
TCONS_02887137	0	0	24.8592	0	0	0
TCONS_04770982	0	0	2.15622	0	0	0
TCONS_04122577	1.04737	1.59096	1.06844	1.10042	0.930729	0.948912
TCONS_02619447	0.0946916	0.0881397	0.35469	0.642784	1.27091	0.351172
TCONS_01519754	0.534895	0.521844	0.390256	0.646805	0.433081	0.574767
TCONS_01375492	0	0	0	1.58827	0	0
TCONS_01439151	0.100729	0.840571	0.501683	0.390863	0.289167	0.421326
TCONS_05014186	0	0	0	0	0	6.32282
TCONS_03760414	0.588998	0.511957	0.613279	0.245679	0.259937	0.705018
TCONS_00195672	3.33899	2.45777	2.99359	3.64009	2.60316	2.41855
TCONS_00306711	0.614899	0.45806	0	0.32905	0.486676	0.69532
TCONS_00888087	0.999845	1.33404	0.736416	1.121	1.20187	0.804643
TCONS_01520746	1.04384	0.353269	0.829307	0.966178	0.909684	0.527851
TCONS_03911415	0.962868	0.859973	1.97566	1.85942	0	0
TCONS_04755300	0.373815	0.507953	0.717954	0.483957	0.644608	0.478113
TCONS_00236914	0	0	0	2.76793	0	0
TCONS_01994381	0.945273	0.906038	0.507392	1.08564	0.58033	0.796494
TCONS_04416784	2.63505	1.42043	1.94622	1.71814	2.02953	1.38499
TCONS_03917972	5.38091	6.97743	6.50602	6.69993	7.12857	6.2424
TCONS_00768274	1.29812	0	4.52472	0	2.60811	1.59548
TCONS_03252872	0.266687	0.295962	0.943381	0.268339	0.558573	0.321723
TCONS_04309807	0.847515	0.127661	0.345369	0.786891	0.801098	0.25779
TCONS_02847604	10.3492	10.4327	11.6628	11.4428	12.8371	12.7955
TCONS_05025859	0.601633	0.465003	0.249757	0	1.15159	0.556731
TCONS_04373255	0	0	1.69492	0.781337	1.77203	1.27838
TCONS_02962623	0.466792	0	0.0253915	0.261077	0	0
TCONS_03345832	1.05746	0.265072	1.29174	1.00455	0.581673	0.953814
TCONS_01205092	0.402068	0.273878	0.218884	0.526376	0.445602	0.755252
TCONS_03746479	0.74965	0.314963	0.239242	0.53863	0.592601	0.530018
TCONS_00542198	0.500976	0.508465	0.312054	0.129217	0.509947	0.77733
TCONS_00316214	1.47752	1.30039	1.59326	1.89674	2.25556	1.97161
TCONS_02735609	0.67131	0.49068	0.759143	0.498075	0.547502	0.463086
TCONS_03741978	1.61421	0	0.622784	0.287959	0.245059	0
TCONS_02343024	1.50304	1.01242	1.42042	1.09916	0.659879	1.3959
TCONS_03070759	0	0	0	0	1.0023	1.91536
TCONS_03972627	2.68674	0	0.851278	0.398086	0	0.659454
TCONS_03972626	0	0.440738	0	1.41342e-05	0	1.15114
TCONS_00707118	0.531478	0.196417	0.264033	0.239595	0.60926	0.294477
TCONS_03464277	0.395796	0.611498	0.281138	0.205087	0.252846	0.787034
TCONS_04924175	1.05729	2.07686	1.0699	1.67285	1.41564	1.57965
TCONS_00477240	1.20352	1.05237	1.38778	1.30689	1.08463	1.54298
TCONS_04118976	0.172539	0.219376	0.584429	0.527047	0.725027	0.378107
TCONS_01815263	1.07205	0.417215	0.447275	0.607516	0.42895	0.995783
TCONS_03683041	0.780076	0.405077	0.594557	1.03084	1.53294	0.554053
TCONS_02333835	0.622925	0.216132	0.71961	0.648882	1.53803	0.585222
TCONS_01039256	0.353953	0.567095	0	0	0	0
TCONS_01055113	1.11362	0.696961	1.01571	0.678136	0.770601	1.32119
TCONS_03894968	2.30726	0.840672	3.02377	2.87192	1.96267	2.34236
TCONS_00551843	1.41581	1.41774	0.793271	0.369947	0.946107	1.2092
TCONS_02844484	0	0.134537	0.28915	0.371705	0.392844	1.08488
TCONS_04383779	1.17158	1.39554	1.41305	1.67696	1.93074	1.92487
TCONS_03287056	4.36467	3.3119	5.34984	2.2538	2.87576	4.69498
TCONS_04527193	0.663873	0.60318	1.30351	0.741712	1.88735	0.243015
TCONS_00799865	5.10321	0	3.06355	1.52138	0	0
TCONS_02130813	1.60599	3.13978	5.46423	3.04818	1.44273	1.9379
TCONS_03188426	0.230369	0.407879	0.590495	0.177062	0.224723	0.762346
TCONS_04560113	0	0	0	0.888558	0	0.484419
TCONS_03677626	1.88708	2.45157	2.17409	1.98143	1.84845	2.19888
TCONS_01607066	2.18275	0	1.90183	0	0	0
TCONS_02029735	0.796759	0.554475	0.74444	0.44998	1.04871	0.460917
TCONS_03988938	0.100045	0.74243	0.498435	0.112987	0.287265	0.0925859
TCONS_03737600	5.6439	4.55654	4.97234	7.74858	6.98579	4.08502
TCONS_00550336	3.13516	1.16046	0.70476	2.46778	0.000102284	2.80423
TCONS_03702478	0.202379	0.375186	1.63759	0.228472	0.871354	0.842472
TCONS_03702477	0.261147	0	0	0	0	1.37493
TCONS_01565987	0.773101	0.204173	0.270013	0.411959	0.532848	0.41744
TCONS_03674462	0.226997	1.46739	0.0629685	1.57382	0.941299	0.826851
TCONS_02246904	0.341976	0.720296	0.376312	0.456693	0.604478	0.439797
TCONS_02986129	0	0.446713	0	0	0.157037	0.151454
TCONS_00074560	0.691679	0	1.16603	0	1.54378	0.296027
TCONS_00273955	0.613123	0.255334	0.638884	0.641546	0.828314	0.443113
TCONS_02366567	0.397133	0.290063	0.639166	0.360849	0.602774	0.462707
TCONS_02332679	0	0	0	7.88228	0	6.32282
TCONS_02607407	0.206633	0.0956377	0.642455	0	0.395149	0.66854
TCONS_03944795	0.169365	0.451311	0	0.373976	0	0
TCONS_03469459	0.658427	0.972299	1.09188	0.982255	0.868888	0.988623
TCONS_00889192	0.75615	0.602427	0.816278	0.732078	0.959521	0.70566
TCONS_02750420	0	0	0	1.07954	0	0.877487
TCONS_01373012	10.9137	2.39894	0	0	0	1.54543
TCONS_01813865	0.204748	0.193876	0.345038	0.46739	0.131927	0.574734
TCONS_00261606	23.1765	9.02313	7.3047	7.4127	16.5518	7.98957
TCONS_01817520	1.39461	1.56274	1.42451	1.37076	1.13368	1.12434
TCONS_02762099	0	0.685827	0	0	0	1.86496
TCONS_03800058	0	0	4.8698	0	0	0
TCONS_03772728	0.13377	0.171351	0.616818	0.883488	0.397186	1.11707
TCONS_02153509	0.837213	1.78685	2.02335	0.554942	0.942222	1.06018
TCONS_00768848	0.751895	1.17439	0.997689	1.25047	1.07844	0.959104
TCONS_03913892	2.0912	0	0	0	0	0
TCONS_03907499	4.12786e-06	4.20552e-06	0.275103	0.636788	0.311359	0
TCONS_02751430	0.423757	0.255322	0.172685	1.73116	0.133516	0.51558
TCONS_04321962	0	0	4.62231	0	0	0
TCONS_02187629	0.507166	0.581314	1.16767	0.613526	1.01615	0.712958
TCONS_00146762	0	0.932203	0	0	0	1.15962
TCONS_01068307	0	2.0864e-06	0.319829	0.142611	0	0.669134
TCONS_01541742	1.32823	1.08213	1.22275	0.606997	1.12539	0.842636
TCONS_01059739	0.599887	0.260533	0.485572	0.187597	0.741055	0.307631
TCONS_03207260	1.25644	0.895468	1.1144	0.862008	1.39885	1.41341
TCONS_02344508	0	0	0	0.918533	0	0
TCONS_02551754	1.54578	0.74622	0	0.570765	0.885216	1.05282
TCONS_02121886	0.573271	0.434388	0.861284	0.751262	0.707922	0.422589
TCONS_01382963	0.0874493	1.13919e-05	0.000248246	0.761514	0.0178935	0.552171
TCONS_02635956	3.32386	2.89937	3.00245	2.97921	3.78462	7.25014
TCONS_04296698	0.544518	0.633392	1.07441	0.900059	1.40677	1.41908
TCONS_04162964	1.31018	1.81241	2.16676	1.35226	1.77154	1.51086
TCONS_03455958	0.794263	0.48122	0.487439	1.33126	0.250924	0.363481
TCONS_00696946	0	0.506222	0	0.972067	0.466953	0.635883
TCONS_00062638	2.01876	0	5.3309	0	0	0
TCONS_04802320	0	0	0	0	4.62687	4.53858
TCONS_03455225	1.0894	0.783504	0.664163	0.977503	0.645217	0.977858
TCONS_03217662	0	1.1273	0	0	0	0
TCONS_04572723	0.724063	0	0.203047	0	0.179232	0.151997
TCONS_04751186	0.287037	0.637068	0.181024	0.811419	0.542316	0.222395
TCONS_03895552	12.7558	1.28268	8.4173	10.0384	9.05471	10.5104
TCONS_01393144	3.28818	0.389232	0	0	0.324626	0.62216
TCONS_00497753	0.68388	0.286359	0.765562	1.5571	0.366333	0.638173
TCONS_03993626	0	0	2.39483	1.52868	0	0.927147
TCONS_02784437	1.40097	1.16981	1.29408	0.606214	1.0545	1.1083
TCONS_01853927	1.39413	0.488179	0	0	0	0
TCONS_01390495	6.85733	5.48253	7.5897	7.70335	7.93032	5.72687
TCONS_00491347	5.09899	6.47792	6.52806	2.57096	4.83038	7.13316
TCONS_04987957	0	0	0	0	0	2.41671
TCONS_01385249	1.57915	2.2231	1.79797	0.681099	2.07914	2.12027
TCONS_01449228	0.712303	0	0	0.256573	0.218189	0.209904
TCONS_03462720	0.523745	0.887496	0.29558	0.46652	0.451358	0.819627
TCONS_02858399	3.61526	0	0	0	2.52121	0
TCONS_01214625	3.08962	0.519981	0.486438	0.546478	0	0.717134
TCONS_02640111	2.23562	2.49693	1.76396	2.21275	2.63947	2.60257
TCONS_03401291	0.235401	0.424239	1.26265	0.171041	0.3419	0.474131
TCONS_03026243	0	0	0.624392	0.113234	0	0
TCONS_04153797	0	0	0.79872	0	0.63527	0
TCONS_00551970	1.12843	0.825845	0	1.44481	0.175312	0.506854
TCONS_04674863	0.395522	0.637948	0.430597	0	0	0
TCONS_01205261	10.6665	0	0	8.24116	6.68918	0
TCONS_02742302	0.126176	0.0033884	0	0.639424	0.380623	0.571339
TCONS_04389736	1.37285	0.276433	0.386093	0	0.306612	0.881976
TCONS_02619564	0.217872	0.624537	0.138568	0.562111	0.158605	0.46089
TCONS_01671948	3.70096	2.57293	1.82356	3.27355	3.71319	3.12393
TCONS_00707731	5.61783	5.65369	5.15686	5.66001	2.61147	11.4563
TCONS_04779838	0.235196	0.97086	0.72653	0	0.111955	0.108177
TCONS_02166369	0	2.34919	1.85871	5.58918	1.57052	6.0361
TCONS_01773808	0	3.24925	5.10241	0	7.17008	0
TCONS_00701061	2.17463	2.313	4.04921	2.26787	0.966788	1.23536
TCONS_01753682	0.153209	1.11138	0.197894	1.16726	0.214609	0.374669
TCONS_04531157	2.65264	2.12293	3.05439	2.29412	2.50275	2.81817
TCONS_04356891	0.375269	0.6663	0.75042	0.122981	0.416395	0.30251
TCONS_03791462	0.318887	0.0982083	0.630358	0.556108	0	0.294477
TCONS_01906815	0.848256	0.818114	1.39645	0.698068	0.748194	0.80146
TCONS_01566879	0.503851	0.410256	1.32928	0.316512	0.432407	0.479321
TCONS_00152777	0.445864	0.471706	0.284887	0.56426	0.390689	0.378583
TCONS_02960795	1.66193	2.89937	0	0	0	0
TCONS_02960248	1.32198	0	0	2.59617	0	0.529047
TCONS_01093262	0	0	0.73684	0	3.01674	0
TCONS_03538622	0.610297	0.170063	0.0755386	0.488283	0.230746	0.558658
TCONS_02968827	2.49138	2.41067	3.56439	2.31972	2.47808	3.22368
TCONS_02871642	0.264247	0	0	0	0.723045	0.231653
TCONS_00971718	0.899209	0.91265	0.674383	0.641477	0.480441	0.706661
TCONS_02091688	0.449177	0.420219	0.530324	0.657142	0.68988	0.371766
TCONS_01673704	0.339672	0.829812	1.06101	2.06294	0.461159	1.59935
TCONS_01517835	0.743155	1.10877	1.37766	1.15729	0.912284	0.933277
TCONS_05022715	0	0	4.88923	0	0	2.6324
TCONS_00328958	0.543774	0.460044	0.153283	0.553141	0.234148	0.283437
TCONS_02969679	1.43101	1.0212	0.53603	1.19324	0.721268	1.46802
TCONS_00909177	0.183768	0.349619	0.31069	0.210241	0.474658	0.5171
TCONS_00478759	2.03915	2.75947	3.23317	2.48028	2.60508	4.76966
TCONS_02963323	44.9427	0	0	0	0	0
TCONS_03053255	1.84846	1.0371	1.55735	2.89097	0.92631	1.40916
TCONS_01693570	1.89947	0.405075	0	0	0.436378	1.04952
TCONS_01966284	1.43329	1.77538	1.40841	1.62147	1.34272	0.88974
TCONS_01971605	6.38342	5.5189	6.8219	7.12245	7.98752	8.06877
TCONS_01552034	0.909698	0.860422	1.06046	0.558767	0.946356	0.785235
TCONS_02248137	0	0	2.78049	1.32909	0	1.08324
TCONS_00689883	1.65186	0.358707	0.245307	0.901147	0.574321	1.65935
TCONS_02518960	0	0.290718	1.3023	0.118154	0.400585	0.484071
TCONS_00228823	0.640332	0	0.505646	0	1.18497	0.190156
TCONS_04931565	0.450413	0.440756	0.461256	0.413845	0.699952	0.607499
TCONS_03450554	1.15112	0.0927483	0.363498	0.757858	0.530769	0.28944
TCONS_00050308	7.70586	4.19341	1.0524	4.106	6.9949	1.66925
TCONS_02630074	0.424705	0.384262	0.761567	0.170766	0.369027	0.342435
TCONS_00249695	1.97956	0	0	0	2.38592	0
TCONS_02195429	0	0	0	0	0	4.04708
TCONS_03938415	0	0	3.21397	0	1.32086	0
TCONS_01052547	0.117094	0.654213	0.414475	0.880205	0.429562	0.721946
TCONS_02090970	6.29294	0.844663	3.43728	4.70801	2.36788	5.85417
TCONS_02983892	0	0	0	0	2.01437	0
TCONS_04952139	2.1932	0	0	1.79633	0.766577	0
TCONS_01857865	0.0749567	0.282666	0.566658	0.170725	0.578371	0
TCONS_03476274	75.8759	37.7311	34.304	55.796	55.5975	66.4382
TCONS_03287284	0	0	0	0	0	8.33065
TCONS_03556143	0	0	1.64713	0	0.886783	0
TCONS_04321453	0.171997	0.45759	0.414846	0.569202	0.161091	0.310675
TCONS_00247324	0	0	4.99399	0	1.40277	1.34556
TCONS_01073329	0	7.94598	0	0	25.1173	0
TCONS_03443351	2.93266	2.11838	1.10675	1.71577	2.63141	2.24385
TCONS_03958280	2.01398	0	0	2.18875	0	0
TCONS_00567612	0.795193	0.967526	1.04993	0.519371	0.840273	1.15742
TCONS_03244084	3.3336	3.32969	3.86586	3.9798	4.20285	3.07622
TCONS_00807717	0.348894	0.407899	0.327837	0.29678	0.754302	0.405389
TCONS_02411327	0	0	0.96054	0	0	0
TCONS_03678242	0	0	11.8181	12.7013	0	0
TCONS_02752035	0.230299	0.317373	0	0.517589	0.109705	0.106013
TCONS_03466017	0	0.702083	0	1.87586	0	0
TCONS_01416290	1.3842	1.70091	1.5181	0	0.817781	0.0094915
TCONS_03339665	11.1943	10.6271	10.738	10.1723	8.76436	11.4904
TCONS_02474099	0	0	13.083	56.4037	0	11.2702
TCONS_02344919	0.96941	0.462359	0.501847	0.550597	0.899021	0.272232
TCONS_02344918	0.451405	0.60885	0.567738	0.480025	0.45529	0.388912
TCONS_04157652	1.35503	0.725183	1.0343	1.74038	1.57841	1.27409
TCONS_03533874	0.00390515	1.41003	1.27681e-05	0.643642	0.862417	1.46413
TCONS_03684777	0	1.39316	0.987828	4.1837	0.396821	1.13852
TCONS_02850014	0.443996	0.248908	1.00056	1.61058	0.852842	0.65998
TCONS_00483880	0.785503	0.44329	0.889261	1.16152	0.60543	0.439411
TCONS_00252833	0.356586	0.544727	1.02748	0.266813	0.452459	0.874337
TCONS_04443715	0.349426	0	1.05223	0	0	0
TCONS_01396314	0.340625	0.274709	0	0	0.913489	1.75191
TCONS_01404337	0	1.20439	4.4708	0	2.21474	4.22534
TCONS_01816792	1.03	1.14435	1.51934	0.931305	1.05988	0.837551
TCONS_00810193	0.69962	0.409192	0.790603	0.109154	0.114074	0.00135572
TCONS_00202038	0	0.223128	0	0.854383	0	0
TCONS_02530467	0	0	0	0	0.586852	0.680304
TCONS_05085072	0.317082	0.308687	0.919535	0.2447	0.465701	0.2258
TCONS_02839529	0.198297	0.736197	0.370627	0.560036	0.37969	0.183568
TCONS_03258072	0	0.736945	0	0.990296	0	0
TCONS_02012217	0.164946	0	0.199539	0	0.154811	0.746605
TCONS_02090641	1.94802	1.75908	1.32404	1.78627	2.16053	2.03224
TCONS_01137242	1.88672	1.02825	1.07263	0.99659	1.4149	0
TCONS_03528140	0	1.09353	0	0	0	0.296027
TCONS_00128789	0.318156	0.0747636	0	1.98973	0.612864	0.148263
TCONS_03172215	0	0.428324	1.85158	0	0	0.957024
TCONS_02379339	3.77385	0	0	2.31558	2.95399	0
TCONS_04940219	43.0676	14.8687	26.6346	31.5385	25.2499	26.9111
TCONS_01419832	0.179928	0.582485	0.308688	0.520077	0.674585	0.682502
TCONS_04301814	4.98576	5.09868	12.567	4.71893	5.82506	4.25989
TCONS_02479985	0	0	0	0.990296	0	0
TCONS_04633884	0.268997	0.29689	0.24625	0.310124	0.18743	0.835666
TCONS_00894509	0.53255	0.788985	1.69411	0.534661	0.913325	0.436222
TCONS_03938328	0.389087	0.369248	0.410449	0.222301	0.439191	0.425239
TCONS_03145206	0.742586	0.588669	0.570806	1.44354	0.610401	0.362882
TCONS_04384320	1.45448	1.58591	2.05636	2.0216	2.03799	1.90486
TCONS_03968562	0.593124	0.285649	0.325178	0.146335	0.660426	0.440012
TCONS_01221407	0	0	0	0.695476	0	1.42108
TCONS_03064890	2.51985	2.71426	1.85232	0.42467	0.360756	0.695189
TCONS_00746091	0.116361	0.106822	0	0	0.110819	0.642503
TCONS_03510439	0.721635	0.159174	0.216766	0.198476	0.337097	0.974875
TCONS_01683278	0	0	0	0.468965	0	1.14855
TCONS_03058776	47.4598	38.5447	47.1425	26.3582	30.8454	40.1672
TCONS_01959009	0.158508	0.223528	0.0996594	0.0901267	0.839742	0.147746
TCONS_04309028	3.87792	3.07382	4.19336	4.88974	4.61781	4.50211
TCONS_04439216	2.43383	1.30811	0	0	0	0
TCONS_03796460	0.591433	0.311643	0.415769	0.525484	0.635634	0
TCONS_01668029	7.73295	5.69444	18.8251	12.8768	18.741	10.3902
TCONS_03459876	0	0.713342	0	0	0	0
TCONS_00162296	0	0	3.13751	0	0	0
TCONS_01236586	2.30328	1.25187	0	0	1.68658	3.2448
TCONS_03958370	1.43279	0	0	0	0	0
TCONS_00220432	0.933478	0.830222	1.2131	0.569879	0.651324	0.597417
TCONS_03898283	0	1.31866	0	1.1207	0	0
TCONS_02641249	4.17169	0	3.01397	0	0	0
TCONS_01288365	0	0	0.643568	0	0	1.49948
TCONS_01405251	0.51274	0.676047	0.922641	0.311825	0.561688	0.333679
TCONS_02001073	0.483561	0.570238	0.853267	0.972544	0.847527	0.628509
TCONS_01273564	0.573967	0	0	0	0	0.171687
TCONS_03359315	0	0	0	0	0.696223	0.223138
TCONS_01864027	0.116976	0.42938	0.289156	0.525485	0	0.86102
TCONS_01769365	0	1.46048	1.10419	0	0	0
TCONS_04547290	0	0	0	1.26966	0	0
TCONS_03287206	0.759912	0.57836	0.728369	0.000461668	0.170944	1.01553
TCONS_02661541	0.577242	0.396798	0.497185	0.446237	0.146765	0.528729
TCONS_01056985	1.29983	1.96475	2.00305	1.80008	1.87731	1.84741
TCONS_01727389	0.687735	0	1.40623	0	0	0.548112
TCONS_04375813	0.72321	0.588085	0.164697	0.143357	0.785452	0.382354
TCONS_03993930	0	3.00866	0	0	1.31521	5.04179
TCONS_01420174	8.50196e-05	1.0155	3.83313e-05	0	1.37881	0
TCONS_03476087	22.4714	0	0	33.1938	26.5115	0
TCONS_00515468	1.49608	1.33258	1.49425	2.18803	1.28192	1.67631
TCONS_01222024	0.774354	0.217599	0	0.277176	0	0.680129
TCONS_02106347	0.891608	1.10987	0.839151	1.53853	0.949941	0.181569
TCONS_02396231	1.24047	0	0.643568	1.83907	0.523705	4.49845
TCONS_03210975	0.185804	0.952308	0.928723	1.05168	0.802011	0.430935
TCONS_03204794	0.380846	0	0.902938	0.247915	0.551444	0.473998
TCONS_01093662	0.320017	0.729283	0.405263	0.292624	0.123882	0.719701
TCONS_03395394	0.774128	0.395246	0.657346	0.414644	0.802197	0.534271
TCONS_04752186	0.459397	0.148415	0.624397	2.05786	3.50854	1.38467
TCONS_01223774	0.473789	0.229478	0.304263	0.312614	0.231417	0.480733
TCONS_01229114	1.51256	1.20763	2.01792	1.327	1.66126	1.35724
TCONS_03529627	0.262688	0.220883	0	0	0.239696	0.691191
TCONS_03770223	0.514347	0.816424	0.830628	0.44731	0.546438	1.10077
TCONS_04621189	6.54825	1.19947	1.90183	0	0	0
TCONS_04367681	1.31307	1.20426	1.82963	0.363816	2.52992	0.29998
TCONS_01976358	17.7534	20.6657	20.2059	24.821	24.9523	22.2077
TCONS_03955065	0	3.79629	6.27502	0	8.03187	0
TCONS_03669674	1.21279	1.38046	0.869723	1.93463	1.98506	1.45162
TCONS_01848273	0	0	0.549043	0	0.443391	0.423641
TCONS_01071233	2.20998	0.509879	0.745739	0.715333	1.83288	2.91396
TCONS_02121668	0.504525	0.213368	0.587959	2.17093	0	0.221972
TCONS_02854899	0.387228	0.165695	0.220091	0.69337	0.586745	1.05597
TCONS_01208681	0	0.3406	0.929889	0.639632	0.543376	0.349025
TCONS_01389302	1.16969	1.20266	1.06144	2.31449	0.865922	1.12235
TCONS_04781674	4.11707	2.8186	4.20645	3.19451	4.26756	5.68792
TCONS_01038553	0.620106	0.753905	0.89937	1.30853	0.627066	1.0913
TCONS_03899364	0	0	0.870341	0.814776	0	0
TCONS_00167284	1.0651	1.57797	1.69411	0	0.913325	0.872444
TCONS_04205726	1.10635	0.873478	0.963876	0.560814	0.909036	0.586375
TCONS_00570844	1.62926	0.529594	0	0.343154	0	1.40241
TCONS_04746813	239.403	148.296	129.982	153.152	96.5366	145.047
TCONS_01817449	0.476711	0.0396986	0.210848	1.51792	1.00164	0.721616
TCONS_01817448	0.321318	0.16664	0	0.498129	1.09789	0.590248
TCONS_01827872	0.679546	0	0	0.52175	1.81864	0
TCONS_01827871	1.08963	2.72907	2.01203	1.66121	0.00618337	2.50182
TCONS_03910737	1.33756	0.39187	0.419653	0.284785	1.12583	1.08926
TCONS_03166026	0.3879	0.540797	1.81431	0.986677	1.11484	0.628876
TCONS_00574179	1.5022	1.6613	1.5245	1.16874	2.25077	1.74144
TCONS_03189892	1.42499	1.19724	1.93168	1.17083	1.51492	1.5954
TCONS_01812495	1.00702	1.29576	1.01323	1.12551	0.73216	0.585927
TCONS_01956546	0.951634	0.638066	0.953167	0.857768	1.12907	1.17238
TCONS_01126048	0.595485	0.245573	0.326946	0	0.538233	0.328694
TCONS_03064492	0.980707	0.619098	1.47888	0.687282	0.601282	0.952589
TCONS_00236962	0.518483	0.500229	0.561878	1.01109	0.661092	0.678416
TCONS_04824913	0	0.926768	0.672124	0	0	0
TCONS_00745207	0	0	0.89416	0	0.738246	0.704224
TCONS_04111479	0	0	0	2.16205	0	3.49876
TCONS_04763484	1.67098	1.01738	0	3.09421	1.75426	0.421894
TCONS_01720298	0	0	0	0	0	3.78134
TCONS_01213333	0	0	0.289562	0.801499	0	0
TCONS_04375133	0	0.700233	0	0	0.186538	0
TCONS_03504101	4.60656	2.50375	1.99291	0	3.37317	1.6224
TCONS_03574883	0.0793962	0.149273	0.998318	0.0902842	0.152948	0.0740021
TCONS_04100766	1.12311	0.890721	1.24954	1.1677	0.331921	0.635997
TCONS_03519103	1.38743	0.0620101	0	0.88751	0.933788	0
TCONS_03519104	0.11746	0.836329	2.89901	0.400868	1.12358	1.14926
TCONS_01672941	0.687994	0	0	0.379468	0	0
TCONS_03833849	0.819297	1.33448	0.535294	1.81999	0.995375	1.40885
TCONS_00921357	0.298717	0.402926	0	0.497912	0.985844	0.135919
TCONS_02647916	0	3.90698	0	0	11.7665	0
TCONS_04299578	0.528309	0	0	0.194007	0	0.158828
TCONS_02646799	2.04911	1.58337	1.86482	1.22204	1.50936	1.26892
TCONS_02038982	1.22452	0.814099	0	0.448572	0.0734336	0.877754
TCONS_04356238	0.660147	0.719848	0.900092	0.962214	0.771412	1.41199
TCONS_00763786	0	0	1.97267	0	0	0.511153
TCONS_00924699	0	0	1.10419	0	0.918984	0
TCONS_01552104	2.20988	0.58593	1.64255	1.15058	2.28916	0.626707
TCONS_04806533	0.47163	0.902524	0.200166	0.360786	0.690185	0.443739
TCONS_03168434	0.42861	0.333328	0.331121	0.132211	0.643061	0.433764
TCONS_00883296	0.855369	0.560628	0.750745	0.873614	1.2335	1.11379
TCONS_02951980	0.796824	0.818806	0.818665	0.402889	0.681453	0.680421
TCONS_03145285	0.869195	1.68843	1.21742	2.39738	1.67721	2.13823
TCONS_03145286	1.40833	0.819945	0.997056	0.877511	0.841962	0.653561
TCONS_02429564	0	0	1.36238	0	0	0
TCONS_02153042	0.546336	0.217982	3.24022e-05	0.535825	0.892249	0.327308
TCONS_01060738	0.437174	0.680085	0.282609	0.876066	0.233964	0.548437
TCONS_00497415	0.291821	0.394468	2.31411	0	0.550905	0.930554
TCONS_01679089	0	0	6.32574e-05	2.60192	0	2.17644
TCONS_02171038	0	0	0	0	0.474202	0
TCONS_01249100	0	0	0	0	0.823459	0.198147
TCONS_05034542	0	0	1.63202	0	0	0.839195
TCONS_03111973	9.56639	0	0	0	0	0
TCONS_03152145	0.688366	0.164122	0.510085	0.262853	1.00133	0.107756
TCONS_03498443	0.455767	0.350864	0.526202	0.250118	0.258558	0.273549
TCONS_03950183	0	0	1.31268	0	0	0
TCONS_03258243	0.845301	0.655424	0	3.47442	1.85303	0.354666
TCONS_00179723	5.50525	6.92102	4.63493	8.95728	3.4415	1.96609
TCONS_04527142	0.445399	0.564052	0.351968	0.632887	0.602366	0.551501
TCONS_00088205	102.892	43.0021	82.3276	68.6067	70.4056	77.8549
TCONS_00931232	0.460247	0.25463	0.307958	0.667291	0.661826	0.126048
TCONS_01208761	72.3098	62.7745	65.0863	53.3126	55.8197	85.7904
TCONS_01814947	0.412303	0.0954296	0.128206	0.581463	0.591386	0.857619
TCONS_04358952	0.464922	0.596598	0.819425	0.75475	1.28353	1.64667
TCONS_04334751	0	0	0	0	0.838151	0
TCONS_04603536	0	2.5229	1.28896	0	0	2.06199
TCONS_02989198	1.54111	2.0184	1.23307	1.34208	1.60139	1.55419
TCONS_03244425	0.418821	0	0	0	0	0.703558
TCONS_01987533	0	1.0669	0	0	1.92955	0
TCONS_03758070	0.597716	0.613748	0.718523	0.38776	0.437441	0.918686
TCONS_00726541	1.31937	0.479548	0.97477	0.41907	0.483451	0.843638
TCONS_00191143	0.500637	1.17348	0.523603	1.0423	0.963223	1.00961
TCONS_01599241	7.91504	5.64109	7.47479	5.04779	6.47208	5.56571
TCONS_00565971	1.37495	1.42062	2.03777	1.9689	1.94455	3.12096
TCONS_02337074	0.405756	0.663106	0.441675	0.331944	0.562019	0.489882
TCONS_04151003	0.498072	0.238691	0.190481	0.228809	0.629388	0.797375
TCONS_04532630	0.28225	0.169141	0.385959	0.291489	0.492966	0.298905
TCONS_03057155	0.811481	0.256236	0.25648	0.463201	0.196113	0.379725
TCONS_04141075	2.12595	0	1.85871	0	3.14104	0
TCONS_04847910	1.49938	1.21208	0.798094	1.38747	0.77506	0.122357
TCONS_02498249	0.89589	1.1892	0	0	0.727672	0
TCONS_04850149	24.6388	0	0	10.4528	8.74012	4.2232
TCONS_04926546	0	0.780306	0	0	0	0
TCONS_03200924	0.473739	0.580483	0.660902	0.396592	0.377555	0.609797
TCONS_00283798	0.155773	0.145102	0.34715	0.396993	0.862139	0.670532
TCONS_02029940	0.196535	0.547551	0.489976	0.333133	0.564627	0.272989
TCONS_02352515	2.91142	3.631	4.64509	4.32354	4.92263	6.64908
TCONS_01236153	0.62349	0.425526	0.79973	0.676933	0.536942	0.693958
TCONS_01856815	2.06746	1.93226	1.19167	0.755569	2.42328	2.53059
TCONS_01370594	0.495404	0.345766	5.93205e-06	0.327231	0.306432	0.372109
TCONS_01370596	0.723083	0.031924	0.499963	0.32411	0.0332869	0.367456
TCONS_02738388	0	0.186983	0.201581	0.450415	0.524462	0.569256
TCONS_00173498	2.25351	1.08013	0.673281	1.09385	2.5956	1.65418
TCONS_00173496	0.971353	0.80655	0.00073694	0.972822	2.55681	0.986051
TCONS_02469068	0	0	2.1968	0	0	0
TCONS_02613391	1.79178	0	0	0.852778	0	0
TCONS_01142931	0	0	1.36238	0	0	0
TCONS_01709615	0.738984	0.450329	0.1518	0.552157	1.63878	0.678489
TCONS_03580223	5.33616	1.91603	4.05248	2.47369	1.74479	3.13908
TCONS_01266734	0.429728	0.490193	0.689573	0.386499	0.480751	0.726068
TCONS_04936344	0.455381	0	0	0	0	0
TCONS_00316384	0.165666	0.268597	0.889184	0.159754	0.216246	0.262054
TCONS_01392267	0.389207	0.311046	0.561077	0.368312	1.00488	0.259094
TCONS_03271515	0.651176	2.51846	2.49163	1.13191	3.07716	0.928469
TCONS_01811227	2.97533	1.33022	2.42514	2.77852	2.45303	2.9408
TCONS_02421698	0	0.755663	1.61716	0.509303	0.434935	0.415626
TCONS_01956277	3.0027	3.55682	2.61745	3.19513	2.28708	2.7875
TCONS_03755121	0.507621	0.723268	0.803757	0.3627	0.552763	0.178411
TCONS_01725180	0.214338	0.270045	0.90166	0	0.13797	0.934865
[truncated: 944 more rows]

## Sheet: mRNA FPKM
transcript_id	Pub_1	Pub_2	Pub_3	Prepub_1	Prepub_2	Prepub_3
XM_005682857.1	0	0	0.0826775	0	0	0
XM_005690178.1	0	0	0	0	0	0
XM_005687718.2	6.26858	5.89136	7.03554	7.89165	5.13418	6.62826
XM_005694577.1	0	0	0	0	0	0
XM_013964522.1	41.0012	28.9852	33.1714	37.7004	35.47	39.1373
XM_013972072.1	0	0	0.0634937	0	0	0
XM_005680482.2	8.14923	6.65283	7.61556	6.23316	6.74098	6.50675
XM_013963469.1	11.7843	7.21268	9.9798	6.472	10.1592	10.0363
XM_013971183.1	0.430346	0.340671	0.571602	0.491385	0.12899	0.292621
XM_005678650.2	6.91739	9.74227	9.45148	6.08276	8.5244	7.55747
XM_013976900.1	0.152249	0	0.0571326	0.0458671	0.0370352	0.0350046
XM_005692309.2	0	0	0.222192	0	0.000413928	0.000404636
XM_013967956.1	5.18367	3.67842	5.31217	3.66678	2.49386	4.60033
XM_005682609.2	19.4138	19.0334	18.4574	20.9424	17.6536	15.981
XM_013974243.1	0.24798	0.808909	1.0325	0	0.243396	0.530239
XM_005687417.2	20.3513	13.969	22.0902	12.0671	15.5731	12.6473
XM_013963031.1	23.7344	26.9552	25.3589	23.6918	25.5743	26.4771
XM_005681882.2	1143.92	888.867	886.041	1096.57	1134.7	1038.75
XM_005690142.2	5.87606	6.59622	14.2518	6.19266	5.06685	4.96988
XM_005693904.2	14.0713	16.0023	12.3186	14.6227	12.2407	12.7061
XM_005697055.2	31.7192	25.7145	27.3229	30.1653	30.6222	29.367
XM_005692374.2	16.0507	20.2778	13.8393	22.8754	19.2378	18.1726
XM_013962982.1	6.32385	4.65423	5.16942	5.19116	4.16636	4.5155
XM_005701176.1	0	0	0	0	0	0
XM_005683318.1	19.7885	17.9609	18.4183	17.2664	18.5655	17.6398
XM_005690256.1	0	0	0	0	0	0.114601
XM_005688863.2	1.61346	1.62956	2.02608	1.86226	1.7468	1.4609
XM_013965086.1	5.37667	3.47255	4.25866	4.56909	4.87702	5.10345
XM_005679544.2	0.0753396	0	0.569453	0	0	0.28128
XM_005686572.2	91.8834	78.6378	72.4335	76.5218	87.5499	79.9071
XM_013967968.1	2.80915	2.79734	2.46779	1.0279	1.74611	2.18766
XM_005685121.2	0.00131906	0.000917716	0.000337094	0	0.000525771	0
XM_013968733.1	56.9561	56.1008	49.7091	53.5245	53.5696	54.2782
XM_013964831.1	2.70211	2.22991	4.23499	2.56093	2.58239	3.26165
XM_013962458.1	0.553241	0.641216	0.848917	0.274475	1.18661	0.750447
XM_005688164.2	9.59667	23.9354	11.2358	8.97689	15.4851	31.353
XM_005683251.1	0.935849	0.442504	0.942135	1.25711	1.31069	1.55665
XR_001295617.1	0	0.0260958	8.82958e-05	8.94428e-05	0.0272115	0
XM_013972988.1	0.713125	0.000140549	0.0587587	1.45845	1.00911	1.13843
XM_005677175.2	11.6595	10.7422	11.3593	10.6779	11.3868	12.2519
XM_005693936.2	33.1531	29.022	30.0781	31.5112	29.4261	32.5361
XM_005700837.2	3.28127	5.51188	3.90002	3.1615	4.22388	4.87337
XM_013966062.1	8.50586	9.55055	8.65278	7.8534	10.3566	7.80312
XM_013963683.1	36.0212	32.7082	31.5448	36.135	35.8508	29.2673
XM_013971857.1	5.42856	6.21302	6.67918	5.80249	5.03839	7.61883
XM_005702124.2	0.715398	2.19581	3.32073	1.27455	0.811014	1.30482
XM_013967714.1	18.3125	16.7301	12.947	17.5408	18.3819	18.1577
XM_005690044.2	0	0	0.296604	0	0.111237	0
XM_013972440.1	2.34047	0.84467	1.8402	1.09909	1.17846	1.87031
XM_013975587.1	34.2776	29.3003	29.5305	30.9456	31.9912	31.0108
XM_005682628.2	0	0	0	0	0	0
XM_005697744.1	0.110859	0.0808726	0	0	0	0.157818
XM_013965055.1	5.72618	7.21118	6.33613	3.97888	5.07072	4.61249
XM_005683720.2	1.44454	0.869547	1.78271	0.685745	1.33378	0.777203
XM_005681790.2	10.2126	6.71472	8.24322	8.70592	9.49503	7.25852
XM_013973192.1	1.75839	1.48412	1.38116	0.68326	0.000123541	8.7361e-05
XM_013964155.1	1.31455	0.622719	0.587872	0.860943	0.957116	0.760828
XM_013967729.1	1.56658	2.23206	1.28254	3.0236	1.43796	1.43036
XM_005690076.2	8.09893	8.47282	7.72914	8.26629	7.75132	7.79826
XM_013976327.1	0	0	0	0	0	0
XM_005699304.2	0	0	0	0	0.0476226	0.0461388
XM_005701394.2	37.9128	39.2235	34.3807	36.0479	36.2049	35.6771
XM_005693573.2	0.927977	2.39559	1.38048	1.79561	0.913921	1.79639
XM_013965969.1	15.5411	11.859	13.6532	14.4601	9.3441	12.9676
XM_005676186.1	8.85927	14.527	10.7249	9.82585	16.5304	10.0736
XM_013965041.1	0	0	0	0.000235291	0	0
XM_005693652.1	0.209622	0.686689	0.750995	0.386217	0.449371	0.554263
XM_005698381.2	0.701414	1.43174	2.11234	1.18806	0.562975	0.350744
XM_005687724.2	0.988853	1.21236	1.51128	0.745488	1.52127	0.82716
XM_005696321.2	97.0913	100.961	90.2331	123.586	98.9269	104.897
XM_005700264.2	2.10033	2.91368	2.89318	3.43416	3.48884	4.39225
XM_005693100.1	8.58628	10.6033	9.43609	11.4382	9.08951	11.6495
XM_013964141.1	3.89965	2.59983	2.36833	2.94231	2.61439	2.98281
XM_005696890.1	0.0375475	0.108846	0.0481412	0.043301	0.0732738	0
XM_013963603.1	3.63272	4.16106	3.75924	4.01078	3.84259	4.21618
XM_005676618.2	39.424	34.5388	31.0792	34.7299	37.6911	33.5915
XM_013970914.1	41.9084	55.3577	56.735	48.9074	45.1327	49.912
XM_013977228.1	1.26348	1.17942	0.903297	1.53382	1.21293	1.00562
XM_013968831.1	18.541	15.4176	16.2197	18.5245	17.4224	16.9906
XM_005692962.2	0.0575879	0.109826	0.146292	0	0.223371	0.0540842
XM_013976337.1	0	0	0	0.054032	0	0.000406222
XM_013969314.1	0	0	0	0	0	0
XM_013968694.1	3.69726	4.81476	3.67605	4.37908	4.59732	3.99034
XM_005675123.2	2.17065	1.94634	2.51093	1.29707	2.63535	1.6552
XM_005685261.2	28.2376	29.3299	27.6949	28.6626	28.5427	27.7435
XM_013969277.1	2.59086	2.16733	0.392299	1.79208	2.28173	1.02716
XM_005693203.2	12.3772	15.4769	13.7032	13.7321	12.5584	13.1478
XM_005682261.2	0.610437	0.796277	0.785336	0.687667	0.668217	0.518803
XM_005702090.2	0	0	0.383543	0	0	0
XM_013968825.1	0	0.198192	0	0	0	0
XM_013967374.1	6.54745	2.8561	6.60674	3.62593	7.70772	4.47784
XM_013976517.1	0	0	0	0	0	0
XM_005685242.2	31.5083	22.0997	22.7745	28.4405	27.258	28.5749
XM_005680550.2	1.52989	0.682347	2.6449	0.632807	0.805973	0.601759
XM_005688091.1	0	0.292836	0	0	0.154264	0
XM_005696912.2	0	0	0.116601	0.052495	0	0.0860941
XM_013969497.1	2.77261	2.63305	0.901984	0.948982	2.71014	1.70388
XM_005690712.2	23.9558	21.0821	23.2586	19.2927	24.0717	19.2958
XM_013966182.1	0.273713	0.45803	0.361536	0.228791	0.689484	0.0721351
NM_001287236.1	0.13646	0	0.334369	0.152277	0	0.249449
XM_005676200.2	3.16682	3.19493	4.30344	3.41449	3.28594	4.05648
XM_005682449.2	10.4786	11.6344	14.4114	8.88001	6.83779	10.5195
XM_013971443.1	0.381051	0	0.212289	0.361717	0.143972	0
XM_005690840.1	0	0	0	0	0	0
XM_013964431.1	91.9138	127.018	111.14	107.883	91.0539	100.834
XM_013962688.1	3.77527	2.16532	4.82818	5.02434	4.15861	4.94221
XM_005695550.2	47.9899	44.2005	43.2026	41.6969	33.5098	44.7069
XM_013965972.1	8.11822	7.46494	8.30985	6.10653	7.78526	6.95948
XM_005680835.1	9.8443	6.76643	9.53019	10.0844	11.1218	7.5266
XM_005691861.2	26.715	33.7069	26.9677	29.8904	29.6595	29.8065
XM_005682287.2	35.6966	38.1673	33.5904	37.7315	33.3663	34.8249
XM_013965851.1	13.4127	11.2454	9.97009	9.83422	14.9561	11.8671
XM_005679691.1	0	0.109963	0	0.132099	0.223657	0.0541533
XM_013965488.1	0	0	0	0	0	0
XM_005695833.2	20.4193	13.7926	16.7041	16.764	20.2866	16.838
XM_005695318.2	0.632081	0.983041	1.01441	0.828991	0.852463	1.25021
XM_013972680.1	30.0612	43.0109	23.0245	41.0484	43.428	27.8826
XM_005685503.2	56.5017	57.9491	59.7845	61.2992	60.0908	60.5073
XM_005689056.1	0.367694	0.301531	0.535013	0.301356	0.459142	0.395354
XM_013966516.1	0.0795115	0	0	0	0.178762	0.244355
XM_005678860.2	4.78936	7.48788	4.96844	5.13803	2.97461	5.13377
XM_005709682.2	0.285572	0.369364	0.489532	0.40331	0.496271	0.240571
XM_005679110.1	0.000113273	0.000112308	0.000114815	0.00010883	0.000111669	0.000109027
XM_005680584.2	8.54838	8.7011	8.20929	8.70076	8.93306	9.55986
XM_005701710.2	0	0.719708	0.300286	0.118057	0	0.19104
XM_013972513.1	1.66052	1.09144	0.768155	0.408088	0.870954	0.550838
XM_005676188.2	0.386228	0.433625	0.294569	0.40355	0.406765	0.388399
XM_013965944.1	0.115242	0	0	0.132177	0.142426	0.133253
XM_013965845.1	2.28979	3.26608	2.70006	4.49016	3.63358	2.67328
XM_013973056.1	9.21397	10.0358	10.7412	9.63576	9.08277	11.3798
XM_013972503.1	21.6938	27.4501	27.6923	15.3389	18.1792	16.7098
XM_013963546.1	2.02944	0.18068	2.47846	1.17881	0.799779	0.657904
XM_005700802.2	6.91587	6.0169	5.22821	6.24972	6.08741	5.90627
XM_013975664.1	2.25534	3.37683	2.99556	2.56673	2.69177	3.24352
XM_005674949.2	0.852319	0.199886	0.680898	0.781716	0.891268	0.75267
XM_013973135.1	6.05627	1.1273	0	0	1.49985	0
XM_013968910.1	9.26089	8.81087	9.5792	9.19859	9.00595	9.30465
XM_005689157.2	137.037	98.6157	104.837	123.408	124.31	117.26
XM_005688011.2	19.1399	14.895	12.9288	15.6667	17.0694	14.3673
XM_005686178.2	0.207849	0.0400613	0.0531977	0.0957491	0.162044	0.0392603
XM_005693075.2	23.9288	22.3278	21.5416	25.9817	22.1557	20.8745
XM_013965281.1	2.93063	3.34623	4.21229	3.65106	2.31865	2.74369
XM_005679994.2	1.39814	1.9305	0.62296	1.63467	0.656632	0.154697
XM_013971886.1	1.8421	2.26926	3.12123	2.37503	2.3247	2.82375
XM_005682715.2	1.12266	1.33736	1.87961	1.62356	1.73041	1.33167
XM_005686628.1	16.0793	10.0073	10.5822	14.3931	12.5947	16.217
XM_005699650.2	0	0.0381776	0	0	0	0
XM_005695119.2	2.05237	2.12512	3.0651	2.2302	2.38316	2.0955
XM_013972775.1	12.4519	14.0331	13.8847	12.8663	12.4897	13.9902
XM_005686497.2	19.0457	13.7973	17.4247	14.834	17.7873	16.1691
XM_013976153.1	21.8399	38.1463	22.1688	24.9467	27.9683	20.8282
XM_005681646.2	74.2651	60.3994	54.8638	66.6824	66.1124	64.4066
XM_013970727.1	0.767144	0.850451	0.936625	0.595329	0.687422	0.771138
XM_013973660.1	41.9561	31.3611	33.2152	35.3936	39.0825	33.8009
XM_013963079.1	1.70109	1.98268	1.69151	1.70751	1.44532	1.00004
XM_013967053.1	71.6441	63.4376	59.3753	71.1548	77.5879	67.5046
XM_005679285.1	12.9012	33.1781	4.94395	19.0583	23.5487	7.00624
XM_005676154.2	2.89019	15.9216	0.00091185	0.000544412	0.000631405	2.16839
XM_005679398.2	1.48918	1.26923	3.84464	1.53735	1.46176	2.61082
XM_005679304.2	0.28263	0.155646	0.663374	0	0.271463	4.21224e-05
XM_005682709.2	0	0	0	0	0	0
XM_013962298.1	0	0	0	0	0	0
XM_005682340.1	77.7599	79.5796	78.4079	93.8387	89.0053	83.0928
XM_013970342.1	33.7622	30.389	30.2344	31.7012	33.3925	33.1953
XM_005701738.1	0	0.0807126	0	0	0	0
XM_013969477.1	0.614817	0.922669	1.04976	0.467713	0.41045	0.874431
XM_005676335.1	0	0	0	0.00204716	0	0
XM_013969890.1	5.578	5.69123	5.99763	5.61279	6.0022	6.45844
XM_005690018.2	0.0190829	0	0	0.0221454	0	0.0181662
XM_013972146.1	758.787	851.556	807.31	768.396	826.162	823.042
XM_013963065.1	0	0.0477902	0	0	0	0
XM_005690921.2	19.3871	24.5372	2.61451	20.878	21.1216	17.5732
XM_013965678.1	0	0	0	0	0.13184	0
XM_013967043.1	0.258344	0.494614	1.11876	0.711635	0.40156	0.486258
XM_005679291.2	4.42842	3.87695	3.14307	4.27949	5.57737	4.1536
XM_013970378.1	7.59769	4.56979	7.52697	8.26939	4.45299	3.7818
XR_310961.2	1.24422	1.30358	1.24859	1.48756	1.22182	0.934537
XM_013967608.1	34.2509	36.8293	40.4503	25.1191	31.6272	29.0271
XM_013969049.1	0.750372	1.20514	1.28028	1.24821	1.09685	1.22046
XM_013971632.1	0	0	0	0	0	0.238669
XM_013974815.1	0.78155	0.358881	1.13616	0.48988	0.979385	0.883988
XM_005680372.2	0.520012	0	0	0	0	0.512103
XM_005686868.2	30.5307	28.7548	30.9997	31.3685	35.0497	30.1163
XM_013969741.1	0.000299654	0	0	0.000416886	1.69877	0.000432619
XM_005678104.2	0	0	0	0	0.53189	0
XM_013969467.1	24.6709	30.4311	28.3006	28.6552	25.1425	28.7219
XM_005681404.1	0	0	0.953167	6.11681e-06	0	6.51472e-06
XM_013976619.1	2.12448	0.863106	1.29908	0.36556	1.19447	1.38346
XM_013973466.1	0	0	0	0.017886	0.0302659	0.0220197
XM_013967421.1	1.38335	0.492809	0.681936	0.689464	0	1.15585
XM_005683542.1	3.03053	3.13815	6.8012	1.99466	4.18801	0.945348
XM_005699960.2	0.0935168	0	0.271589	0.162549	0	0.0888891
XM_013974576.1	0.000438879	0.950061	0.000436957	0.00043262	0.000434349	0.00041922
XM_005695131.2	2.22518	1.33016	2.22252	1.84114	1.44901	1.9746
XM_013970186.1	9.83414e-07	0.00137698	0.00132783	0	2.23721e-06	0.00135233
XM_005676708.2	0.802144	0.779741	0.737704	0.795302	0.672742	1.06001
XM_005689230.2	3.64	3.61691	3.22714	3.88187	3.6999	3.3955
XM_005687666.2	0.000950268	0.268742	0.498396	0.21797	0.374391	0.163645
XM_013963969.1	14.882	14.7672	13.9557	14.0605	15.4653	13.3287
XM_005691247.1	1.41256	1.22722	1.7225	1.21783	1.2575	0.82373
XM_013962974.1	5.10385	5.06731	6.62961	4.90402	4.75579	4.59956
XM_013971888.1	4.12479	6.89222	5.47108	4.50106	4.40911	4.81148
NM_001285690.1	46.4736	42.4376	47.8663	41.2739	42.5747	41.808
XM_013976277.1	10.9529	16.4312	12.319	14.1119	11.6271	11.8251
XM_005693315.2	0.153588	0.203985	1.02021	0	0.0431221	8.90209e-06
XM_005698856.2	0	0.0475311	0.189647	0	0.0964014	0
XM_005686858.2	4.6768	2.80055	3.19187	4.13981	4.59777	4.37127
XM_005681439.2	2.55253	2.97691	3.08159	2.34108	1.67736	2.69995
XM_013976487.1	2.85787	3.38778	2.8783	3.1681	3.23581	3.41838
XR_310296.2	3.11023	2.62659	1.93371	4.18854	4.3124	3.61182
XM_013976158.1	3.91699	3.73801	1.52882	2.50901	1.93196	2.80503
XM_013977049.1	0	0	0	0	0	0
XM_013972772.1	28.9123	27.1034	31.6431	26.7558	28.7575	30.8294
XM_005698551.2	18.7118	19.6878	21.4449	19.778	18.031	30.8491
XR_001296792.1	0	0.352855	0	0	0.77746	0.000198651
XR_001296702.1	0.288174	0.384757	0.911473	0.000269448	0.86788	5.17878e-05
XM_013968576.1	0.247365	0.0474283	0	0.113649	0.144284	0.419356
XM_013975812.1	0	0	0	0.0769701	0	0
XM_005683571.2	8.51873	5.52015	4.89666	6.38691	6.87995	5.83545
XM_013963932.1	8.75714	12.7898	10.383	11.0597	10.0344	8.64611
XM_005694980.2	36.751	40.2745	41.155	41.6365	40.5546	44.2527
XM_005675666.2	146.29	140.546	122.026	152.907	149.996	143.769
XM_005681752.2	0.00105849	0	0.00103678	1.0317e-05	0.31062	9.14352e-06
XM_013973303.1	19.6294	15.0517	13.9625	15.0031	14.4495	14.8537
XM_005696599.2	0	0	0.520113	0.476744	0.774793	0.269004
XM_005693662.2	0.207893	0.347238	0.669554	0.210507	0.240263	0.181341
XM_013962943.1	0	0.147154	0.0951406	0.196664	0.0676828	0
XM_013976465.1	1.81254	1.92342	2.20375	2.00244	2.88829	2.00986
XM_005689843.1	0	0	0	0	0	0
XM_013969629.1	17.9757	23.2037	20.1132	22.2258	19.6205	27.6833
XM_013972148.1	2.57125	1.75224	2.85649	2.51986	2.85054	3.4204
XM_013964551.1	15.0551	11.5669	11.4121	13.4154	15.2514	13.3701
XM_005675993.2	1.28988	2.73312	0.980345	2.6698	0	0.257087
XM_013971854.1	0	0	0	0	0	0
XM_013962431.1	43.2952	36.2525	43.4422	38.9819	35.0076	43.5078
XM_013963948.1	3.26598	2.77512	3.7647	3.23135	2.96249	3.6044
XM_013976471.1	7.66968	5.47291	6.16395	5.46115	4.8542	6.45035
XR_001296683.1	1.64014	5.63836	4.37318	5.15866	2.04362	6.28005
XM_013970366.1	1.08942	1.59505	2.59934	1.98377	1.89808	6.32895
XM_005681064.2	114.136	112.877	109.359	123.669	112.69	107.782
XM_005698791.2	7.46551	6.45013	5.96238	7.9505	8.89029	7.72444
NM_001285705.1	0	0	0	0	0	0
XM_013972374.1	0.198459	0.737426	1.03061	0.608859	0.440178	0.958703
XM_013970072.1	0.107008	0.488938	0.280913	0.378592	0.529703	0.103396
XM_005700047.2	3.31371	4.88827	3.76153	3.2387	2.09035	7.32817
XM_005677406.1	174.432	164.338	158.88	204.896	172.89	196.378
XM_013964545.1	8.64226	6.24701	7.19431	6.39128	7.12344	7.80541
XM_013971660.1	0.20634	0.0651052	3.21562	0.15698	1.06345	1.0295
XM_005677587.2	5.56893	5.46885	5.8414	9.00752	8.70842	5.18999
XM_005686190.2	9.82309	8.10086	9.23464	8.98444	9.35154	8.70252
XM_013966055.1	1.74256	1.47103	1.7581	2.04148	2.23383	1.3423
XM_013976665.1	0.515397	1.92165	3.8433	0	0.886783	0.847282
XM_005697416.1	0.297916	0.0749577	2.38849	0.000379846	1.76746	0
XM_013972194.1	0.805574	1.79653	1.26108	1.31201	0.570003	2.56399
XM_005701397.2	0	0	0	0.0745457	0.031532	0
XM_013968629.1	4.64617	5.94173	4.68062	6.70168	4.9248	5.79003
XM_013967508.1	3.1911	4.81918	3.39075	4.3618	2.89101	5.29337
XM_005687727.2	27.6105	24.7098	24.4291	29.1282	28.1646	27.1262
XM_013966511.1	2.461	3.3178	0.000685218	3.51094	0.0073995	1.84943
XM_013972349.1	30.4357	28.7037	34.8636	32.729	26.5566	32.0952
XM_005680026.2	16.749	21.5453	18.8148	23.3785	24.7529	21.6429
XM_005687977.2	22.1321	20.8017	23.3723	22.2041	22.3577	24.3121
XM_005686719.2	11.1538	11.1801	15.377	8.25276	8.60057	12.4288
XM_013963091.1	32.904	35.7131	33.0288	33.7934	27.0748	33.1001
XM_005695357.2	0	0	0	0	0	0
XM_013968356.1	70.4343	66.8162	70.9396	70.1515	68.804	72.7119
XR_001297307.1	0.236714	0	0	1.24094	0.517804	1.25008
XM_005686604.2	57.9646	27.0981	34.3907	27.523	41.6631	28.915
XM_005700537.2	0	0	0.410796	0	0.114954	0
XM_013974920.1	1.12898	0.991748	0.816359	0.785166	1.30598	0.837267
XM_013970777.1	2.03105	1.54915	2.0771	1.77701	0.797132	2.14161
XM_005689757.1	0	0.0606056	0	0	0	0
XM_013963473.1	0	0	0	0	0	0
XM_013968635.1	0	0.360531	0.483817	0	0.371614	0.898394
XM_013976724.1	10.9987	14.5291	16.1929	10.3444	19.0493	13.3156
XM_005697573.2	2.46104	0.543681	0.883186	2.12013	2.23554	1.12057
XM_005674807.2	16.0833	10.1726	14.5478	12.3856	13.4037	11.6004
XM_005697630.2	11.86	12.3072	9.97105	12.5676	10.1145	13.2083
XM_005699840.2	6.8714	9.69672	9.48128	8.90768	8.57579	8.27325
NM_001285638.1	0.311404	0.28817	0.129065	0.117083	0.198472	0.191876
XM_005700059.1	0	0.0476344	0	0	0	0
XM_013963705.1	0.234862	0	0.922233	0.606466	0.679925	0.00525094
XM_005684957.2	4.24622	2.93459	5.86704	5.63496	4.91932	8.74312
XM_005699792.2	65.309	75.965	70.3162	77.1497	72.0423	71.7762
XM_013971638.1	13.7094	18.2314	17.0393	14.0147	9.71794	13.5758
XM_005677599.2	0	0	0	0	0.0005846	0
XM_005676481.2	0	0	0	0	0	0
XM_013970966.1	7.81935	5.9527	6.86756	7.4586	6.89599	7.06981
XM_013962733.1	0.19702	0.127302	0.295347	0.227558	0.0641759	0.404401
XM_005685589.1	0	0	0	0	0	0
XM_005674817.1	0	0	0	0	0	0
XM_005687981.2	3.38829	2.53774	4.41545	1.5446	3.06665	2.17474
XM_013968298.1	0	0	0	0	0	0
NM_001285642.1	0.027706	2.2404	4.53197	2.25863	0.181565	0.913333
XM_005693228.2	26.3024	21.9795	20.9856	25.6759	25.7909	23.9492
XM_013964436.1	4.88314	7.87565	7.67511	6.12557	4.97523	6.09553
XM_013970508.1	0.860714	0.73411	0.878053	1.00054	1.45626	0.941913
XM_005701993.1	0	0	0	0	0	0
XM_013970941.1	34.2936	27.1465	23.7716	28.6158	29.6994	25.2401
XM_005675810.2	6.47397	11.7147	6.52659	7.80243	4.53856	9.1986
XM_005682220.1	0	0	0	0	0	0
XM_005680836.2	0	0.0592141	0	0	0.120631	0
XM_005697563.2	24.1297	19.1397	17.5288	22.9187	24.2558	17.6231
XM_005701067.2	26.8516	15.5896	17.8827	20.1842	16.1869	25.5138
XM_013970693.1	16.6743	20.0566	15.9234	19.8709	13.5306	20.0445
XM_013969700.1	0	0	0	0	0	0
XM_005697599.2	0.364401	0.35437	1.04693	0.0972914	0.46635	0.3724
XM_005680297.2	5.15341	4.49911	4.40183	4.06927	4.62511	2.73311
XM_013963719.1	3.38187	1.2551	0.909064	0.332875	1.19866	1.01513
XM_013970423.1	0	0.922922	1.14933	2.60805	1.40642	2.94831
XM_005687682.2	45.9011	46.5211	45.8763	45.8669	53.9988	41.068
XM_005688848.2	17.7886	12.8471	6.9706	13.8534	12.3859	7.26596
XM_013967321.1	28.3953	24.0747	23.2567	22.6921	30.7283	23.8104
XM_013971402.1	0	0	0	0	0	0
XM_013974544.1	0.0671563	0.152964	0.0578149	0.0518974	0	0.0638555
XM_005690881.1	1.52887	1.77373	1.94462	3.0678	3.2858	1.64269
XM_013968278.1	3.48291	3.36325	2.89743	3.75184	4.18063	3.71899
XM_013964284.1	0.140175	0.265145	0.973581	0.239842	0.0677017	0.196612
XM_013968627.1	4.96025	4.88841	10.5538	3.40958	4.64565	4.70031
XM_005676473.2	1.18716	0.940985	1.50247	2.04896	0.562473	1.45776
XM_013973951.1	5.7356	3.18752	5.80286	4.78388	5.12147	4.19076
XM_013967792.1	102.049	84.6627	86.1645	100.301	102.292	95.0922
XM_013970139.1	11.1921	14.6482	14.234	14.2474	12.2611	15.4884
XM_013976240.1	17.1833	14.6896	12.9087	17.4637	16.6604	15.1413
XM_013966734.1	1.05006	0.98787	1.47703	1.11905	1.26485	1.02946
XM_013967683.1	9.94155	7.72947	8.10827	6.87505	9.64627	7.97613
XM_005690895.2	4.07055	2.75514	5.81743	2.73427	4.838	3.61705
XM_013971781.1	0.024371	0.0712754	0	0.0564624	0.0238779	0.0463137
XM_005695753.2	2.87797	2.75522	3.21634	2.16094	2.85371	2.19605
XM_005699359.2	1.51711	1.17289	1.48205	0.777567	1.81968	2.39067
XM_013964854.1	11.8345	0	7.81136	5.96359	8.40458	9.15784
XM_013969115.1	0.469336	0.580714	0.494894	0.638289	1.31898	0.849474
XM_013964941.1	0	0	0	0	0	0
XM_013977312.1	0.843946	0	0.317618	0.287425	0.405818	0.3141
XM_013976783.1	0.199887	0.173355	0.399855	0.000112412	0.187873	0
XM_005687116.2	4.24085	3.52498	4.68099	2.89757	3.50971	4.97971
XM_005679993.2	9.40139	10.7843	12.0652	11.311	8.30003	12.0454
XM_013968242.1	32.8455	31.303	28.8367	32.8017	35.3812	33.2094
XM_005681151.2	0.157324	0.140777	0.38192	0	0.147992	0.428354
XM_013965501.1	0	0	0	0	0	0
XM_013966521.1	7.07769	8.9663	8.00875	9.18263	9.79316	8.76264
XM_013973945.1	5.06465	8.93153	5.0301	5.95635	5.5709	5.25388
XM_013963354.1	0	2.01256e-05	0.000425653	0	0	3.36574e-05
XM_013972542.1	8.39046	6.74787	12.0692	4.75784	6.045	6.57129
XM_005701767.2	0	0	0	0	0	0
XM_005680285.2	26.3982	24.2772	24.5213	30.8314	22.0658	30.9841
XM_005692140.2	0.17414	0	0.223557	0.0804034	0.0680241	0
XM_005698084.2	0.51603	0.712668	0.330918	0.127552	0.863353	0.523037
XM_013969349.1	16.2197	11.1153	11.4486	12.4035	12.4949	13.3381
XM_005683010.2	0	0	0	0	0	0
XM_005693532.2	0.459509	0.54394	0.834804	0.555689	0.671517	0.510521
XM_013965627.1	2.38465	3.20325	2.89263	2.38637	2.59601	2.74528
XM_005689112.2	14.8101	11.5647	12.7432	13.5779	11.575	11.075
XM_013968219.1	11.2477	9.37899	8.50185	10.6948	12.151	9.864
XM_013975693.1	62.8682	63.7126	51.2791	61.4929	59.033	63.724
XM_013971482.1	14.9846	16.4401	13.2863	17.2024	15.5107	14.9107
XM_005693806.2	0	0.0329056	0.0436303	0	0	0.0321705
XM_013977107.1	7.55854	10.805	15.9017	7.55297	8.67962	8.31452
XM_013964039.1	0	0	0.000200492	0	0.000197968	0
XM_005699611.2	2.42285	3.1036	4.08387	3.16727	2.84149	2.9795
XM_005699989.1	0	0	0	0	0	0
XM_013970911.1	0.886066	0.96379	1.11363	1.06187	1.24629	1.01416
XM_005696617.2	6.74913	7.98642	9.07022	16.5819	8.04457	10.6083
XM_013976187.1	0.117782	0.392752	0	0.134857	0.114167	0.055283
XM_005675427.1	26.6613	20.3417	16.858	25.8441	26.6718	21.5744
XM_013971319.1	1.43872	0.863983	2.1721	1.23475	0.730996	1.31138
XM_013969897.1	17.429	19.527	19.1165	14.7986	18.1419	13.1598
XM_005680299.2	4.08618	3.44434	3.98147	3.62033	3.62923	3.2291
XM_013968283.1	1.70468	0.000319764	2.20769	0.886649	0.841772	0.000261166
XM_013977117.1	20.6242	29.7783	22.8521	21.986	21.5567	23.0843
XM_013966965.1	0.192118	0.349025	0.172569	0.298327	0.3551	0.251265
XM_005697271.2	0.643067	0.461003	0.097516	0.0163016	0.132027	0.277049
XM_013970710.1	0.930814	1.26995	1.78198	0.342634	0.950299	0.565201
XM_013962624.1	0.00073596	0.00544819	0	0.00300994	0.00387302	0.0461782
XM_013970888.1	3.85258	5.12704	4.77166	3.53323	4.41283	4.16513
XM_013966116.1	5.52334	7.03166	6.96755	4.6496	4.37208	6.01132
XM_005696291.2	2.79473	1.74279	2.91818	3.77583	1.9018	2.30911
XM_005684734.2	17.7027	17.5221	16.5455	13.7832	19.136	15.4192
XM_013976984.1	0.145402	0.123701	0	0.413537	0.143033	0.265035
XM_005693694.2	0.548596	0.212724	0	0.268675	0.196632	0.333163
XM_013971210.1	3.79431	3.18917	4.13227	3.51592	4.34116	4.15868
XM_005685712.2	5.78331	4.51913	9.80369	7.23464	8.45845	8.37505
XM_013967422.1	0.384191	0.254228	0.00012492	0.000240333	0.000242416	0.218848
XM_005675437.2	0.833791	0.612977	0.966243	0.686325	1.16146	0.450276
XM_013971305.1	4.59587	5.44545	5.05938	5.00207	4.63666	4.60061
XM_013962612.1	0	0	0.000412159	0	0.990115	0
XM_005697099.2	0.0848804	0.0795088	0	0	0	0
XM_005675281.2	42.6256	33.1074	29.032	45.3169	43.3201	42.1882
XM_013969024.1	0.0743149	0.292761	0.241414	0.173059	0.237758	0.124234
XM_005683068.2	5.96975	7.80303	6.11496	8.81343	5.16426	8.42803
XM_013967228.1	1.46787	0	0.31596	1.14129	0.664986	0.492336
XM_013970185.1	0	0	0.000219634	0	0.000102665	5.31846e-05
XM_005688547.2	9.98054	9.19176	8.55661	9.23106	10.826	8.87709
XM_013965933.1	0	0.00153504	0.0315164	0.000330892	0	0
XM_013965635.1	1.26851	1.63697	1.49349	0.698152	1.24308	1.49631
XM_005696304.2	42.616	45.2535	47.1787	54.8686	50.2551	51.7871
XM_005699262.2	0.614624	0.309866	0.457792	0.626902	0.54843	0.407861
XM_005681812.1	0	0	0.144766	0	0	0
XM_013969550.1	3.65402	3.30499	2.77439	3.39598	2.55972	1.6958
XM_005691155.2	0	0.130004	0.529014	2.30406e-06	0.255575	0.162431
XM_005701866.2	0	0	0	0	0	0
XM_005696285.2	0.126211	0.0904958	0.135697	0.132538	0.189838	0.217492
XM_013966870.1	185.254	240.367	204.759	219.146	203.694	201.559
XM_005685412.2	1.69515	1.8621	2.06774	1.62942	1.92512	1.55164
XM_005699233.2	4.94656	3.79407	5.53816	5.07907	5.1383	5.40723
XM_005688557.2	6.24364	7.63838	7.04147	7.32064	6.38246	7.11062
XM_005696271.2	4.71427	2.66345	4.78632	5.4788	5.06017	4.39456
XM_013962559.1	20.2438	23.4388	19.7118	23.0567	23.61	21.3695
XM_013975606.1	0.283582	0.708708	0.244993	0.395335	0.393928	0.366336
XM_005699691.2	0.064943	0	0	0	0	0
XR_001295652.1	0.288349	0.556138	0.496384	0.307758	0.251608	0.604248
XM_005680345.2	0.00631485	0	0.00633106	0.0064597	0.00662321	0.00605306
XM_005692620.1	0.991576	1.33648	0.681759	1.30782	1.17564	1.67592
XM_005701318.1	0	0	0	0	0	0
XM_013966313.1	6.24234	3.78024	6.25315	4.31697	4.51333	4.48327
XM_013965629.1	1.45146	1.57902	2.87509	1.12659	1.70473	2.22327
XM_013975926.1	18.3119	15.0755	24.441	19.3414	19.256	20.284
XM_005680790.2	29.8577	24.1297	22.6409	25.8053	28.7649	25.6196
XM_013963963.1	1.31353	0.113253	0.902259	1.20629	0.903287	0.767092
XM_005674712.2	0.154899	0.527771	0.654266	0	0	0
XM_005701626.2	0	0	0	0	0	0.0582009
XM_005688446.1	0	0	0	0	0	0
XM_005677310.1	0	0	0	0	0	0
XM_005696119.2	1.64184	1.08553	0.744013	0.893543	1.81516	1.69328
XM_005676781.2	4.96482	7.70202	3.97602	4.04773	4.33301	4.90932
XM_005689247.2	0.39128	0.316633	1.05068	0.328321	0.534523	0.268895
XM_005676053.2	4.36536	2.53699	1.30191	2.57686	3.73481	2.50458
XM_005689840.2	5.91162	5.82016	3.82625	6.62903	4.05895	5.11321
XM_005699170.1	4.4799	2.5721	6.09671	8.66034	4.39186	4.47213
XM_005679730.2	7.14089	6.26006	7.02203	4.94738	8.48808	3.73181
XM_005688044.2	0	0	0	0	0	0
XM_013966303.1	0.561849	0.598346	0.506619	0.523678	0.420587	0.70176
XM_005701077.2	0.716193	0.272745	0.000319742	0	0.000158453	0
XM_013975954.1	83.9641	114.71	90.1019	102.373	88.4096	94.0571
XM_013963536.1	25.297	28.2676	25.47	32.1398	29.503	28.317
XM_013967200.1	0.465567	7.45424e-05	0.0421674	0	0.00219929	0.488112
XM_013962870.1	3.7311	5.72256	4.39167	3.94274	3.84063	5.21916
XM_005679254.2	2.07412	1.75129	0.798473	1.38553	1.0994	1.83646
XM_013967175.1	43.0151	34.2053	47.1478	40.5291	31.8049	44.9886
XM_005692390.2	3.39358	2.92141	3.46562	3.50719	2.80692	3.39843
XR_001295864.1	0.0036351	0.00164783	0	0.00355802	0.235621	0
XM_005694625.2	1.01663	0.531405	1.16019	1.23502	1.63977	0.665123
XM_013967092.1	18.2292	14.2305	16.4847	17.683	17.4878	16.4599
XM_013970071.1	0	0.627568	0	0.513025	3.40269e-05	0.249466
XM_013972485.1	0	0	0	0.0548887	0	0.107049
XM_013971663.1	24.162	35.8415	26.8571	28.2528	31.1588	29.5922
XM_013967169.1	0	0.0104687	0	0	0.0105628	0.0101716
XM_013970790.1	0	0	0	0	0	0
XM_005676588.2	23.1491	27.2436	24.0044	29.1305	25.9831	21.9574
XM_005700147.2	0.981918	1.14606	1.05114	1.04221	1.14678	1.08927
XM_013968472.1	9.77196	6.11218	5.09688	6.35711	5.2221	8.39388
XM_013972197.1	6.61448	6.21567	8.70152	4.14962	5.89771	6.0141
XM_013976666.1	0.603944	0.609096	0.591982	0.42488	0.574886	0.383393
XM_013968324.1	0.101296	0.219353	0.105258	0.0825377	0.169473	0.0580415
XM_005682100.2	16.4	21.7134	19.9508	20.0785	17.7774	16.5396
XM_013969334.1	0.000574898	0.000395245	1.07649e-05	0.394074	2.6382e-05	0.156155
XM_005696762.2	0.083193	0	0	0.99786	0	0
XM_013966483.1	11.9245	10.2676	10.9817	10.4884	10.5446	10.8484
XM_013970339.1	2.79479	0.833068	3.68497	1.73702	2.49574	1.61882
XM_005687970.2	0	0	0	0	0	0
XM_005691060.2	0	0.196198	0.538645	0.991866	0.210827	0.405765
XM_013975475.1	53.2461	43.8688	47.9742	50.2105	49.3912	46.633
XM_005678247.2	2.12922	1.73655	4.08914	3.27159	2.65194	2.85345
XM_005688755.2	35.5182	31.3683	28.4364	33.6389	37.4837	34.2401
XM_005678922.1	51.5548	42.0711	41.647	48.5276	46.7582	45.0258
XM_013966923.1	0.113506	5.10498	0	0	3.87269	0
XM_013974415.1	12.4242	15.9758	18.6659	14.88	14.1956	16.0147
XM_005681503.2	10.5859	6.35392	10.2515	7.38792	8.22486	7.73703
XM_005684219.2	6.67392	9.30877	8.38207	10.2645	9.73603	10.1794
XM_005695021.2	0	0	0	0	0	0
XM_013972778.1	0.000497928	0	0	0	0.000259756	0
XM_013968408.1	20.1169	17.5066	14.7073	16.9237	18.9964	17.1138
XM_013970395.1	0.91887	1.60594	1.33619	0.969879	0.754011	1.33004
XM_005688074.1	1.36329	0.804357	0.694496	1.08044	1.3762	0.906731
XM_005678374.2	105.516	93.1957	81.7234	45.8515	79.5422	76.4246
XM_013969209.1	0.438574	0	0.868828	0	0.689604	1.33159
XM_013974923.1	7.12734	9.57087	6.14451	7.8638	7.40368	6.18482
XM_005700534.2	2.30079	1.68421	2.64213	2.65144	3.13317	3.59903
XM_005678257.2	104.005	64.8243	93.4598	73.4621	97.6793	86.8608
XM_013975469.1	8.49347	6.77733	8.02415	6.8537	7.18993	7.08526
XM_005685812.2	3.96671	4.8091	3.28974	2.87196	5.58972	4.87516
XM_005677976.2	0.0958846	0.360356	0.351893	0.018565	0.219781	0.0609191
XM_005697806.2	4.87957	3.95464	2.96817	4.78687	3.59221	1.84565
XR_001297026.1	0	0	0	0	0	0
XR_001296336.1	0	0	0.406137	0	0	0.438826
XM_013965318.1	6.93577	7.43986	6.59639	7.07107	6.51903	6.09608
XM_005675502.2	4.23681	3.81026	2.53708	2.70824	4.02969	3.72391
XM_005701017.2	2.48796	1.44646	1.88408	0.452438	1.99805	2.04417
XM_005699222.2	0	0	0	0	0	0
XM_013974401.1	4.69048	5.52024	5.62588	4.14672	4.92817	4.81497
XM_005676482.2	0	3.18235e-06	0	0	0	1.41002
XM_005702140.2	5.15427	3.98418	4.73009	4.35956	3.94664	4.11542
XM_005689356.2	11.7167	7.72295	5.90837	8.27494	10.235	8.76108
XM_005677988.1	50.7698	44.6892	30.0071	68.5954	44.6422	67.7594
XM_005699470.2	13.1275	10.2398	11.3142	13.2131	12.1829	13.516
XM_005678346.2	4.68012	2.67197	1.96497	5.92546	5.81561	4.35855
XM_005688148.2	21.0283	27.3952	19.7424	24.4595	21.18	21.5916
XM_005701480.1	0	0.0587382	0.0783046	0.0706553	0	0
XM_005676648.2	0	0	0.000939785	0.00109448	0.000861471	0.000965298
XM_005692276.2	9.70533	14.7815	11.215	13.6326	11.3633	13.8844
XM_013977278.1	0	0.69043	0.318244	0	0	0
XM_013974902.1	0.000137661	4.03799e-05	4.82595e-05	3.9882e-05	4.73123e-05	0.000111524
XM_013962464.1	27.9423	23.961	23.022	26.9651	30.6583	28.0372
XM_013971953.1	3.00959	3.59903	3.12993	2.97128	2.2701	3.30188
XM_005680486.2	2.95646	4.56303	3.46404	5.52164	6.42547	5.74539
XR_001297010.1	0.0533952	2.22704e-05	0.0751386	0.225189	0.141824	0.0658162
XM_013968586.1	0.298192	0.0642207	0.383119	0.267866	0.29136	0.0941539
XM_013965322.1	6.49123	6.38105	7.35425	5.4835	6.628	5.1395
XM_005699801.2	2.25281	3.85887	9.17636	3.72091	2.82327	3.26794
XM_005690162.2	0	0	0	0	0.110555	0.0886152
XM_005678744.2	0	0.000225401	0.287978	0.0336826	0.131633	0.118278
XR_001296769.1	0	0	0	0	0	1.33684e-06
XM_013970424.1	0.521203	0	0.349356	0.592657	0.83944	0.589983
XM_005700847.2	0	0	0	0	0	0
XM_005679556.2	0.0742197	0.160207	0.192375	0.120757	0.0729355	0.141521
XM_005691341.2	2.06719	2.86627	3.25649	2.26577	2.18606	2.53165
XM_005694197.1	0.125535	0.0403192	0.214172	0.192748	0.122327	0.0790329
XM_005684772.2	12.4664	7.93632	10.501	5.54313	3.09637	6.95801
XM_013969217.1	0.153173	0.209235	0.245218	0.776898	0.165102	0.382859
XM_013971536.1	7.52621	9.02627	6.48643	7.68336	7.44295	8.1744
XM_005682885.2	12.8653	14.2791	16.8094	12.7425	14.2449	12.4759
XM_005697305.2	0.374211	0.229359	1.23219	0.235506	0.306374	0.20806
XM_005679520.2	4.25648	4.68545	4.96109	4.1835	4.00395	4.43028
XM_013968713.1	1.14181	7.26157	4.93973	2.0938	10.9407	11.5574
XM_005680455.1	0.131235	0.0622402	0.0830342	0	0	0.0614528
XM_005691355.2	12.4427	11.9166	11.4707	11.1603	13.0185	12.0551
XM_005689975.2	0.800452	0.691177	1.37349	0.788458	0.695969	0.927861
XM_013967684.1	17.6846	15.6315	15.7834	16.2528	15.8513	15.3717
XM_013972388.1	46.9107	35.7746	37.1625	35.9599	43.3525	31.2809
XM_013970297.1	38.4019	48.2199	34.8252	42.8251	32.993	45.5715
XM_013974741.1	5.86154	3.69693	26.155	1.45306	1.74199	2.35064
XM_005685125.2	41.776	36.0957	39.6955	47.402	37.9753	39.9034
XM_013969386.1	0.151117	0.234789	0	0.387788	0.155916	0
XM_013972013.1	1.99703	2.00337	2.60736	1.36103	1.51973	2.03266
XM_013964946.1	13.8184	15.7133	12.2775	14.3757	13.5053	15.1165
XM_013963663.1	0.0168641	0.0495714	0.0436692	0.0391706	0.0331237	0.0481998
XM_013969207.1	0	0	0.000128926	0	0	0
XM_013973776.1	2.93857	3.20744	3.98097	3.44754	3.60846	3.66308
XM_013968895.1	0.0413659	0	0.134554	0.0118124	0.0303911	0.0988638
XM_013966228.1	0.287744	0.198134	0.315696	0.189392	0	0.0388288
XM_005676660.2	1.9379	1.24347	0.491011	0.269936	1.23105	0.569391
XM_005678055.1	10.579	7.86025	10.1545	9.23265	10.3569	7.94631
XM_005690788.2	12.9623	15.3135	12.9799	15.639	13.7615	14.6817
XM_005686673.1	0	0	0	0	0	0
XM_005689881.2	2.21418	1.95713	3.67694	4.49609	3.03985	2.76573
XM_013974755.1	8.46669	8.29297	7.11574	9.85175	6.51864	7.35454
XM_005676706.2	0.0488179	0.0732291	0.124523	0.224338	0.140553	0.26836
XM_013965076.1	61.0837	54.8238	48.4742	66.6555	62.5675	61.6619
XM_013976761.1	6.2071	5.44616	6.24543	5.44255	5.75693	5.28407
XM_005695703.2	0.345122	0.255039	0.168224	0.26126	0.348308	0.197858
XM_005685131.2	364.712	356.403	305.108	321.896	328.454	336.721
XM_005700966.2	3.5373	3.09629	1.81605	3.86115	3.72408	3.47279
XM_013975986.1	27.7114	35.6296	29.7219	33.3407	28.048	32.4004
XM_013973501.1	0	0.18317	0.192849	0	0.228733	0
XM_005698211.2	28.5604	20.852	21.7749	23.2526	25.0945	24.5977
XM_005700792.2	0	0	0	0	0.819579	0
XM_013971506.1	1.04101	1.15362	1.50237	1.14945	1.34071	1.10551
XM_005695764.2	69.6736	45.7737	45.3606	65.295	60.031	56.057
XM_013975213.1	0.0104998	0	0	0	0	0
XM_005697738.2	0.812009	2.26581	1.25231	0.868705	0.98575	2.13133
XM_013963772.1	49.8822	42.5345	31.0218	36.9227	30.9058	34.4239
XM_005689137.2	12.9952	9.40564	12.4971	14.0733	9.59375	11.3598
XM_013976589.1	2.68746	2.15917	2.13978	2.05501	2.40991	2.4492
XM_013973196.1	0	0.0165084	0	0	0.0166393	0
XM_005682090.2	0.294253	0	0.39622	0.230981	0.191526	0.442523
XM_005694023.2	55.9231	57.2369	47.3696	54.4513	54.1386	53.8557
XM_013976408.1	14.7416	13.2328	12.8347	13.6121	13.8331	14.5027
XM_005697276.2	11.8818	11.3654	15.4201	14.0635	15.3259	13.8409
XM_005683837.2	0.654848	5.97481	4.50488	3.19877	3.93466	3.91873
XM_013966962.1	25.8594	19.3858	21.6836	21.8243	25.5546	20.3587
XM_005678648.2	18.9754	14.5461	18.2679	17.0052	18.2708	16.2411
XM_005685279.2	3.27941	5.08716	0.403096	2.83852	2.2029	3.24681
XM_013976965.1	9.71252	8.48363	8.91239	6.61611	9.2053	6.70165
XR_001296813.1	1.43236	4.04943	2.07635	3.17956	2.15585	1.59442
XM_005680677.2	7.81335	7.55885	7.33035	7.76421	8.23295	7.52087
XM_005693736.2	0	0	0	0	0	0
XM_013970624.1	3.65931	4.42712	5.46652	4.33831	4.66489	3.08259
XM_013971538.1	1.29198	1.70465	2.23194	0.893576	1.46586	1.30483
XM_005695712.2	18.6155	16.1347	17.2099	16.9257	18.5709	18.6649
XM_005693085.2	0.100644	0.17161	0.259593	0.145693	0.0492919	0.143405
XM_013970519.1	0	0.455725	0	0	0	0.336662
XM_013977244.1	0	0	0	0	0	0
XM_005693104.2	10.8113	6.19545	8.24415	12.5374	9.74834	11.8845
XM_013976987.1	6.90492	8.72124	10.1063	5.77034	5.03327	8.35679
XM_005674931.1	9.71135	5.45655	7.9275	5.49177	6.7062	6.21878
XM_013973145.1	0.994353	1.02934	0.616414	0.712543	1.0382	0.811652
XM_005697588.2	2.02657	0.715712	1.72174	2.48599	1.74468	0.302977
XM_005675477.2	15.0918	13.4508	13.3967	13.1338	14.6968	11.4988
XM_005686069.2	0	0	0	0	0	0
XM_013976806.1	0.182072	1.09818	0.190707	3.21546e-05	0.191536	0.147713
XM_005686669.1	0	0	0.0151316	0	0.103967	0.0546936
XM_013968293.1	5.13816e-05	3.53177e-05	4.88431e-05	0	0.718598	3.56722e-05
XM_013968171.1	0	0.0136408	0	0	0.039142	0.0120491
XM_013967844.1	2.56229	3.64307	2.99636	2.11487	2.82133	3.03563
XM_013968690.1	43.8411	50.3823	49.8548	57.0352	58.2793	40.1432
XM_013970652.1	0.483058	0	0.367533	0.313164	0.253802	0.23127
XM_005693428.2	50.9009	33.439	38.0913	55.0145	48.5499	46.1013
XM_013975051.1	0.0412988	0.0202676	0.0403165	0.0119127	0.0407006	0.0842114
XM_013965492.1	0	0	0	0	0	0
XM_005691567.2	473.568	391.688	380.12	480.371	428.787	488.202
XM_005691202.1	2.77435	2.47756	2.9997	3.3153	2.58888	3.13746
XM_013966564.1	1.28469	0.569963	0.951958	0.0457099	0.79099	0.724019
XM_013974009.1	0.818702	1.46115	0.257395	0.3542	0.607764	0.241206
XM_005691414.2	3.23374	3.90257	4.14353	4.19155	3.57428	2.71968
XM_013967832.1	2.28046	3.4313	2.31073	4.12997	1.55429	3.01321
XM_005682602.2	6.5776	5.72714	7.28233	4.27233	3.40985	4.37946
XM_013974329.1	1.16897	1.14134	1.48068	1.04335	1.24647	1.06998
XM_005691577.2	8.22295	5.82426	7.19372	12.193	6.39113	7.91158
XM_005690272.1	0	0	0	0	0	0
XM_005685258.2	10.8907	13.5576	15.8307	14.7379	19.2485	8.73998
XM_005680793.2	9.87455	8.39509	8.23363	9.04252	9.42397	9.05458
XM_005678021.2	7.63368	5.30579	9.2966	5.09461	8.83932	4.30599
XM_005694514.2	0.133677	0.102894	0.351673	0	0	0.4538
XM_005689588.2	0	0.0987305	0.29021	0.095103	0	0
XM_013974127.1	0.75207	1.70442	0.000717442	0.572383	0.000581152	0.673861
XM_005684543.1	0.479596	0.57991	0.434847	0.44572	0.722397	0.35041
XM_013962447.1	0.36129	0.364193	0.340152	0.2153	0.3031	0.560338
XM_013976818.1	0	0	0	0	0	0
XM_013972684.1	2.5514	4.24513	3.77105	2.95278	3.02299	3.28247
XM_013969866.1	0.0209342	0.0409108	0.108208	0.0971136	0.0410654	0.179239
XM_013970951.1	0.149943	0.267875	0.225622	0.173657	0.0979207	0.189922
XM_005690568.1	0.588911	1.34658	1.42037	0.876569	0.799168	0.718679
XM_013971267.1	100.047	83.9368	86.6629	89.5243	91.2659	91.9906
XM_005684873.2	3.19532	4.10924	3.52274	3.31121	3.31474	2.79024
XM_005679919.2	7.29433	5.26101	6.43648	7.45859	7.74945	8.21168
XM_013966559.1	1.69572	1.84382	1.44313	2.12763	2.30594	2.72671
XM_005694827.2	23.9581	19.3404	18.9658	22.116	21.9017	21.8118
XM_005677617.2	15.618	17.0609	17.3756	17.1757	17.5697	16.4704
XM_013976862.1	0	0	0	0	0	0
XM_013976094.1	1.67222	1.39852	2.65444	1.51495	1.53796	2.11227
XM_013965442.1	0	0	0	0	0.064982	0
XM_013973767.1	11.4057	9.84833	12.0331	9.90556	11.558	9.83286
XM_005693450.2	0.504222	0.443545	0.149291	0.312223	0.5631	0.805659
XM_005683408.2	44.9476	45.4716	43.6581	45.204	49.7404	48.2862
XR_001296420.1	1.81874	2.53353	1.9161	2.82445	2.97631	2.12855
XM_005675053.2	22.8341	17.6445	18.8312	18.7466	21.3237	20.8871
XM_013967383.1	8.50725	7.96301	8.74564	7.52351	8.12695	8.95756
XM_005686114.1	8.27431	10.5399	14.5597	8.92418	8.00051	10.2648
XM_013968399.1	0.352078	0.084688	0.112511	0.253214	0.385706	0.415291
XM_013966807.1	0.116786	0.136868	0.232291	0.537118	0.389512	0.295094
XM_013964990.1	46.1153	43.0036	38.6104	46.8568	44.2447	44.4038
XM_005683176.2	17.7414	18.2832	16.4539	20.0308	17.2994	18.5648
XM_005678160.2	0	3.22875e-05	0.0817287	0	0	3.05905e-05
XM_005701234.2	0	0	0	0	0	0
XM_005680596.2	0.000168236	0.000547133	1.09685	0.000241466	0.000646013	0.000211515
XM_013963301.1	0	0	0.0352848	1.90314e-06	0	0
XM_005683055.1	0.097604	0.15274	0.0252425	0.113251	0.172394	0.204381
XM_005687576.2	3.93997	3.46474	4.56899	3.30903	3.89498	3.93595
XM_005680943.2	13.6052	18.3752	15.3615	17.3625	14.9586	17.859
XM_013962653.1	0.212745	0.0962412	0.254321	0.266125	0.160742	0.155939
XM_005693079.2	72.1098	53.2486	59.8303	69.8465	66.7828	65.4205
XM_005693278.2	35.7616	30.9837	30.3125	31.2859	34.4809	31.0156
XM_013964641.1	0.405283	0.93108	1.04431	0.216802	0.473686	0.470571
NM_001285740.1	0	0.0243335	0.0322545	0	0	0
XM_013962548.1	1.07312e-05	1.0792e-05	0	9.2653e-06	1.09819e-05	1.11347e-05
XM_013968524.1	8.18762	8.78319	10.4443	9.44474	9.56556	10.2742
XM_013963584.1	4.37747	5.80865	3.6084	3.4123	3.08971	4.50174
XM_005682625.2	5.23521	4.326	2.82144	5.3713	4.17158	4.22042
XM_013966946.1	0.00970601	0.00489608	0.0207121	0.00447502	0.0210736	0.0193262
XM_013975991.1	29.8972	40.0985	29.7731	34.4826	29.8193	33.9253
XM_005683432.2	11.3122	8.46911	8.54821	7.92376	9.61186	8.6389
XM_005676178.2	0.145677	0.847966	0	0	0.198353	0
XM_005685691.2	16.8974	16.5019	13.9086	22.0346	20.2598	20.0177
XM_013967633.1	9.70526	15.2664	13.9302	17.3862	11.618	15.0471
XM_013967318.1	3.48975	2.13543	2.88851	3.35263	2.21883	2.72023
XM_013968385.1	83.5976	80.1158	90.7877	92.9237	94.5166	88.1183
XM_013965115.1	0	0	0.0738006	0.199679	0.112694	0.0545715
XM_005676832.2	37.1503	29.7564	30.2148	36.3138	33.9868	32.0985
XM_013975030.1	0.172578	0	0	0	0	0
XM_005683380.2	3.69149	3.07826	2.9632	3.51896	3.90552	3.18749
XM_005688818.1	1.97522	3.82645	2.01366	3.33145	4.67854	2.08405
XM_005691063.2	13.0713	10.9103	11.1314	8.51213	11.3303	9.60984
XM_005690510.2	14.4458	11.6299	12.9342	16.7936	15.587	14.5479
XM_005696373.2	3.00314	5.37337	3.68089	4.44518	4.29273	3.43938
XM_005675220.2	60.1928	37.4874	38.386	54.4934	43.2722	53.2562
XM_005691985.2	9.76369	9.75336	14.4092	5.09113	5.22663	6.94346
XM_005678925.2	0.127284	0.163105	0.113114	0.128275	0.128406	0.132947
XM_013969659.1	2.41188	2.3634	3.29642	1.80909	1.18437	2.10642
XM_005677609.2	7.85181	7.23725	5.99228	5.104	5.32865	7.41714
XM_005676311.1	0	0	0	0	0	0
XM_005699074.1	6.64549	8.9918	7.68366	7.97885	7.49474	7.60625
XM_013963114.1	0	0	0.553494	0.227448	0	0
XM_013971848.1	4.72706	3.75314	3.67992	4.32614	4.63654	4.20196
XM_013969178.1	23.2196	20.1082	20.012	21.7163	22.5423	22.3407
XM_013962572.1	5.85795	6.11377	5.01005	5.6753	5.50614	3.57485
XM_005692720.2	823.665	827.806	801.552	839.172	669.017	793.869
XM_013963001.1	133.573	136.259	159.531	170.546	149.418	144.284
XM_005692700.2	2.27147	1.92238	3.47447	1.47618	1.94456	0.944801
XM_013974020.1	0	0	0.0732798	0.0987567	0.0278298	0.0539902
XM_013972933.1	0.950768	1.45362	0.249171	0.388652	0.459166	0.461536
XM_013973835.1	19.8881	16.7345	12.5304	12.7001	12.0575	14.0711
XM_005694049.2	4.40984	5.03765	5.97366	4.98271	4.34729	4.54167
XM_005695407.2	11.6955	8.91755	7.66702	11.2867	10.2246	9.40486
XM_005685677.2	0.000861418	0	0	0	0.361203	0
XM_005687568.2	3.46333	1.8791	2.73112	2.76928	1.75529	1.33749
XR_001296069.1	0.617775	0	1.29737	1.15081	0.552355	0.697334
XM_005684929.2	7.59149	12.6609	2.47939	11.3414	4.79378	5.53497
XM_013975778.1	0.353339	0.237181	0.171131	0.409625	0.498006	0.336008
XM_005695149.2	1.3078	1.74016	2.15067	1.60573	1.40204	1.20363
XM_013973829.1	0	0	0.181366	0	0.208843	0
XM_013969447.1	32.8153	31.3433	34.7503	26.951	27.4826	28.2081
XM_005676963.1	0.0919532	0	0	0	0	0.0867104
XM_013974449.1	2.34469	9.42695	8.69248	7.02594	5.56997	5.98722
XM_005690334.1	0	0	0	0	0	0
XM_005681857.2	0.639381	0.919011	0.740664	0.729308	0.897471	0.694304
XM_005699919.2	2.19887	1.49397	2.01789	3.2701	4.02376	1.95385
XM_005683354.2	12.4817	13.5935	14.1386	11.5764	11.8225	13.9176
XM_005686827.2	0.0224764	0	0	0	0	0
XM_013964669.1	0.00211998	0.344748	0.000145759	0.000980933	0.255465	0.000620218
XM_013975154.1	1.31443	1.25395	2.14588	1.55227	1.70384	1.29364
XM_013965828.1	41.7229	42.5989	36.6265	40.3269	33.1218	39.9269
XM_013964734.1	1.22981	0	0	0	0	0.958083
XM_005695417.2	1497.44	1187.34	1073.78	1326.34	1219.58	1373.89
XM_005683546.2	39.3863	34.8082	32.5918	37.555	41.6443	34.7127
XM_013964495.1	152.34	119.995	113.4	156.826	137.38	135.28
XM_005696995.2	0	0	0	0	0	0
XM_005699964.2	184.953	215.561	192.181	224.942	197.559	235.32
XM_013974572.1	0	0.252027	0	0.26615	0	0
XM_005681688.2	0	0	0	0	0	0
XM_005694148.2	0.132795	0	0.13921	0.299839	0.183209	0.184924
XM_013962776.1	40.6743	32.4599	35.4001	34.2513	35.6173	35.3693
XM_013967913.1	0.486784	0.379733	0.720241	0.325118	0.309681	0.664358
XM_013976254.1	0.00365154	4.70938	4.79948	0.376789	7.00358	5.4223
XM_005693895.1	0	1.23181e-05	0	1.9749e-05	0.159109	0.16166
XM_005679859.2	1.31372	1.21936	0.674399	1.39686	0.604017	0.985335
XM_005675623.2	5.64935	5.5591	8.93158	5.71468	4.55483	5.23194
XM_005685473.2	0.174146	0.388894	0.686335	0.343839	0.530193	0.326003
XM_013968975.1	1.34921	1.75128	1.80714	1.10246	1.08793	2.18532
XM_005679209.2	77.9575	50.8656	58.2462	62.8488	77.0341	61.0949
XM_013962978.1	34.878	27.8509	33.7875	31.2172	25.0484	32.2926
XM_013975997.1	7.92735	10.3728	8.12335	8.11249	8.67995	7.12585
XM_013976273.1	2.77604	1.22169	1.73429	3.24137	3.40608	2.07552
XM_005686837.2	51.7083	32.4782	36.7374	44.6248	40.3982	39.1943
XM_005675207.2	0.809613	1.85612	1.32808	0.011889	0.236023	0.305207
NM_001287572.1	8.66508	10.3079	12.526	8.79488	10.3307	12.6435
XM_013974272.1	1.46108	1.15833	1.60721	1.14674	1.16885	1.14448
XM_005676092.2	1.99476	1.9544	2.79336	1.93429	2.33133	2.76509
XM_013968997.1	41.079	36.4918	34.1906	40.1533	42.8879	38.3575
XM_013963029.1	0.0293966	0	0	0.000156272	0.278884	0
XM_005686761.2	0.44521	0.662987	0.843954	0.667003	0.897555	0.671441
XM_005687674.1	0.000306711	0.231417	0.636946	0.414528	0.271036	0
XM_013963951.1	0.0625603	0	0.0381973	0.0732007	0.0607478	0.0756679
XM_005680452.1	0	0	0	0	0	0
XM_005680696.2	1.2904	2.6337	3.06888	3.05435	2.83653	3.38135
XM_013962429.1	0.0966553	0	0.358141	0.368055	5.589e-06	0.356122
XM_013964569.1	0.000208507	0.000207738	0	0	0.000208298	0
XM_013962790.1	9.43228	6.58714	6.9103	5.61604	7.36254	6.1008
XM_013972061.1	0.464298	0.510717	0.676767	0.930178	0.45397	0.49883
XM_013963936.1	121.416	94.087	97.7689	98.0833	114.756	105.002
XM_005693921.2	4.72724	4.87121	4.29315	4.75941	4.74884	3.64916
XM_013976490.1	2.73436	1.5143	2.23592	2.56018	2.71977	1.5967
XM_013964915.1	0.127833	0.0410362	0.381523	0.196225	0.166048	0.0402288
XM_005686853.2	42.4972	35.1912	31.1899	38.6945	38.679	37.1814
XM_013963660.1	6.37207	5.67504	6.16837	5.47901	7.49983	5.18323
NM_001287029.1	2778.26	2226.68	2144.35	2506.67	2594.81	2432.38
XM_013964575.1	0	0	0	0	0	0
XM_013973914.1	0	0	0	0	0	0
XM_013971878.1	12.2975	14.1785	13.0273	12.3097	11.1568	12.7337
XM_005685510.2	10.733	9.76397	8.59778	8.93734	9.44106	12.1028
XM_013970030.1	17.6386	24.0955	21.1412	23.5697	18.5105	21.4363
XM_013971132.1	4.73993	5.44482	4.25176	5.84781	5.46129	5.82162
XM_013976199.1	7.82649	4.4788	6.62974	5.70695	6.61636	7.14464
XM_005679561.1	0.0639109	0	0	0	0	0
XM_013968752.1	1.38619	1.29657	2.3492	2.07168	1.87126	1.67915
XM_005700492.2	29.3909	35.1741	31.0402	31.9949	29.9847	31.1289
XM_005675997.2	3.20687	2.02224	2.03235	1.58222	3.28133	1.24344
XM_013962435.1	0.251187	0.00429254	1.18777	0.834088	0.727718	0.782983
XM_005685928.1	0.0486568	0	0	0	0	0
XM_005696806.2	9.25388	3.74521	7.47596	9.0866	5.54461	11.11
XM_013974958.1	0.154679	0.158374	1.07384	0.856762	0.52	0
XM_005697694.2	0.267999	0.529846	0	0.313432	0.264697	0.25652
XM_013971108.1	10.7209	13.2608	14.4942	11.8514	11.3116	13.4274
XM_013963944.1	0	0.393591	0	0	0.239106	0.283241
XM_005677150.2	0.000173886	0.000174153	0	0.000173996	0	0.000181101
XM_005686561.2	36.7983	31.7813	30.2532	35.5768	35.4636	33.868
XM_005675639.2	5.43615	4.94937	3.88989	8.448	4.85312	6.91902
XM_005701052.2	0.388766	1.26528	0.593227	2.03986	2.32375	2.04083
XM_013972417.1	0	0	0	0	0	0
XM_013975652.1	2.41794	3.49718	4.95775	2.04157	3.42293	2.57275
XM_013966686.1	1.55542	2.01147	1.7523	1.9261	2.14297	1.81574
XM_013976721.1	1.06636	1.75098	0.97055	1.51578	1.57902	1.14728
XM_013967771.1	0	0	0	0	0	0
XM_013976774.1	8.99265	9.09619	8.14756	9.23302	10.776	9.99224
XM_005679334.2	7.69608	9.41277	7.85055	7.50037	9.21158	7.13643
XM_005698926.2	5.07741	3.96668	5.27647	4.26924	4.24002	4.89841
XM_005680054.2	33.6033	28.2613	28.9058	28.4765	32.1345	28.4133
XM_013966071.1	2.8248	2.38693	2.93658	2.51692	2.96728	2.77483
XM_005675987.2	24.9697	18.7229	18.1443	23.0004	20.4314	21.597
XM_013971095.1	34.1815	40.5579	36.191	38.163	54.6095	44.9367
XM_013975746.1	0	0	0	0	0	0
XM_013966678.1	6.97997	7.69596	7.531	7.80444	7.61097	5.74876
XM_013971063.1	1.63895	1.55476	1.67497	1.52253	1.67714	2.38293
XM_013974962.1	1.07137	2.1693	2.0869	1.5569	0.927917	2.49585
XM_013969764.1	0.165984	0	0	0	0	0
XM_005699578.2	4.6213	3.38265	3.10792	2.15297	2.27768	4.2087
XM_013972872.1	14.1883	11.0007	12.9533	10.86	11.2471	10.0451
XM_013964120.1	0.664339	0.99451	0.295552	1.21635	0.516424	0.733329
XM_005686636.2	22.2273	18.5421	17.4704	20.0279	21.7799	20.6644
XM_005699859.2	11.6729	14.1259	10.7861	13.2541	10.1832	12.8604
XM_013969912.1	0	0	0	0	0.0670778	0.0649352
XM_013964130.1	0	0	0	0	0	0.340586
XM_005680674.2	0.471799	0.336971	0.15902	0.066207	0.210912	0.204626
XM_013973316.1	7.23677	8.03902	7.86802	8.84191	8.35775	8.98908
XM_005685782.2	49.4987	42.8497	42.2762	45.5479	46.9396	46.4921
XM_013977247.1	3.66895	6.53846	5.38546	5.07014	5.04924	5.74394
XM_013970479.1	0	0	1.99291	0	1.68658	0
XM_005678467.2	8.9116	7.9341	6.64579	7.06346	5.28515	7.13593
XM_005675152.2	1099.09	860.319	792.081	1062.45	978.511	920.622
XM_013963482.1	0.0646582	0	0	0.147777	0	0
XM_005683972.1	0	0	0	0	0	0
XM_013970958.1	22.2947	18.3183	21.5749	18.103	17.9303	19.8494
XM_005682038.1	32.1034	0.850144	0.587441	1.01604	23.2534	5.55431
XM_013974195.1	1.31289	1.41631	1.45447	2.17589	2.34339	2.76533
XM_013972995.1	53.1987	32.9868	32.2489	45.6153	44.4942	37.9108
XM_005686600.2	4.28919	2.73296	3.27809	3.29964	4.53131	3.44658
XM_005700289.2	0.436915	0.924508	0.201252	0.251872	0.128163	0.338482
XM_013966083.1	6.55167	6.7462	7.61908	6.26425	6.48686	6.53506
XM_005678970.2	5.24195	2.64024	4.35825	3.32712	2.22602	4.76786
XM_005693125.2	0.706691	0	0	0.472504	1.4216	0.592264
XM_013971992.1	0.33944	0.612252	0.462397	0.601487	0.315711	0.289244
XM_005680400.2	0	0	0.0826775	0	0	0
XM_013973895.1	0	0	0	0	0	0
XM_005682491.1	0	0	0	0	0	0
XM_013967338.1	4.42482	5.16056	5.01803	4.99523	3.613	4.65345
XM_013969331.1	1.60901	1.92647	1.60547	1.06816	1.88413	1.53097
XM_013968679.1	2.25364	2.63861	2.52471	2.46378	2.4223	2.16228
XM_013963701.1	0.00559633	1.35774	0.00114449	1.3536	0	0.63814
XM_005691205.2	77.2732	59.8606	63.078	68.7471	65.1025	68.747
XM_013972399.1	3.27256	3.15659	1.50193	3.69534	0.812023	2.25633
XM_013970962.1	0.954935	0.368072	0.241604	1.31298	1.43751	0.537093
XM_013968840.1	0	0	0.0018506	0.00689651	0.000575688	0.000881322
XM_005685585.1	0	0	0	0	0	0
XM_013975296.1	18.1611	14.072	14.6419	15.8063	17.0995	15.0668
XM_013970926.1	0.455427	0.389868	0.64306	0.449493	0.535941	0.302582
XM_013966093.1	1.0135	1.23108	1.65768	1.12256	0.993569	1.28485
XM_005693592.2	2.03125	2.30708	2.68285	1.91038	1.70944	2.13477
XM_013971116.1	33.2154	37.5721	37.6032	33.8662	37.6923	35.3624
XM_013964388.1	0.110964	0	0	0	0	0
XM_013964148.1	1.47516	0.986059	1.9397	3.28467	1.08323	1.35096
XM_013967590.1	0.506044	0.234227	0.506931	0.54073	0.402086	0.338604
XM_013974180.1	1.26562	3.5948	2.31785	1.90246	2.20501	2.91543
XM_013976437.1	1.98662	1.73986	1.89058	2.00285	3.04345	2.48192
XM_005678022.2	3.48574	4.87588	2.28189	3.80238	4.38792	6.07114
XM_013967485.1	0	0	0	0	0	0
XM_013970697.1	4.43951	4.79171	4.8618	4.2642	4.26163	4.12585
XM_013974652.1	0.0748148	0.183035	0.145172	0.130249	0.201936	0.124653
XM_013967302.1	0.384542	0.463097	0.265293	0.0479043	0.250392	0.411911
XM_013971422.1	1.77815	3.04291	1.75694	2.39513	2.59492	2.50726
XM_013963715.1	14.7987	16.849	17.4325	13.3584	19.2482	22.5715
XM_005684276.2	61.2829	48.9863	50.0912	60.1701	58.0013	55.7535
XM_013970939.1	2.96238	3.37944	3.03654	2.69749	2.70319	3.1265
XM_013967499.1	0	0	0	0.368865	0	0
XM_005679776.1	3.0501	1.53765	2.57561	2.90568	2.22865	1.33443
XR_001297414.1	0.124779	0.130562	0.311029	0.103224	0.158761	0.116256
XM_013975673.1	0	0.09523	0.0632632	0	0	0.0467093
XM_005686977.2	9.50378	8.6126	8.53427	11.8855	8.3519	8.96959
XM_005682290.2	68.3584	84.7608	75.5697	84.0472	74.9209	89.571
XR_001295466.1	0.347851	0	0.201441	0	0.0274169	0
XM_013966738.1	41.1543	35.0279	42.4539	36.3079	38.9366	41.2008
XM_005693787.1	0.167126	0.270908	0.251137	0.225597	0.4907	0.158605
XM_013973579.1	0	0	0.0176872	2.38526e-05	0	0
XM_013967359.1	13.3763	5.09161	7.05895	7.84501	6.78858	7.83877
XR_001295666.1	0.000432374	0	0	0	0.000416161	0
XM_013966933.1	0.808704	0.375409	0.329764	0.516732	0.445133	0.770564
XM_013972856.1	12.3777	10.0166	10.8062	10.4278	11.8627	10.7483
XM_005681768.2	0.204468	0.483698	0	0.389885	0	0
XM_005698720.2	22.2943	18.1057	17.294	19.0883	20.5229	17.7779
XM_013963781.1	0	0.0276198	0	0	0	0
XM_013968838.1	0.196483	0.167581	0.316834	0.0853465	0.144372	0.116676
XM_005699598.1	0	0	0	0	0	0
XM_005692416.2	9.01314	11.3802	9.49102	8.60023	8.7702	7.97216
XM_005693947.2	0.371027	0.423817	0.348264	0.0555945	0.210996	0.636006
NM_001285747.1	0.124656	0.158833	0.48603	1.01843	0.939028	0.610322
XM_005701707.2	0	0.0717068	0	0	0	0
XM_005675744.2	1.77496	1.84053	2.88562	1.53262	1.89634	1.93191
XM_005681712.2	0.0376754	0	0.0966046	0	0	0.071262
XM_005674964.2	0	0	0	0.0621687	0	0.0509919
XM_013973110.1	14.0516	12.8095	13.4465	11.4328	15.2335	11.9069
XM_013965953.1	3.15835	3.34134	4.77881	2.92959	3.16958	4.116
XM_005681603.2	81.2718	59.5734	63.6539	75.7724	71.0736	72.0974
XM_005700743.2	0	0.343998	0.316106	0.248015	0.404538	0.450719
XM_005689711.2	53.8833	57.1277	52.7838	55.4904	48.9685	48.4787
XM_005693041.2	0.772871	1.01794	1.5347	0.458711	0.563899	0.837613
XM_013963328.1	14.6712	13.8871	13.4647	16.4086	17.6312	15.4893
XM_013970617.1	84.4645	73.6756	74.3001	80.1934	84.4672	77.7182
XM_005682738.2	0	0	0	0	0	0
XM_005677249.1	0	0	0	0	0.0640293	0
XM_013964015.1	8.80833	7.73134	6.99395	8.12631	7.36967	10.5748
XM_013963421.1	3.8742	3.98919	1.94123	2.07345	4.78772	2.19933
XM_005676312.1	0	0	0	0	0	0
XR_001297168.1	0.00196293	0.446597	0.717722	0.164398	0.0688141	1.31344
XM_005692684.2	40.9032	57.7123	53.3596	49.7593	36.4743	52.7639
XM_013963006.1	1.38721	1.22975	0.640336	2.11868	1.64519	1.06067
XM_013971738.1	0.888063	0.587134	1.07704	1.49905	1.81326	0.58008
XM_013967032.1	5.29929	6.17373	6.0525	5.51257	5.87214	5.28213
XM_005678393.2	52.1207	39.8633	39.4252	48.5861	47.8188	47.3141
XM_013967877.1	1.49097	1.71829	1.31827	1.83092	1.5185	1.35446
XM_005700597.2	7.35603	5.4438	5.45011	5.20288	5.47098	7.65879
XM_013968130.1	0.11725	0.142405	0	0.135594	0.229401	0.0556071
XM_005685322.2	19.6905	17.6371	18.8324	16.4516	18.5219	17.1336
XM_005677520.2	0	0	0	0	0	0
XM_013971742.1	0	0	0	0.180985	0	0
XM_005695842.2	1.37608	1.83301	1.67593	1.0643	1.42838	2.08773
XM_013964356.1	18.0242	24.2278	16.5816	22.4373	16.3721	19.2213
XM_013974283.1	0	0	0	0	0	0
XM_005677255.2	0	0	0	0	0	0
XM_013975389.1	1.53604	5.27075e-05	1.57443	0.00192006	1.6455	1.69086
XM_013969440.1	90.6461	84.0231	456.962	46.0825	62.4613	78.3615
XM_013966598.1	114.48	88.8899	87.538	113.297	103.83	103.065
XM_005678548.2	9.74495	9.58163	11.1622	15.977	4.23984	8.43201
XM_013974049.1	1.79165	1.78504	2.08561	1.77241	1.95102	2.16242
XM_005674954.2	5.11161	5.71962	5.09067	5.36261	5.89902	5.02361
XM_013972064.1	0.363094	0.274268	0	0.413822	0.210276	0.271378
XM_013966423.1	0	0	0	0	0.226081	0.217427
XM_013973588.1	24.7226	25.1733	31.5162	22.8379	27.2668	17.7058
XM_013971309.1	12.8461	17.224	13.5525	16.8631	16.0789	15.2903
XR_001295994.1	12.1005	9.47339	8.52857	12.6123	13.4757	9.39525
XM_013965564.1	3.64533	4.91961	4.56994	4.28827	3.436	4.65275
XR_001295887.1	3.52654	3.19329	3.23107	3.46997	3.44337	3.30699
XM_013967914.1	7.48918	4.87354	5.97936	5.87499	7.74599	3.6152
XM_013972678.1	10.8228	10.3445	13.838	12.3529	16.678	10.7735
XM_005675218.2	4.29803	3.30715	4.32269	3.62833	4.06338	3.84389
XM_005695085.2	16.6511	16.9409	17.0969	21.8881	20.322	37.503
XM_013965394.1	0	0	0	0	0	0.328372
XM_005676798.2	0	0	0	0	0	0
XM_005680196.2	5.49124	3.31342	3.58857	1.72236	4.0464	2.60478
XM_005681461.2	2.27859	1.57299	0.580464	1.96009	1.74698	1.75442
XM_005695104.2	14.9554	13.9859	10.1473	14.7242	12.913	13.9592
XM_013975372.1	0.369516	0.500087	0.521295	0.809826	0.757305	0.629197
XM_013970542.1	0.146115	0.305435	0.0128018	0	0.153443	0
XM_005688998.2	42.0082	36.638	34.5792	38.6389	40.6986	40.3657
XM_013972783.1	10.7294	9.04274	10.3394	10.7215	11.5473	9.23576
XM_005699945.2	14.1426	17.9285	15.5676	15.3244	17.0589	16.4025
XM_005701261.2	0	0	0	0	0	0
XM_013970037.1	0.0469819	0.0229142	0.0303192	0.0544399	0.023022	0
XM_005692604.2	1.81394	1.6835	1.69748	2.38677	1.76128	1.80647
XM_013974261.1	0	0	0	0	0	0
XM_013972133.1	0.530318	0.681609	0.777578	0.977413	0.472393	0.412319
XM_005689761.2	126.285	127.939	110.474	138.171	113.639	128.849
XM_005694541.2	17.4536	16.3431	18.9954	13.7964	15.1214	16.5035
XM_013976606.1	6.8396	5.09356	5.51165	4.67972	5.34372	5.10087
XM_005683592.2	4.85916	3.64502	4.26536	1.51443	4.50748	3.48333
XM_005689533.2	4.96796	4.83672	4.56756	5.21704	5.66489	5.082
XM_005687673.1	0.655333	0.227831	0.000143844	0.2048	0	0
XM_013973332.1	19.3928	33.5716	26.9177	30.8997	19.8749	42.2302
XM_005693958.2	193.425	170.122	150.533	191.954	182.268	192.161
XM_005697001.2	14.9012	5.69582	5.85515	10.1296	9.50678	13.7881
XM_013969147.1	0.344769	0.283344	0.0628031	0.396031	0.239418	0.231956
XM_005676425.2	0	0	0	0	0	0
XM_005695099.2	0.88097	0.00153029	0.995507	0.527634	0.775516	1.27973
XM_013968579.1	1.79351	0.259603	0	0.860304	0	0
XM_005699493.1	5.52293	4.14582	5.19832	4.78307	5.41034	5.64863
XM_005698603.2	1.41343	3.6531	1.81531	2.82865	1.57657	1.69949
XM_005689227.2	18.8564	15.9766	18.1976	15.0944	20.7284	17.1722
XM_005693491.2	0	0	0	0	0	0
XM_005691250.2	0	0	0.0596252	0	0.0908848	0.0440305
XM_005674716.2	18.1753	11.9353	15.5985	13.5951	13.5423	12.9056
XM_005678227.2	11.6576	7.68339	9.24193	9.61051	12.1598	7.3262
XM_005689864.2	0.899823	1.08977	0	0.696844	0	1.60343
XM_013967048.1	0	0	2.37725e-05	0	0	2.81502e-05
XM_013973691.1	0	0	0.311392	0	0	0.942011
XM_005676439.1	0	0	0	0	0	0
XM_005698341.2	3.35357	4.87736	7.99013	4.47267	2.26006	2.31323
XM_013963409.1	29.2037	26.6291	23.7071	24.2393	25.4228	24.5288
XM_013974061.1	0.457988	1.1129	1.14481	0.025914	1.04808	1.50643
XM_005682634.2	4.40031	3.69537	6.35391	4.96774	6.77618	5.32654
XM_013969626.1	0.604814	0.611122	0.413944	0.300173	0.595372	0.586142
XM_005682673.2	1.80615	3.13608	2.31292	1.75736	1.72179	2.38933
XM_005680393.2	87.0977	75.1304	71.4683	92.7116	81.5899	79.5928
XM_005694754.2	6.56322	5.89	11.1397	1.85315	2.00214	1.04973
XM_013962509.1	0.254928	0	0.212462	0.482512	0	0
XM_013976398.1	15.1243	21.2683	19.7181	24.3954	9.53181	17.2051
XM_005685773.2	42.7544	37.0533	36.6646	38.3196	40.2772	38.8873
XM_013974075.1	230.253	215.34	211.732	220.485	226.108	210.305
XM_005694641.2	14.8293	12.9036	12.7149	12.9134	15.0564	14.2044
XM_013963984.1	0.196216	1.08054	0.544926	9.97412e-05	0.000876667	0.9655
XM_005697786.2	16.4355	31.8433	17.5767	24.2282	17.7378	20.2199
XM_005685579.1	0	0	0	0	0	0.060923
XM_013969157.1	0.545154	0.838894	0.516785	1.08894	0.592775	1.14774
XM_005698355.1	9.91413	9.89678	10.7165	10.4394	9.15324	10.36
XM_013967772.1	0	0	0	0	0	0
XM_013974286.1	0.0766005	0	0	0.0666643	0.0187699	0
XM_005676948.2	24.1425	21.6545	19.3327	25.581	23.7794	19.1466
XM_013965883.1	17.3853	17.6148	22.7397	21.0238	20.7085	17.397
XM_013964419.1	34.0697	41.9687	44.4006	35.5953	37.9052	31.8963
XM_005676047.2	0	0.0961687	0.449242	0.103391	0.0462007	0
XM_005694469.2	8.11012	5.87436	5.68496	4.58491	6.09366	4.0046
XM_005676849.2	107.74	93.5485	116.738	92.8981	107.734	109.795
XM_005677433.2	76.4224	79.7088	65.8623	82.2297	77.8413	80.5035
XM_013974425.1	2.59676	3.05482	3.70195	2.43697	2.06631	2.86147
XM_013966278.1	0	0	0	0	0	0
XM_005684803.2	4.48435	2.72104	3.7495	4.40624	5.05354	4.04598
XM_013972311.1	2.0633	2.67205	2.24777	1.77944	1.41633	2.73848
XM_013964743.1	0.96185	1.02877	0.94259	0.341982	0.357686	1.65459
XM_013977054.1	0	0	0	0	0	0
XM_013973209.1	7.0864	2.27433	4.24536	2.21276	4.11214	0.657021
XM_013968320.1	8.68823	9.01287	8.67989	8.93499	9.35811	8.75052
XM_013975411.1	0.0223604	0.0293993	0.0872424	0.104208	0.0660735	0.12112
XM_013973388.1	41.8431	51.224	48.3528	47.6912	50.2862	49.9427
XM_005677423.1	53.0772	54.5627	43.7511	47.4585	49.0396	38.0885
XM_005681520.2	35.7998	28.6281	28.6264	31.1491	32.8761	31.4319
XM_013962308.1	0	0	3.25949	0	0	0
XM_005700899.2	3.2802	2.24592	2.2251	0.313421	2.44081	2.82679
XM_013972420.1	0.547819	0.654889	0	0.540109	0.820292	1.67765
XM_013965302.1	3.98633	4.87446	5.75352	3.92726	4.01617	5.14364
XM_005683995.2	0.47162	0	0.493903	0	0	0
XM_013962513.1	9.96764	7.08722	7.56259	7.03998	9.15493	8.34729
XM_013976920.1	0	0	0	0	0.000732193	0
XM_013973653.1	7.50972e-05	0.00305657	0	0	0	0.214984
XM_013976579.1	9.41652	9.93186	10.3986	10.7177	9.65864	8.71161
XM_013972992.1	2.328	1.97967	1.63988	2.3214	2.96133	1.6924
XM_005677996.1	0.0371689	0.143701	0	0.12861	0.145087	0.105475
XM_005696216.2	9.6398	13.9455	10.6117	8.84198	11.1033	11.3661
XM_013975863.1	0	0.114262	0	0.0343701	0.139186	8.27418e-05
XM_005698613.2	7.80787	6.83219	5.749	6.92341	6.31973	6.22718
XM_013973215.1	1.1198	0.452805	0.480035	0.431404	0.304122	0.294858
XM_005679821.2	3.89047	4.80252	3.97568	3.17652	4.29149	4.95453
XM_005680403.1	0	0	0	0	0	0
XM_005693655.2	0.206968	0.229329	0.180939	0.116932	0.300212	0.158484
XM_005685551.1	0	2.46521e-06	3.6463e-06	0	0.168919	0
XM_005688217.2	2.08764	0.719443	0.000168141	2.51839	1.13506	2.71302
XM_013965157.1	6.58655	6.31061	8.28772	5.78879	6.21896	5.44588
XM_005701013.2	8.71088	7.87673	7.98252	6.47466	8.52846	7.90016
XM_005676853.2	7.64573	6.60863	5.66078	7.29859	5.45185	5.60608
XM_005692256.1	0	0	0	0	0	0
XM_013963635.1	0.195449	0.000239313	6.5102e-05	0.00055162	0.0558942	0.000438904
XM_005693393.1	0	0	0	0	0	0
XM_005678422.2	1.71895	1.54371	2.06434	1.42223	2.48448	1.60287
XM_005681517.2	501.979	404.874	430.571	472.045	454.136	452.877
XM_005697335.2	18.2758	21.1475	12.9617	18.8385	15.1307	15.0855
XM_013971970.1	29.8752	32.4379	27.856	34.0585	28.9535	28.9023
XR_001296230.1	0	0.389238	0	0.444445	2.32619	1.08417
XM_013962706.1	2.49669	2.21548	2.83448	1.96764	2.70362	2.73068
XM_013966250.1	0.000199622	0.00100121	0.000294103	0.000208714	0.000603183	0.000332497
XM_013966345.1	41.9921	32.5951	32.4771	36.255	33.757	35.362
XM_013971957.1	0.741923	0.637488	0.621013	0.873001	0.752512	0.639007
XM_005677066.2	0.40383	0.314405	0.0693824	0.124637	0.237207	0.255577
XR_001296990.1	0.470159	1.63939	0	0.171876	0	0.219544
XM_005679082.2	15.0632	9.06363	12.5478	8.95825	10.7545	9.38374
XM_005686284.1	0	0.0145466	0.000614841	0	0.0265839	0.0277844
XM_013966461.1	0.200626	0.0191737	0.233492	0.0229247	0.236694	0.324826
XM_013966359.1	29.3701	27.7486	23.4237	23.9244	21.3491	25.3829
XM_013963621.1	1.65331	2.24808	2.5993	1.78294	2.02131	2.0573
XM_013970148.1	0	0	0	0	0	0
XM_013974213.1	1.65966	2.20663	4.47028	3.89755	1.96724	2.95788
XM_005681587.1	0.0182335	0.017849	0	0.0423314	0.0178989	0.0520882
XM_013974162.1	57.6434	51.5739	49.6319	53.8093	58.7082	56.9872
XM_013974794.1	0.240103	0.668852	0.979689	0.364445	0.453231	0.43965
XM_013974765.1	17.3281	22.0074	20.2121	21.4558	18.5337	20.983
XM_013969721.1	0	0.416816	0.137594	0.272099	0.705652	0.397634
XM_005676283.2	4.85898	2.5232	2.67772	3.99276	3.81496	3.4536
XM_013971048.1	0.000177815	0	0	0	0	0
XM_013971947.1	1.30388	0.776712	1.01117	0.92453	1.25424	0.36287
XM_013968717.1	1.43297	2.52581	2.78702	1.90878	1.56162	1.77096
XM_005697512.2	5.05515	2.79084	4.23631	1.74343	2.47291	3.3752
XM_013976894.1	0	0	0	0	0	0
XM_013972030.1	1.34674	0.619792	0.695045	1.76731	0.963154	0.827415
XM_005696061.2	0.000397673	1.32327	0.00039989	1.27075	0.00112255	0.00367159
XM_013969713.1	2.77135	3.22438	3.22462	2.5102	2.37342	2.63104
XM_005693784.2	0.0947182	0.161666	0.183359	0.0548735	0.0696165	0.0450107
XM_013973396.1	0	0	0	0	0	0
XM_013966614.1	7.26478	9.08565	9.8753	8.50697	9.08445	8.31974
XM_013969943.1	0	0.0609425	0.0812809	0	0	0
XM_013976005.1	0.897744	1.08783	1.03721	1.00131	1.00386	1.17352
XM_013973446.1	4.43898	5.79244	5.58846	3.05122	4.04581	3.64823
XM_005677679.2	1.62462	1.82034	1.61291	1.48063	1.23841	1.12926
XM_013972017.1	0.685628	1.05178	0.721963	0.636768	0.820338	0.605348
XM_005692411.1	93.229	133.967	119.484	123.012	111.861	127.076
XM_005676684.2	15.6514	13.2996	13.8572	15.6921	15.7881	17.004
XM_005687026.2	3.28664	3.62567	2.53882	3.08515	2.75632	2.31222
XM_005701704.1	0	0	0	0.293942	0	0.271219
XM_005683674.1	0	0.148514	0	0.26944	0.228223	0.0736167
XM_013964293.1	5.03143	6.70287	8.67905	5.2249	6.66128	7.54459
XM_013963391.1	42.2178	39.9646	41.587	40.5178	46.2145	41.4804
XM_013976019.1	2.43537	3.39529	3.25471	3.32816	2.72396	3.6063
XM_013974779.1	29.5997	32.9274	33.9799	31.0808	32.2949	31.9769
XM_005688524.1	51.8454	44.9654	44.8432	53.534	52.0403	53.0121
XM_005681604.2	0	1.68882	0	2.65139	1.64053	0.333828
XM_013963596.1	0.969488	0.245644	0.305461	0.211451	0	0.214938
XM_013967639.1	3.72685	5.60959	6.38571	4.53158	3.64197	4.52191
XM_013974546.1	19.5875	25.175	20.8184	22.8163	20.8661	22.9897
XM_013968483.1	6.56708	4.52003	3.44997	4.0576	5.34549	6.00798
XM_005675417.2	0	0	0	0	0	0
XM_005682130.2	0	4.38964e-05	0	0	0	0.000251307
XM_013965102.1	5.35549	5.2573	6.9324	3.1354	3.35895	4.23277
XM_005695707.1	17.0903	20.6732	19.5022	18.9227	17.6789	18.2827
XM_005679786.2	18.0951	17.3501	15.4217	17.3357	18.4188	16.3758
XR_309994.2	0	10569.7	0	3453.07	2657.1	0
XM_005678878.2	1.71892	0.381821	0.22282	0	0.340496	0.19251
XM_013972007.1	0.0338703	0.0497778	0.394665	0	0	0.0806692
XM_013964016.1	2.42962	0.106806	1.54578	0.889181	1.23536	1.13494
XM_013977301.1	20.6214	25.9124	23.8418	26.9035	23.2911	26.726
XM_005688136.2	0.856188	2.39313	2.35273	1.80344	4.42032	1.17862
XM_005679980.2	0.226433	0	0.807313	1.4748	1.7264	0.428456
XM_013972809.1	0.00616803	6.39703e-05	0.000344923	0.000765324	0	0
XM_005690371.2	1.79266	2.47622	18.4897	1.01291	2.1425	1.31529
XM_005698757.1	0.462867	0.334478	0.520318	0.443575	0.671287	0.497921
XM_013969364.1	37.5624	30.7602	29.5127	40.0578	35.731	37.662
XM_013967031.1	0	0	0	0	0	0
XM_013971070.1	2.60123	1.86101	1.59339	1.95502	2.08888	1.23936
XM_005674929.2	0	0	0	0	0	0
XM_005690296.2	0.109427	0.06527	0.104874	0	0	0
XM_005689133.2	2.70493	2.4624	5.66422	2.31841	3.2309	1.81529
XM_005699822.2	7.05561	7.34815	9.35767	6.88047	5.68657	6.72738
XM_013962400.1	0	0	0	8.26701e-07	1.17851e-06	1.20468e-06
XM_013971153.1	1.10115	0.8478	1.66932	0.81356	0.768622	1.68532
XM_013977087.1	0.428879	0.717554	0.47754	0.614906	0.364345	0.806693
XM_005691792.2	1.07453	0	0	0	0.413427	0
XM_013964355.1	5.02066	5.17826	4.64065	6.64935	6.62098	5.28971
XM_005693525.2	0.457741	0.665643	1.96562	0	1.28791	0.583318
XM_013967458.1	0.109657	0	0	0	0	0.262105
XM_013970261.1	11.1845	14.6974	13.1558	12.2499	11.032	13.558
XM_013972097.1	0.000910958	0.0175928	0.34345	0.00225144	0	0.00183918
XM_013970956.1	439.449	371.308	357.082	399.965	385.425	422.73
XM_005685632.2	7.05271	5.79329	2.52803	5.75834	7.31247	7.85941
XM_013970856.1	5.16702	5.73995	5.12351	6.55243	5.40079	5.30444
XM_013973243.1	22.4117	26.7805	27.3299	24.6397	23.7152	23.8603
XM_013962928.1	6.87232	2.84939	4.47353	3.82678	4.41893	6.00819
XM_005675875.2	18.0231	9.1219	16.1024	10.7581	11.2378	11.4004
XM_013974330.1	12.9424	11.5066	12.476	12.5565	13.3266	13.1249
XM_013968617.1	2.02074	3.26976	5.41252	4.52377	4.1214	4.62956
XM_013970275.1	1.6441	3.55322	3.0356	3.02319	2.78546	2.86991
XM_005690004.2	19.2086	16.9272	14.4814	18.9148	18.6834	16.2842
XM_013970709.1	9.08981	7.68869	10.2323	11.5603	10.5751	12.9329
XM_013971247.1	1.01551	2.79835	2.50752	1.86507	2.20191	1.81413
XM_013975531.1	8.25129	7.16274	6.63938	8.43145	8.56847	7.98677
XM_005683856.2	4.56111	5.76338	7.60237	6.007	5.27148	6.95839
XM_013975794.1	0	0	0	0	0	0
XM_013966133.1	80.4932	71.0679	71.9654	80.4446	83.5955	74.9731
XM_005678800.2	0	0	0	0	0.0531294	0
XM_005684315.2	12.4966	9.55907	10.3272	11.8679	13.2802	12.1655
XM_013965186.1	5.01991	8.39222	8.06582	7.86028	6.03311	7.97506
XM_005681462.2	0.863681	0.727605	0.552646	0.812295	0.443378	0.684712
XM_013973443.1	48.0447	46.1337	42.789	48.2372	50.3743	47.077
XM_013967403.1	0	0	1.67817	1.05881	0.904316	0.863903
XM_013962633.1	0.415951	0.102851	0.878453	0.471026	0	0.292893
XM_013972813.1	0.284489	5.02704	2.83925	4.18516	0.869403	0
XM_005692884.2	0.435516	1.11417	0.864203	1.44565	0.470582	2.68999
XM_005679900.2	11.8557	10.8168	12.1606	9.61911	12.141	12.994
XM_005689819.1	0	0	0	0	0	0
XM_013972134.1	43.5469	54.9643	48.1403	50.1559	49.618	53.1369
XM_005695257.2	29.0395	24.9461	22.1217	26.5683	29.9945	28.3415
XM_013965618.1	0.377467	0.418455	0.23913	0.287736	0.42633	0.235896
XM_013966827.1	0.141299	0.00318481	0.402556	0.00356425	0.157333	0.103367
XM_013968853.1	10.6164	10.9414	11.4269	10.2988	10.2427	10.2916
XM_005693205.2	1.41219	0.977432	1.83139	0.469134	1.32225	0.487498
XM_005678296.2	2.74927	3.79019	5.38608	5.40761	5.567	3.5865
XM_013975525.1	1.30721	0.885491	1.13415	1.19488	0.891872	0.60531
XM_005681779.2	9.65493	7.88675	9.14861	9.05624	9.58691	10.0116
XM_005691841.2	9.0914	10.1293	9.07501	7.48644	8.82258	8.37015
XM_005676892.2	127.649	113.92	89.3949	151.935	132.897	123.142
XM_005678876.2	52.998	60.5057	63.3856	69.348	70.5687	64.4515
XM_013966123.1	2.06136	2.67177	3.03478	2.1652	1.57056	1.77553
XM_005677557.1	0	0	0	0	0	0
XM_013969290.1	18.2391	14.8669	14.1458	15.4036	16.0704	15.0487
XM_005685978.2	0.961119	2.14068	2.204	2.69033	1.46569	1.53635
XM_005684301.2	34.2412	32.9052	32.2991	32.6865	32.934	33.4719
XM_005700738.2	6.43439	6.68822	7.91688	6.57497	6.99366	5.95342
XM_005678224.2	4.47325	5.17856	5.52066	5.84794	4.69385	5.51776
XM_013975975.1	0	0	0	0	0	0
XM_013976623.1	6.74319	3.0485	4.93775	4.73711	4.07116	4.45969
XM_005694568.2	8.12817	7.83746	5.98219	9.13654	8.54693	8.39042
XM_005688307.2	20.1556	16.8188	15.2087	20.4814	18.1446	17.3184
XM_013965200.1	0.254477	0.18991	0.147995	0.68284	0.33973	0.316567
XM_005690084.2	0.03516	2.98771e-05	0.0656384	0.0174118	0.0759341	0.0190696
XM_005698466.2	43.1161	35.7219	32.2343	37.2884	43.7683	37.136
XM_005692651.2	0	0.24601	0	0	0	0.24799
XM_013967245.1	4.7261	2.74859	4.32537	5.56093	2.10698	3.73816
XM_013971674.1	42.6516	56.6448	47.427	51.5249	47.5145	50.6672
XM_013977029.1	0	0	0.089191	0	0	0
XM_005675057.1	3.40555	2.79663	3.6269	4.27947	4.46694	3.19745
XM_005685395.2	6.37252	4.22125	11.4319	1.37388	5.23389	4.39574
XM_013971729.1	0.104227	0.855534	0.134692	3.38466	1.75837	1.05107
XM_005677288.2	0	0	2.26306e-05	0.0419988	0	2.21121e-05
XM_005685060.2	4.39671	3.30912	2.42439	2.09693	2.97177	3.66339
XM_005676007.2	1.14286e-06	0	0	1.69675e-06	2.13625e-06	8.43566e-07
XM_005682848.1	0	0	0	0	0	0.0604023
XM_005679271.1	0	0	0	0	0	0
XM_013973016.1	1.02795	0.459894	0.612096	0.918832	0.466951	0.940264
XM_005684041.2	2.68108	0.874301	1.35358	0.67616	0.000212359	1.22238
XM_013974465.1	0	0	0	0.017761	0.0150185	0
XM_013966494.1	0.000381133	7.33021e-05	0.000244224	0	0	0
XM_013965188.1	5.69063	4.69546	5.25803	6.50337	1.68909	5.18421
XM_005687941.2	16.7301	16.5134	17.2128	13.1983	17.7921	16.625
XM_013972312.1	76.9853	89.1289	83.2093	93.5585	82.6244	79.3517
XM_013976066.1	0	0	0	0	0	0
XM_013963580.1	36.8289	34.0049	26.9527	30.5582	25.2262	29.0938
XM_013971602.1	8.64548	6.96548	7.42388	6.67856	6.5543	6.70811
XM_013970775.1	66.3358	57.7789	59.866	56.5318	65.7259	62.949
XM_013967949.1	106.528	105.274	111.525	106.973	105.453	115.606
XM_005689187.1	0.0556325	0	0.070727	0	0.107958	0
XR_001295827.1	1.27216e-05	0.216909	0.353434	0.113916	0.377271	0
XM_005695151.1	0.464066	1.08965	1.94197	0.783676	0.41139	1.04953
XM_005688923.1	0	0	0	0	0	0
XM_013972639.1	40.0167	35.5507	37.512	42.9483	42.8821	39.8099
XM_005701137.1	0	0	0	0.0736777	0	0
XM_013973028.1	24.3196	23.0977	23.502	24.821	23.5901	22.37
XM_005698620.2	1.61369	1.45641	1.48394	1.43319	1.71982	2.187
XM_013972669.1	11.4966	10.5888	11.0575	11.8816	11.4296	11.4027
XM_005684055.2	21.5176	21.3832	19.6087	24.2049	21.6116	22.1238
XM_013967257.1	1.72049	2.44247	2.59904	2.39658	1.99851	3.05082
XM_005685075.2	9.71565	7.23629	6.71002	7.48935	8.91292	7.8083
XM_005679471.2	0.845922	0.721456	1.35986	0.569919	0.160925	0.171255
XM_013974470.1	81.7592	21.1513	36.3149	21.7225	17.8171	30.5623
XM_013975317.1	2.37299	3.70622	2.24488	2.19652	4.67354	6.24823
XM_005677462.2	0	0	0	0	0	0
XM_013975690.1	0.0144843	0.0710744	0.0187746	0	0	0.0276219
XM_013976301.1	14.1889	11.3263	11.5792	12.2415	12.3894	12.2424
XM_013965154.1	0.718261	0.613449	0.584447	0.784596	0.454234	0.792018
XM_013976266.1	0	8.5207e-05	0.000120227	0.00245578	0.00692751	0.0797026
XM_013971192.1	0.349054	0.633801	0.133294	0	0	0.165766
XM_013972742.1	19.2695	13.8774	14.9895	16.0169	18.5462	20.0099
XM_013975669.1	6.23536e-07	0.0350783	0.0473046	0.221668	0.0110957	0.000627607
XM_005692255.1	0	0	0	0	0	0
XM_013974843.1	16.8121	20.4489	18.8648	18.5622	17.5476	18.4533
XM_005681557.2	0	0	0.227051	0	0	0
XM_005689482.2	0	0	0	0	0	0
XM_013972253.1	3.80882	7.2232	4.97701	9.02701	6.71503	6.24667
XM_013965335.1	8.90393	4.77682	15.4196	3.13836	1.96856	2.45581
XM_005675523.2	1.80781	1.70856	2.27985	1.76712	2.54452	1.69752
XM_005686265.2	0	8.36662e-06	0	0	0	0
XM_005677953.2	5.95368	6.80859	6.10982	6.23767	5.56672	7.155
XM_005698647.2	64.6001	63.4724	66.5855	83.3321	73.6621	73.9757
NM_001285565.1	0	0	0	0	0	0
XM_005694781.2	0.136903	0.164133	0.354786	0.229787	0.134519	0.232009
XM_005697811.2	532.553	481.688	433.992	536.778	456.889	540.699
XM_005698194.2	30.2927	35.1522	63.8478	11.604	26.0206	22.5425
XM_005686287.2	1.54685	1.88397	1.91045	2.16511	2.88174	3.00923
XM_005679350.2	129.594	111.891	75.8927	119.586	114.861	117.268
XM_005675533.1	22.353	17.2383	19.5694	18.7012	22.6019	19.0648
XM_005686817.2	4.7999	4.94479	3.61534	4.07715	5.54862	3.98245
XM_005686306.2	2.44751	2.542	1.60637	1.3826	1.64351	1.28293
XM_013972861.1	6.23986	7.14253	7.75977	5.98989	6.29797	6.46923
XM_005678090.2	16.0619	12.2367	13.6916	12.9931	14.5831	13.1531
XM_013963928.1	0.529315	0.0262093	0.00137776	0.00142157	0.000200458	0.397769
XM_005709371.1	0	0	0	0	0	0
XM_013963231.1	2.34392	1.6	1.01828	1.20989	1.20348	0.894552
XM_013974165.1	10.2962	11.052	10.2144	7.72724	7.21118	10.6653
XM_005700187.2	15.5442	7.46205	13.6955	8.61206	8.67265	11.8378
XM_005677943.2	28.0483	24.2076	26.8118	19.821	21.0775	20.2332
XM_005684290.2	292.672	191.153	210.837	273.286	276.454	245.904
XM_005696243.2	43.1526	45.6647	35.0552	44.2507	41.2887	41.8666
XM_013970401.1	0.906603	1.20721	1.76559	0.566086	0.881098	1.07661
XM_013963916.1	16.6869	9.41944	13.9108	13.1991	13.1187	12.1738
XM_013971907.1	88.6841	81.3398	78.7373	88.9114	88.4023	86.191
NM_001285571.1	53.9165	63.3809	65.0216	57.5593	59.6507	55.7222
XM_013976893.1	0.89048	0.848122	0.904097	0.543684	0.517811	0.0557189
XM_005675967.2	5.94282	5.34607	3.03957	5.85628	5.06581	5.37073
XM_005701139.2	4.38921	3.15481	6.67891	3.13844	4.16776	3.40175
XM_005691360.2	15.198	15.3958	15.7652	17.9737	15.7559	18.7944
XM_005697183.2	13.7812	13.3229	12.5957	13.9471	13.6717	13.558
XM_005689926.1	0	0	0.166068	0	0.063471	0
NM_001285739.1	8.06177	8.39013	11.0302	9.75277	9.72236	10.2059
XM_005690988.1	0	0.0521686	0.208353	0	0	0.051334
XM_013968609.1	0	0	0	0	0	0
NM_001285656.1	175.321	114.292	121.06	153.592	162.239	150.081
XM_013962324.1	9.55674	11.909	15.0721	8.50878	9.77644	7.85981
XM_005684429.2	15.5418	14.3303	13.4926	14.24	13.5588	14.6412
XM_005675977.2	69.5931	64.0581	51.1901	72.4931	85.836	61.5065
XM_013962451.1	0.243955	0.207322	0.285275	0.789279	0.447538	1.07612
XM_005676625.2	1.05665	3.88278	4.01779	0	6.16828	3.79102
XM_005692037.2	4.93171	5.59048	5.35872	4.46145	5.15198	5.98254
XM_005698954.2	8.22836	9.27717	7.94866	9.17541	8.27312	7.43584
XM_005684627.2	2.7316	2.79989	3.5265	3.93729	3.19503	4.25528
XM_005686318.2	40.2245	43.2239	38.4974	42.3344	38.3847	40.6673
XR_001295499.1	0	0.212541	0.236358	0.188544	0.19148	0
XM_013968267.1	18.6027	16.3769	17.6028	19.5922	22.4779	18.9737
XM_005681173.2	34.6874	25.8028	32.1275	40.6942	32.483	32.3461
XM_013975848.1	1.74083	1.73719	2.33318	1.72914	1.47675	2.12778
XM_005684786.2	0.0212051	0.0207163	0.0273985	0.0245904	0	0.0403425
XM_013966666.1	0.135624	0.123005	0.166222	0.151385	0	0.24799
XM_005691316.2	7.11341	6.15976	6.14787	5.10186	7.00381	6.32293
XM_005700122.1	0.806615	1.90173	2.07683	0	1.06094	0
XM_005677713.2	0.097819	0.0938106	0.374338	0.153019	0.19778	0.18432
XM_013972047.1	1.00691	1.66643	2.11237	0.9676	0.750052	1.63712
XR_001297591.1	0.192471	0.483251	4.13249e-05	0.177457	0	0.218319
XM_013966641.1	0.627238	1.84339	1.57941	2.00399	0.29246	1.41747
XM_013963219.1	0.0832247	0.142324	0.241994	0.168917	0.10204	0.138562
XM_005687422.1	3.50382	4.1863	3.71928	1.56408	7.75641	2.5298
XM_013976704.1	0.0109576	0.0754565	0.0711354	0.114762	0.0431244	0.0104612
XM_005698519.2	2.49537	2.18372	2.52122	1.02082	1.65902	1.95714
XM_005698922.2	11.6811	10.8166	13.0866	12.8782	12.0722	12.6026
XM_013966993.1	0	0.0357496	0	0	0	0
XM_005690291.2	0	0.061455	0	0	0	0
XM_005692027.2	0.111547	0.0889584	0.118742	0	0.179157	0.0544233
XM_013964597.1	0.774142	1.13966	0.859047	1.57722	1.52477	0.614905
XM_013971099.1	0	0	0	0	0	0
XM_013975742.1	32.685	27.4747	23.9305	29.8351	29.9015	28.2131
XM_005680658.2	3.79727	3.69133	5.69094	1.83153	2.90226	2.89654
XM_005697426.2	278.908	253.508	228.205	304.367	294.869	295.493
NM_001285727.1	0	0.0283521	0.075114	0.067487	0	0
XM_005696965.2	0	0.023605	0	0.0280473	0.0711668	0.023006
XM_005676268.2	28.738	24.5698	24.622	28.5447	25.9302	27.661
XM_013966398.1	10.5272	17.8175	12.9632	15.0695	9.71187	20.4657
XM_013968075.1	17.9693	18.6292	23.0427	15.4804	14.4303	19.3291
NM_001285666.1	11.1318	10.8276	10.9554	6.66242	8.81795	8.71463
XM_005686076.2	88.834	69.2996	104.076	82.3352	80.0226	85.9387
XM_005685181.2	22.6419	29.1942	28.0945	28.5256	22.3782	26.6856
XM_005690638.2	5.0065	1.80857	1.41979	2.42055	1.63517	1.47943
XM_005676637.2	13.58	13.4674	11.2352	14.0233	12.2201	12.1949
XM_013970686.1	2.56958	1.30824	2.54997	3.04818	1.73128	3.8758
XM_013975222.1	17.0792	14.4587	15.1167	13.0662	17.3598	17.9039
XM_013973686.1	3.58202	0.00172434	0.410888	2.39078	1.72872	1.29429
XM_013964406.1	0.749696	0.848742	1.16493	0.794222	0.977273	1.00672
XM_013962479.1	0	0	0	0	0	0.0604023
XM_005686624.2	14.1762	9.31396	11.89	11.2126	14.4661	13.9011
XM_005675876.1	0.214983	0.209228	0.138515	0.279928	0.263087	0.408186
XM_013964587.1	22.466	21.8517	21.6744	24.5624	27.9039	21.5935
XM_013976596.1	163.694	133.552	133.854	139.568	156.711	152.386
XM_005683022.2	4.44332	2.36838	2.99169	0.771228	4.54069	2.5902
XM_013963739.1	0	0	0	0	0.000181582	0
XM_013974199.1	3.34637	2.66228	3.54503	2.81269	2.86799	3.14477
XM_005675305.2	0.263308	0.302694	0.213898	0.446681	0.351951	0.299991
NM_001285737.1	1.56684	1.33457	0.629235	1.18452	1.046	1.05581
XM_005696971.2	31.3451	36.7868	24.9338	30.512	31.6042	31.3423
XM_013969028.1	0	0	0	0	0	0
XM_005693121.2	12.6284	9.83981	11.4385	8.94253	13.5576	8.41608
XM_005682475.1	0	0	0.0452015	0	0	0
XM_005709720.2	0	0	0	0	0	0
XM_013962630.1	35.5225	26.1084	23.4216	30.9722	25.9623	27.5939
XM_013963725.1	0.232668	0.561726	0.256	0.279466	0.278795	0.437245
XM_005675311.2	2.52641	0.888452	0.858289	1.56425	2.25598	1.40928
XM_005699776.2	234.921	271.367	243.326	259.982	239.788	242.525
XM_013971460.1	0	0	0	0	0	0
XM_005696665.1	0	0	0	0	0	0
XM_005695483.2	1.93304	1.32712	1.85293	1.73007	2.46561	1.65408
XM_013970667.1	10.2286	8.65527	12.6373	9.51015	9.2005	11.0811
XM_005695254.2	29.9562	20.4253	22.5187	23.7261	23.9819	23.6637
XM_005680784.2	6.99844	6.77647	7.87932	5.17389	8.95654	5.71218
XM_013968937.1	4.77101	4.84825	4.54	4.95376	4.55133	4.62087
XM_005690408.2	0	0.102031	0.135798	0	0.103605	0
XM_013967574.1	43.1814	41.9003	41.2199	42.9326	45.234	39.0057
XM_005686962.2	137.647	98.4208	104.642	127.575	137.596	121.891
XM_005687698.2	5.25967	5.88317	5.79352	4.18966	5.08985	5.23805
XM_005682807.2	75.1391	102.857	85.7416	94.6878	73.7018	106.28
XM_005676891.2	139.015	115.964	130.487	127.107	142.804	138.601
XM_013970677.1	5.65307	4.51239	5.05547	5.35048	6.30976	4.81777
XM_005676209.1	7.047	4.2868	5.56329	7.25561	7.92451	5.79052
XM_005682916.2	8.98563	11.8595	10.1868	10.6273	9.89713	10.2839
XM_005681659.1	0	0.140655	0.187958	0	0	0
XM_005680846.2	66.8446	56.2175	54.3352	70.0733	59.4219	59.2318
XM_013974238.1	0	0	0	0	0	0
XM_013971270.1	33.2517	27.4698	27.209	30.6946	30.329	30.5042
XM_013967807.1	0.472653	0	0.247938	0.468358	0.456017	0.272003
XM_013966501.1	21.1402	21.1915	16.6253	17.3305	29.4304	23.1742
XM_005685089.2	5.1825	2.21224	5.11306	3.74695	4.38202	3.90863
XM_005691868.2	0.548242	0.534267	0.771408	0.779273	0.317353	0.804917
XM_005687854.2	0	0.439555	0	0	1.66874	1.37493
XM_005691431.1	8.82292	7.4069	4.63505	6.60973	10.2544	7.997
XM_013974656.1	11.8107	15.6128	12.5331	15.0271	12.3988	13.7246
XM_013965481.1	2.85511	3.08623	3.97685	2.75234	2.7419	3.75017
XM_013964599.1	0	0	0	0	0	0
XR_001297430.1	3.95553	3.93077	5.01893	3.69684	4.02923	4.01461
XM_013967817.1	28.8345	21.7155	22.3207	27.4839	23.9199	26.5492
XM_013973748.1	4.15504	4.5022	6.11698	4.18317	4.85135	5.0666
XM_013965248.1	0.300256	0.189752	0.618364	0.588456	0.427074	0.241184
XM_005693991.2	5.51802	6.78877	5.5538	6.38655	5.80955	6.82862
XM_013972520.1	0	0	0	0	0	0
XM_013973971.1	0	0	0	0.0700804	0	0
XM_013968154.1	3.18507	2.32289	4.13722	2.24857	2.47631	1.2039
XM_013966810.1	15.0129	16.4038	14.0808	13.6476	14.5719	13.9678
XM_013972176.1	0.0876378	0	0.00122486	0.287085	0.155537	0.152691
XM_013966788.1	0.104443	1.12261e-05	0	0	0	0.000148343
XM_005678711.2	38.9588	36.2139	32.691	43.5194	38.2322	38.165
XM_005686973.2	3.56968	3.28294	1.84126	2.20622	3.76552	3.48133
XM_005696578.2	0	0	0	0	8.56987e-05	0
XM_005697725.2	3.01141e-05	0	0.159701	0.248446	0	3.34817e-05
XM_005696417.2	3.73721	5.12394	5.39149	4.54835	1.60803	2.90783
XR_310306.2	0.191236	0.785176	0.559238	0.222906	0.213057	0.278295
XM_005684572.2	32.5959	20.8864	24.1183	21.7961	23.6736	26.6692
XM_013963855.1	17.223	17.0432	13.0778	28.4381	38.2877	22.61
XM_013975060.1	26.0997	30.3968	28.8254	28.0955	30.8013	24.8166
XM_005676702.2	0.919251	0.511438	0.713434	0.920963	0.805219	0.683745
XM_013975982.1	8.07245	8.98591	9.17057	8.12841	8.01734	9.00461
XM_013962852.1	0	0	0	0.00931652	0	0.00764363
XM_005699594.2	0	0	0.000122151	0	0.000120524	0.00132721
XM_005685408.2	5.75589	2.20596	4.26168	2.23978	2.01497	4.46346
XM_005702164.2	0	0	0	0	0	0
XM_013967070.1	11.1601	12.6172	11.9341	11.1261	10.8548	11.3564
XM_013974139.1	3.47875	2.43408	2.12051	2.37609	1.87535	2.46521
XM_005692120.2	3.07336	2.28497	1.34272	2.13281	2.54142	2.51257
XM_005696586.2	22.0076	25.8244	24.1114	25.6591	21.7542	23.4627
XM_005702116.1	0	0	0	0	0	0
XM_005696407.2	0	0	0.082359	0	0	0
XM_005698817.2	8.92283	9.45565	10.3396	9.8371	10.9023	8.64629
XM_013970495.1	0.049389	0.073015	0.181926	0.0767034	0.0324236	0.00786627
XM_013968501.1	0	0	0	0	0	0
XM_005687650.2	63.7268	45.1486	43.5673	54.6744	55.9115	48.552
XM_013972902.1	0	0.0956377	0.256982	0	0.0987872	0
XM_013969996.1	1.52911	1.71586	0.804855	2.04253	3.65813	1.18012
XM_005692859.2	2.13888	2.72463	2.32534	4.04515	0.74752	1.94465
XM_005693003.2	1.0443	1.21801	0.000196985	0.363699	0.315271	0
XM_013972169.1	33.7433	44.1155	40.5991	37.9384	32.911	41.9942
XM_013965463.1	0.139732	0.793038	0.705895	0	0.134985	0.0653354
XM_013967635.1	2.78334	1.8971	2.37803	1.99201	0.307443	2.96553
XM_005699232.2	0.966478	0.812997	1.09872	0.814965	0.718449	0.782912
XR_310467.2	3.34693	1.93972	2.93341	1.91557	2.15878	3.10321
XM_005698807.2	15.978	18.2534	16.5836	17.7947	14.9434	15.8734
XM_013970489.1	7.23103	5.09996	3.10359	7.07012	5.67662	4.57855
XM_013975306.1	7.79601	6.10503	6.19061	7.6425	7.09858	7.70497
XM_013973482.1	0.118735	0.259174	0.273776	0.122725	0.129712	0.276874
XM_005692355.2	6.47814	5.62107	5.90755	6.32264	7.54803	5.68712
XM_013971191.1	0.0891419	0.661632	0.174204	0.211859	0.357674	0.741686
XM_005677259.2	66.9069	73.6571	56.0464	69.4719	63.2448	68.3584
XM_013966400.1	32.1982	47.9589	35.7565	43.1549	36.1044	43.5793
XM_005699975.1	0	0	0	0	0.0313284	0
XM_013974840.1	19.6941	22.6419	21.4969	19.6573	21.2397	21.4084
XM_005700431.2	0.0328882	0.0644674	0.0212951	0	0	0
XM_013969646.1	1.11667	1.12613	3.55412	1.48474	2.10365	2.65468
XM_005679006.2	3.33801	3.3661	3.74549	3.72683	4.14405	2.49303
XM_005700190.2	58.4097	44.2058	39.9401	56.2598	69.895	55.1742
XM_013974583.1	7.33513	10.4041	6.87814	6.39342	9.46	8.80187
XM_005700926.2	19.1877	12.5519	15.0899	15.4203	16.48	18.3397
XR_001295472.1	0.612425	0.674796	0.441551	0.40834	0.600058	0.714639
XM_013976243.1	0.0120172	0.0472539	0.0467852	0	0	0.0344058
XM_005696576.1	0.478779	0.99826	0.38704	0.707025	0.300051	0.289468
XM_013974492.1	10.7094	13.3039	10.6538	13.7	10.5277	13.0389
XM_013966427.1	4.27985	2.35926	2.70076	2.92793	2.27291	2.80018
XM_005694912.2	72.4657	54.4235	57.3355	62.9707	68.2273	62.8084
XM_013967629.1	0.481431	0.928396	0	2.14003	0.928784	1.83742
XM_005680176.1	2.47671	1.51336	3.25026	3.26885	4.99931	1.95123
XM_005685660.2	0.499098	9.40487e-05	0.488338	0.466243	1.07907	1.19706
XM_013965568.1	209.681	207.075	198.14	226.082	222.044	227.46
XM_013970205.1	5.66295	5.5214	5.77094	5.42585	5.00754	5.63791
XM_013972432.1	6.84527	5.05158	6.70282	4.98798	4.77083	5.97597
XM_005700914.2	35.8547	28.0416	28.0095	25.0214	30.1911	26.5975
XM_005686810.2	2.40219	2.9631	3.08765	2.84324	2.06332	1.7385
XM_013966890.1	24.6287	28.9258	28.8506	26.0913	25.636	25.2901
XM_005678129.2	21.364	14.338	18.6318	21.4331	19.282	18.0592
XM_005680518.2	0.018293	0.0800013	0.578746	0.120875	0.294875	0.654205
XM_005679750.2	1.17754	1.15618	2.87827	0.705719	0.46881	0
XM_005698286.2	14.9983	19.8005	15.3648	16.9688	17.7422	17.7368
XM_005693737.1	14.1677	17.0208	13.3331	16.2322	15.2615	16.2577
XM_013963960.1	11.522	14.2045	14.6938	13.3256	12.6792	13.7734
XM_013972724.1	3.19545	4.87521	3.36192	2.23041	4.23678	2.34802
XM_005686990.2	165.61	128.489	129.83	153.728	146.048	148.223
XM_005675125.1	3.80213e-05	2.46464e-05	1.85109e-05	0	0	1.91144e-05
XM_005682603.2	62.408	80.8363	67.5559	85.1155	73.7265	79.2411
XM_005680562.2	0	0	0	0	0	0
XM_005682048.2	8.25677	7.08606	6.94608	7.98828	7.91524	8.00281
XM_005692600.2	26.7977	25.952	24.3681	33.2244	26.2747	29.1115
XM_005701494.2	0.092128	0.085895	0.230328	0	0	0
XM_005690231.1	0	0	0	0	0	0
XM_013964723.1	0	0.330545	0	0.198656	0.448446	0
XM_005694968.2	0.903968	0.635239	0.64138	0.504357	0.457138	0.67959
XM_005676330.2	21.5265	17.059	18.3543	20.7099	21.1086	21.3014
XM_013970011.1	4.51471	6.38392	5.02796	4.9403	3.4787	6.20447
XM_005688644.2	17.8276	18.5738	21.0049	14.4428	14.9034	15.3161
XM_013969279.1	0.858421	9.16855e-05	1.12607	0.917915	1.94689	1.70548
XM_013970023.1	4.47742	5.08022	5.67556	3.22853	2.97662	5.13714
XM_013970840.1	10.5048	13.6421	10.2179	12.4286	8.33069	11.2029
XM_005689921.1	0	0	0	0.147988	0.125303	0
XM_013963425.1	0	0	0	0	0	0
XM_013974085.1	0.299353	0	0.262047	0	0	0
XM_013976303.1	0	0.0703266	0	0	0	0
XM_013972797.1	0.601952	7.6532	5.29329	0.00773799	0.00638525	13.8183
XM_005691697.2	13.8158	14.6364	12.2997	13.8011	13.9437	13.1935
XM_005701190.2	0	0.0504285	0	0	0	0
XM_013974809.1	0.204955	0.283673	0.496718	0.380877	0.250913	0.142355
XM_005688636.2	7.52158	9.07028	8.27613	5.37519	9.94046	8.20913
XM_005682613.2	4.78024	2.87353	4.79128	4.52132	2.67888	4.35157
XM_013962456.1	1.55509	3.07498	2.91705	2.48996	2.40929	3.67447
XM_005690681.2	3.21962	6.6873	3.44422	4.2374	1.98781	2.42921
XM_013970118.1	13.0495	11.6718	10.5117	13.1887	15.2711	11.8968
XM_005689293.1	0	0	0	0	0	0
XM_005690106.2	6.79613	7.00052	5.46631	8.20417	7.43668	8.38704
XM_005684152.2	0.731397	0.928679	0.504528	1.21286	0.84993	0.574442
XM_013963685.1	0	0	0	0	0.129964	0.0629118
XM_013964558.1	15.7192	13.4876	14.7599	16.3275	18.4045	13.6268
XM_013963506.1	45.5395	39.8443	39.6554	36.6748	44.674	41.9902
XM_013972281.1	3.11743	4.09843	3.8423	4.64625	4.14643	4.05731
XM_013967712.1	10.5828	11.8497	11.2896	11.2253	12.5163	12.5815
XM_005691002.2	2.62225	3.77254	1.77095	4.62271	4.45859	3.17221
XM_005688434.2	0	0	0	0	0	0.124724
XM_005683072.2	3.54684	3.36227	5.37755	3.11621	2.03512	5.7833
XM_013968090.1	11.0951	17.185	13.7477	14.5625	11.8109	12.4729
XM_005701927.1	0	0	0	0	0	0
XM_005679778.1	3.87549	3.88971	4.10075	4.03983	5.15954	4.046
XM_013965781.1	3.3626	2.2459	4.34021	2.57038	3.32097	3.94463
XM_005699138.2	2.13897	1.85957	5.1953	0.79369	1.0698	1.18004
XM_005695077.1	0.0146183	0	0.0189471	0	0.0287328	0.0139381
XM_013975409.1	16.5393	15.6409	14.619	17.8511	15.9432	17.3211
XM_013972707.1	497.01	509.124	405.608	569.168	487.3	502.578
XM_013968777.1	52.4011	47.0812	48.5164	56.9284	49.9697	47.7437
XM_005700504.1	0	0	0	0	0	0
XM_013969539.1	23.9631	28.9718	20.9769	26.2091	26.9241	24.2637
XM_013965053.1	5.97245	5.7354	8.40169	4.02819	6.28797	7.91675
XM_013976703.1	26.3048	23.4333	26.122	24.7812	29.1484	26.8996
XM_005683475.2	18.6837	10.9423	14.5252	10.7598	17.6931	11.6067
XM_005694465.2	0.225077	0.0124454	0.283614	0.281824	0.336408	0.248347
XM_005695067.2	0.191999	0	0	0	0.330666	0
XM_005698602.2	0	0	0	0	0	0
XM_013970039.1	0.0123118	0	0.0125556	0.0141342	0.012381	0.0125856
XM_013971542.1	5.06195e-06	7.74907e-06	5.08638e-06	4.27846e-06	7.38613e-06	5.06933e-06
XM_005699450.2	0.000161831	0	0	0	0	0
XM_013971772.1	0.108947	0.150585	0.442927	0.387339	0.213834	0.142149
XM_005695594.2	0.188679	0.715353	0.257413	0.691994	0.724347	0.540692
XM_013976321.1	0.186684	0	0.277539	4.38578e-05	0	5.09021e-05
XR_001297324.1	0.164825	0.343323	0	0.426223	0.174829	0.187339
XM_013975415.1	0	0	0.138675	0	0.106756	0
XM_005687210.2	0.493455	0.816199	0.901826	0.966065	0.950086	1.15627
XM_005701392.2	4.989	5.04918	6.38346	5.55186	5.02479	5.85935
XM_005674846.2	4.50616	2.74856	2.85014	4.77743	3.52809	3.45458
XM_005677597.2	0	0	0	0	0	0
XM_013968767.1	1.25459	1.10632	0.874747	2.20689	1.32156	1.39561
XM_005695829.2	8.02917	5.67053	5.26152	6.26853	6.38348	6.56404
XM_013973652.1	2.42784	4.69709	3.92845	3.4614	2.99116	3.34793
XM_005698387.2	10.1905	9.48269	14.1285	17.498	15.8499	9.53926
XM_005677399.2	15.351	15.9073	13.5918	16.2529	17.7179	15.093
XM_005686623.1	41.0601	32.0578	33.3462	34.5502	38.3884	30.5233
XM_005689615.1	0	0	0	0	0	0
XM_013965588.1	4.18428	3.50252	2.04125	1.16102	1.86707	3.24322
XM_005678067.2	1.05791	1.86774	1.84766	1.98111	3.52052	1.84997
XR_001296148.1	2.68333	5.47593	4.1343	4.40383	4.2288	4.43211
XM_005679214.2	9.43094	9.78935	4.98057	11.5959	9.15084	7.94183
XM_013970454.1	0	0.313194	0	0	0	0.411162
XM_005675566.2	15.031	13.8134	15.3348	13.627	15.3757	14.8179
XM_013969832.1	49.0173	35.63	43.3319	39.3313	48.1083	43.5624
XM_013973251.1	7.97617	9.39827	8.1723	8.28318	8.02451	7.73248
XM_013969081.1	0.266361	0.232374	0.284704	0.603094	0.333147	0.350387
XM_005699771.2	0	0	0	0	0	0
XM_005699571.2	0	0	0	0	0	0
XM_005678297.2	23.5554	15.5536	17.2027	22.3236	18.1905	23.6895
XM_013974584.1	5.69109	6.31042	6.88253	6.53152	6.53467	6.50562
XM_013972632.1	1.95249	2.46667	8.0102	1.65148	1.60832	2.16534
XM_005685244.2	6.08806e-05	0.600714	0.421795	0.421071	0.285426	5.7318e-05
XM_013968676.1	1.66524	1.65779	1.50396	0.478515	1.3927	0.734742
XM_005688097.2	0	0	0	0	0	0
XM_005685203.2	1.60537	1.04752	2.76317	0.0902191	1.14081	1.46853
XM_013965440.1	0	0	0	0	0.126391	0
XM_005695964.2	4.44221	5.0469	3.06825	5.81306	4.77615	5.82912
XM_005690714.2	0.165299	0.237476	0.295269	0.118448	0.156733	0.100448
XM_013974504.1	47.8022	57.4027	48.701	53.6809	49.1753	53.7704
XM_005684583.2	5.2712	5.00403	4.16311	2.86629	3.04508	3.77081
XM_013964105.1	0	0.30506	0	0	0	0
XM_013964976.1	51.3414	65.5025	61.8644	83.6469	58.4113	88.4728
XM_005684749.2	5.90007	4.35168	5.0499	4.44204	6.38701	5.03056
XM_005691260.2	3.88877	7.00871	4.92229	6.00154	6.13296	7.17953
XM_005684879.2	0.281932	0.455944	0.483384	0.50683	0.153127	0.385999
XM_005699565.1	0	0	0.084123	0.0759519	0	0
XM_013966502.1	0	0.119773	0	0	0.106989	0.000342795
XM_005687853.2	29.7932	21.23	23.5119	23.3803	23.5715	23.5351
XM_013970124.1	9.38584	7.91899	19.9854	6.54429	6.93101	7.29077
XM_005700159.2	0	0	0	0.417806	0.177448	0
XM_013964453.1	3.14913	2.35442	4.17774	2.7878	3.14637	2.20276
XM_013965482.1	2.04435	1.94	1.45101	1.90662	3.16586	2.15528
XM_005695839.2	14.1766	6.76419	5.45121	9.64883	9.40892	9.84026
XM_013964988.1	0	0.222102	2.75805e-06	0.277757	0.0908555	2.26964e-06
XM_005677499.2	83.6184	85.0286	92.2629	83.0302	70.4841	86.7826
XM_013975075.1	7.90196	5.03546	7.74596	2.28383	3.94254	4.881
XM_005681305.2	6.59407	5.16626	6.45939	6.09374	2.45954	5.58449
XM_013965648.1	945.069	859.091	784.325	932.68	965.726	930.792
XM_013973521.1	0	0	0	0	0.04725	0
XM_013963193.1	0	0	0	0	0	0
XM_013970464.1	0.572211	1.7639	1.35354	1.99948	2.07611	1.34271
XM_013966924.1	36.686	26.6206	28.8023	36.0009	29.1272	34.5865
NM_001285540.1	0.000122774	0.000422736	0.0443233	0.404701	0.00369737	0.000315589
XM_013974761.1	0.665521	0.440433	0.981553	0.908791	0.838517	0.609911
XM_013976061.1	12.2264	13.5256	11.5883	12.0741	11.7804	12.9551
XM_013975061.1	47.7299	40.1887	48.3197	36.9746	40.1925	39.9366
XM_005680710.2	0.636352	2.20736	0.22779	0.477967	0.601794	0.599986
XM_005679060.1	0.123556	0.120424	0.0637517	0	0.0968351	0.0939096
XM_013976042.1	0.230207	0.370115	0.586825	0.451264	0.355444	0.634073
XM_005676701.2	16.9078	19.6073	16.6092	19.0107	17.2328	19.0647
XM_005693501.1	0	0.0350075	0	0	0.0353328	0.0684989
XM_005680737.2	18.4405	14.5601	19.9173	16.5727	15.9186	17.3561
XM_005699597.1	0	0	0	0	0	0
XM_013975698.1	35.133	31.5328	28.1055	26.7323	28.2443	21.7316
XM_005686991.2	17.8543	16.0336	12.4305	13.7044	15.4126	15.7036
XM_005681319.2	13.7906	10.3824	9.59603	11.7757	13.301	10.5606
XM_013977146.1	0.698622	0.462366	1.23087	0.616373	0.834779	0.657001
XM_005701708.2	0.260031	0.616718	0.356147	0.22548	0.214549	0.115595
XM_013972065.1	1.35155	1.65847	1.91649	1.42383	1.88202	1.22177
XM_013975649.1	0.442216	0.273764	0.270123	0.615949	0	0
XM_005683678.2	0	0	0.266835	0.491225	0.208814	0.401922
XM_005709452.2	125.259	127.523	133.474	108.939	105.013	144.307
XM_005683073.2	21.7706	17.996	19.3426	18.2044	19.6716	17.7297
XM_013965661.1	15.7714	12.0227	12.909	13.349	14.3811	13.1109
XM_005701339.2	5.96545	7.62421	7.85927	6.08906	7.05796	5.18643
XM_005676368.2	0.256406	0.381311	0.819871	0.463848	0.874244	0.645498
XM_005684761.1	0	0	0	0.198148	0	0
XM_005700143.2	22.9259	21.865	20.141	23.9989	20.4721	22.2612
XM_013976959.1	0	0	0	0	0	0
XM_005677483.2	0.00204082	0.806427	0.000865833	0	0.426009	0.000141056
XM_005693286.2	1.75184	2.31697	0.000476781	0	0.000317163	2.64255
XM_005678577.1	0	0	0	0.0250919	0	0
XM_013969340.1	8.56375	0.000755476	0.000618352	0.0570953	6.10815	5.63144
XM_013962665.1	1.73073	0.878992	0.47847	2.04236	1.26568	0.904994
XM_005686898.2	0.859484	1.01631	1.05007	0.925245	1.47793	1.70764
XM_005684775.1	0.454797	0.00460206	0.000162378	0	0.44191	0
XM_013977134.1	1.10733	1.95096	1.49723	1.42255	1.73607	1.53039
XM_005695289.2	1.91873	1.43196	1.5657	1.44647	1.78612	1.82687
XM_013965660.1	0	0.000417026	0	0	0	0.0693192
XM_005682516.2	68.3555	73.5637	63.554	81.2989	64.055	76.5803
XM_013969471.1	0.304877	1.29523	0	0.440277	0.851534	0.213882
XM_005690927.2	23.4121	18.7099	20.9695	20.7083	22.6002	19.2758
XM_013962671.1	2.03881	2.30291	1.8908	2.10452	2.01633	2.93249
XM_005677577.2	0.327643	0.66699	1.13679	1.02185	0.256139	0.34144
XM_013974349.1	1.14377	0.956396	0.632716	1.48769	1.69292	1.73062
XM_013967417.1	0.245405	0.282912	0.30705	0.252847	0.264846	0.143437
XM_005684325.1	4.2989	4.75074	5.09068	5.08064	4.39669	4.86669
XM_013971378.1	1.56158	1.41229	0.351936	0.792254	1.51974	0.996151
XM_013972215.1	6.59597	7.35074	6.60561	7.04006	6.54906	6.70648
XM_013973930.1	31.8037	42.6969	31.9192	41.792	33.6838	33.931
XR_001296879.1	3.01887	2.21909	2.57051	2.90853	2.34943	2.67436
XM_013975352.1	0.331127	1.17922	0	0.183015	0.621446	0.599394
XM_005696059.1	0	0	0	0	0.472811	0
XM_013974495.1	2.50497	3.85466	3.26068	1.86196	1.70932	3.21661
XM_013975515.1	24.9651	29.8925	25.3546	28.6465	26.1891	25.0048
XM_013968111.1	2.4911	3.56908	3.86915	2.24765	1.78253	3.28373
XM_013965935.1	0.439127	0	0	0.169871	0.231206	0.251122
XM_005693256.2	790.807	830.794	717.652	964.054	841.511	902.587
XM_005691283.2	18.0087	8.76358	15.5558	15.349	11.5176	19.3822
NM_001285626.1	0	0	0	0	0	0
XM_005677098.2	15.222	21.0916	16.9349	21.5462	20.3686	16.8314
XM_005684331.2	3.56099	9.58892	3.19133	6.50926	4.88875	5.75533
XM_013973460.1	0	0.208764	0	0.166536	0	0
XM_013968123.1	1.96668	1.2508	2.28935	1.7853	1.75118	1.14237
XM_005709527.2	13.5667	19.0871	14.3074	16.8434	14.9574	15.4186
XM_005679979.2	2.39935	1.95781	1.1449	1.83314	1.8313	1.36861
XM_013976947.1	0	0.0782634	0	0	0	0
XM_013965224.1	0	0.0159514	0.0431754	0	0.0326189	0.07986
XM_005683891.2	16.8188	12.079	15.187	14.7656	12.6265	15.7155
XM_013969663.1	0	0	0	0	0	0
XM_013976846.1	1.71794	1.00165	1.45331	1.58417	0.835417	0.491603
XM_013973447.1	1.96142	3.91835	1.91173	3.40738	4.17127	3.65815
XM_005687660.2	11.7958	25.9341	26.2546	27.7842	18.3121	25.8807
XM_013967407.1	0	0.487977	0.808656	0.277248	0.408859	0.556677
XM_013972209.1	9.59578	12.4894	9.97258	12.5083	11.2141	10.9061
XM_005696150.2	1.57991	1.22449	1.84623	1.91631	2.61427	1.6245
XM_005687163.2	0.142185	0.450083	0.642099	0.811439	0.805858	0.615425
XM_013976699.1	1.71155	1.36845	0.000137225	0.785181	0.30682	1.82012
XM_005679904.2	0.145825	0.206521	0.2519	0.112902	0.0954519	0.154408
XM_013973311.1	0	0	0	0	0	0
XM_013968018.1	6.41178	7.73224	6.7324	7.21551	6.42786	6.5839
XM_013967931.1	12.3212	14.5364	13.6162	11.5743	11.2919	13.1828
XM_005696045.2	4.28841	3.69419	5.76452	4.19271	3.7295	3.68643
XM_013975509.1	0.0663674	0	0.0680659	0.0377357	0.105748	0.0341007
XM_013966477.1	44.9775	35.8257	34.6975	41.0941	44.9336	54.8826
XM_005693260.2	19.8783	17.5275	19.3562	18.9265	17.9769	17.483
XM_013975140.1	0.080905	0.322571	0.110874	0	0.0815951	0.0920236
XM_013973853.1	0.338309	0.227235	0.245887	0.122602	0.207374	0.160911
XR_001296054.1	0.00263805	0	0	0	8.36042e-05	0.00151688
XM_005688313.2	0.236847	0.424348	1.56167	0	0.0720504	0
XM_005676067.2	0	0	0	0	0	0
XM_013976957.1	0.0507792	0	0	0.233197	0	0.0478034
XM_013975892.1	0	0	0	0	0	0
XM_005697968.2	52.5107	51.6209	48.2801	49.7941	44.8682	47.6799
XM_005692629.2	1.52296	0.7393	0.80384	1.34145	1.19069	1.25364
XM_005685974.2	7.06101e-05	0	0.000104615	0	0	0
XM_005687506.2	1.13662	0.919488	1.95367	0.467998	0.23814	0.683536
XM_013973457.1	0.591068	1.03237	0.620118	0.117096	0.665464	0.221222
XM_013963426.1	0.0129903	2.72295	0.0430626	0.652015	0.803999	0.518464
XM_013970551.1	3.0564e-05	0	2.53459e-05	0	0	0
XM_005680937.2	6.68556	6.59489	5.88014	5.7608	5.87426	5.8504
XM_005686659.1	10.8079	11.1371	9.41267	11.8589	10.4567	10.7774
XM_013977011.1	154.192	135.512	136.722	128.838	109.964	114.863
XM_013968554.1	0.000182365	0.000365175	0	0	0	0
XM_005679727.2	149.969	135.186	124.046	152.116	146.434	144.979
XM_005696701.2	0.812184	0.387726	1.57173	2.5576e-05	1.53384	0.969425
XM_005677144.2	0.905984	0.575639	0	0	0.110552	4.34082e-05
XM_005675647.2	1.95984	1.72993	1.71145	2.24871	1.17546	1.11941
XM_013962945.1	1.18414	1.87837	1.3605	2.04899	1.71552	1.87935
XM_005679736.2	53.5408	37.2974	43.0088	49.2738	45.9527	45.0345
XM_013964607.1	0	0	0	0	0	0
XM_013963335.1	1.98113	2.23775	2.17621	1.71239	2.30435	2.09959
XM_005690080.2	0.46521	3.26872	1.44153	0.808762	1.14012	2.58763
XM_013975386.1	1.43776	1.59186	1.67435	1.50655	2.82564	2.79313
XM_005675077.2	65.1316	48.4046	51.9408	60.1543	61.4279	56.1359
XM_005696690.1	0	0	0	0	0	0
XM_013963505.1	95.0629	61.9155	56.2952	98.2039	92.1262	76.8215
XM_013970066.1	11.8414	11.9368	11.5788	12.5285	14.536	11.7447
XM_013966008.1	3.35632	4.53982	4.4775	4.36349	4.31849	3.77504
XM_013974040.1	0.237162	0.457733	0.25316	0.592192	0.385445	0.373577
XM_013967209.1	0.792009	0.853219	0.841662	0.64895	0.781688	0.228506
XM_013972214.1	5.24021	7.17705	7.21534	6.52706	5.99347	7.24631
XM_005684662.2	2.75894	1.86807	2.5853	2.29663	2.5083	1.94084
XM_005690227.1	0	0	0	0	0	0
XM_005693258.2	20.024	17.918	21.2693	18.8971	19.1604	17.7836
XM_005684065.2	790.843	840.711	876.555	807.028	760.503	857.936
XM_013972372.1	2.07132	1.15055	3.63422	0	4.60367	0
XM_005693629.2	0	0.329199	0	0	0	0.271504
XM_005686394.2	10.6382	8.10092	6.5545	9.03868	7.38882	9.90647
XM_005691454.2	0.0416513	0.101755	0	0.0845351	0.102419	0.0198119
XM_013964617.1	1.06625	1.17304	2.54654	1.06031	0.932994	1.11307
XM_005682642.2	1.0802	0.75619	0.613894	1.30283	1.22707	0.763409
XM_013972947.1	0.303569	0	0	0.228472	0.290449	0.280824
XM_013968024.1	6.12023	3.35261	3.88302	7.10154	6.05011	4.66686
XM_013963289.1	8.44946	6.61552	9.65769	5.21611	5.65056	5.32208
XM_013967753.1	0.15012	0.135231	0.178538	0.130952	0.184538	0.202925
XM_013974268.1	23.9859	18.8559	22.4764	22.5468	23.1175	19.4969
XM_013974469.1	5.75745	5.06508	6.55888	5.23743	5.47509	5.05279
XM_005675095.2	9.18551	8.4916	8.5511	8.17624	8.84007	8.06473
XM_005681537.2	0.21572	0.235208	0.499938	0.406352	0.104025	0.0801573
XM_005687536.2	20.6481	15.3594	17.9736	23.0859	16.873	19.2741
XM_005687945.2	27.8904	31.1965	17.6381	26.2963	21.875	17.9881
XM_013966480.1	0.00313432	1.86064	0.321792	0.415869	2.10108	0.00780198
XM_005680032.2	0.000440646	2.02562	1.5751	6.36039	2.11384	2.48729
XM_005681908.2	95.337	80.0938	84.6813	92.6166	94.2219	90.0074
XM_013966053.1	0.171175	0.470912	0.000527327	0.00234725	0.00905697	1.51557
XM_013974036.1	0	0.00854566	0.0249378	0	0.00872927	0
XM_005681889.2	30.1952	35.931	31.3515	37.1378	35.6167	36.9893
XM_005682999.2	70.8972	60.766	65.9434	61.2434	57.9306	63.9
XM_013963295.1	4.05341	1.66012	4.47415	3.02932	2.48641	3.24232
XM_005680913.1	0	0	0	0	0	0
XM_005675354.2	14.5017	12.7777	12.2787	14.5732	14.5155	13.6728
XM_013977079.1	60.4575	62.6642	59.8219	69.2061	62.7749	68.4435
XM_013974938.1	3.13682	4.16506	4.01383	3.95054	3.72355	3.39266
XM_005701572.2	0	0.281306	0.0939819	0.169883	0.143878	0
XM_005684888.2	1.32901	2.28418	1.2174	1.97546	2.05434	1.70458
XM_005677442.2	0	0	0	0	0	0
XM_005687508.2	41.5067	28.2066	29.5946	34.7052	36.1652	32.8686
XM_005684814.2	2.26213	0.00203416	1.12162	2.28634	0.988025	0.000289009
XM_005701449.1	0	0	0	0	0	0.0630991
XM_005688274.2	0.219494	0.524181	0.139573	0.440391	0.692317	0.361086
XM_005687951.2	1.06463	0.768606	0.41142	0.651336	0.70938	0.15253
XM_013965178.1	11.1881	15.4941	14.7168	14.412	14.5059	13.973
XM_005690769.2	1.39485	1.86517	0.996621	1.03894	1.33349	1.23411
XM_005701548.1	0	0	0	0	0	0
XM_013969835.1	0.361574	0	0	0	0	0
XM_013965832.1	12.624	8.72981	10.5886	10.2353	10.6095	9.91282
XM_005690235.1	0	0	0	0	0	0
XM_005693257.2	0.875503	0.900572	1.11256	0.692852	0.577438	0.844084
XM_005686741.1	0	0	0	0	0	0
XM_013969246.1	55.8708	46.1808	41.3386	52.4574	53.7557	51.7261
XM_005679684.1	0	0	0	0.316685	0.403013	0
XM_005675255.2	0.0218762	0.0213623	0.0565134	0	0.0214504	0.0624141
XM_013971967.1	0.710141	0.621799	0.749425	0.325348	0.146739	0.658327
XM_013968949.1	38.467	33.6885	32.4826	36.01	36.1517	33.1368
XM_005700555.2	0.747759	0.833032	0.741326	0.400888	0.803763	0.526233
XM_005699518.1	0.581175	0.166195	0.811807	0.798718	0.56347	0.163714
XM_005692820.2	0	0	0	0	0	0
XM_005683334.2	1.69813	1.40307	1.57369	1.27618	2.68157	1.69726
XM_013965311.1	3.44901	4.44234	2.5628	2.15088	2.01959	2.2607
XM_013964609.1	0.159301	0.281462	0.457362	0.221092	0.276783	0.284174
XM_005679517.2	0	0.0949607	0.135583	0	0	0
XM_005680462.2	0.0532357	0	0.110265	9.83548e-06	0.0837049	9.87062e-06
XM_013965808.1	0.364624	0.0948013	0.380837	0.54011	0.495568	0.270423
XM_013973082.1	2.61339	2.50798	2.20451	2.5091	3.7561	2.23365
XM_005684862.1	24.5138	21.9664	23.3442	24.1485	26.2237	23.2011
XM_013972963.1	0.0394526	1.01711	0.877845	0.780833	0.000118869	0
XM_013972890.1	1.77808	2.46475	3.61854	2.17748	1.71	2.50902
XM_013971390.1	1.92029	2.06064	2.65006	1.72224	1.90121	2.3548
XM_013964102.1	0.0387989	0.0749201	0.0497164	0	0.0756864	0.036679
XM_013963640.1	0	0	0	0	0	0
XM_005677099.1	0	0	0	0	0	0
XM_005676955.2	0.0509546	0	0.129843	0	0	0.0479657
XM_013968872.1	24.241	15.094	19.9475	23.23	22.3889	20.314
XM_005685570.1	0	0	0	0	0	0.178161
XM_005681897.2	50.9171	31.6507	36.4229	44.0825	50.4578	44.563
XM_013973289.1	110.421	85.6042	85.2691	97.3052	97.2162	96.147
XM_005690229.1	0	0	0	0	0	0
XM_013970419.1	15.6171	16.9052	14.536	13.0331	13.6294	14.4612
XM_013963650.1	52.6023	39.8558	41.9183	47.3406	47.5493	43.8374
XM_005678403.2	3.36576	2.0813	3.89741	3.04222	4.17801	2.66052
XM_013970947.1	64.4693	45.4526	47.3663	47.0176	45.1539	49.8816
XM_005689280.2	47.7926	48.571	34.7633	47.3302	44.9737	42.4966
XM_005697318.1	0.0752691	0.0244473	0.0970745	0	0	0
XM_013970127.1	0.0153647	0.120559	0.0398148	0.107118	0.0603854	0.131812
XM_013965995.1	10.1814	9.95149	8.64057	8.65892	9.13185	10.7095
XM_005681767.2	3.33551	2.38521	3.37209	3.23192	3.72434	3.3249
XM_005683309.2	41.9759	37.2658	38.0332	44.6842	45.5976	42.0392
XM_013975913.1	1.66906	0.993151	2.2354	1.24078	1.79871	2.01856
XM_013965963.1	16.43	13.2534	22.3796	11.0581	13.4683	15.1852
XM_013971519.1	0	0	0	0	0	0
XM_005679507.2	92.0204	88.2631	90.9681	94.4475	94.1014	89.0184
XM_013972488.1	1.83226	2.48607	2.72364	2.33724	2.32443	3.21007
XM_005689721.2	13.725	20.5801	18.5024	23.0524	19.374	20.1569
XM_005685798.2	1.29105	1.41929	2.71097	1.88333	1.81281	2.1573
XM_013972027.1	5.00323	5.87329	4.30339	5.32541	4.26056	4.28776
XM_005681906.2	1.5572	1.10412	2.98932	2.76275	0.908495	1.5537
XM_013973522.1	0.0301274	0	0.0608502	0	0.0293864	0
XM_013967327.1	0.0436445	0.170483	0.253689	0.101203	0.171183	0.228292
XM_013971404.1	0	0	0	0.0652157	0	0
XM_013968272.1	2.26045	2.02176	2.69638	2.16491	2.68175	1.07392
XM_005681887.1	0	0	2.13838	0	0	0
XM_005693901.2	0.222311	0.178141	0.529449	0.562572	0.65428	0.447223
XM_005690741.2	2.9542	3.46965	4.39762	3.08036	2.50954	3.60227
XM_013968957.1	20.7419	29.0803	19.2829	24.4637	27.3191	24.9247
XM_005677358.2	0	0	0	0.149366	0	0
XM_005686729.2	32.259	28.5409	31.6791	29.1658	30.3112	30.4634
XM_013966658.1	11.6467	10.4412	11.8105	11.4437	11.5583	11.5868
XM_013974748.1	18.4954	22.1575	17.2936	20.7214	18.0214	17.6387
XM_013969744.1	0	0	0	0	0	0
XM_013973104.1	0.762519	1.39045	0.56175	0.478544	0.000589577	1.14695
XM_013973639.1	16.6181	17.1844	15.921	15.2906	14.4241	18.3458
XM_013966207.1	0.601728	0.229121	0.763375	0.619796	0.524724	0.282305
XM_005684425.2	0	0	0	0	0	0
XM_013976789.1	0	0.0122936	0	0.0145089	0.00408827	0
XM_013968244.1	46.8526	34.7269	29.7587	44.0257	41.9429	41.4458
XM_013972437.1	3.80623	4.75326	4.03959	3.26521	4.61316	3.41354
XM_013973582.1	12.6812	14.1156	11.4944	12.7562	12.8573	13.7419
XM_005699183.2	0	0.0278215	0	0	0	0
XM_005683754.2	22.3193	16.7567	32.6298	14.5305	22.1671	15.4184
XM_013963628.1	5.62588	5.51079	5.41576	5.78566	4.29606	4.8349
XM_013975020.1	1.14543	1.51096	1.612	1.16391	1.4166	1.4313
XM_013967135.1	0.174119	0.563504	0	0.921033	0.13119	0.00194088
XM_005689412.2	0.640735	1.5957	0.213794	0.809455	0.636687	1.03664
XM_005676669.2	6.95394	7.49634	5.433	10.3192	10.9145	9.76406
XM_013972720.1	1.78614	1.88423	1.18076	2.81734	4.47852	0.463186
XM_013968947.1	4.57354	7.1794	5.74574	6.01601	6.31094	6.93623
XM_013968263.1	4.39497	7.16024	3.22497	4.24443	5.36065	4.41217
XM_013977299.1	14.6654	19.186	19.1391	19.3772	18.0969	23.3997
XM_005675418.2	7.15466	6.75922	7.47779	6.47784	7.38221	6.71228
XM_013972544.1	0.553574	1.0693	0.465935	0.912642	0.579858	0.124669
XM_013966662.1	5.15667	6.29521	6.97002	5.35484	5.42969	5.86425
XM_005689569.2	0.96968	1.81017	0.641186	1.37774	1.53776	1.18756
XM_013973172.1	0	0	0	0	0	0
XM_005690041.2	2.13481	0.326492	0.453516	0	0.834338	0.293041
XM_005693285.2	14.4119	9.47915	8.15312	11.7721	10.5324	10.5708
XM_005687661.2	0.279222	0.257585	0	0.163769	0.412707	0.383755
XM_005681621.2	3.11352	0.0101338	3.34015	1.50548	1.50172	0.601142
XM_005689428.1	5.5986	5.14651	5.0901	5.77946	6.85974	7.47088
XM_005680767.2	0.97578	2.20058	1.50946	1.22221	1.19335	1.36079
XM_013965816.1	6.29969	8.93353	5.57777	6.00328	8.70983	5.13673
XM_013965180.1	0.026743	0.078088	0.10339	0.061908	0.052365	0.126947
XM_005691781.2	10.779	9.10487	13.4742	9.80598	10.4301	10.43
XM_013966997.1	1.00778	1.2143	0.00783241	0.93055	0.00316145	2.25071
XM_013970688.1	3.09286	3.37769	4.40238	3.0661	3.00791	3.28693
XM_005699617.2	12.8147	15.3456	12.244	15.1088	14.171	13.6171
XM_005696941.2	77.8759	67.0927	68.2521	89.8333	87.1298	72.461
XM_013970117.1	0.000222992	0.108039	0.000477039	1.95124	0.316248	0.636149
XM_013968490.1	0	0	0	0	0	0
XM_013964150.1	24.2788	21.669	22.076	21.1218	24.1065	22.3233
XM_013966639.1	4.40979e-05	4.15199e-05	4.27556e-05	4.33832e-05	0.0456584	3.93877e-05
XM_013969922.1	0	0	0	0	0.0632871	0
XM_013975197.1	0	0.105444	0	0	0	0
XM_013971055.1	0	0.273007	1.14308	0	0	0.290003
XM_005699280.2	0.191468	2.84813	2.99272	4.01572	0.605235	1.80432
XM_005686072.2	20.8849	18.3574	18.7569	18.2278	18.1966	20.8985
XM_013970716.1	0.790118	1.61931	1.08286	1.00885	0.863767	1.40388
XM_013975355.1	0	0	0	0	0	0
XM_013966987.1	6.2636	5.10091	8.12178	7.30545	6.40688	4.17029
XM_005697213.2	0.948277	0.493225	0.505087	0.221486	0.985111	0.245407
XM_013972416.1	0	0	0	0	0	0
XM_013977287.1	3.63588	1.82935	2.464	2.50242	2.56838	3.02124
XM_013970381.1	23.6436	20.6499	21.1241	26.4852	22.4739	23.8482
XM_005680318.2	2.42475	4.36987	4.17423	4.00121	3.92812	4.22877
XM_005682471.2	0.2309	0	0.14279	0	0	0.212557
XM_013974315.1	3.78248	2.31933	4.08222	4.0137	1.81249	4.36081
XM_013969311.1	0	0	0	0	0	0
XM_013970210.1	0.984344	0.862456	0.65317	0.990646	0.931169	0.842595
XM_013969556.1	15.4802	11.2559	14.9045	15.8001	16.0373	17.2143
XM_013967014.1	10.5252	8.78847	8.72401	10.3032	10.9416	9.33858
XM_013966152.1	3.02762	1.47297	2.20059	4.45771	3.22954	4.67114
XM_005693467.2	39.7001	32.347	36.155	40.1335	32.8704	40.2989
XM_005681443.2	7.72558	4.82225	7.43842	7.58217	5.86253	8.80246
XM_013966917.1	0	0	0	0	0	0
XM_005683873.1	0.0813125	0.139099	0.078829	0.141482	0.0598262	0.174087
XM_013977297.1	2.08206	3.51417	2.50874	4.06697	2.48376	2.7132
XM_005701844.1	0	0	0	0	0	0
XM_005680343.2	0.370436	0.161254	0.119132	0.547562	4.33055e-05	2.9706e-05
XM_005701203.2	3.06221	2.6839	0.679006	1.81542	2.31711	2.99174
XM_005700374.2	44.8613	37.2619	35.5297	34.8829	33.5578	34.1736
XM_013972111.1	1.07532	0.922924	2.80415	2.26628	4.46021	5.65724
XM_005674662.1	0.256611	0	0.428997	0.0970682	0	0.238669
XM_013973417.1	0	0	0	0	0	0
XM_005688984.1	10.7865	10.471	8.39654	10.4854	10.0281	10.2422
XM_005674944.2	0.139177	0.133702	0.236983	0	0	0.087475
XM_013965271.1	26.3576	28.2804	28.7595	28.2615	25.6447	29.7165
XM_005691864.2	4.32129	4.911	6.22571	5.28116	5.93861	4.07695
XM_005677755.2	4.20947	2.7153	6.15817	1.94272	3.0637	2.59657
XM_005699369.2	6.96052	7.74457	3.64874	7.71154	6.28903	8.13422
XM_005676787.2	20.6583	15.6535	14.4941	18.2357	16.6282	18.0275
XM_005676740.1	11.3665	11.2435	11.4512	8.55559	8.65135	10.1356
XM_005690118.2	13.6548	16.008	15.1591	14.705	15.3104	14.5952
XM_005683268.2	0	0	0	0	0.0627416	0
XM_005675070.1	1.6947	3.69158	5.39611	0.449648	0	0
XM_005693023.2	7.77518	5.1487	6.30109	5.31506	5.35971	4.84844
XM_013970268.1	31.9234	19.7833	21.2499	26.6441	29.0756	29.7835
XM_005690476.2	22.8052	17.7769	17.0633	19.7183	21.2051	18.4128
XM_005695604.2	5.13893	3.79744	4.13275	3.91305	5.25594	4.71884
XM_005684665.2	9.89733	8.73623	9.69413	8.33625	11.0729	10.7822
XM_005691668.2	0.0753396	0.14202	0.474544	0.34315	0.435943	0.28128
XM_005683401.2	0.605214	0.458293	1.35155	1.22535	0.177873	1.05041
XM_013976612.1	0	0	0	0	0	0
XM_013963036.1	0.0727123	0.236304	0.562889	0.168467	0.11874	0.207279
XM_013963851.1	1.50971	2.02905	0.541226	1.95565	0.744714	1.10458
XM_013973053.1	71.5952	58.5663	56.7306	69.6241	71.4229	62.3197
XM_013967094.1	1.04651	1.00272	1.13361	0	0.819247	0.741922
XM_005686393.1	125.787	87.165	93.9692	122.799	107.301	119.189
XM_005689985.2	0.793496	1.3993	0.493411	1.899	1.16691	1.5585
XM_013968027.1	1.65454	3.05677	1.25921	3.03267	3.0482	3.74839
XM_005689804.1	0	0	0	0	0	0
XM_005690537.2	1.59563	2.85948	0.530177	0.877284	2.23716	3.2784
XM_005688787.2	28.6194	36.7522	33.0225	29.7317	27.0906	31.323
XM_005688904.2	46.4288	66.208	57.4243	60.9046	55.3694	60.1561
XM_013975998.1	19.2332	15.2998	17.0561	15.7833	16.5177	15.337
XM_013974648.1	26.2396	20.4368	20.7808	20.0094	23.7649	20.0207
XM_013972956.1	27.3791	21.0639	24.1705	25.0316	27.3739	22.972
XM_013964263.1	2.50748	3.82722	4.47085	2.83607	3.32243	4.45832
XM_013971637.1	0.0278895	0.0542486	0	0	0	0
XM_013962569.1	7.29459	8.15096	9.1454	7.27283	7.58823	9.51542
XM_013972333.1	0	0	0	0	0	0
XM_005675357.2	80.4668	81.8558	88.8837	96.248	91.2712	85.0124
XM_005689999.2	27.4383	27.2282	26.5118	30.1847	27.2368	27.2364
XM_013966744.1	13.4456	12.4011	14.2676	14.2738	15.1196	10.2634
XM_005676159.2	29.624	25.5132	23.1058	27.1957	26.8852	23.3107
XM_005696098.2	2.57572	0.434706	2.57892	1.5741	1.13009	1.81707
XM_013967964.1	2.82049	4.25532	4.3492	2.92045	5.10224	1.86316
XM_013971627.1	0.0483953	0.212331	0.0312209	0.0560642	0.118547	0.0229936
XM_005684213.2	2.75525	2.55731	2.68565	2.65307	3.02683	4.03182
XM_013972323.1	6.63217	7.92988	12.3032	5.23513	6.90684	7.14707
XM_013975268.1	43.2781	42.879	42.5902	42.6691	45.4451	43.3074
XM_005682841.1	0.0653266	0.0619763	0.0826775	0	0.0631955	0
XM_005680148.2	0.447858	0.537062	2.58234	0	0.509736	0.370473
XM_005694561.2	0	0	0	0.0891248	0	0.0487359
XM_005684397.2	0.34234	0.0911265	0.144276	0.204693	0.136625	0.212129
XM_005689517.2	10.0641	10.4277	11.7751	13.0456	14.3415	13.0127
XM_005675256.2	24.0124	22.4232	23.4483	22.1676	19.6906	21.3592
XM_013964249.1	4.10108	5.03302	5.39813	4.714	4.16611	5.75376
XM_013965312.1	1.84959	0.427712	2.29601	0.00130513	1.90312	1.97806
XM_005697540.2	36.1858	31.2599	37.9404	31.6031	33.1254	33.0229
XM_013973350.1	47.8596	68.9478	37.0358	56.939	41.5739	66.8779
XM_013977044.1	0	0	0	0	0	0
XM_013962980.1	1.73307	1.85653	2.56002	1.3034	1.36013	2.10223
XM_005701174.1	0	0	0	0	3.51691e-05	0
XM_005677295.2	0.697347	0.997613	1.27989	0.575276	0.843584	0.408908
XM_005694349.1	0	0	0	0	0	0.176673
XM_005682855.1	0	0	0	0	0	0
XM_013962990.1	4.31022	6.13982	4.338	4.0533	4.31563	4.81787
XM_013974428.1	1.05509	1.78812	1.46004	2.59372	1.87091	1.54068
XM_005680172.2	4.01266	2.98536	4.8125	3.40733	3.58115	2.66467
XM_013975300.1	13.7434	12.2504	15.0211	13.739	15.0867	12.6462
XM_013964520.1	0	0.120998	0.0400862	0.072051	0	0.0590948
XM_005696035.2	0	0.279924	0.453771	0.388746	0.601518	0.689622
XM_013964255.1	3.12678	4.37206	7.23431	3.22836	4.2196	5.26234
XM_013972767.1	5.14777	3.62629	3.6458	2.64333	3.67624	2.95314
XM_005701142.2	1.41469	2.76546	0.87241	1.92717	1.33471	1.07515
XM_005677932.2	22.6277	24.6858	20.8347	22.2017	22.8394	21.6444
XM_013973540.1	1.25209	1.31063	2.23378	1.02546	1.27331	0.891323
XM_005686794.2	11.4791	7.39366	8.0819	9.2849	7.82753	6.53484
XM_005677177.2	10.6181	12.7378	10.4892	14.5787	12.9509	12.4799
XM_005684699.2	24.6613	20.0116	25.1535	20.8066	23.5532	21.1725
XM_013976197.1	1.49131e-05	0.441596	7.64276e-05	1.41092e-05	1.0782e-05	3.72474e-05
XM_013975374.1	0.609186	1.44904	1.31337	1.25464	2.18343	1.08577
XM_013967954.1	10.0789	13.3241	10.6979	13.2597	10.9355	11.5607
XM_005698710.2	9.90581	9.57068	12.4108	9.7176	9.98962	10.3146
XM_013976880.1	1.01853	0.000177956	0.00281988	0.434405	8.36288e-05	1.93016
XM_005682607.2	25.4204	27.1195	26.3679	25.1583	27.3138	27.4785
XM_013964823.1	4.13909	8.10715	3.20369	4.7584	4.66084	5.2447
XM_005701498.1	0	0.0619763	0	0	0	0
XM_005694964.1	0	0	0.128399	0	0.195829	0
XM_013963265.1	28.1066	19.4347	25.2811	18.4852	21.9552	22.2831
XM_005699434.2	5.64288	4.78627	5.81539	3.99174	4.37947	4.46659
XM_005680129.1	0	0.0625064	0	0	0	0
XM_005691481.2	4.84921	5.18911	4.78355	4.22991	4.20163	4.37945
XM_013969199.1	33.2338	27.3014	24.7487	28.7626	27.0952	29.7143
XM_005693902.2	0.0374279	3.28448e-06	1.92955e-05	0.000180718	8.6951e-06	0
XM_005709417.2	23.1272	20.7255	19.328	21.4181	21.7479	21.6439
XM_013970572.1	3.29908	2.76898	3.4034	2.79179	3.87759	3.5675
XM_013963695.1	1.02926	0.831673	1.3598	0.872192	0.688532	1.00158
XM_013968114.1	5.42487	5.15898	3.42068	3.12016	3.35512	4.13449
XM_005690341.2	0.291328	0.165681	0.187935	0.112495	0.0713606	0.0461373
XM_013965798.1	9.58736	9.52079	10.5523	8.01553	9.63245	10.5936
XM_013974100.1	17.8763	14.1986	13.3919	15.7082	14.8008	15.5667
XM_013963406.1	1.5323	1.31125	1.03419	1.99164	1.91302	1.60549
XM_013972299.1	0.358223	0.148666	0.499231	0.571233	0.595497	0.587093
XM_013969743.1	0	0	0	0	0	0
XM_013974081.1	20.9458	21.6147	23.3605	22.4025	25.4769	23.7744
XM_005687268.2	5.16153	5.97002	5.12004	5.56117	4.59503	4.56077
XM_005679542.2	1.63776	1.12197	1.55896	1.14017	1.37978	0.998833
XM_013967150.1	0.582216	0	1.18591	0.950865	0.000643271	0.00979331
XM_005694455.2	0.484417	1.65664	1.57683	1.54717	1.1636	1.23361
XM_013973799.1	21.4945	18.4247	20.5339	21.4347	20.1305	19.4506
XM_013964833.1	0.289566	0.0700149	0.0928752	0.0417612	0	0
XM_005684538.2	2.57822	2.44316	1.83681	2.31159	1.51525	1.83547
XM_013965425.1	0.187034	0.114034	0.211236	0.216732	0.160393	0.244445
XM_013963681.1	0.306195	0.620303	0.851171	0.545837	0.8079	0.51489
XM_013971859.1	0	0	0	0	0	0
XM_013968977.1	7.0584	3.9065	4.55724	9.62457	16.3656	9.89394
XM_005695057.2	14.2302	12.192	11.7199	16.2264	16.515	10.12
XM_013967716.1	1.72508	4.46062	4.34098	2.47808	2.79637	1.39984
XM_013965070.1	15.5862	11.0679	10.5062	12.7357	12.8622	13.5554
XM_013972446.1	0.0113687	0.0111808	0.029516	0	0	0
XM_005690042.2	0.475501	0	0	0	0	0
XM_013965439.1	0	0	0	0	0.0609893	0.0590562
XM_005700266.2	0	0.0931982	0	0.113483	0	0
XM_005686714.2	0	0	0	0	0	0
XM_013972185.1	40.5342	24.4264	26.6508	36.7273	36.4454	30.9687
XM_005697746.2	3.12757	2.93106	3.40764	3.32132	2.82069	2.43332
XM_013965057.1	2.47558	2.51568	3.89663	2.82822	2.48593	2.9594
XM_005681260.2	2.38126	3.00073	6.82507	2.32128	3.17828	2.35756
XM_005697049.2	5.39065	5.0633	5.55039	6.20889	4.88779	4.57464
XM_013968281.1	4.5503	4.92477	4.35282	5.24176	5.31992	3.82364
XM_005683726.2	0.0729982	0.0168676	0.000570196	0	0.00226556	0.0644469
XM_013966473.1	23.7416	22.029	22.156	27.0559	25.7263	21.8059
XM_013964153.1	0.207433	0.347986	0.599653	1.07017	0.164023	0.370275
XM_005682263.2	0.29394	1.54065	0.698113	2.49384	1.03008	0.406754
XM_005691881.2	33.2651	42.2762	37.7518	43.9497	40.8205	39.2138
XM_013968823.1	0	0	0	0	0	0
XM_013976325.1	0	0	0.158981	0	0	0.0390903
XM_005675131.2	0	0	0.0241428	0.0216322	0	0
XM_005685273.2	1.5511	5.5591	4.42036	7.92662	3.00065	4.13534
XM_013965948.1	1.50914	1.31568	1.42346	1.53764	2.30069	1.28073
XM_005693650.2	13.2303	10.3987	13.0561	11.242	13.2114	12.4635
XM_005691184.1	482.903	414.516	404.898	488.809	507.639	481.901
XM_013971441.1	7.81975	9.63995	14.4196	8.94792	8.10851	7.14289
XM_005688083.2	22.4882	17.7932	17.5778	19.0181	18.5214	18.1948
[truncated: 28,680 more rows]
