# Supplementary material for: Screening and evaluating of long noncoding RNAs in the puberty of goats
Source: BMC Genomics. 2017 Feb 14;18:164. doi: 10.1186/s12864-017-3578-9 (PMC5310007; doi:10.1186/s12864-017-3578-9)
Supplement: Additional file 3: — The protein-coding genes as potential targets 10K/100K upstream and downstream of the lncRNAs. (XLSX 372 kb) [file 12864_2017_3578_MOESM3_ESM.xlsx]

## Sheet: 10k.cis.annotation
lncRNA_id	mRNA_ID	Target_gene_name	Target_gene_description
XLOC_036919	102184238	LOC102184238	spindlin-2B-like
XLOC_042508	102179463	LOC102179463	protein phosphatase 1A-like
XLOC_047864	102175383	LOC102175383	zinc finger protein 665-like
XLOC_049553	102186676	LOC102186676	neuroligin-4%2C X-linked-like
XLOC_056278	102172051	NAT16	N-acetyltransferase 16 (GCN5-related%2C putative)
XLOC_056278	102170308	LOC102170308	2-acylglycerol O-acyltransferase 3%2C transcript variant X2
XLOC_059810	102175201	CSF2RA	colony stimulating factor 2 receptor%2C alpha%2C low-affinity (granulocyte-macrophage)%2C transcript variant X2
XLOC_075414	102182025	LOC102182025	BOLA class I histocompatibility antigen%2C alpha chain BL3-7-like
XLOC_080674	102184711	LOC102184711	sialic acid-binding Ig-like lectin 13
XLOC_080674	102184990	LOC102184990	sialic acid-binding Ig-like lectin 6
XLOC_084236	102170868	ZFYVE28	zinc finger%2C FYVE domain containing 28
XLOC_084885	102175849	TKTL1	transketolase-like 1%2C transcript variant X1
XLOC_085998	102185174	SLC34A3	solute carrier family 34 (type II sodium/phosphate cotransporter)%2C member 3
XLOC_085998	102184900	LOC102184900	tubulin beta-2B chain
XLOC_085998	102184616	FAM166A	family with sequence similarity 166%2C member A
XLOC_086446	102187586	LOC102187586	neuronal PAS domain-containing protein 2
XLOC_086446	102187044	RPL31	ribosomal protein L31
XLOC_086446	102187314	TBC1D8	TBC1 domain family%2C member 8 (with GRAM domain)
XLOC_087115	102169754	GEMIN7	gem (nuclear organelle) associated protein 7
XLOC_087449	102173837	LOC102173837	uncharacterized LOC102173837
XLOC_087449	102174111	SLC7A4	solute carrier family 7%2C member 4
XLOC_087449	106503936	LOC106503936	translation initiation factor IF-2-like
XLOC_088449	102180488	LOC102180488	leukocyte-associated immunoglobulin-like receptor 1
XLOC_088859	102183416	LOC102183416	immunoglobulin superfamily member 1-like
XLOC_088988	102185557	LOC102185557	deoxyribonuclease-1-like 1
XLOC_088988	106503944	LOC106503944	deoxyribonuclease-1-like 1
XLOC_088988	102184991	RPL10	ribosomal protein L10
XLOC_090524	102169755	SHISA4	shisa family member 4
XLOC_090524	102170047	LMOD1	leiomodin 1 (smooth muscle)
XLOC_090524	106503947	LOC106503947	uncharacterized LOC106503947
XLOC_091070	106503950	LOC106503950	uncharacterized LOC106503950
XLOC_091384	102175207	KRT5	keratin 5%2C type II%2C transcript variant X2
XLOC_091470	102175675	KRT77	keratin 77%2C type II
XLOC_092729	106503956	LOC106503956	tetraspanin-32-like
XLOC_092806	102188494	CEACAM16	carcinoembryonic antigen-related cell adhesion molecule 16
XLOC_093951	106503960	LOC106503960	tumor necrosis factor receptor superfamily member 26-like
XLOC_166629	102168200	PAXBP1	PAX3 and PAX7 binding protein 1
XLOC_166629	102176266	SYNJ1	synaptojanin 1%2C transcript variant X1
XLOC_106183	102172097	ADAMTS5	ADAM metallopeptidase with thrombospondin type 1 motif%2C 5
XLOC_171679	102175058	NCAM2	neural cell adhesion molecule 2%2C transcript variant X1
XLOC_175417	102181811	LOC102181811	multidrug resistance-associated protein 1
XLOC_175701	102182257	ROBO2	roundabout guidance receptor 2%2C transcript variant X4
XLOC_177039	102183726	ROBO1	roundabout guidance receptor 1%2C transcript variant X6
XLOC_177109	102183726	ROBO1	roundabout guidance receptor 1%2C transcript variant X6
XLOC_114915	102186519	CADM2	cell adhesion molecule 2%2C transcript variant X1
XLOC_183955	102175894	COL8A1	collagen%2C type VIII%2C alpha 1%2C transcript variant X2
XLOC_123101	102174511	IFT57	intraflagellar transport 57
XLOC_123310	102175617	KIAA1524	KIAA1524 ortholog
XLOC_123316	102175617	KIAA1524	KIAA1524 ortholog
XLOC_123310	102171374	DZIP3	DAZ interacting zinc finger protein 3
XLOC_125943	102186521	GRAMD1C	GRAM domain containing 1C%2C transcript variant X2
XLOC_192256	102189071	LSAMP	limbic system-associated membrane protein%2C transcript variant X2
XLOC_193471	102177001	GPR156	G protein-coupled receptor 156
XLOC_194353	102186055	CSTA	cystatin A (stefin A)
XLOC_196706	102183728	ATP13A3	ATPase type 13A3%2C transcript variant X1
XLOC_197210	102186435	ATP13A5	ATPase type 13A5%2C transcript variant X1
XLOC_134407	102185870	LOC102185870	5-hydroxytryptamine receptor 3C
XLOC_205140	102170182	TBL1XR1	transducin (beta)-like 1 X-linked receptor 1%2C transcript variant X2
XLOC_136924	102170182	TBL1XR1	transducin (beta)-like 1 X-linked receptor 1%2C transcript variant X2
XLOC_206974	102170637	NAALADL2	N-acetylated alpha-linked acidic dipeptidase-like 2%2C transcript variant X2
XLOC_205864	102170637	NAALADL2	N-acetylated alpha-linked acidic dipeptidase-like 2%2C transcript variant X2
XLOC_207182	102170637	NAALADL2	N-acetylated alpha-linked acidic dipeptidase-like 2%2C transcript variant X2
XLOC_207379	102170914	NLGN1	neuroligin 1%2C transcript variant X4
XLOC_139032	102174699	TNIK	TRAF2 and NCK interacting kinase%2C transcript variant X1
XLOC_208869	102180082	PHC3	polyhomeotic homolog 3 (Drosophila)%2C transcript variant X1
XLOC_139520	102190076	LRRC31	leucine rich repeat containing 31
XLOC_139520	102181240	LRRIQ4	leucine-rich repeats and IQ motif containing 4
XLOC_140875	102186722	ZBBX	zinc finger%2C B-box domain containing
XLOC_140810	102186722	ZBBX	zinc finger%2C B-box domain containing
XLOC_213553	102180158	SMC4	structural maintenance of chromosomes 4
XLOC_213553	102175165	IFT80	intraflagellar transport 80%2C transcript variant X1
XLOC_148493	102171195	TM4SF4	transmembrane 4 L six family member 4
XLOC_220669	102176078	LOC102176078	phospholipid scramblase 4
XLOC_152809	102183367	TRIM42	tripartite motif containing 42
XLOC_227045	102175334	TMEM108	transmembrane protein 108%2C transcript variant X1
XLOC_228837	102187539	DSCAM	Down syndrome cell adhesion molecule
XLOC_161557	102179140	CLDN14	claudin 14
XLOC_161721	102179708	HLCS	holocarboxylase synthetase (biotin-(proprionyl-CoA-carboxylase (ATP-hydrolysing)) ligase)
XLOC_161998	102176463	KCNJ6	potassium channel%2C inwardly rectifying subfamily J%2C member 6
XLOC_240166	102183148	MCC	mutated in colorectal cancers
XLOC_240585	102187406	EPB41L4A	erythrocyte membrane protein band 4.1 like 4A
XLOC_241844	102185838	KCNN2	potassium channel%2C calcium activated intermediate/small conductance subfamily N alpha%2C member 2
XLOC_290008	102185838	KCNN2	potassium channel%2C calcium activated intermediate/small conductance subfamily N alpha%2C member 2
XLOC_244316	102171711	IQGAP2	IQ motif containing GTPase activating protein 2
XLOC_245289	102173571	AP3B1	adaptor-related protein complex 3%2C beta 1 subunit
XLOC_246487	102185570	VWA9	von Willebrand factor A domain containing 9%2C transcript variant X1
XLOC_248290	102172900	GLCE	glucuronic acid epimerase
XLOC_296137	102174210	KIF23	kinesin family member 23%2C transcript variant X1
XLOC_296137	102172449	RPLP1	ribosomal protein%2C large%2C P1
XLOC_248481	102172449	RPLP1	ribosomal protein%2C large%2C P1
XLOC_250216	102178450	GRAMD2	GRAM domain containing 2%2C transcript variant X2
XLOC_250765	102182311	TBC1D21	TBC1 domain family%2C member 21%2C transcript variant X1
XLOC_251042	102168352	EMC9	ER membrane protein complex subunit 9
XLOC_251042	102179390	PSME1	proteasome activator subunit 1
XLOC_251042	102179676	FITM1	fat storage-inducing transmembrane protein 1
XLOC_251042	102168635	DCAF11	DDB1 and CUL4 associated factor 11%2C transcript variant X15
XLOC_251083	102180767	LRRC16B	leucine rich repeat containing 16B
XLOC_251083	102169480	LOC102169480	dehydrogenase/reductase SDR family member 4
XLOC_297890	102181602	ZFHX2	zinc finger homeobox 2
XLOC_251397	102172159	LOC102172159	bcl-2-like protein 2%2C transcript variant X3
XLOC_251397	102173193	HOMEZ	homeobox and leucine zipper encoding
XLOC_251509	102182699	ACIN1	apoptotic chromatin condensation inducer 1
XLOC_251509	102182980	CDH24	cadherin 24%2C type 2
XLOC_251515	102182980	CDH24	cadherin 24%2C type 2
XLOC_251515	102174744	PSMB11	proteasome (prosome%2C macropain) subunit%2C beta type%2C 11
XLOC_298489	102189403	SALL2	spalt-like transcription factor 2%2C transcript variant X1
XLOC_298581	100860966	HNRNPC	heterogeneous nuclear ribonucleoprotein C (C1/C2)%2C transcript variant X2
XLOC_299594	102191052	RYR3	ryanodine receptor 3
XLOC_254754	102168266	DPH6	diphthamine biosynthesis 6
XLOC_306684	102184728	CDKL1	cyclin-dependent kinase-like 1 (CDC2-related kinase)
XLOC_260732	102190697	PYGL	phosphorylase%2C glycogen%2C liver
XLOC_307231	102191245	NID2	nidogen 2 (osteonidogen)
XLOC_307905	102190695	ZNF609	zinc finger protein 609%2C transcript variant X2
XLOC_308468	102172902	LACTB	lactamase%2C beta
XLOC_263620	102171793	FOXB1	forkhead box B1
XLOC_310049	102172358	FAM63B	family with sequence similarity 63%2C member B
XLOC_264928	102173196	POLR2M	polymerase (RNA) II (DNA directed) polypeptide M
XLOC_264928	102182133	MYZAP	myocardial zonula adherens protein%2C transcript variant X1
XLOC_312034	102190234	WDR72	WD repeat domain 72%2C transcript variant X1
XLOC_266948	102174031	ONECUT1	one cut homeobox 1
XLOC_267410	102169187	MAPK6	mitogen-activated protein kinase 6
XLOC_314363	102180397	FBN1	fibrillin 1
XLOC_316196	102185188	DUOXA1	dual oxidase maturation factor 1%2C transcript variant X4
XLOC_316196	102184911	DUOXA2	dual oxidase maturation factor 2
XLOC_316196	106502553	LOC106502553	dual oxidase 2-like
XLOC_316196	106502554	LOC106502554	dual oxidase 2-like
XLOC_316196	102179857	LOC102179857	dual oxidase 2
XLOC_318444	102191143	C10H14orf105	chromosome 10 open reading frame%2C human C14orf105%2C transcript variant X2
XLOC_274755	106502564	SIX1	SIX homeobox 1
XLOC_322270	102190523	LOC102190523	uncharacterized protein C14orf53 homolog
XLOC_322270	102191246	GPHN	gephyrin
XLOC_278845	102177245	GALNT16	polypeptide N-acetylgalactosaminyltransferase 16
XLOC_279334	102179204	LOC102179204	disintegrin and metalloproteinase domain-containing protein 21-like
XLOC_280156	102179953	RGS6	regulator of G-protein signaling 6%2C transcript variant X3
XLOC_324788	102185749	PTGR2	prostaglandin reductase 2%2C transcript variant X1
XLOC_326135	102169109	TMEM63C	transmembrane protein 63C
XLOC_326135	102168834	ZDHHC22	zinc finger%2C DHHC-type containing 22
XLOC_282615	102174308	NRXN3	neurexin 3%2C transcript variant X4
XLOC_283158	102174308	NRXN3	neurexin 3%2C transcript variant X4
XLOC_283672	102179571	DIO2	deiodinase%2C iodothyronine%2C type II
XLOC_329753	102182044	FLRT2	fibronectin leucine rich transmembrane protein 2
XLOC_286305	102182044	FLRT2	fibronectin leucine rich transmembrane protein 2
XLOC_332508	102185280	CASC4	cancer susceptibility candidate 4
XLOC_337737	102173942	SNRNP200	small nuclear ribonucleoprotein 200kDa (U5)
XLOC_387102	102179775	CREG2	cellular repressor of E1A-stimulated genes 2
XLOC_341201	102172270	RTKN	rhotekin%2C transcript variant X1
XLOC_390682	102188226	DPY30	dpy-30 histone methyltransferase complex regulatory subunit%2C transcript variant X1
XLOC_390682	102190238	SPAST	spastin
XLOC_395979	102191622	CAMKMT	calmodulin-lysine N-methyltransferase
XLOC_397006	102181309	KCNK12	potassium channel%2C two pore domain subfamily K%2C member 12
XLOC_351769	102184530	PSME4	proteasome activator subunit 4
XLOC_352080	102186127	EML6	echinoderm microtubule associated protein like 6%2C transcript variant X4
XLOC_356456	102175133	SLC5A7	solute carrier family 5 (sodium/choline cotransporter)%2C member 7
XLOC_405241	102179776	ST6GAL2	ST6 beta-galactosamide alpha-2%2C6-sialyltranferase 2
XLOC_405549	102180860	TTL	tubulin tyrosine ligase
XLOC_407349	102188326	DNAH6	dynein%2C axonemal%2C heavy chain 6
XLOC_361991	102169599	LRRTM4	leucine rich repeat transmembrane neuronal 4
XLOC_361981	102169599	LRRTM4	leucine rich repeat transmembrane neuronal 4
XLOC_362125	102169599	LRRTM4	leucine rich repeat transmembrane neuronal 4
XLOC_410628	102172071	LOC102172071	40S ribosomal protein S26-like
XLOC_411089	102176134	LOC102176134	EH domain-binding protein 1
XLOC_411089	102172273	OTX1	orthodenticle homeobox 1
XLOC_411089	106502628	LOC106502628	liprin-alpha-1-like
XLOC_363793	102179486	SLC1A4	solute carrier family 1 (glutamate/neutral amino acid transporter)%2C member 4
XLOC_412317	102180602	SPRED2	sprouty-related%2C EVH1 domain containing 2
XLOC_412853	102181046	MEIS1	Meis homeobox 1
XLOC_413796	102181605	C1D	C1D nuclear receptor corepressor%2C transcript variant X2
XLOC_366568	102189409	C11H2orf42	chromosome 11 open reading frame%2C human C2orf42%2C transcript variant X4
XLOC_366568	102189872	TIA1	TIA1 cytotoxic granule-associated RNA binding protein%2C transcript variant X2
XLOC_367634	106502630	LOC106502630	ALK tyrosine kinase receptor-like
XLOC_415266	102177807	C11H2orf71	chromosome 11 open reading frame%2C human C2orf71
XLOC_415708	102175307	GPN1	GPN-loop GTPase 1
XLOC_415708	102175033	CCDC121	coiled-coil domain containing 121
XLOC_368922	102182236	GAREML	GRB2 associated%2C regulator of MAPK1-like
XLOC_368922	102189316	RAB10	RAB10%2C member RAS oncogene family
XLOC_369349	102191146	LOC102191146	dolichyl-diphosphooligosaccharide--protein glycosyltransferase subunit 4-like
XLOC_369349	102182514	POMC	proopiomelanocortin
XLOC_369349	102191433	EFR3B	EFR3 homolog B
XLOC_418212	102174942	PUM2	pumilio RNA-binding family member 2%2C transcript variant X1
XLOC_418337	102185285	MATN3	matrilin 3
XLOC_418337	102176432	WDR35	WD repeat domain 35%2C transcript variant X1
XLOC_375899	102182137	C11H2orf50	chromosome 11 open reading frame%2C human C2orf50
XLOC_376658	102189873	ID2	inhibitor of DNA binding 2%2C dominant negative helix-loop-helix protein
XLOC_425516	102168270	LOC102168270	N-acetyllactosaminide alpha-1%2C3-galactosyltransferase%2C transcript variant X1
XLOC_427156	102187055	PBX3	pre-B-cell leukemia homeobox 3%2C transcript variant X1
XLOC_380232	102187499	MVB12B	multivesicular body subunit 12B
XLOC_380702	102168551	SH2D3C	SH2 domain containing 3C%2C transcript variant X1
XLOC_380702	102188145	CDK9	cyclin-dependent kinase 9
XLOC_428103	102191435	TBC1D13	TBC1 domain family%2C member 13
XLOC_428754	100860879	ASS1	argininosuccinate synthase 1
XLOC_429942	102190139	LOC102190139	uncharacterized LOC102190139
XLOC_429952	102170706	DNLZ	DNL-type zinc finger
XLOC_429952	102170987	CARD9	caspase recruitment domain family%2C member 9
XLOC_429952	102171253	SNAPC4	small nuclear RNA activating complex%2C polypeptide 4%2C 190kDa
XLOC_383064	102172910	EGFL7	EGF-like-domain%2C multiple 7
XLOC_430218	102175135	SLC2A6	solute carrier family 2 (facilitated glucose transporter)%2C member 6
XLOC_430497	102177810	WDR5	WD repeat domain 5
XLOC_430642	106502686	PTGDS	prostaglandin D2 synthase 21kDa (brain)
XLOC_430692	102184816	EDF1	endothelial differentiation-related factor 1
XLOC_430692	102185095	MAMDC4	MAM domain containing 4
XLOC_431359	102188415	ARRDC1	arrestin domain containing 1%2C transcript variant X2
XLOC_471742	102168917	DIAPH3	diaphanous-related formin 3
XLOC_475183	102172637	LECT1	leukocyte cell derived chemotaxin 1%2C transcript variant X1
XLOC_475183	102172911	SUGT1	SGT1%2C suppressor of G2 allele of SKP1 (S. cerevisiae)
XLOC_438253	102172911	SUGT1	SGT1%2C suppressor of G2 allele of SKP1 (S. cerevisiae)
XLOC_438253	102170795	ELF1	E74-like factor 1 (ets domain transcription factor)%2C transcript variant X1
XLOC_475314	102173858	LOC102173858	kelch repeat and BTB domain-containing protein 6
XLOC_439921	102179108	SIAH3	siah E3 ubiquitin protein ligase family member 3
XLOC_440321	102180680	ZC3H13	zinc finger CCCH-type containing 13%2C transcript variant X1
XLOC_440321	102181135	CPB2	carboxypeptidase B2 (plasma)
XLOC_440627	102182605	HTR2A	5-hydroxytryptamine (serotonin) receptor 2A%2C G protein-coupled
XLOC_478366	102179960	NUDT15	nudix (nucleoside diphosphate linked moiety X)-type motif 15
XLOC_478533	102183886	RB1	retinoblastoma 1
XLOC_479058	102187603	TRIM13	tripartite motif containing 13
XLOC_443698	102184915	FOXO1	forkhead box O1
XLOC_444309	102170154	COG6	component of oligomeric golgi complex 6
XLOC_448079	102187237	SLC7A1	solute carrier family 7 (cationic amino acid transporter%2C y+ system)%2C member 1
XLOC_450236	102172075	MPHOSPH8	M-phase phosphoprotein 8%2C transcript variant X4
XLOC_487921	102175035	PCDH9	protocadherin 9%2C transcript variant X5
XLOC_456625	102183801	IRG1	immunoresponsive 1 homolog (mouse)
XLOC_456651	102184351	FBXL3	F-box and leucine-rich repeat protein 3
XLOC_456651	102190428	MYCBP2	MYC binding protein 2%2C E3 ubiquitin protein ligase
XLOC_462988	102169024	GPC5	glypican 5%2C transcript variant X1
XLOC_463333	102169307	GPC6	glypican 6
XLOC_464725	102188872	HS6ST3	heparan sulfate 6-O-sulfotransferase 3
XLOC_466031	102190799	ZIC5	Zic family member 5
XLOC_502742	102168275	GGACT	gamma-glutamylamine cyclotransferase
XLOC_466674	102179782	FGF14	fibroblast growth factor 14%2C transcript variant X2
XLOC_505272	102170529	FAM155A	family with sequence similarity 155%2C member A
XLOC_505346	102170529	FAM155A	family with sequence similarity 155%2C member A
XLOC_505348	102170529	FAM155A	family with sequence similarity 155%2C member A
XLOC_505351	102170529	FAM155A	family with sequence similarity 155%2C member A
XLOC_505356	102170529	FAM155A	family with sequence similarity 155%2C member A
XLOC_506110	102171079	COL4A1	collagen%2C type IV%2C alpha 1
XLOC_506672	106502729	LOC106502729	gamma-tubulin complex component 3-like
XLOC_506768	102174670	LOC102174670	coagulation factor X
XLOC_506768	102174944	LOC102174944	vitamin K-dependent protein Z
XLOC_506768	106502724	LOC106502724	vitamin K-dependent protein Z-like%2C transcript variant X1
XLOC_506768	102184071	PCID2	PCI domain containing 2
XLOC_470905	106502725	LOC106502725	uncharacterized LOC106502725
XLOC_470905	102184735	ADPRHL1	ADP-ribosylhydrolase like 1
XLOC_545676	102188417	LOC102188417	poly(A) polymerase alpha-like
XLOC_511599	102190888	MACROD2	MACRO domain containing 2
XLOC_549012	102190888	MACROD2	MACRO domain containing 2
XLOC_552112	102172820	ECHDC3	enoyl CoA hydratase domain containing 3
XLOC_560646	102178741	MKX	mohawk homeobox
XLOC_561462	102169606	LOC102169606	spermatogenesis-associated serine-rich protein 2-like
XLOC_561462	102169309	LOC102169309	tropomyosin alpha-4 chain-like
XLOC_561462	102181219	RIN2	Ras and Rab interactor 2
XLOC_562033	102171526	XRN2	5'-3' exoribonuclease 2
XLOC_525936	102171526	XRN2	5'-3' exoribonuclease 2
XLOC_563337	102189495	LOC102189495	dihydrodiol dehydrogenase 3-like
XLOC_563337	102187782	LOC102187782	prostaglandin F synthase 1%2C transcript variant X2
XLOC_564556	102169975	PRNP	prion protein
XLOC_565156	102173580	C13H20orf196	chromosome 13 open reading frame%2C human C20orf196%2C transcript variant X3
XLOC_531069	102178286	MAVS	mitochondrial antiviral signaling protein
XLOC_532025	102176341	GINS1	GINS complex subunit 1 (Psf1 homolog)%2C transcript variant X2
XLOC_567892	102176623	PCMTD2	protein-L-isoaspartate (D-aspartate) O-methyltransferase domain containing 2
XLOC_533211	102187144	PHACTR3	phosphatase and actin regulator 3
XLOC_569813	102189972	STX16	syntaxin 16%2C transcript variant X2
XLOC_534060	102169026	RAE1	ribonucleic acid export 1%2C transcript variant X1
XLOC_534060	102169490	SPO11	SPO11 meiotic protein covalently bound to DSB
XLOC_534510	102171800	SIRPD	signal-regulatory protein delta
XLOC_570994	102179576	SNPH	syntaphilin
XLOC_571208	102180406	ANGPT4	angiopoietin 4
XLOC_571884	102184260	TM9SF4	transmembrane 9 superfamily protein member 4%2C transcript variant X1
XLOC_571949	102186028	NOL4L	nucleolar protein 4-like
XLOC_572067	102184536	LOC102184536	uncharacterized protein C20orf203
XLOC_572098	102186778	DNMT3B	DNA (cytosine-5-)-methyltransferase 3 beta%2C transcript variant X1
XLOC_536610	102175777	TRPC4AP	transient receptor potential cation channel%2C subfamily C%2C member 4 associated protein
XLOC_536827	102174316	CPNE1	copine I%2C transcript variant X4
XLOC_536827	102174043	RBM12	RNA binding motif protein 12
XLOC_536827	102177176	NFS1	NFS1 cysteine desulfurase
XLOC_537349	102180235	TLDC2	TBC/LysM-associated domain containing 2%2C transcript variant X7
XLOC_540061	102184074	LOC102184074	junctophilin-2
XLOC_540432	102185193	STK4	serine/threonine kinase 4
XLOC_577434	102179110	WFDC3	WAP four-disulfide core domain 3
XLOC_586810	102179397	LOC102179397	testis-specific serine/threonine-protein kinase 5-like
XLOC_586810	102179683	HGH1	HGH1 homolog
XLOC_586810	102169198	LOC102169198	WD repeat-containing protein KIAA1875-like
XLOC_586810	106502830	LOC106502830	WD repeat-containing protein KIAA1875-like
XLOC_586810	102179962	LOC102179962	WD repeat-containing protein KIAA1875-like
XLOC_586854	102180776	SPATC1	spermatogenesis and centriole associated 1
XLOC_586854	102181056	GRINA	glutamate receptor%2C ionotropic%2C N-methyl D-aspartate-associated protein 1 (glutamate binding)
XLOC_629840	102182705	SCRIB	scribbled planar cell polarity protein
XLOC_587080	102186031	RHPN1	rhophilin%2C Rho GTPase binding protein 1
XLOC_587080	102186322	TOP1MT	topoisomerase (DNA) I%2C mitochondrial
XLOC_587122	102186884	LY6H	lymphocyte antigen 6 complex%2C locus H
XLOC_587344	102176901	LOC102176901	brain-specific angiogenesis inhibitor 1-like
XLOC_587938	102179494	CHRAC1	chromatin accessibility complex 1
XLOC_588080	106502836	TRAPPC9	trafficking protein particle complex 9
XLOC_588926	102180058	FAM135B	family with sequence similarity 135%2C member B%2C transcript variant X1
XLOC_588943	102180058	FAM135B	family with sequence similarity 135%2C member B%2C transcript variant X1
XLOC_590993	100750237	TG	thyroglobulin
XLOC_590993	102181517	SLA	Src-like-adaptor%2C transcript variant X4
XLOC_633846	102170442	ASAP1	ArfGAP with SH3 domain%2C ankyrin repeat and PH domain 1
XLOC_593167	102171262	MYC	v-myc avian myelocytomatosis viral oncogene homolog
XLOC_596856	102177541	EFCAB1	EF-hand calcium binding domain 1%2C transcript variant X3
XLOC_598749	102185849	CHCHD7	coiled-coil-helix-coiled-coil-helix domain containing 7
XLOC_644257	102168749	ARMC1	armadillo repeat containing 1%2C transcript variant X2
XLOC_644257	102169031	MTFR1	mitochondrial fission regulator 1
XLOC_644681	102172737	MCMDC2	minichromosome maintenance domain containing 2
XLOC_602718	102174320	CPA6	carboxypeptidase A6
XLOC_603877	102169199	PRDM14	PR domain containing 14
XLOC_649760	102177542	ZC2HC1A	zinc finger%2C C2HC-type containing 1A
XLOC_612754	102185673	KCNV1	potassium channel%2C voltage gated modifier subfamily V%2C member 1
XLOC_656350	102188239	EMC2	ER membrane protein complex subunit 2
XLOC_616045	102173102	RRM2B	ribonucleotide reductase M2 B (TP53 inducible)
XLOC_617168	102177543	VPS13B	vacuolar protein sorting 13 homolog B (yeast)%2C transcript variant X1
XLOC_617769	102180951	LAPTM4B	lysosomal protein transmembrane 4 beta
XLOC_660950	102169200	TSPYL5	TSPY-like 5
XLOC_666172	102174135	RALYL	RALY RNA binding protein-like%2C transcript variant X2
XLOC_666179	102174135	RALYL	RALY RNA binding protein-like%2C transcript variant X2
XLOC_666181	102174135	RALYL	RALY RNA binding protein-like%2C transcript variant X2
XLOC_623086	102174135	RALYL	RALY RNA binding protein-like%2C transcript variant X2
XLOC_624068	102176978	CHMP4C	charged multivesicular body protein 4C
XLOC_624447	102178375	SNTB1	syntrophin%2C beta 1 (dystrophin-associated protein A1%2C 59kDa%2C basic component 1)
XLOC_667642	102178375	SNTB1	syntrophin%2C beta 1 (dystrophin-associated protein A1%2C 59kDa%2C basic component 1)
XLOC_670999	102170069	MMP13	matrix metallopeptidase 13
XLOC_706968	102175599	PGR	progesterone receptor
XLOC_707958	102176145	CNTN5	contactin 5
XLOC_707986	102176145	CNTN5	contactin 5
XLOC_709768	102185583	LOC102185583	lysine-specific demethylase 4D
XLOC_709768	102185851	LOC102185851	lysine-specific demethylase 4D-like
XLOC_709770	102185851	LOC102185851	lysine-specific demethylase 4D-like
XLOC_709770	102183161	CWC15	CWC15 spliceosome-associated protein
XLOC_716922	102186785	POU2F3	POU class 2 homeobox 3
XLOC_716922	102179026	TMEM136	transmembrane protein 136%2C transcript variant X1
XLOC_683221	102187878	BSX	brain-specific homeobox
XLOC_685499	100861290	CRSP-1	calcitonin receptor-stimulating peptide-1
XLOC_719989	100861290	CRSP-1	calcitonin receptor-stimulating peptide-1
XLOC_722308	102169977	TMEM9B	TMEM9 domain family%2C member B
XLOC_722308	102182152	ASCL3	achaete-scute family bHLH transcription factor 3
XLOC_722308	102182424	C15H11orf16	chromosome 15 open reading frame%2C human C11orf16%2C transcript variant X2
XLOC_722308	102182708	AKIP1	A kinase (PRKA) interacting protein 1
XLOC_723190	102188695	ZNF214	zinc finger protein 214%2C transcript variant X3
XLOC_688924	102184922	LOC102184922	interferon-induced very large GTPase 1-like
XLOC_689234	102186886	CCKBR	cholecystokinin B receptor%2C transcript variant X1
XLOC_689233	102180240	CNGA4	cyclic nucleotide gated channel alpha 4
XLOC_689986	102188427	LOC102188427	olfactory receptor 52D1-like
XLOC_690833	102179498	ARAP1	ArfGAP with RhoGAP domain%2C ankyrin repeat and PH domain 1
XLOC_690833	102179793	STARD10	StAR-related lipid transfer (START) domain containing 10
XLOC_691593	102189417	ARRB1	arrestin%2C beta 1%2C transcript variant X3
XLOC_726478	102190152	KLHL35	kelch-like family member 35
XLOC_726478	102190714	GDPD5	glycerophosphodiester phosphodiesterase domain containing 5%2C transcript variant X2
XLOC_726614	102171265	SERPINH1	serpin peptidase inhibitor%2C clade H (heat shock protein 47)%2C member 1%2C (collagen binding protein 1)
XLOC_726614	102171533	LOC102171533	microtubule-associated protein 6
XLOC_691657	106502904	LOC106502904	microtubule-associated protein 6-like
XLOC_729260	102178555	KCNA4	potassium channel%2C voltage gated shaker related subfamily A%2C member 4
XLOC_695255	102179686	ELP4	elongator acetyltransferase complex subunit 4
XLOC_695291	102185584	PAX6	paired box 6%2C transcript variant X2
XLOC_731526	102191722	CD59	CD59 molecule%2C complement regulatory protein
XLOC_731526	102181616	FBXO3	F-box protein 3
XLOC_731708	102168654	CAPRIN1	cell cycle associated protein 1
XLOC_696279	102168926	NAT10	N-acetyltransferase 10 (GCN5-related)
XLOC_696279	102181883	ABTB2	ankyrin repeat and BTB (POZ) domain containing 2
XLOC_696289	102181883	ABTB2	ankyrin repeat and BTB (POZ) domain containing 2
XLOC_736101	102185762	API5	apoptosis inhibitor 5%2C transcript variant X1
XLOC_736101	102185485	TTC17	tetratricopeptide repeat domain 17
XLOC_736518	102189418	TSPAN18	tetraspanin 18
XLOC_701485	102185585	PACSIN3	protein kinase C and casein kinase substrate in neurons 3
XLOC_701485	102171356	DDB2	damage-specific DNA binding protein 2%2C 48kDa%2C transcript variant X3
XLOC_702065	102179794	LOC102179794	sodium/potassium-transporting ATPase subunit beta-3-like
XLOC_702065	102180063	LOC102180063	olfactory receptor 5D18-like
XLOC_739161	102187419	LOC102187419	olfactory receptor 5B3-like
XLOC_739968	102172466	MS4A13	membrane-spanning 4-domains%2C subfamily A%2C member 13
XLOC_776571	102180786	TMEM183A	transmembrane protein 183A%2C transcript variant X2
XLOC_776787	102187789	BTG2	BTG family%2C member 2
XLOC_777127	102179689	LOC102179689	transcription factor SOX-13%2C transcript variant X1
XLOC_777902	102182714	MFSD4	major facilitator superfamily domain containing 4
XLOC_777902	102171085	ELK4	ELK4%2C ETS-domain protein (SRF accessory protein 1)%2C transcript variant X3
XLOC_750267	102177357	SPATA17	spermatogenesis associated 17
XLOC_785699	102177909	LYPLAL1	lysophospholipase-like 1
XLOC_787979	102185109	CNIH4	cornichon family AMPA receptor auxiliary protein 4
XLOC_789037	102190980	PSEN2	presenilin 2%2C transcript variant X1
XLOC_789658	102186789	KIF26B	kinesin family member 26B
XLOC_756504	102175698	EXO1	exonuclease 1
XLOC_756504	102175972	WDR64	WD repeat domain 64
XLOC_793181	102174499	PRRC2C	proline-rich coiled-coil 2C%2C transcript variant X1
XLOC_759399	102168930	AGTRAP	angiotensin II receptor-associated protein
XLOC_760320	102174863	H6PD	hexose-6-phosphate dehydrogenase (glucose 1-dehydrogenase)
XLOC_761152	102180869	ESPN	espin
XLOC_761175	102180523	ACOT7	acyl-CoA thioesterase 7
XLOC_795916	102181702	RNF207	ring finger protein 207
XLOC_795916	102181619	RPL22	ribosomal protein L22
XLOC_795916	102181975	CHD5	chromodomain helicase DNA binding protein 5
XLOC_762525	106502980	LOC106502980	uncharacterized LOC106502980
XLOC_797524	102184458	TTC34	tetratricopeptide repeat domain 34
XLOC_763270	102174681	CASP9	caspase 9%2C apoptosis-related cysteine peptidase
XLOC_763270	102174414	LOC102174414	chymotrypsin-like elastase family member 2A
XLOC_802673	102186508	LOC102186508	nucleosome assembly protein 1-like 1
XLOC_804528	102189507	PTPN14	protein tyrosine phosphatase%2C non-receptor type 14
XLOC_772285	102190899	RD3	retinal degeneration 3
XLOC_773066	102189979	DIEXF	digestive organ expansion factor homolog (zebrafish)%2C transcript variant X2
XLOC_773198	102168659	CAMK1G	calcium/calmodulin-dependent protein kinase IG
XLOC_776035	102174771	ZNF281	zinc finger protein 281
XLOC_776161	102172833	CAMSAP2	calmodulin regulated spectrin-associated protein family%2C member 2
XLOC_809656	102172833	CAMSAP2	calmodulin regulated spectrin-associated protein family%2C member 2
XLOC_776230	102174234	KIF21B	kinesin family member 21B
XLOC_776241	102176151	CACNA1S	calcium channel%2C voltage-dependent%2C L type%2C alpha 1S subunit
XLOC_846150	102191726	CPE	carboxypeptidase E
XLOC_812036	102191726	CPE	carboxypeptidase E
XLOC_846673	102181804	MAP9	microtubule-associated protein 9%2C transcript variant X1
XLOC_848450	102188161	TMEM154	transmembrane protein 154%2C transcript variant X1
XLOC_815217	102189508	SH3D19	SH3 domain containing 19
XLOC_816779	102174144	EDNRA	endothelin receptor type A
XLOC_817908	102178845	ZNF827	zinc finger protein 827
XLOC_818508	102178293	HHIP	hedgehog interacting protein
XLOC_852428	102179970	GAB1	GRB2-associated binding protein 1
XLOC_820131	102181704	ZNF330	zinc finger protein 330%2C transcript variant X1
XLOC_853841	102186421	MGARP	mitochondria-localized glutamic acid-rich protein
XLOC_853899	102187886	NOCT	nocturnin
XLOC_824660	102177648	PCDH10	protocadherin 10
XLOC_831299	102191163	PPID	peptidylprolyl isomerase D
XLOC_836336	102177457	AACS	acetoacetyl-CoA synthetase
XLOC_870282	102177743	PITPNM2	phosphatidylinositol transfer protein%2C membrane-associated 2
XLOC_837637	102173026	CAMKK2	calcium/calmodulin-dependent protein kinase kinase 2%2C beta
XLOC_838117	106503030	LOC106503030	SH2B adapter protein 3-like
XLOC_838169	102182159	LOC102182159	acyl-CoA dehydrogenase family member 10
XLOC_838169	102181144	LOC102181144	acyl-CoA dehydrogenase family member 10-like
XLOC_874241	102185491	LHX5	LIM homeobox 5
XLOC_841760	102170810	CCDC64	coiled-coil domain containing 64%2C transcript variant X1
XLOC_841844	102178650	MSI1	musashi RNA-binding protein 1
XLOC_874911	102179505	CABP1	calcium binding protein 1
XLOC_875415	102178200	ACACB	acetyl-CoA carboxylase beta
XLOC_842844	106503052	LOC106503052	small G protein signaling modulator 1-like
XLOC_876175	102185591	MYO18B	myosin XVIIIB
XLOC_876177	102185591	MYO18B	myosin XVIIIB
XLOC_843487	102186983	TFIP11	tuftelin interacting protein 11
XLOC_843487	102182899	TPST2	tyrosylprotein sulfotransferase 2
XLOC_877357	102188070	TTC28	tetratricopeptide repeat domain 28
XLOC_878632	102182160	LOC102182160	calcineurin-binding protein cabin-1
XLOC_845502	102178847	SNRPD3	small nuclear ribonucleoprotein D3 polypeptide 18kDa
XLOC_845518	102183259	GUCD1	guanylyl cyclase domain containing 1
XLOC_845518	102183534	UPB1	ureidopropionase%2C beta
XLOC_845618	102184932	RSPH14	radial spoke head 14 homolog (Chlamydomonas)
XLOC_845618	102185208	LOC102185208	sodium/glucose cotransporter 1-like
XLOC_845773	102188525	SLC25A1	solute carrier family 25 (mitochondrial carrier%3B citrate transporter)%2C member 1
XLOC_879159	106503068	GNB1L	guanine nucleotide binding protein (G protein)%2C beta polypeptide 1-like
XLOC_845927	106503070	LOC106503070	uncharacterized LOC106503070
XLOC_912734	102176451	BCAR1	breast cancer anti-estrogen resistance 1
XLOC_912768	102176721	LOC102176721	carbohydrate sulfotransferase 6
XLOC_881984	102177826	ADAMTS18	ADAM metallopeptidase with thrombospondin type 1 motif%2C 18
XLOC_916520	102183172	CDH13	cadherin 13%2C transcript variant X1
XLOC_916520	102180873	HSBP1	heat shock factor binding protein 1
XLOC_884573	102181417	NECAB2	N-terminal EF-hand calcium binding protein 2
XLOC_884573	102183719	SLC38A8	solute carrier family 38%2C member 8
XLOC_916868	102186711	KLHL36	kelch-like family member 36
XLOC_917322	102187974	C18H16orf74	chromosome 18 open reading frame%2C human C16orf74
XLOC_885328	102184462	IRF8	interferon regulatory factor 8
XLOC_918684	102186423	JPH3	junctophilin 3
XLOC_886039	102191071	CA5A	carbonic anhydrase VA%2C mitochondrial%2C transcript variant X2
XLOC_920612	102177557	C18H16orf78	chromosome 18 open reading frame%2C human C16orf78
XLOC_890239	102180418	CHD9	chromodomain helicase DNA binding protein 9%2C transcript variant X1
XLOC_923154	102187795	IRX6	iroquois homeobox 6
XLOC_891487	102186145	GNAO1	guanine nucleotide binding protein (G protein)%2C alpha activating activity polypeptide O
XLOC_891487	102185682	CES5A	carboxylesterase 5A
XLOC_891487	102188340	LOC102188340	liver carboxylesterase-like
XLOC_927676	102173770	LOC102173770	cytochrome c oxidase subunit 6C
XLOC_927676	102174054	CDH5	cadherin 5%2C type 2 (vascular endothelium)
XLOC_927676	102173221	BEAN1	brain expressed%2C associated with NEDD4%2C 1
XLOC_897398	102173221	BEAN1	brain expressed%2C associated with NEDD4%2C 1
XLOC_898077	102169323	SMPD3	sphingomyelin phosphodiesterase 3%2C neutral membrane (neutral sphingomyelinase II)
XLOC_898167	102169894	ZFP90	ZFP90 zinc finger protein%2C transcript variant X4
XLOC_930184	102185392	PKD1L3	polycystic kidney disease 1-like 3
XLOC_901281	102183535	C18H19orf12	chromosome 18 open reading frame%2C human C19orf12%2C transcript variant X2
XLOC_901704	102184464	ZNF536	zinc finger protein 536
XLOC_902943	106503123	NUDT19	nudix (nucleoside diphosphate linked moiety X)-type motif 19
XLOC_932009	102189788	WDR88	WD repeat domain 88
XLOC_932562	102189611	PDCD2L	programmed cell death 2-like
XLOC_932562	102189893	UBA2	ubiquitin-like modifier activating enzyme 2
XLOC_904488	102175325	CAPNS1	calpain%2C small subunit 1
XLOC_904488	102175610	LOC102175610	cytochrome c oxidase subunit 7A1%2C mitochondrial
XLOC_904691	102169788	ZNF793	zinc finger protein 793%2C transcript variant X3
XLOC_904691	102169506	LOC102169506	zinc finger protein 585A%2C transcript variant X2
XLOC_905383	102178102	CAPN12	calpain 12
XLOC_905383	102180072	LOC102180072	galectin-7
XLOC_906089	102189985	LOC102189985	cytochrome P450 2G1
XLOC_934984	102172184	LOC102172184	carcinoembryonic antigen-related cell adhesion molecule 1-like
XLOC_934984	100860801	LIPE	lipase%2C hormone-sensitive
XLOC_934984	106503129	CNFN	cornifelin%2C transcript variant X3
XLOC_906945	102187889	KCNN4	potassium channel%2C calcium activated intermediate/small conductance subfamily N alpha%2C member 4%2C transcript variant X1
XLOC_906945	102188342	LYPD5	LY6/PLAUR domain containing 5
XLOC_935723	102168289	ZNF235	zinc finger protein 235
XLOC_935881	102185861	PVR	poliovirus receptor
XLOC_907428	102169127	LOC102169127	uncharacterized LOC102169127
XLOC_936410	102169991	PTGIR	prostaglandin I2 (prostacyclin) receptor (IP)
XLOC_907632	102178389	CCDC9	coiled-coil domain containing 9
XLOC_908048	102177745	LMTK3	lemur tyrosine kinase 3
XLOC_937193	102181624	SNRNP70	small nuclear ribonucleoprotein 70kDa (U1)
XLOC_937193	102181892	LIN7B	lin-7 homolog B (C. elegans)
XLOC_937193	102182164	C18H19orf73	chromosome 18 open reading frame%2C human C19orf73
XLOC_937298	102183261	CCDC155	coiled-coil domain containing 155
XLOC_937298	102183815	GFY	golgi-associated%2C olfactory signaling regulator
XLOC_937298	102169042	SLC17A7	solute carrier family 17 (vesicular glutamate transporter)%2C member 7
XLOC_937317	102169617	ALDH16A1	aldehyde dehydrogenase 16 family%2C member A1
XLOC_937317	102169895	FLT3LG	fms-related tyrosine kinase 3 ligand
XLOC_937317	102170171	RPL13A	ribosomal protein L13a%2C transcript variant X1
XLOC_937317	102170453	RPS11	ribosomal protein S11
XLOC_908786	102176725	SYT3	synaptotagmin III
XLOC_908843	102191265	CLEC11A	C-type lectin domain family 11%2C member A
XLOC_937915	102172753	IGLON5	IgLON family member 5
XLOC_937915	106503150	LOC106503150	cytoplasmic tRNA 2-thiolation protein 1-like
XLOC_937915	102173033	LOC102173033	sialic acid-binding Ig-like lectin 5
XLOC_937961	102180073	LOC102180073	sialic acid-binding Ig-like lectin 14
XLOC_937961	102173328	LOC102173328	uncharacterized LOC102173328%2C transcript variant X1
XLOC_909527	102184752	LOC102184752	zinc finger protein 845-like
XLOC_938853	102174057	LOC102174057	cationic amino acid transporter 3-like
XLOC_938853	102174328	LOC102174328	cationic amino acid transporter 3-like
XLOC_938853	102174869	LOC102174869	cationic amino acid transporter 3-like
XLOC_938853	102175435	LOC102175435	cationic amino acid transporter 3-like
XLOC_938853	102175709	LOC102175709	cationic amino acid transporter 3-like
XLOC_939263	102186044	HSPBP1	HSPA (heat shock 70kDa) binding protein%2C cytoplasmic cochaperone 1
XLOC_939263	102186334	PPP6R1	protein phosphatase 6%2C regulatory subunit 1
XLOC_910399	102187707	PPP1R12C	protein phosphatase 1%2C regulatory subunit 12C
XLOC_910399	102187979	EPS8L1	EPS8-like 1
XLOC_939364	106503161	LOC106503161	leukocyte immunoglobulin-like receptor subfamily A member 5
XLOC_939364	102188793	LOC102188793	NACHT%2C LRR and PYD domains-containing protein 7
XLOC_910648	102170173	NLRP5	NLR family%2C pyrin domain containing 5
XLOC_910648	102170455	NLRP8	NLR family%2C pyrin domain containing 8
XLOC_911024	102190066	USP29	ubiquitin specific peptidase 29
XLOC_940078	102178763	LOC102178763	vomeronasal type-1 receptor 1
XLOC_911498	102169791	LOC102169791	zinc finger protein 211-like
XLOC_940301	102181714	C18H19orf18	chromosome 18 open reading frame%2C human C19orf18
XLOC_911654	102184838	LOC102184838	tigger transposable element-derived protein 1-like%2C transcript variant X9
XLOC_970600	102179513	KIF2B	kinesin family member 2B
XLOC_945143	102181333	C19H17orf67	chromosome 19 open reading frame%2C human C17orf67%2C transcript variant X3
XLOC_945732	100860761	LPO	lactoperoxidase
XLOC_945732	102185772	MPO	myeloperoxidase
XLOC_945732	102187525	BZRAP1	benzodiazepine receptor (peripheral) associated protein 1
XLOC_974946	102172093	AP2B1	adaptor-related protein complex 2%2C beta 1 subunit
XLOC_974946	102172382	PEX12	peroxisomal biogenesis factor 12
XLOC_974946	102184655	SLFN14	schlafen family member 14
XLOC_974981	102184939	LOC102184939	schlafen family member 12
XLOC_948340	102176638	ASIC2	acid sensing (proton gated) ion channel 2
XLOC_949725	102189340	KSR1	kinase suppressor of ras 1
XLOC_978054	102176262	TLCD2	TLC domain containing 2
XLOC_978054	102176555	WDR81	WD repeat domain 81
XLOC_951164	102179806	DPH1	diphthamide biosynthesis 1
XLOC_951164	106501727	OVCA2	ovarian tumor suppressor candidate 2
XLOC_951164	106503196	HIC1	hypermethylated in cancer 1
XLOC_951164	102180253	SMG6	SMG6 nonsense mediated mRNA decay factor
XLOC_951199	102181233	METTL16	methyltransferase like 16
XLOC_979550	102185604	MINK1	misshapen-like kinase 1
XLOC_979630	102179132	ALOX15	arachidonate 15-lipoxygenase
XLOC_979630	102178853	LOC102178853	arachidonate 12-lipoxygenase%2C epidermal-type-like
XLOC_979630	102187263	ALOX12	arachidonate 12-lipoxygenase%2C transcript variant X2
XLOC_979630	102179592	RNASEK	ribonuclease%2C RNase K
XLOC_979630	102179879	C19H17orf49	chromosome 19 open reading frame%2C human C17orf49
XLOC_979726	102180422	BCL6B	B-cell CLL/lymphoma 6%2C member B
XLOC_979726	102180151	SLC16A13	solute carrier family 16%2C member 13
XLOC_979726	102187528	SLC16A11	solute carrier family 16%2C member 11
XLOC_979827	102189709	NEURL4	neuralized E3 ubiquitin protein ligase 4
XLOC_979827	102184370	LOC102184370	uncharacterized LOC102184370%2C transcript variant X5
XLOC_979827	102183540	ACAP1	ArfGAP with coiled-coil%2C ankyrin repeat and PH domains 1%2C transcript variant X1
XLOC_953114	102173227	ALOXE3	arachidonate lipoxygenase 3%2C transcript variant X2
XLOC_953114	106503241	HES7	hes family bHLH transcription factor 7
XLOC_953114	102173685	PER1	period circadian clock 1
XLOC_953365	106503258	NTN1	netrin 1
XLOC_981066	102175241	SHISA6	shisa family member 6
XLOC_981095	102175241	SHISA6	shisa family member 6
XLOC_982582	102186431	ZNF286A	zinc finger protein 286A
XLOC_982782	102188894	AKAP10	A kinase (PRKA) anchor protein 10%2C transcript variant X2
XLOC_982911	102180795	B9D1	B9 protein domain 1
XLOC_982911	102181071	EPN2	epsin 2
XLOC_956875	102180884	ANKRD40	ankyrin repeat domain 40
XLOC_956875	102181156	ABCC3	ATP-binding cassette%2C sub-family C (CFTR/MRP)%2C member 3
XLOC_956923	102181427	SPATA20	spermatogenesis associated 20%2C transcript variant X2
XLOC_956923	102187431	EPN3	epsin 3
XLOC_956923	102187710	MYCBPAP	MYCBP associated protein%2C transcript variant X2
XLOC_956973	102182342	EME1	essential meiotic structure-specific endonuclease 1%2C transcript variant X1
XLOC_956973	102182905	MRPL27	mitochondrial ribosomal protein L27
XLOC_956973	102188252	XYLT2	xylosyltransferase II
XLOC_957527	102190637	IGF2BP1	insulin-like growth factor 2 mRNA binding protein 1%2C transcript variant X1
XLOC_958089	102171545	PNPO	pyridoxamine 5'-phosphate oxidase
XLOC_958089	102171546	SP2	Sp2 transcription factor
XLOC_958256	102174508	MRPL45	mitochondrial ribosomal protein L45
XLOC_959160	102168573	LOC102168573	keratin%2C type I cytoskeletal 28
XLOC_959274	102169416	KRT23	keratin 23%2C type I
XLOC_960044	102175328	ARL4D	ADP-ribosylation factor-like 4D
XLOC_960767	102189156	HEXIM2	hexamethylene bis-acetamide inducible 2%2C transcript variant X2
XLOC_987787	102190455	GOSR2	golgi SNAP receptor complex member 2
XLOC_960976	102169419	WNT9B	wingless-type MMTV integration site family%2C member 9B
XLOC_988596	102172296	LOC102172296	uncharacterized LOC102172296%2C transcript variant X2
XLOC_962575	102183635	PSMD12	proteasome 26S subunit%2C non-ATPase 12
XLOC_989211	102183635	PSMD12	proteasome 26S subunit%2C non-ATPase 12
XLOC_989339	102184372	FN3KRP	fructosamine 3 kinase related protein
XLOC_989450	102187527	CD7	CD7 molecule%2C transcript variant X1
XLOC_989763	102183544	SLC38A10	solute carrier family 38%2C member 10
XLOC_989763	102183822	ENTHD2	ENTH domain containing 2%2C transcript variant X1
XLOC_990759	102189069	TNRC6C	trinucleotide repeat containing 6C
XLOC_991174	102181990	SEC14L1	SEC14-like lipid binding 1
XLOC_965258	102187349	EXOC7	exocyst complex component 7%2C transcript variant X1
XLOC_965258	102187077	ZACN	zinc activated ligand-gated ion channel
XLOC_965258	102169905	GALR2	galanin receptor 2
XLOC_965258	102188706	SRP68	signal recognition particle 68kDa
XLOC_965604	102174333	TMEM104	transmembrane protein 104%2C transcript variant X2
XLOC_965604	102174595	NAT9	N-acetyltransferase 9 (GCN5-related%2C putative)%2C transcript variant X1
XLOC_965604	106503247	SLC9A3R1	solute carrier family 9%2C subfamily A (NHE3%2C cation proton antiporter 3)%2C member 3 regulator 1
XLOC_965933	106503296	RPL38	ribosomal protein L38
XLOC_966970	102176999	LOC102176999	transcription factor SOX-9
XLOC_966970	106503295	LOC106503295	transcription factor SOX-9
XLOC_993782	102168940	KCNJ2	potassium channel%2C inwardly rectifying subfamily J%2C member 2%2C transcript variant X1
XLOC_993782	102169219	KCNJ16	potassium channel%2C inwardly rectifying subfamily J%2C member 16
XLOC_968634	102177563	ABCA10	ATP-binding cassette%2C sub-family A (ABC1)%2C member 10
XLOC_968870	102179237	WIPI1	WD repeat domain%2C phosphoinositide interacting 1
XLOC_968870	102179519	ARSG	arylsulfatase G
XLOC_997813	102190079	ARHGEF4	Rho guanine nucleotide exchange factor (GEF) 4
XLOC_1000435	102182735	WDR75	WD repeat domain 75
XLOC_1001494	102187004	ZC3H15	zinc finger CCCH-type containing 15
XLOC_1002175	102188360	FSIP2	fibrous sheath interacting protein 2
XLOC_1060418	102188906	ZNF804A	zinc finger protein 804A
XLOC_1003611	102182922	CERKL	ceramide kinase-like
XLOC_1003611	102183190	ITGA4	integrin%2C alpha 4 (antigen CD49D%2C alpha 4 subunit of VLA-4 receptor)
XLOC_1065673	102183644	CDCA7	cell division cycle associated 7
XLOC_1068007	102177200	B3GALT1	UDP-Gal:betaGlcNAc beta 1%2C3-galactosyltransferase%2C polypeptide 1%2C transcript variant X2
XLOC_1012779	102185959	TANK	TRAF family member-associated NFKB activator%2C transcript variant X5
XLOC_1015577	102177668	RPRM	reprimo%2C TP53 dependent G2 arrest mediator candidate
XLOC_1020489	102172303	LRP1B	low density lipoprotein receptor-related protein 1B
XLOC_1020496	102172303	LRP1B	low density lipoprotein receptor-related protein 1B
XLOC_1020508	102172303	LRP1B	low density lipoprotein receptor-related protein 1B
XLOC_1020524	102172303	LRP1B	low density lipoprotein receptor-related protein 1B
XLOC_1082754	102173134	MCM6	minichromosome maintenance complex component 6
XLOC_1082754	102170472	LCT	lactase
XLOC_1083449	102175445	NCKAP5	NCK-associated protein 5%2C transcript variant X1
XLOC_1024678	102177009	DPP10	dipeptidyl-peptidase 10 (non-functional)%2C transcript variant X2
XLOC_1024724	102177009	DPP10	dipeptidyl-peptidase 10 (non-functional)%2C transcript variant X2
XLOC_1024815	102177009	DPP10	dipeptidyl-peptidase 10 (non-functional)%2C transcript variant X2
XLOC_1024927	102177009	DPP10	dipeptidyl-peptidase 10 (non-functional)%2C transcript variant X2
XLOC_1086342	102181250	MARCO	macrophage receptor with collagenous structure%2C transcript variant X2
XLOC_1086655	102182546	C2H2orf76	chromosome 2 open reading frame%2C human C2orf76%2C transcript variant X1
XLOC_1086655	102182266	DBI	diazepam binding inhibitor (GABA receptor modulator%2C acyl-CoA binding protein)
XLOC_1086731	102183191	CFAP221	cilia and flagella associated protein 221
XLOC_1086731	102183465	TMEM177	transmembrane protein 177
XLOC_1088617	102187631	CNTNAP5	contactin associated protein-like 5
XLOC_1030561	102191187	TMEFF2	transmembrane protein with EGF-like and two follistatin-like domains 2
XLOC_1092568	102181999	CCDC150	coiled-coil domain containing 150
XLOC_1032061	102181999	CCDC150	coiled-coil domain containing 150
XLOC_1092773	102182835	MARS2	methionyl-tRNA synthetase 2%2C mitochondrial
XLOC_1094202	102188176	LOC102188176	aldehyde oxidase 2%2C transcript variant X2
XLOC_1098690	102181170	IKZF2	IKAROS family zinc finger 2 (Helios)%2C transcript variant X3
XLOC_1041018	102186165	2016-03-04	membrane-associated ring finger (C3HC4) 4%2C E3 ubiquitin protein ligase
XLOC_1100833	102188266	TNS1	tensin 1
XLOC_1041995	102188266	TNS1	tensin 1
XLOC_1042091	102190179	ARPC2	actin related protein 2/3 complex%2C subunit 2%2C 34kDa
XLOC_1042091	102175999	GPBAR1	G protein-coupled bile acid receptor 1
XLOC_1042091	102190469	AAMP	angio-associated%2C migratory cell protein
XLOC_1042091	100861377	PNKD	paroxysmal nonkinesigenic dyskinesia%2C transcript variant X1
XLOC_1101518	102173513	ZFAND2B	zinc finger%2C AN1-type domain 2B%2C transcript variant X2
XLOC_1101518	100861157	ABCB6	ATP-binding cassette%2C sub-family B (MDR/TAP)%2C member 6 (Langereis blood group)
XLOC_1106817	102175998	PTMA	prothymosin%2C alpha
XLOC_1048597	102181080	PHC2	polyhomeotic homolog 2 (Drosophila)
XLOC_1048597	102169235	ZNF362	zinc finger protein 362
XLOC_1107142	102169533	TRIM62	tripartite motif containing 62
XLOC_1048711	102182002	AK2	adenylate kinase 2%2C transcript variant X2
XLOC_1048968	102190829	KHDRBS1	KH domain containing%2C RNA binding%2C signal transduction associated 1
XLOC_1107788	102168870	PEF1	penta-EF-hand domain containing 1
XLOC_1107788	102169345	HCRTR1	hypocretin (orexin) receptor 1
XLOC_1108782	102176373	EPB41	erythrocyte membrane protein band 4.1
XLOC_1050461	102181734	MED18	mediator complex subunit 18%2C transcript variant X1
XLOC_1050829	102185878	LOC102185878	wiskott-Aldrich syndrome protein family member 2
XLOC_1050852	102185878	LOC102185878	wiskott-Aldrich syndrome protein family member 2
XLOC_1050852	106503491	LOC106503491	wiskott-Aldrich syndrome protein family member 2-like
XLOC_1050852	102186167	GPR3	G protein-coupled receptor 3
XLOC_1050901	102186728	WDTC1	WD and tetratricopeptide repeats 1
XLOC_1052202	102178225	GRHL3	grainyhead-like transcription factor 3%2C transcript variant X1
XLOC_1053315	102189175	RAP1GAP	RAP1 GTPase activating protein
XLOC_1112110	102190277	KIF17	kinesin family member 17
XLOC_1112110	102190564	DDOST	dolichyl-diphosphooligosaccharide--protein glycosyltransferase subunit (non-catalytic)
XLOC_1112208	102191284	MUL1	mitochondrial E3 ubiquitin protein ligase 1
XLOC_1112214	102191284	MUL1	mitochondrial E3 ubiquitin protein ligase 1
XLOC_1112214	106503579	CAMK2N1	calcium/calmodulin-dependent protein kinase II inhibitor 1
XLOC_1112787	102170835	EMC1	ER membrane protein complex subunit 1%2C transcript variant X1
XLOC_1112787	102171113	UBR4	ubiquitin protein ligase E3 component n-recognin 4
XLOC_1054894	102173345	ARHGEF10L	Rho guanine nucleotide exchange factor (GEF) 10-like
XLOC_1113793	102182926	PADI2	peptidyl arginine deiminase%2C type II
XLOC_1113807	102183195	SDHB	succinate dehydrogenase complex%2C subunit B%2C iron sulfur (Ip)
XLOC_1113807	102183471	ATP13A2	ATPase type 13A2
XLOC_1117638	102182632	PANK3	pantothenate kinase 3
XLOC_1117638	102177280	SLIT3	slit guidance ligand 3
XLOC_1152072	102177280	SLIT3	slit guidance ligand 3
XLOC_1152824	102185781	KCNMB1	potassium channel subfamily M regulatory beta subunit 1
XLOC_1118597	102185117	KCNIP1	Kv channel interacting protein 1
XLOC_1153932	102189623	RPL26L1	ribosomal protein L26-like 1
XLOC_1153932	102189904	ATP6V0E1	ATPase%2C H+ transporting%2C lysosomal 9kDa%2C V0 subunit e1
XLOC_1119876	102180629	BOD1	biorientation of chromosomes in cell division 1
XLOC_1121767	102174430	FCHO2	FCH domain only 2
XLOC_1121860	102183364	ZNF366	zinc finger protein 366
XLOC_1123862	102190263	MAST4	microtubule associated serine/threonine kinase family member 4
XLOC_1159576	102172665	CWC27	CWC27 spliceosome-associated protein homolog%2C transcript variant X2
XLOC_1159660	102173885	RGS7BP	regulator of G-protein signaling 7 binding protein
XLOC_1127004	102183183	PDE4D	phosphodiesterase 4D%2C cAMP-specific%2C transcript variant X1
XLOC_1163588	102190642	CCNO	cyclin O
XLOC_1163588	102184474	MCIDAS	multiciliate differentiation and DNA synthesis associated cell cycle protein
XLOC_1166877	100861219	SEPP1	selenoprotein P%2C plasma%2C 1
XLOC_1137724	102179883	ADAMTS12	ADAM metallopeptidase with thrombospondin type 1 motif%2C 12
XLOC_1171624	102180700	ZFR	zinc finger RNA binding protein
XLOC_1141365	102187435	CDH10	cadherin 10%2C type 2 (T2-cadherin)%2C transcript variant X1
XLOC_1142366	102188255	CDH12	cadherin 12%2C type 2 (N-cadherin 2)
XLOC_1146041	102177929	DNAH5	dynein%2C axonemal%2C heavy chain 5
XLOC_1146982	102178768	LOC102178768	catenin delta-2%2C transcript variant X1
XLOC_1146996	102178768	LOC102178768	catenin delta-2%2C transcript variant X1
XLOC_1147427	102179322	FAM173B	family with sequence similarity 173%2C member B
XLOC_1150206	102181239	LOC102181239	iroquois-class homeodomain protein IRX-2
XLOC_1224329	102184005	SLCO3A1	solute carrier organic anion transporter family%2C member 3A1
XLOC_1194850	102176645	DET1	de-etiolated homolog 1 (Arabidopsis)%2C transcript variant X1
XLOC_1227002	102184095	LOC102184095	myeloid-associated differentiation marker-like
XLOC_1227178	102184664	HAPLN3	hyaluronan and proteoglycan link protein 3
XLOC_1227178	100861394	MFGE8	milk fat globule-EGF factor 8 protein
XLOC_1227468	102185784	ANPEP	alanyl (membrane) aminopeptidase
XLOC_1229554	102171551	ANKRD34C	ankyrin repeat domain 34C
XLOC_1230023	102174701	ARNT2	aryl-hydrocarbon receptor nuclear translocator 2%2C transcript variant X5
XLOC_1198214	102182733	TRPM1	transient receptor potential cation channel%2C subfamily M%2C member 1
XLOC_1199147	102185508	LOC102185508	histone-lysine N-methyltransferase PRDM9-like
XLOC_1233857	102171013	LOC102171013	immunoglobulin superfamily containing leucine-rich repeat protein 2
XLOC_1201168	102177755	STXBP6	syntaxin binding protein 6 (amisyn)
XLOC_1204786	102177008	HEATR5A	HEAT repeat containing 5A%2C transcript variant X2
XLOC_1204786	102177665	DTD2	D-tyrosyl-tRNA deacylase 2 (putative)
XLOC_1205254	102191653	LOC102191653	neuronal PAS domain-containing protein 3
XLOC_1238431	102168583	SNX6	sorting nexin 6
XLOC_1210646	102179603	MIS18BP1	MIS18 binding protein 1
XLOC_1210646	102179888	TGM5	transglutaminase 5
XLOC_1210646	102180159	TGM7	transglutaminase 7%2C transcript variant X2
XLOC_1211038	102182348	CCDC88C	coiled-coil domain containing 88C
XLOC_1211178	102182635	CATSPERB	catsper channel auxiliary subunit beta
XLOC_1211185	102182635	CATSPERB	catsper channel auxiliary subunit beta
XLOC_1215424	102178492	EML1	echinoderm microtubule associated protein like 1
XLOC_1216142	106503392	LOC106503392	uncharacterized LOC106503392%2C transcript variant X1
XLOC_1248122	102180706	DIO3	deiodinase%2C iodothyronine%2C type III
XLOC_1216635	106503388	EXOC3L4	exocyst complex component 3-like 4
XLOC_1217255	102185123	TMEM179	transmembrane protein 179
XLOC_1217311	106503389	LOC106503389	inverted formin-2-like
XLOC_1278496	102171931	NEK10	NIMA-related kinase 10%2C transcript variant X2
XLOC_1280584	102171015	CMTM7	CKLF-like MARVEL transmembrane domain containing 7
XLOC_1280608	102171284	CMTM6	CKLF-like MARVEL transmembrane domain containing 6
XLOC_1280607	102177286	DYNC1LI1	dynein%2C cytoplasmic 1%2C light intermediate chain 1
XLOC_1256747	102174343	CTDSPL	CTD (carboxy-terminal domain%2C RNA polymerase II%2C polypeptide A) small phosphatase-like
XLOC_1282524	102186061	WDR48	WD repeat domain 48
XLOC_1257212	102187007	XIRP1	xin actin binding repeat containing 1%2C transcript variant X2
XLOC_1257212	102187274	CX3CR1	chemokine (C-X3-C motif) receptor 1
XLOC_1257674	102190827	LOC102190827	zinc finger protein 621-like
XLOC_1258566	102180976	SNRK	SNF related kinase
XLOC_1258566	102175065	ANO10	anoctamin 10
XLOC_1284300	102181997	EMC3	ER membrane protein complex subunit 3
XLOC_1284300	102183189	PRRT3	proline-rich transmembrane protein 3
XLOC_1284307	102183371	CIDEC	cell death-inducing DFFA-like effector c%2C transcript variant X1
XLOC_1284307	102184008	RPUSD3	RNA pseudouridylate synthase domain containing 3%2C transcript variant X2
XLOC_1284334	102184480	TADA3	transcriptional adaptor 3%2C transcript variant X1
XLOC_1284334	102185318	CAMK1	calcium/calmodulin-dependent protein kinase I
XLOC_1284334	102184765	OGG1	8-oxoguanine DNA glycosylase%2C transcript variant X7
XLOC_1284370	102185875	LHFPL4	lipoma HMGIC fusion partner-like 4
XLOC_1266717	102177386	FAM19A1	family with sequence similarity 19 (chemokine (C-C motif)-like)%2C member A1
XLOC_1292236	102190648	SUCLG2	succinate-CoA ligase%2C GDP-forming%2C beta subunit
XLOC_1292775	102178670	MAGI1	membrane associated guanylate kinase%2C WW and PDZ domain containing 1
XLOC_1268059	102178670	MAGI1	membrane associated guanylate kinase%2C WW and PDZ domain containing 1
XLOC_1269054	102179895	PRICKLE2	prickle homolog 2%2C transcript variant X2
XLOC_1293475	102191746	ATXN7	ataxin 7
XLOC_1269939	102169232	FEZF2	FEZ family zinc finger 2
XLOC_1270202	102181635	FHIT	fragile histidine triad%2C transcript variant X4
XLOC_1270824	102181635	FHIT	fragile histidine triad%2C transcript variant X4
XLOC_1270855	102181635	FHIT	fragile histidine triad%2C transcript variant X4
XLOC_1270872	102181635	FHIT	fragile histidine triad%2C transcript variant X4
XLOC_1270904	102181635	FHIT	fragile histidine triad%2C transcript variant X4
XLOC_1295486	102182545	FAM3D	family with sequence similarity 3%2C member D
XLOC_1271911	102187630	FLNB	filamin B%2C beta%2C transcript variant X1
XLOC_1272236	102170368	IL17RD	interleukin 17 receptor D
XLOC_1296963	102175812	TKT	transketolase
XLOC_1273632	102172850	LOC102172850	semaphorin-3G
XLOC_1273632	106503424	LOC106503424	semaphorin-3G-like
XLOC_1273632	102183192	PHF7	PHD finger protein 7%2C transcript variant X1
XLOC_1297166	102183921	GLYCTK	glycerate kinase%2C transcript variant X2
XLOC_1273867	102185876	RPL29	ribosomal protein L29
XLOC_1273867	102173979	ACY1	aminoacylase 1
XLOC_1273921	102189911	LOC102189911	IQ domain-containing protein F5-like
XLOC_1273921	102190178	GRM2	glutamate receptor%2C metabotropic 2
XLOC_1273921	102190467	TEX264	testis expressed 264%2C transcript variant X1
XLOC_1274152	102173238	HYAL1	hyaluronoglucosaminidase 1
XLOC_1274152	102172770	HYAL3	hyaluronoglucosaminidase 3%2C transcript variant X1
XLOC_1274152	102172493	NAT6	N-acetyltransferase 6 (GCN5-related)
XLOC_1274152	102176744	LSMEM2	leucine-rich single-pass membrane protein 2
XLOC_1298162	102188543	LOC102188543	collagen alpha-1(VII) chain
XLOC_1298162	106503436	LOC106503436	collagen alpha-1(VII) chain-like
XLOC_1298162	102189251	UCN2	urocortin 2
XLOC_1298162	102188810	PFKFB4	6-phosphofructo-2-kinase/fructose-2%2C6-biphosphatase 4
XLOC_1274774	102181731	CDC25A	cell division cycle 25A%2C transcript variant X2
XLOC_1274819	102172213	DHX30	DEAH (Asp-Glu-Ala-His) box helicase 30
XLOC_1274819	106503425	LOC106503425	translation initiation factor IF-2-like
XLOC_1274943	102182549	PTPN23	protein tyrosine phosphatase%2C non-receptor type 23
XLOC_1274943	102173049	LOC102173049	15 kDa protein B-like
XLOC_1299972	102184954	HRH1	histamine receptor H1%2C transcript variant X1
XLOC_1300743	102173616	LOC102173616	uncharacterized protein KIAA1257
XLOC_1300743	106503462	LOC106503462	EF-hand and coiled-coil domain-containing protein 1-like
XLOC_1301025	102169344	RUVBL1	RuvB-like AAA ATPase 1
XLOC_1277656	102176923	TXNRD3	thioredoxin reductase 3
XLOC_1328486	102181079	PRIM2	primase%2C DNA%2C polypeptide 2 (58kDa)
XLOC_1305217	102181822	BAG2	BCL2-associated athanogene 2
XLOC_1305217	102178405	ZNF451	zinc finger protein 451
XLOC_1305427	102182838	COL21A1	collagen%2C type XXI%2C alpha 1
XLOC_1330185	102179820	KLHL31	kelch-like family member 31
XLOC_1330473	102191658	TAPBP	TAP binding protein (tapasin)
XLOC_1330473	102191382	ZBTB22	zinc finger and BTB domain containing 22
XLOC_1330473	102168498	LOC102168498	hsc70-interacting protein-like
XLOC_1330875	102171667	HMGA1	high mobility group AT-hook 1
XLOC_1330875	102172109	LOC102172109	uncharacterized protein C3orf18-like
XLOC_1307352	100860994	PACSIN1	protein kinase C and casein kinase substrate in neurons 1
XLOC_1307352	102185880	SPDEF	SAM pointed domain containing ETS transcription factor
XLOC_1307500	102186729	ANKS1A	ankyrin repeat and sterile alpha motif domain containing 1A
XLOC_1331438	102176475	ARMC12	armadillo repeat containing 12%2C transcript variant X3
XLOC_1307835	102177762	SRPK1	SRSF protein kinase 1
XLOC_1307835	102178023	SLC26A8	solute carrier family 26 (anion exchanger)%2C member 8%2C transcript variant X1
XLOC_1331644	102178579	BRPF3	bromodomain and PHD finger containing%2C 3
XLOC_1331690	102189446	PNPLA1	patatin-like phospholipase domain containing 1
XLOC_1331890	102180169	LOC102180169	40S ribosomal protein S4%2C X isoform%2C transcript variant X1
XLOC_1308193	102180169	LOC102180169	40S ribosomal protein S4%2C X isoform%2C transcript variant X1
XLOC_1308193	102179898	CDKN1A	cyclin-dependent kinase inhibitor 1A (p21%2C Cip1)
XLOC_1332050	100860998	PPIL1	peptidylprolyl isomerase (cyclophilin)-like 1
XLOC_1332050	102178865	C23H6orf89	chromosome 23 open reading frame%2C human C6orf89%2C transcript variant X3
XLOC_1332109	102191384	FGD2	FYVE%2C RhoGEF and PH domain containing 2
XLOC_1309209	102170007	KIF6	kinesin family member 6
XLOC_1334841	102169233	UBR2	ubiquitin protein ligase E3 component n-recognin 2%2C transcript variant X1
XLOC_1335444	102181637	SLC35B2	solute carrier family 35 (adenosine 3'-phospho 5'-phosphosulfate transporter)%2C member B2
XLOC_1335444	102181909	NFKBIE	nuclear factor of kappa light polypeptide gene enhancer in B-cells inhibitor%2C epsilon
XLOC_1335444	102182179	TMEM151B	transmembrane protein 151B
XLOC_1335444	102180901	TCTE1	t-complex-associated-testis-expressed 1
XLOC_1336745	102184104	TNFRSF21	tumor necrosis factor receptor superfamily%2C member 21
XLOC_1339903	100860984	PRR3	proline rich 3
XLOC_1341556	102189920	LOC102189920	cytidine monophosphate-N-acetylneuraminic acid hydroxylase%2C transcript variant X2
XLOC_1341798	102170011	DCDC2	doublecortin domain containing 2
XLOC_1318892	102181915	LOC102181915	PC4 and SFRS1-interacting protein-like
XLOC_1325083	102175913	RREB1	ras responsive element binding protein 1
XLOC_1325395	102168958	LY86	lymphocyte antigen 86
XLOC_1349584	102176184	NRN1	neuritin 1
XLOC_1349741	102176749	LYRM4	LYR motif containing 4
XLOC_1350190	102172225	PSMG4	proteasome (prosome%2C macropain) assembly chaperone 4
XLOC_1350190	102172504	LOC102172504	tubulin beta-2A chain-like%2C transcript variant X2
XLOC_1326224	102174178	NQO2	NAD(P)H dehydrogenase%2C quinone 2%2C transcript variant X1
XLOC_1326224	102174613	LOC102174613	serpin B6-like
XLOC_1326227	102174613	LOC102174613	serpin B6-like
XLOC_1327114	102182006	IRF4	interferon regulatory factor 4%2C transcript variant X2
XLOC_1353284	102178322	GALR1	galanin receptor 1
XLOC_1353517	102178872	ZNF516	zinc finger protein 516
XLOC_1354023	102179155	TSHZ1	teashirt zinc finger homeobox 1
XLOC_1354085	102179723	ZNF407	zinc finger protein 407
XLOC_1354150	106503530	FAM69C	family with sequence similarity 69%2C member C
XLOC_1383656	102191571	NETO1	neuropilin (NRP) and tolloid (TLL)-like 1%2C transcript variant X2
XLOC_1391325	102183284	CELF4	CUGBP%2C Elav-like family member 4
XLOC_1363351	102179530	NOL4	nucleolar protein 4%2C transcript variant X4
XLOC_1393155	102181352	MEP1B	meprin A%2C beta
XLOC_1364581	102182843	DSG4	desmoglein 4
XLOC_1371300	102172955	LRRC30	leucine rich repeat containing 30
XLOC_1371692	102176284	RAB12	RAB12%2C member RAS oncogene family
XLOC_1402861	102185416	C24H18orf25	chromosome 24 open reading frame%2C human C18orf25%2C transcript variant X1
XLOC_1374219	102181551	RNF165	ring finger protein 165
XLOC_1374219	102181825	LOXHD1	lipoxygenase homology domains 1
XLOC_1403749	102182929	ZBTB7C	zinc finger and BTB domain containing 7C
XLOC_1403629	102182929	ZBTB7C	zinc finger and BTB domain containing 7C
XLOC_1375540	102183748	CXXC1	CXXC finger protein 1
XLOC_1375548	102171945	SKA1	spindle and kinetochore associated complex subunit 1
XLOC_1375793	102172956	ME2	malic enzyme 2%2C NAD(+)-dependent%2C mitochondrial
XLOC_1376637	102173800	DCC	DCC netrin 1 receptor
XLOC_1407240	102169151	ST8SIA3	ST8 alpha-N-acetyl-neuraminide alpha-2%2C8-sialyltransferase 3
XLOC_1378626	102172678	NARS	asparaginyl-tRNA synthetase
XLOC_1378629	102172678	NARS	asparaginyl-tRNA synthetase
XLOC_1378629	102169720	ATP8B1	ATPase%2C aminophospholipid transporter%2C class I%2C type 8B%2C member 1
XLOC_1378904	102170194	NEDD4L	neural precursor cell expressed%2C developmentally down-regulated 4-like%2C E3 ubiquitin protein ligase
XLOC_1379049	102173520	MALT1	MALT1 paracaspase%2C transcript variant X1
XLOC_1380784	100861254	BCL2	B-cell CLL/lymphoma 2
XLOC_1430942	102186448	LUC7L	LUC7-like
XLOC_1430952	102169239	FAM234A	family with sequence similarity 234%2C member A
XLOC_1430952	102169538	RGS11	regulator of G-protein signaling 11
XLOC_1430952	102169819	ARHGDIG	Rho GDP dissociation inhibitor (GDI) gamma
XLOC_1430952	102170103	PDIA2	protein disulfide isomerase family A%2C member 2
XLOC_1412260	102171209	RAB26	RAB26%2C member RAS oncogene family
XLOC_1412260	102171477	TRAF7	TNF receptor-associated factor 7%2C E3 ubiquitin protein ligase
XLOC_1412763	102179828	ZNF263	zinc finger protein 263
XLOC_1412763	102179340	TIGD7	tigger transposable element derived 7
XLOC_1412763	102178413	LOC102178413	zinc finger protein 75D-like
XLOC_1412827	102186738	ZNF597	zinc finger protein 597
XLOC_1413101	102190012	UBALD1	UBA-like domain containing 1
XLOC_1434853	100860923	PRM3	protamine 3
XLOC_1435365	102170014	TNFRSF17	tumor necrosis factor receptor superfamily%2C member 17
XLOC_1420640	102180560	LOC102180560	ATP-binding cassette sub-family A member 3-like
XLOC_1442024	102190486	SEZ6L2	seizure related 6 homolog (mouse)-like 2
XLOC_1442026	102190486	SEZ6L2	seizure related 6 homolog (mouse)-like 2
XLOC_1442024	100861029	CDIPT	CDP-diacylglycerol--inositol 3-phosphatidyltransferase
XLOC_1442026	100861029	CDIPT	CDP-diacylglycerol--inositol 3-phosphatidyltransferase
XLOC_1442108	102170106	CD2BP2	CD2 (cytoplasmic tail) binding protein 2%2C transcript variant X1
XLOC_1442221	102169352	SRCAP	Snf2-related CREBBP activator protein%2C transcript variant X1
XLOC_1424959	102178690	KAT8	K(lysine) acetyltransferase 8
XLOC_1424959	102179341	PRSS8	protease%2C serine%2C 8
XLOC_1424959	102171568	PRSS36	protease%2C serine%2C 36
XLOC_1425506	102189267	CALN1	calneuron 1
XLOC_1443454	102175180	AUTS2	autism susceptibility candidate 2
XLOC_1427068	102176579	GTF2IRD1	GTF2I repeat domain containing 1
XLOC_1445123	102180717	FKBP6	FK506 binding protein 6%2C 36kDa
XLOC_1427654	102182936	SSC4D	scavenger receptor cysteine rich family%2C 4 domains
XLOC_1427866	102185974	COL26A1	collagen%2C type XXVI%2C alpha 1
XLOC_1445935	102177299	IFT22	intraflagellar transport 22
XLOC_1428164	102191201	PVRIG	poliovirus receptor related immunoglobulin domain containing
XLOC_1428164	102183477	STAG3	stromal antigen 3%2C transcript variant X2
XLOC_1428439	102187285	ZKSCAN5	zinc finger with KRAB and SCAN domains 5%2C transcript variant X3
XLOC_1428439	102187018	ZNF394	zinc finger protein 394
XLOC_1428451	102170107	ATP5J2	ATP synthase%2C H+ transporting%2C mitochondrial Fo complex%2C subunit F2
XLOC_1428974	102173151	CYTH3	cytohesin 3
XLOC_1429279	102179061	RNF216	ring finger protein 216
XLOC_1429279	102179537	FSCN1	fascin actin-bundling protein 1
XLOC_1447416	102176758	LOC102176758	equilibrative nucleoside transporter 4
XLOC_1429521	106503599	LOC106503599	ras-associating and dilute domain-containing protein-like
XLOC_1429521	102177860	AP5Z1	adaptor-related protein complex 5%2C zeta 1 subunit
XLOC_1429652	102178417	LOC102178417	protein sidekick-1-like
XLOC_1430303	102168598	EIF3B	eukaryotic translation initiation factor 3%2C subunit B
XLOC_1430561	102171397	ZFAND2A	zinc finger%2C AN1-type domain 2A
XLOC_1430567	102171397	ZFAND2A	zinc finger%2C AN1-type domain 2A
XLOC_1449024	102171836	SUN1	Sad1 and UNC84 domain containing 1%2C transcript variant X3
XLOC_1449099	102174803	FAM20C	family with sequence similarity 20%2C member C
XLOC_1451102	102178970	ZWINT	ZW10 interacting kinetochore protein
XLOC_1473673	102182753	PRKG1	protein kinase%2C cGMP-dependent%2C type I
XLOC_1474025	102183033	A1CF	APOBEC1 complementation factor%2C transcript variant X1
XLOC_1474025	102183481	ASAH2	N-acylsphingosine amidohydrolase (non-lysosomal ceramidase) 2%2C transcript variant X5
XLOC_1475191	102191759	CH25H	cholesterol 25-hydroxylase
XLOC_1475191	102169934	LIPA	lipase A%2C lysosomal acid%2C cholesterol esterase
XLOC_1476888	102173255	CPEB3	cytoplasmic polyadenylation element binding protein 3
XLOC_1477761	102172031	PDLIM1	PDZ and LIM domain 1
XLOC_1456919	102188107	ALDH18A1	aldehyde dehydrogenase 18 family%2C member A1%2C transcript variant X2
XLOC_1477992	102191672	ZNF518A	zinc finger protein 518A%2C transcript variant X5
XLOC_1478518	102173996	GOLGA7B	golgin A7 family%2C member B
XLOC_1457897	102177683	HPSE2	heparanase 2 (inactive)
XLOC_1458545	102180183	DNMBP	dynamin binding protein
XLOC_1458929	102183932	SFXN3	sideroflexin 3
XLOC_1480244	102191300	PSD	pleckstrin and Sec7 domain containing
XLOC_1480244	102181185	FBXL15	F-box and leucine-rich repeat protein 15
XLOC_1480244	102168413	CUEDC2	CUE domain containing 2
XLOC_1459303	102169451	TMEM180	transmembrane protein 180
XLOC_1459303	102169727	ACTR1A	ARP1 actin-related protein 1 homolog A%2C centractin alpha (yeast)
XLOC_1485209	102187558	ADRB1	adrenoceptor beta 1
XLOC_1485209	106503650	LOC106503650	translation initiation factor IF-2
XLOC_1464511	102188651	FAM160B1	family with sequence similarity 160%2C member B1
XLOC_1467650	102177588	ACADSB	acyl-CoA dehydrogenase%2C short/branched chain%2C transcript variant X1
XLOC_1488881	102178035	BUB3	BUB3 mitotic checkpoint protein
XLOC_1468072	102178789	CPXM2	carboxypeptidase X (M14 family)%2C member 2
XLOC_1490624	102174184	C26H10orf90	chromosome 26 open reading frame%2C human C10orf90
XLOC_1471430	102182194	CFAP46	cilia and flagella associated protein 46
XLOC_1493245	106501788	LOC106501788	adhesion G protein-coupled receptor A1-like
XLOC_1471485	106501788	LOC106501788	adhesion G protein-coupled receptor A1-like
XLOC_1518417	102169454	CSMD1	CUB and Sushi multiple domains 1
XLOC_1496880	102169454	CSMD1	CUB and Sushi multiple domains 1
XLOC_1498149	102189093	SPATA4	spermatogenesis associated 4
XLOC_1498149	102189371	ASB5	ankyrin repeat and SOCS box containing 5%2C transcript variant X1
XLOC_1522429	102188283	HELT	helt bHLH transcription factor
XLOC_1502949	102189372	FAT1	FAT atypical cadherin 1
XLOC_1504739	102171129	LOC102171129	AFG3-like protein 1
XLOC_1505452	102172034	SGCZ	sarcoglycan%2C zeta
XLOC_1512817	102176583	LOC102176583	ankyrin-1
XLOC_1533120	102177406	IKBKB	inhibitor of kappa light polypeptide gene enhancer in B-cells%2C kinase beta
XLOC_1513626	102169072	PSD3	pleckstrin and Sec7 domain containing 3
XLOC_1513858	102169935	LOC102169935	arylamine N-acetyltransferase 1%2C transcript variant X1
XLOC_1514432	100861103	OXSM	3-oxoacyl-ACP synthase%2C mitochondrial
XLOC_1538877	100861076	RAB4A	RAB4A%2C member RAS oncogene family
XLOC_1538969	102183570	TAF5L	TAF5-like RNA polymerase II%2C p300/CBP-associated factor (PCAF)-associated factor%2C 65kDa
XLOC_1558769	102186832	PGBD5	piggyBac transposable element derived 5
XLOC_1539875	102188467	TRIM67	tripartite motif containing 67
XLOC_1561562	102180283	EDARADD	EDAR-associated death domain
XLOC_1563078	102172691	BICC1	BicC family RNA binding protein 1
XLOC_1563180	102188469	PHYHIPL	phytanoyl-CoA 2-hydroxylase interacting protein-like
XLOC_1565030	102169735	ARID5B	AT rich interactive domain 5B (MRF1-like)%2C transcript variant X1
XLOC_1548245	102180012	LOC102180012	catenin alpha-3
XLOC_1548245	102179546	LRRTM3	leucine rich repeat transmembrane neuronal 3
XLOC_1568741	102181565	LOC102181565	40S ribosomal protein S3a-like
XLOC_1569101	102186834	CCAR1	cell division cycle and apoptosis regulator 1
XLOC_1570960	102170203	C28H10orf11	chromosome 28 open reading frame%2C human C10orf11
XLOC_1551824	102170203	C28H10orf11	chromosome 28 open reading frame%2C human C10orf11
XLOC_1554367	102168328	NRG3	neuregulin 3
XLOC_1554349	102168328	NRG3	neuregulin 3
XLOC_1554382	102168328	NRG3	neuregulin 3
XLOC_1554390	102168328	NRG3	neuregulin 3
XLOC_1554449	102168328	NRG3	neuregulin 3
XLOC_1554579	102168328	NRG3	neuregulin 3
XLOC_1555276	102191113	CCSER2	coiled-coil serine-rich protein 2
XLOC_1556466	102176197	LOC102176197	neuropeptide Y receptor type 4
XLOC_1556871	102180376	ARHGAP22	Rho GTPase activating protein 22%2C transcript variant X2
XLOC_1576366	102169556	CXCL12	chemokine (C-X-C motif) ligand 12
XLOC_1578492	102174908	VSTM5	V-set and transmembrane domain containing 5
XLOC_1601012	102176586	LOC102176586	elongation factor 1-alpha 1-like
XLOC_1582988	106503716	FAM181B	family with sequence similarity 181%2C member B
XLOC_1605122	102175833	LOC102175833	CD59 glycoprotein-like
XLOC_1587387	102177137	GAB2	GRB2-associated binding protein 2
XLOC_1587387	102181927	USP35	ubiquitin specific peptidase 35
XLOC_1606083	102181927	USP35	ubiquitin specific peptidase 35
XLOC_1606083	102177593	KCTD21	potassium channel tetramerization domain containing 21
XLOC_1606794	102184037	LUZP2	leucine zipper protein 2
XLOC_1608800	102185985	LOC102185985	mas-related G-protein coupled receptor member X2
XLOC_1610279	102187839	HYLS1	hydrolethalus syndrome 1%2C transcript variant X1
XLOC_1610279	102186838	PUS3	pseudouridylate synthase 3%2C transcript variant X1
XLOC_1591846	102191019	ST3GAL4	ST3 beta-galactoside alpha-2%2C3-sialyltransferase 4%2C transcript variant X1
XLOC_1591938	102185343	KIRREL3	kin of IRRE like 3 (Drosophila)
XLOC_1610584	102185343	KIRREL3	kin of IRRE like 3 (Drosophila)
XLOC_1612171	102171305	OPCML	opioid binding protein/cell adhesion molecule-like%2C transcript variant X1
XLOC_1594289	102187567	ADAMTS8	ADAM metallopeptidase with thrombospondin type 1 motif%2C 8
XLOC_1596496	102188747	SLC22A8	solute carrier family 22 (organic anion transporter)%2C member 8
XLOC_1596858	102178248	MARK2	MAP/microtubule affinity-regulating kinase 2%2C transcript variant X1
XLOC_1596858	102187746	RCOR2	REST corepressor 2
XLOC_1615900	102168238	NRXN2	neurexin 2
XLOC_1597507	102168983	SCYL1	SCY1-like%2C kinase-like 1
XLOC_1616285	102168983	SCYL1	SCY1-like%2C kinase-like 1
XLOC_1597608	102174912	SNX32	sorting nexin 32
XLOC_1597611	102174912	SNX32	sorting nexin 32
XLOC_1597611	102170587	CFL1	cofilin 1 (non-muscle)
XLOC_1597611	102175192	MUS81	MUS81 structure-specific endonuclease subunit
XLOC_1597611	102170857	EFEMP2	EGF containing fibulin-like extracellular matrix protein 2
XLOC_1616409	102175192	MUS81	MUS81 structure-specific endonuclease subunit
XLOC_1616409	102170857	EFEMP2	EGF containing fibulin-like extracellular matrix protein 2
XLOC_1616409	102171134	CTSW	cathepsin W
XLOC_1616409	102171577	FIBP	fibroblast growth factor (acidic) intracellular binding protein%2C transcript variant X1
XLOC_1616931	102182764	CLCF1	cardiotrophin-like cytokine factor 1
XLOC_1616931	102181275	RAD9A	RAD9 checkpoint clamp component A
XLOC_1599151	102170492	ANO1	anoctamin 1%2C calcium activated chloride channel
XLOC_1618106	102171308	SHANK2	SH3 and multiple ankyrin repeat domains 2
XLOC_1619519	102186378	LRRC56	leucine rich repeat containing 56
XLOC_1619519	102186668	HRAS	Harvey rat sarcoma viral oncogene homolog
XLOC_1619592	102188023	B4GALNT4	beta-1%2C4-N-acetyl-galactosaminyl transferase 4
XLOC_1672723	102186916	SFT2D2	SFT2 domain containing 2
XLOC_1620964	102187999	GPR161	G protein-coupled receptor 161%2C transcript variant X1
XLOC_1673094	102188990	RCSD1	RCSD domain containing 1
XLOC_1673553	102190746	TADA1	transcriptional adaptor 1
XLOC_1622165	100860758	MGST3	microsomal glutathione S-transferase 3%2C transcript variant X1
XLOC_1623276	102177111	NUF2	NUF2%2C NDC80 kinetochore complex component%2C transcript variant X1
XLOC_1676030	102181452	LOC102181452	carboxyl-terminal PDZ ligand of neuronal nitric oxide synthase protein
XLOC_1624677	102182554	VANGL2	VANGL planar cell polarity protein 2%2C transcript variant X2
XLOC_1626418	102182927	LOC102182927	SLAM family member 8-like%2C transcript variant X3
XLOC_1679060	102173142	NES	nestin
XLOC_1679060	102173433	BCAN	brevican
XLOC_1679129	102174260	MEF2D	myocyte enhancer factor 2D
XLOC_1679264	102175347	LMNA	lamin A/C
XLOC_1679264	102175636	MEX3A	mex-3 RNA binding family member A
XLOC_1627413	102178680	ZBTB7B	zinc finger and BTB domain containing 7B
XLOC_1627413	102169536	LENEP	lens epithelial protein
XLOC_1627413	102169817	FLAD1	flavin adenine dinucleotide synthetase 1%2C transcript variant X3
XLOC_1627651	102179250	CHRNB2	cholinergic receptor%2C nicotinic%2C beta 2 (neuronal)
XLOC_1680584	102188454	TCHH	trichohyalin%2C transcript variant X5
XLOC_1628853	102168504	LOC102168504	40S ribosomal protein S27-like
XLOC_1681104	102171562	RFX5	regulatory factor X%2C 5 (influences HLA class II expression)%2C transcript variant X1
XLOC_1681104	102172398	PI4KB	phosphatidylinositol 4-kinase%2C catalytic%2C beta%2C transcript variant X1
XLOC_1681693	102182747	HFE2	hemochromatosis type 2 (juvenile)%2C transcript variant X4
XLOC_1681693	102183379	TXNIP	thioredoxin interacting protein
XLOC_1629549	102186360	ANKRD35	ankyrin repeat domain 35
XLOC_1629549	102185884	PIAS3	protein inhibitor of activated STAT%2C 3
XLOC_1629549	102168506	NUDT17	nudix (nucleoside diphosphate linked moiety X)-type motif 17
XLOC_1630441	102174892	HAO2	hydroxyacid oxidase 2 (long chain)%2C transcript variant X5
XLOC_1631656	102178963	MAN1A2	mannosidase%2C alpha%2C class 1A%2C member 2
XLOC_1683544	102179902	TRIM45	tripartite motif containing 45
XLOC_1685241	102169719	PTPN22	protein tyrosine phosphatase%2C non-receptor type 22 (lymphoid)
XLOC_1685241	102170929	RSBN1	round spermatid basic protein 1
XLOC_1635291	102187181	SLC6A17	solute carrier family 6 (neutral amino acid transporter)%2C member 17
XLOC_1635319	102184490	UBL4B	ubiquitin-like 4B
XLOC_1688239	102190483	PRMT6	protein arginine methyltransferase 6
XLOC_1638769	102178412	SLC35A3	solute carrier family 35 (UDP-N-acetylglucosamine (UDP-GlcNAc) transporter)%2C member A3
XLOC_1692631	102181553	DPYD	dihydropyrimidine dehydrogenase
XLOC_1640572	102184577	SLC44A3	solute carrier family 44%2C member 3
XLOC_1640586	102184577	SLC44A3	solute carrier family 44%2C member 3
XLOC_1641370	102188371	DR1	down-regulator of transcription 1
XLOC_1694932	102171478	HFM1	HFM1%2C ATP-dependent DNA helicase homolog
XLOC_1696022	102181554	LOC102181554	guanylate-binding protein 4-like
XLOC_1696022	102182368	CCBL2	cysteine conjugate-beta lyase 2%2C transcript variant X1
XLOC_1697495	102188458	BCL10	B-cell CLL/lymphoma 10
XLOC_1701604	102190655	ST6GALNAC3	ST6 (alpha-N-acetyl-neuraminyl-2%2C3-beta-galactosyl-1%2C3)-N-acetylgalactosaminide alpha-2%2C6-sialyltransferase 3
XLOC_1651681	102171121	NEGR1	neuronal growth regulator 1
XLOC_1651698	102171121	NEGR1	neuronal growth regulator 1
XLOC_1651699	102171121	NEGR1	neuronal growth regulator 1
XLOC_1651703	102171121	NEGR1	neuronal growth regulator 1
XLOC_1705820	102180558	PDE4B	phosphodiesterase 4B%2C cAMP-specific%2C transcript variant X4
XLOC_1709197	102168317	FGGY	FGGY carbohydrate kinase domain containing%2C transcript variant X3
XLOC_1658111	102169930	DAB1	Dab%2C reelin signal transducer%2C homolog 1 (Drosophila)%2C transcript variant X1
XLOC_1658502	102186265	C3H1orf168	chromosome 3 open reading frame%2C human C1orf168
XLOC_1710988	102173437	PARS2	prolyl-tRNA synthetase 2%2C mitochondrial (putative)%2C transcript variant X2
XLOC_1660211	102180278	MAGOH	mago homolog%2C exon junction complex core component
XLOC_1660211	102180559	C3H1orf123	chromosome 3 open reading frame%2C human C1orf123
XLOC_1660472	102189818	FAM159A	family with sequence similarity 159%2C member A
XLOC_1660472	102184023	GPX7	glutathione peroxidase 7
XLOC_1712295	102190011	RAB3B	RAB3B%2C member RAS oncogene family
XLOC_1712868	102170658	ELAVL4	ELAV like neuron-specific RNA binding protein 4%2C transcript variant X4
XLOC_1663056	102191756	TAL1	T-cell acute lymphocytic leukemia 1
XLOC_1663282	102174715	KNCN	kinocilin
XLOC_1663400	102176757	RAD54L	RAD54-like (S. cerevisiae)%2C transcript variant X2
XLOC_1664010	102188277	BTBD19	BTB (POZ) domain containing 19
XLOC_1664010	106501977	PLK3	polo-like kinase 3
XLOC_1664010	102178504	BEST4	bestrophin 4
XLOC_1664056	102188823	KIF2C	kinesin family member 2C
XLOC_1714795	102179345	RNF220	ring finger protein 220%2C transcript variant X4
XLOC_1714891	102179625	DMAP1	DNA methyltransferase 1 associated protein 1
XLOC_1715327	106501981	TMEM125	transmembrane protein 125
XLOC_1664657	102176848	P3H1	prolyl 3-hydroxylase 1
XLOC_1664657	102177119	CLDN19	claudin 19
XLOC_1664995	102185141	HIVEP3	human immunodeficiency virus type I enhancer binding protein 3
XLOC_1664920	102185141	HIVEP3	human immunodeficiency virus type I enhancer binding protein 3
XLOC_1665189	102185141	HIVEP3	human immunodeficiency virus type I enhancer binding protein 3
XLOC_1665351	102181748	SCMH1	sex comb on midleg homolog 1 (Drosophila)%2C transcript variant X1
XLOC_1716919	102170845	RHBDL2	rhomboid%2C veinlet-like 2 (Drosophila)%2C transcript variant X2
XLOC_1716919	102171297	GJA9	gap junction protein%2C alpha 9%2C 59kDa
XLOC_1716919	102188189	MYCBP	MYC binding protein
XLOC_1717455	102188465	POU3F1	POU class 3 homeobox 1
XLOC_1668685	102170109	CSMD2	CUB and Sushi multiple domains 2
XLOC_1719418	102170935	INPP5D	inositol polyphosphate-5-phosphatase D
XLOC_1669060	102170935	INPP5D	inositol polyphosphate-5-phosphatase D
XLOC_1720172	102168233	SH3BP4	SH3-domain binding protein 4
XLOC_1670282	102175087	ASB18	ankyrin repeat and SOCS box containing 18
XLOC_1721164	102169643	COL6A3	collagen%2C type VI%2C alpha 3%2C transcript variant X2
XLOC_1721407	102178693	HES6	hes family bHLH transcription factor 6
XLOC_1722151	102184970	LOC102184970	olfactory receptor 12-like
XLOC_1722151	102185239	LOC102185239	olfactory receptor 12-like
XLOC_1722283	102185802	ANKMY1	ankyrin repeat and MYND domain containing 1
XLOC_1722321	102186080	RNPEPL1	arginyl aminopeptidase (aminopeptidase B)-like 1
XLOC_1722321	102186364	CAPN10	calpain 10
XLOC_1672351	102189454	HDLBP	high density lipoprotein binding protein
XLOC_1730220	102184585	CALCR	calcitonin receptor
XLOC_1731016	102188108	PPP1R9A	protein phosphatase 1%2C regulatory subunit 9A%2C transcript variant X1
XLOC_1731016	102189091	PON1	paraoxonase 1
XLOC_1779358	102184493	DLX6	distal-less homeobox 6
XLOC_1779358	102184778	DLX5	distal-less homeobox 5
XLOC_1732478	102170848	ICA1	islet cell autoantigen 1%2C 69kDa%2C transcript variant X4
XLOC_1732596	102172321	NXPH1	neurexophilin 1
XLOC_1732614	102172321	NXPH1	neurexophilin 1
XLOC_1787362	102171760	KLHL7	kelch-like family member 7%2C transcript variant X1
XLOC_1789659	102183288	HGF	hepatocyte growth factor (hepapoietin A%3B scatter factor)%2C transcript variant X1
XLOC_1790740	102185804	GNAI1	guanine nucleotide binding protein (G protein)%2C alpha inhibiting activity polypeptide 1
XLOC_1744752	106501721	LOC106501721	ataxin-7-like protein 1
XLOC_1792889	102173527	CDHR3	cadherin-related family member 3
XLOC_1745871	102178141	SFRP4	secreted frizzled-related protein 4
XLOC_1745871	102175182	EPDR1	ependymin related 1
XLOC_1794028	102178696	STARD3NL	STARD3 N-terminal like
XLOC_1794662	102179446	CFTR	cystic fibrosis transmembrane conductance regulator (ATP-binding cassette sub-family C%2C member 7)
XLOC_1798538	102187187	IMMP2L	inner mitochondrial membrane peptidase subunit 2
XLOC_1748973	102187187	IMMP2L	inner mitochondrial membrane peptidase subunit 2
XLOC_1800185	102190660	HERPUD2	HERPUD family member 2
XLOC_1801822	102183935	ADCYAP1R1	adenylate cyclase activating polypeptide 1 (pituitary) receptor type I
XLOC_1752321	102169829	GARS	glycyl-tRNA synthetase
XLOC_1802692	102189733	CHN2	chimerin 2
XLOC_1802967	102190378	CREB5	cAMP responsive element binding protein 5%2C transcript variant X1
XLOC_1755755	102177687	ZNF804B	zinc finger protein 804B
XLOC_1755786	102177687	ZNF804B	zinc finger protein 804B
XLOC_1756031	102177687	ZNF804B	zinc finger protein 804B
XLOC_1806665	102179161	CFAP69	cilia and flagella associated protein 69
XLOC_1807783	102186271	POLM	polymerase (DNA directed)%2C mu
XLOC_1808547	100860960	INHBA	inhibin%2C beta A%2C transcript variant X1
XLOC_1810848	102168690	LSM8	LSM8 homolog%2C U6 small nuclear RNA associated
XLOC_1760987	102183127	KCND2	potassium channel%2C voltage gated Shal related subfamily D%2C member 2
XLOC_1761010	102183127	KCND2	potassium channel%2C voltage gated Shal related subfamily D%2C member 2
XLOC_1761020	102183127	KCND2	potassium channel%2C voltage gated Shal related subfamily D%2C member 2
XLOC_1812894	102189274	HYAL4	hyaluronoglucosaminidase 4
XLOC_1762224	102168972	TMEM229A	transmembrane protein 229A
XLOC_1762536	102190018	GPR37	G protein-coupled receptor 37 (endothelin receptor type B-like)
XLOC_1764250	102170200	IMPDH1	IMP (inosine 5'-monophosphate) dehydrogenase 1
XLOC_1814953	102180822	UBE2H	ubiquitin-conjugating enzyme E2H
XLOC_1815041	102172411	KLHDC10	kelch domain containing 10
XLOC_1764923	102172690	COPG2	coatomer protein complex%2C subunit gamma 2
XLOC_1764922	102172690	COPG2	coatomer protein complex%2C subunit gamma 2
XLOC_1765873	102186556	LRGUK	leucine-rich repeats and guanylate kinase domain containing
XLOC_1766203	102187916	BPGM	2%2C3-bisphosphoglycerate mutase%2C transcript variant X1
XLOC_1768253	102177407	KLRG2	killer cell lectin-like receptor subfamily G%2C member 2
XLOC_1818422	102177407	KLRG2	killer cell lectin-like receptor subfamily G%2C member 2
XLOC_1818422	102177690	CLEC2L	C-type lectin domain family 2%2C member L
XLOC_1818896	102179350	DENND2A	DENN/MADD domain containing 2A%2C transcript variant X2
XLOC_1818896	102173811	ADCK2	aarF domain containing kinase 2
XLOC_1819763	102184313	LOC102184313	taste receptor type 2 member 40
XLOC_1819797	102183292	TMEM139	transmembrane protein 139%2C transcript variant X3
XLOC_1819797	102183569	CASP2	caspase 2%2C apoptosis-related cysteine peptidase
XLOC_1769755	102184120	LOC102184120	TRPM8 channel-associated factor 2
XLOC_1771094	102189276	CUL1	cullin 1
XLOC_1771094	102190101	EZH2	enhancer of zeste 2 polycomb repressive complex 2 subunit%2C transcript variant X3
XLOC_1821387	102169256	KRBA1	KRAB-A domain containing 1
XLOC_1821705	102185338	NOS3	nitric oxide synthase 3 (endothelial cell)
XLOC_1821705	102185629	ATG9B	autophagy related 9B
XLOC_1821720	102185895	ABCB8	ATP-binding cassette%2C sub-family B (MDR/TAP)%2C member 8
XLOC_1821720	102186183	ASIC3	acid sensing (proton gated) ion channel 3
XLOC_1821720	102178040	CDK5	cyclin-dependent kinase 5
XLOC_1771808	102187562	ASB10	ankyrin repeat and SOCS box containing 10
XLOC_1771808	102187836	IQCA1L	IQ motif containing with AAA domain 1 like
XLOC_1772812	102183663	DPP6	dipeptidyl-peptidase 6
XLOC_1878453	102175003	TRHDE	thyrotropin-releasing hormone degrading enzyme
XLOC_1831092	102182566	NAV3	neuron navigator 3%2C transcript variant X4
XLOC_1881144	102182566	NAV3	neuron navigator 3%2C transcript variant X4
XLOC_1836771	102172327	DUSP6	dual specificity phosphatase 6
XLOC_1888021	102175468	NUDT4	nudix (nucleoside diphosphate linked moiety X)-type motif 4
XLOC_1888021	102177775	UBE2N	ubiquitin-conjugating enzyme E2N
XLOC_1839038	102178979	SOCS2	suppressor of cytokine signaling 2%2C transcript variant X2
XLOC_1840024	102188288	CBX5	chromobox homolog 5%2C transcript variant X2
XLOC_1840477	100860911	SP1	Sp1 transcription factor
XLOC_1840596	102180652	CSAD	cysteine sulfinic acid decarboxylase
XLOC_1890247	102185983	ANKRD33	ankyrin repeat domain 33
XLOC_1891822	102184595	LOC102184595	olfactory receptor 10AD1-like
XLOC_1891822	102176763	LOC102176763	olfactory receptor 10AD1-like
XLOC_1891822	102184879	CCDC184	coiled-coil domain containing 184
XLOC_1842627	102186091	PFKM	phosphofructokinase%2C muscle%2C transcript variant X2
XLOC_1842627	102185632	SENP1	SUMO1/sentrin specific peptidase 1%2C transcript variant X1
XLOC_1893371	102178702	DBX2	developing brain homeobox 2
XLOC_1893617	102178982	TWF1	twinfilin actin binding protein 1
XLOC_1848686	102177308	CAND1	cullin-associated and neddylation-dissociated 1
XLOC_1899154	102182949	SRGAP1	SLIT-ROBO Rho GTPase activating protein 1%2C transcript variant X2
XLOC_1850560	102190384	USP15	ubiquitin specific peptidase 15%2C transcript variant X2
XLOC_1850614	102191020	FAM19A2	family with sequence similarity 19 (chemokine (C-C motif)-like)%2C member A2
XLOC_1851997	102186562	LRIG3	leucine-rich repeats and immunoglobulin-like domains 3
XLOC_1852489	102186840	XRCC6BP1	XRCC6 binding protein 1
XLOC_1901758	102171306	CDK4	cyclin-dependent kinase 4
XLOC_1901758	102171035	TSPAN31	tetraspanin 31
XLOC_1901758	102187378	AGAP2	ArfGAP with GTPase domain%2C ankyrin repeat and PH domain 2
XLOC_1902170	102191500	PTGES3	prostaglandin E synthase 3 (cytosolic)
XLOC_1902170	102186463	ATP5B	ATP synthase%2C H+ transporting%2C mitochondrial F1 complex%2C beta polypeptide
XLOC_1902170	102186748	BAZ2A	bromodomain adjacent to zinc finger domain%2C 2A
XLOC_1903108	102183770	TESPA1	thymocyte expressed%2C positive selection associated 1%2C transcript variant X1
XLOC_1903348	102186376	ELK3	ELK3%2C ETS-domain protein (SRF accessory protein 2)
XLOC_1903348	102186841	CDK17	cyclin-dependent kinase 17%2C transcript variant X1
XLOC_1904280	102185249	TMPO	thymopoietin%2C transcript variant X1
XLOC_1855753	102191776	ACTR6	ARP6 actin-related protein 6 homolog (yeast)%2C transcript variant X1
XLOC_1855753	102186094	DEPDC4	DEP domain containing 4
XLOC_1907056	102186934	RFX4	regulatory factor X%2C 4 (influences HLA class II expression)%2C transcript variant X1
XLOC_1907521	102189558	BPIFC	BPI fold containing family C
XLOC_1907521	102168516	FBXO7	F-box protein 7
XLOC_1859361	102190304	SYN3	synapsin III%2C transcript variant X2
XLOC_1908537	102168237	HMGXB4	HMG box domain containing 4%2C transcript variant X2
XLOC_1908675	102170033	RASD2	RASD family%2C member 2
XLOC_1909260	102179743	ELFN2	extracellular leucine-rich repeat and fibronectin type III domain containing 2
XLOC_1910440	102183044	AMN1	antagonist of mitotic exit network 1 homolog
XLOC_1866093	102190858	SLCO1A2	solute carrier organic anion transporter family%2C member 1A2
XLOC_1914851	102168704	PDE3A	phosphodiesterase 3A%2C cGMP-inhibited
XLOC_1915772	102168985	AEBP2	AE binding protein 2
XLOC_1916386	102173819	HEBP1	heme binding protein 1
XLOC_1916495	102175277	CDKN1B	cyclin-dependent kinase inhibitor 1B (p27%2C Kip1)
XLOC_1916510	102175750	GPR19	G protein-coupled receptor 19%2C transcript variant X1
XLOC_1870185	102188569	LOC102188569	complement C1r subcomponent-like
XLOC_1870185	102188835	C1R	complement component 1%2C r subcomponent
XLOC_1918833	102188658	LAG3	lymphocyte-activation gene 3
XLOC_1918833	106502142	PTMS	parathymosin
XLOC_1870442	102189196	LPAR5	lysophosphatidic acid receptor 5
XLOC_1870442	102174819	CHD4	chromodomain helicase DNA binding protein 4%2C transcript variant X1
XLOC_1870685	102191119	VWF	von Willebrand factor
XLOC_1870685	102178521	ANO2	anoctamin 2%2C calcium activated chloride channel
XLOC_1920297	102170590	FOXM1	forkhead box M1
XLOC_1920297	102183046	LOC102183046	uncharacterized protein ENSP00000372125
XLOC_1921107	102177782	LGALS1	lectin%2C galactoside-binding%2C soluble%2C 1
XLOC_1921107	102177314	NOL12	nucleolar protein 12%2C transcript variant X1
XLOC_1873655	102183218	KDELR3	KDEL (Lys-Asp-Glu-Leu) endoplasmic reticulum protein retention receptor 3
XLOC_1921711	102185161	TAB1	TGF-beta activated kinase 1/MAP3K7 binding protein 1
XLOC_1921924	102185639	GRAP2	GRB2-related adaptor protein 2
XLOC_1874526	102187201	MCHR1	melanin-concentrating hormone receptor 1
XLOC_1922353	102188928	L3MBTL2	l(3)mbt-like 2 (Drosophila)
XLOC_1874730	102188928	L3MBTL2	l(3)mbt-like 2 (Drosophila)
XLOC_1874730	102187659	CHADL	chondroadherin-like
XLOC_1874730	102189377	RANGAP1	Ran GTPase activating protein 1
XLOC_1875071	102189843	NFAM1	NFAT activating protein with ITAM motif 1
XLOC_1875126	102173169	POLDIP3	polymerase (DNA-directed)%2C delta interacting protein 3%2C transcript variant X2
XLOC_1875126	102173645	LOC102173645	NADH-cytochrome b5 reductase 3
XLOC_1875291	102191221	MCAT	malonyl CoA:ACP acyltransferase (mitochondrial)
XLOC_1875483	102169842	SAMM50	SAMM50 sorting and assembly machinery component
XLOC_1924673	106502160	GRAMD4	GRAM domain containing 4
XLOC_1925603	102181197	BRD1	bromodomain containing 1
XLOC_1925610	102181197	BRD1	bromodomain containing 1
XLOC_1980242	102169568	SYNPO2	synaptopodin 2%2C transcript variant X2
XLOC_1932443	102172610	PRSS12	protease%2C serine%2C 12 (neurotrypsin%2C motopsin)
XLOC_1981788	102175658	ARSJ	arylsulfatase family%2C member J
XLOC_1935413	102180740	PITX2	paired-like homeodomain 2%2C transcript variant X2
XLOC_1936775	100860901	LEF1	lymphoid enhancer-binding factor 1%2C transcript variant X1
XLOC_1937734	102190391	INTS12	integrator complex subunit 12%2C transcript variant X2
XLOC_1937734	102190863	ARHGEF38	Rho guanine nucleotide exchange factor (GEF) 38
XLOC_1938248	102168244	CXXC4	CXXC finger protein 4
XLOC_1987106	102176770	PPP3CA	protein phosphatase 3%2C catalytic subunit%2C alpha isozyme
XLOC_1943567	102189747	HERC6	HECT and RLD domain containing E3 ubiquitin protein ligase family member 6
XLOC_1994013	102179179	KCNIP4	Kv channel interacting protein 4
XLOC_1994073	102179179	KCNIP4	Kv channel interacting protein 4
XLOC_1994074	102179179	KCNIP4	Kv channel interacting protein 4
XLOC_1994089	102179179	KCNIP4	Kv channel interacting protein 4
XLOC_1996140	102185075	RBPJ	recombination signal binding protein for immunoglobulin kappa J region%2C transcript variant X1
XLOC_1949258	102186849	PCDH7	protocadherin 7
XLOC_2000886	102173650	NWD2	NACHT and WD repeat domain containing 2
XLOC_1956341	102168990	LRRC66	leucine rich repeat containing 66
XLOC_1956341	102169269	SGCB	sarcoglycan%2C beta (43kDa dystrophin-associated glycoprotein)
XLOC_1958055	102178715	HOPX	HOP homeobox%2C transcript variant X1
XLOC_1960300	102181667	ADGRL3	adhesion G protein-coupled receptor L3%2C transcript variant X10
XLOC_1962684	102184236	UBA6	ubiquitin-like modifier activating enzyme 6
XLOC_1962684	100860755	GNRHR	gonadotropin-releasing hormone receptor
XLOC_1962684	102185163	LOC102185163	transmembrane protease serine 11E-like
XLOC_1962684	102186382	TMPRSS11D	transmembrane protease%2C serine 11D
XLOC_1962684	102186672	LOC102186672	transmembrane protease serine 11A
XLOC_2012870	102171774	CABS1	calcium-binding protein%2C spermatid-specific 1
XLOC_2016463	102169172	FRAS1	Fraser extracellular matrix complex subunit 1
XLOC_2016463	102169468	ANXA3	annexin A3
XLOC_2019645	102182774	MAPK10	mitogen-activated protein kinase 10%2C transcript variant X9
XLOC_2019645	102183677	PTPN13	protein tyrosine phosphatase%2C non-receptor type 13 (APO-1/CD95 (Fas)-associated phosphatase)%2C transcript variant X2
XLOC_1970586	102185996	AFF1	AF4/FMR2 family%2C member 1
XLOC_2024381	102170406	C1QTNF7	C1q and tumor necrosis factor related protein 7%2C transcript variant X2
XLOC_1975242	102171228	CC2D2A	coiled-coil and C2 domain containing 2A%2C transcript variant X1
XLOC_1975365	102172341	FAM200B	family with sequence similarity 200%2C member B
XLOC_1976579	102177788	ACOX3	acyl-CoA oxidase 3%2C pristanoyl
XLOC_2026379	102184329	SH3BP2	SH3-domain binding protein 2
XLOC_2026436	102184894	FAM193A	family with sequence similarity 193%2C member A
XLOC_2026571	102185911	POLN	polymerase (DNA directed) nu
XLOC_2030207	102170408	MAPK9	mitogen-activated protein kinase 9%2C transcript variant X4
XLOC_2085186	102181289	TBC1D9B	TBC1 domain family%2C member 9B (with GRAM domain)
XLOC_2085186	102171963	C7H5orf45	chromosome 7 open reading frame%2C human C5orf45
XLOC_2085850	102183229	IBA57	IBA57 homolog%2C iron-sulfur cluster assembly
XLOC_2086548	106502271	CRTC1	CREB regulated transcription coactivator 1
XLOC_2031652	102190398	KLHL26	kelch-like family member 26
XLOC_2031702	102168620	UBA52	ubiquitin A-52 residue ribosomal protein fusion product 1%2C transcript variant X1
XLOC_2031702	102168338	KXD1	KxDL motif containing 1%2C transcript variant X1
XLOC_2086645	102191513	ISYNA1	inositol-3-phosphate synthase 1
XLOC_2086645	102191787	LOC102191787	single-stranded DNA-binding protein 4
XLOC_2086732	102169274	KIAA1683	KIAA1683 ortholog
XLOC_2086732	102171051	LOC102171051	putative protein TPRXL
XLOC_2086732	102171320	PDE4C	phosphodiesterase 4C%2C cAMP-specific%2C transcript variant X2
XLOC_2033793	102191228	NANOS3	nanos homolog 3 (Drosophila)
XLOC_2089669	102181113	ICAM1	intercellular adhesion molecule 1
XLOC_2089669	102187395	ICAM4	intercellular adhesion molecule 4 (Landsteiner-Wiener blood group)
XLOC_2089669	102187673	ICAM5	intercellular adhesion molecule 5%2C telencephalin
XLOC_2089749	102182688	KEAP1	kelch-like ECH-associated protein 1
XLOC_2089749	106502293	S1PR5	sphingosine-1-phosphate receptor 5
XLOC_2089845	102186002	LOC102186002	basic proline-rich protein-like%2C transcript variant X1
XLOC_2036138	102187759	GPR108	G protein-coupled receptor 108
XLOC_2036138	102188033	C3	complement component 3
XLOC_2091052	102188845	DENND1C	DENN/MADD domain containing 1C
XLOC_2091052	102189115	CRB3	crumbs family member 3
XLOC_2091052	102189390	SLC25A23	solute carrier family 25 (mitochondrial carrier%3B phosphate carrier)%2C member 23
XLOC_2091230	102179845	RFX2	regulatory factor X%2C 2 (influences HLA class II expression)
XLOC_2036713	102184421	UHRF1	ubiquitin-like with PHD and ring finger domains 1
XLOC_2036713	102184140	ARRDC5	arrestin domain containing 5
XLOC_2036925	102171509	UBXN6	UBX domain protein 6
XLOC_2091975	102173735	MATK	megakaryocyte-associated tyrosine kinase
XLOC_2037208	102174831	GIPC3	GIPC PDZ domain containing family%2C member 3
XLOC_2037208	102175115	HMG20B	high mobility group 20B
XLOC_2037208	102175390	MFSD12	major facilitator superfamily domain containing 12
XLOC_2092234	102177052	GNA15	guanine nucleotide binding protein (G protein)%2C alpha 15 (Gq class)
XLOC_2092234	102177328	GNA11	guanine nucleotide binding protein (G protein)%2C alpha 11 (Gq class)
XLOC_2092285	102177885	TLE6	transducin-like enhancer of split 6
XLOC_2092285	102180305	LOC102180305	zinc finger protein 77
XLOC_2037784	102187477	IL13	interleukin 13
XLOC_2040430	102174928	PHAX	phosphorylated adaptor for RNA export
XLOC_2040430	102187125	ALDH7A1	aldehyde dehydrogenase 7 family%2C member A1
XLOC_2097726	102168341	SNCAIP	synuclein%2C alpha interacting protein%2C transcript variant X3
XLOC_2044805	102172142	HSD17B4	hydroxysteroid (17-beta) dehydrogenase 4
XLOC_2046547	102179661	SEMA6A	sema domain%2C transmembrane domain (TM)%2C and cytoplasmic domain%2C (semaphorin) 6A
XLOC_2047720	106502325	TRIM41	tripartite motif containing 41
XLOC_2047856	102172705	ZNF496	zinc finger protein 496
XLOC_2103883	102182780	GZMM	granzyme M (lymphocyte met-ase 1)
XLOC_2049341	102177159	RPS15	ribosomal protein S15
XLOC_2049341	102177435	APC2	adenomatosis polyposis coli 2
XLOC_2049487	102169281	ATP8B3	ATPase%2C aminophospholipid transporter%2C class I%2C type 8B%2C member 3%2C transcript variant X6
XLOC_2049487	102179666	REXO1	REX1%2C RNA exonuclease 1 homolog
XLOC_2049503	102179941	ABHD17A	abhydrolase domain containing 17A
XLOC_2106629	106502333	LOC106502333	palladin-like
XLOC_2106629	102182302	MYOT	myotilin
XLOC_2106629	102183785	PKD2L2	polycystic kidney disease 2-like 2%2C transcript variant X2
XLOC_2051649	102182588	FAM13B	family with sequence similarity 13%2C member B%2C transcript variant X5
XLOC_2106997	102188037	REEP2	receptor accessory protein 2
XLOC_2106997	102188309	EGR1	early growth response 1
XLOC_2052146	102173558	CYSTM1	cysteine-rich transmembrane module containing 1
XLOC_2052656	102191519	LOC102191519	protocadherin gamma-C4%2C transcript variant X13
XLOC_2108103	102191793	KIAA0141	KIAA0141 ortholog
XLOC_2110995	102170971	PPP2R2B	protein phosphatase 2%2C regulatory subunit B%2C beta%2C transcript variant X2
XLOC_2111256	102172352	JAKMIP2	janus kinase and microtubule interacting protein 2%2C transcript variant X2
XLOC_2111464	102174022	SPINK5	serine peptidase inhibitor%2C Kazal type 5%2C transcript variant X4
XLOC_2111464	102171242	LOC102171242	double-headed protease inhibitor%2C submandibular gland-like
XLOC_2111464	102175572	LOC102175572	serine protease inhibitor Kazal-type 6%2C transcript variant X2
XLOC_2056009	102178536	HTR4	5-hydroxytryptamine (serotonin) receptor 4%2C G protein-coupled%2C transcript variant X2
XLOC_2113355	102191423	SLC36A1	solute carrier family 36 (proton/amino acid symporter)%2C member 1%2C transcript variant X6
XLOC_2057460	102169587	GLRA1	glycine receptor%2C alpha 1
XLOC_2060437	102174655	SGCD	sarcoglycan%2C delta (35kDa dystrophin-associated glycoprotein)%2C transcript variant X1
XLOC_2115611	102176528	ITK	IL2-inducible T-cell kinase
XLOC_2115741	102178445	ADAM19	ADAM metallopeptidase domain 19
XLOC_2062345	102178537	EBF1	early B-cell factor 1%2C transcript variant X4
XLOC_2116267	102178537	EBF1	early B-cell factor 1%2C transcript variant X4
XLOC_2117115	102181497	FABP6	fatty acid binding protein 6%2C ileal
XLOC_2117115	102181777	CCNJL	cyclin J-like
XLOC_2119004	102184904	CCNG1	cyclin G1
XLOC_2068818	102187402	TENM2	teneurin transmembrane protein 2%2C transcript variant X1
XLOC_2069736	102190961	ATP6AP1L	ATPase%2C H+ transporting%2C lysosomal accessory protein 1-like
XLOC_2072737	102175290	MEF2C	myocyte enhancer factor 2C%2C transcript variant X6
XLOC_2073995	102179193	ARRDC3	arrestin domain containing 3%2C transcript variant X1
XLOC_2075777	102174116	LOC102174116	COUP transcription factor 1
XLOC_2126102	102180311	KIAA0825	KIAA0825 ortholog%2C transcript variant X1
XLOC_2079135	102177980	FAM174A	family with sequence similarity 174%2C member A
XLOC_2130522	102168536	C7H5orf30	chromosome 7 open reading frame%2C human C5orf30
XLOC_2132424	102184717	EFNA5	ephrin-A5
XLOC_2133959	102187218	TSLP	thymic stromal lymphopoietin
XLOC_2137357	102169005	SH3RF1	SH3 domain containing ring finger 1
XLOC_2138916	102170783	GALNTL6	polypeptide N-acetylgalactosaminyltransferase-like 6
XLOC_2144013	102191611	LINGO2	leucine rich repeat and Ig domain containing 2
XLOC_2144020	102191611	LINGO2	leucine rich repeat and Ig domain containing 2
XLOC_2147578	102179385	LOC102179385	interferon alpha-H-like
XLOC_2199590	102181595	LOC102181595	interferon beta-2-like
XLOC_2200056	102182871	SLC24A2	solute carrier family 24 (sodium/potassium/calcium exchanger)%2C member 2%2C transcript variant X1
XLOC_2154065	102175575	KDM4C	lysine (K)-specific demethylase 4C
XLOC_2154491	102178354	RIC1	RIC1 homolog%2C RAB6A GEF complex partner 1
XLOC_2154491	102179003	PDCD1LG2	programmed cell death 1 ligand 2%2C transcript variant X1
XLOC_2154869	102176416	SLC1A1	solute carrier family 1 (neuronal/epithelial high affinity glutamate transporter%2C system Xag)%2C member 1
XLOC_2155188	102176686	GLIS3	GLIS family zinc finger 3
XLOC_2157681	102180039	TJP2	tight junction protein 2%2C transcript variant X1
XLOC_2214469	102175210	STOML2	stomatin (EPB72)-like 2
XLOC_2214469	102175764	FAM214B	family with sequence similarity 214%2C member B
XLOC_2215024	102182786	PAX5	paired box 5%2C transcript variant X2
XLOC_2172251	102175577	FRMD3	FERM domain containing 3%2C transcript variant X2
XLOC_2223343	102180223	NTRK2	neurotrophic tyrosine kinase%2C receptor%2C type 2
XLOC_2175822	102171335	C8H9orf89	chromosome 8 open reading frame%2C human C9orf89%2C transcript variant X2
XLOC_2175822	102171606	NINJ1	ninjurin 1
XLOC_2227502	102187768	LOC102187768	tumor necrosis factor receptor superfamily member 10A-like
XLOC_2177573	102187768	LOC102187768	tumor necrosis factor receptor superfamily member 10A-like
XLOC_2228954	102191333	LOC102191333	liprin-alpha-1-like
XLOC_2228954	102176688	RNF20	ring finger protein 20%2C E3 ubiquitin protein ligase%2C transcript variant X1
XLOC_2183273	102185745	PTPN3	protein tyrosine phosphatase%2C non-receptor type 3%2C transcript variant X2
XLOC_2184117	102174659	C8H9orf84	chromosome 8 open reading frame%2C human C9orf84
XLOC_2234098	102191797	HSDL2	hydroxysteroid dehydrogenase like 2%2C transcript variant X1
XLOC_2234137	102175482	SNX30	sorting nexin family member 30
XLOC_2234394	102171978	WDR31	WD repeat domain 31%2C transcript variant X5
XLOC_2185507	106502441	LOC106502441	whirlin-like
XLOC_2238544	102180765	RPS7	ribosomal protein S7
XLOC_2238544	102181037	RNASEH1	ribonuclease H1
XLOC_2245428	102170147	LCA5	Leber congenital amaurosis 5
XLOC_2289167	102173936	TPBG	trophoblast glycoprotein
XLOC_2247861	102177164	PRSS35	protease%2C serine%2C 35%2C transcript variant X2
XLOC_2247888	102177439	SNAP91	synaptosomal-associated protein%2C 91kDa
XLOC_2248797	102185747	HEY2	hes-related family bHLH transcription factor with YRPW motif 2
XLOC_2291268	102181600	HDDC2	HD domain containing 2
XLOC_2291622	102183327	NKAIN2	Na+/K+ transporting ATPase interacting 2%2C transcript variant X2
XLOC_2291778	102183327	NKAIN2	Na+/K+ transporting ATPase interacting 2%2C transcript variant X2
XLOC_2249299	102183327	NKAIN2	Na+/K+ transporting ATPase interacting 2%2C transcript variant X2
XLOC_2291881	102186691	TRDN	triadin%2C transcript variant X18
XLOC_2251632	102172355	MAN1A1	mannosidase%2C alpha%2C class 1A%2C member 1
XLOC_2251869	106502466	LOC106502466	uncharacterized LOC106502466
XLOC_2252277	102174027	DCBLD1	discoidin%2C CUB and LCCL domain containing 1
XLOC_2294740	102174208	TRAPPC3L	trafficking protein particle complex 3-like%2C transcript variant X1
XLOC_2294740	102173937	FAM26E	family with sequence similarity 26%2C member E
XLOC_2255996	102179673	FYN	FYN proto-oncogene%2C Src family tyrosine kinase
XLOC_2256184	102181685	SLC16A10	solute carrier family 16 (aromatic amino acid transporter)%2C member 10
XLOC_2298237	102188676	FOXO3	forkhead box O3%2C transcript variant X1
XLOC_2298237	106502470	LOC106502470	serine/arginine repetitive matrix protein 1-like
XLOC_2257150	102179852	NR2E1	nuclear receptor subfamily 2%2C group E%2C member 1
XLOC_2301116	102184433	GRIK2	glutamate receptor%2C ionotropic%2C kainate 2%2C transcript variant X2
XLOC_2260307	102184433	GRIK2	glutamate receptor%2C ionotropic%2C kainate 2%2C transcript variant X2
XLOC_2302081	102188406	POU3F2	POU class 3 homeobox 2
XLOC_2302083	102188406	POU3F2	POU class 3 homeobox 2
XLOC_2302832	102188946	MMS22L	MMS22-like%2C DNA repair protein
XLOC_2265939	102187770	PM20D2	peptidase M20 domain containing 2
XLOC_2266018	102177341	RNGTT	RNA guanylyltransferase and 5'-phosphatase
XLOC_2266698	102180316	GJB7	gap junction protein%2C beta 7%2C 25kDa
XLOC_2308303	102180594	LOC102180594	60S ribosomal protein L10-like%2C transcript variant X1
XLOC_2271912	102171609	AHI1	Abelson helper integration site 1
XLOC_2313116	102179199	PDE7B	phosphodiesterase 7B%2C transcript variant X3
XLOC_2317025	102185748	ADGB	androglobin
XLOC_2276435	102186018	STXBP5	syntaxin binding protein 5 (tomosyn)
XLOC_2276513	102187136	SASH1	SAM and SH3 domain containing 1
XLOC_2276613	102187136	SASH1	SAM and SH3 domain containing 1
XLOC_2277073	102168730	GINM1	glycoprotein integral membrane 1
XLOC_2324103	102174475	RPS6KA2	ribosomal protein S6 kinase%2C 90kDa%2C polypeptide 2
XLOC_2324140	102175021	FGFR1OP	FGFR1 oncogene partner
XLOC_2324797	102177633	WDR27	WD repeat domain 27
XLOC_2325112	102182594	DLL1	delta-like 1 (Drosophila)
XLOC_2325112	102181039	FAM120B	family with sequence similarity 120B%2C transcript variant X1
XLOC_2329260	102191777	LOC102191777	protein diaphanous homolog 2-like
XLOC_2330971	102182016	PCDH19	protocadherin 19%2C transcript variant X1
XLOC_2394305	102188201	SLC25A53	solute carrier family 25%2C member 53%2C transcript variant X1
XLOC_2394749	102177965	CXHXorf57	chromosome X open reading frame%2C human CXorf57
XLOC_2333940	102179359	LOC102179359	NACHT%2C LRR and PYD domains-containing protein 12-like
XLOC_2334337	102179643	IRS4	insulin receptor substrate 4
XLOC_2396224	102182857	RGAG1	retrotransposon gag domain containing 1
XLOC_2396903	106503782	LOC106503782	UDP-N-acetylglucosamine transferase subunit ALG13 homolog%2C transcript variant X1
XLOC_2396903	102184887	LOC102184887	putative bifunctional UDP-N-acetylglucosamine transferase and deubiquitinase ALG13%2C transcript variant X5
XLOC_2398927	106503783	LOC106503783	uncharacterized LOC106503783
XLOC_2338356	102168243	WDR44	WD repeat domain 44
XLOC_2401097	102179551	GPC3	glypican 3
XLOC_2402475	102182576	LOC102182576	fibrous sheath-interacting protein 2-like
XLOC_2402475	102182858	LOC102182858	RNA-binding motif protein%2C X-linked 2-like
XLOC_2342468	102182858	LOC102182858	RNA-binding motif protein%2C X-linked 2-like
XLOC_2342484	102188481	LOC102188481	telomeric repeat-binding factor 2-interacting protein 1-like
XLOC_2402675	102183405	ATP1B4	ATPase%2C Na+/K+ transporting%2C beta 4 polypeptide
XLOC_2342787	102191681	C1GALT1C1	C1GALT1-specific chaperone 1%2C transcript variant X3
XLOC_2409732	102184129	LOC102184129	melanoma-associated antigen 10-like
XLOC_2415229	102174372	LOC102174372	protein CXorf40A-like%2C transcript variant X3
XLOC_2415436	102168614	FAM58A	family with sequence similarity 58%2C member A%2C transcript variant X1
XLOC_2415478	102168898	ATP2B3	ATPase%2C Ca++ transporting%2C plasma membrane 3
XLOC_2356457	102168898	ATP2B3	ATPase%2C Ca++ transporting%2C plasma membrane 3
XLOC_2356590	102170304	LOC102170304	PWWP domain-containing protein MUM1L1-like
XLOC_2362832	102190205	KIAA2022	KIAA2022 ortholog
XLOC_2423839	102182290	CHIC1	cysteine-rich hydrophobic domain 1%2C transcript variant X1
XLOC_2424093	102184982	CITED1	Cbp/p300-interacting transactivator%2C with Glu/Asp-rich carboxy-terminal domain%2C 1
XLOC_2364346	102182958	P2RY4	pyrimidinergic receptor P2Y%2C G-protein coupled%2C 4
XLOC_2364346	102175661	AWAT1	acyl-CoA wax alcohol acyltransferase 1
XLOC_2364346	102175936	DGAT2L6	diacylglycerol O-acyltransferase 2-like 6%2C transcript variant X1
XLOC_2367484	102185906	LOC102185906	V-type proton ATPase subunit D-like
XLOC_2368066	102191122	MAGIX	MAGI family member%2C X-linked%2C transcript variant X2
XLOC_2369323	102169370	ARAF	A-Raf proto-oncogene%2C serine/threonine kinase%2C transcript variant X2
XLOC_2371332	102178716	ZNF674	zinc finger protein 674
XLOC_2372053	102168245	DUSP21	dual specificity phosphatase 21%2C transcript variant X1
XLOC_2380658	102182292	EIF2S3	eukaryotic translation initiation factor 2%2C subunit 3 gamma%2C 52kDa
XLOC_2385401	102185353	PIR	pirin (iron-binding nuclear protein)
XLOC_2444171	102185645	FIGF	c-fos induced growth factor (vascular endothelial growth factor D)
XLOC_2385478	102185645	FIGF	c-fos induced growth factor (vascular endothelial growth factor D)
XLOC_2444171	102187116	PIGA	phosphatidylinositol glycan anchor biosynthesis%2C class A%2C transcript variant X1
XLOC_2385478	102187116	PIGA	phosphatidylinositol glycan anchor biosynthesis%2C class A%2C transcript variant X1
XLOC_2385823	102188393	GLRA2	glycine receptor%2C alpha 2%2C transcript variant X1
XLOC_2386214	102191225	GEMIN8	gem (nuclear organelle) associated protein 8

## Sheet: 100k.cis.annotation
lncRNA_id	mRNA_ID	Target_gene_name	Target_gene_description
XLOC_036531	102179930	PCDH17	protocadherin 17
XLOC_036919	102183950	LOC102183950	Y-box-binding protein 3-like
XLOC_036919	102184238	LOC102184238	spindlin-2B-like
XLOC_036919	102181286	SPIN2B	spindlin family%2C member 2B
XLOC_042508	102179463	LOC102179463	protein phosphatase 1A-like
XLOC_042508	102182212	LOC102182212	pregnancy-associated glycoprotein 1-like
XLOC_043632	102189471	SHROOM2	shroom family member 2
XLOC_047686	102174824	LOC102174824	zinc finger protein 345-like
XLOC_047686	102173727	LOC102173727	zinc finger protein 708-like
XLOC_047864	102175383	LOC102175383	zinc finger protein 665-like
XLOC_049553	102186676	LOC102186676	neuroligin-4%2C X-linked-like
XLOC_051025	102191511	LOC102191511	zinc finger protein 665
XLOC_051025	102169574	LOC102169574	zinc finger protein 665-like
XLOC_055542	106503877	LOC106503877	EKC/KEOPS complex subunit LAGE3-like
XLOC_056278	102171776	TRIM56	tripartite motif containing 56
XLOC_056278	102169375	SERPINE1	serpin peptidase inhibitor%2C clade E (nexin%2C plasminogen activator inhibitor type 1)%2C member 1%2C transcript variant X2
XLOC_056278	102170040	AP1S1	adaptor-related protein complex 1%2C sigma 1 subunit
XLOC_056278	106503881	LOC106503881	neurosecretory protein VGF-like
XLOC_056278	106503882	LOC106503882	neurosecretory protein VGF
XLOC_056278	102172051	NAT16	N-acetyltransferase 16 (GCN5-related%2C putative)
XLOC_056278	102170308	LOC102170308	2-acylglycerol O-acyltransferase 3%2C transcript variant X2
XLOC_056278	102172343	LOC102172343	uncharacterized LOC102172343
XLOC_059722	102177969	SHOX	short stature homeobox
XLOC_059810	102178258	CRLF2	cytokine receptor-like factor 2
XLOC_059810	102175201	CSF2RA	colony stimulating factor 2 receptor%2C alpha%2C low-affinity (granulocyte-macrophage)%2C transcript variant X2
XLOC_059810	102174924	LOC102174924	granulocyte-macrophage colony-stimulating factor receptor subunit alpha-like%2C transcript variant X2
XLOC_059810	102178527	LOC102178527	uncharacterized LOC102178527
XLOC_059810	102178813	SLC25A6	solute carrier family 25 (mitochondrial carrier%3B adenine nucleotide translocator)%2C member 6
XLOC_060262	102181587	LOC102181587	matrix-remodeling-associated protein 5
XLOC_061214	102181587	LOC102181587	matrix-remodeling-associated protein 5
XLOC_060262	106503888	LOC106503888	matrix-remodeling-associated protein 5-like
XLOC_061214	106503888	LOC106503888	matrix-remodeling-associated protein 5-like
XLOC_061214	102181859	PRKX	protein kinase%2C X-linked
XLOC_062734	102189942	DIDO1	death inducer-obliterator 1
XLOC_062734	102188843	GID8	GID complex subunit 8
XLOC_062734	102190213	SLC17A9	solute carrier family 17 (vesicular nucleotide transporter)%2C member 9
XLOC_062734	102190504	BHLHE23	basic helix-loop-helix family%2C member e23
XLOC_073679	102174927	B3GAT1	beta-1%2C3-glucuronyltransferase 1
XLOC_073679	106503910	LOC106503910	uncharacterized LOC106503910
XLOC_073749	102174108	LOC102174108	B-lymphocyte antigen CD20-like
XLOC_074629	102178530	LOC102178530	neuroligin-4%2C X-linked
XLOC_075414	102182025	LOC102182025	BOLA class I histocompatibility antigen%2C alpha chain BL3-7-like
XLOC_078861	102171056	LOC102171056	mucin-5B-like
XLOC_078861	102171325	TOLLIP	toll interacting protein
XLOC_080674	102183591	VSIG10L	V-set and immunoglobulin domain containing 10 like
XLOC_080674	102181674	ETFB	electron-transfer-flavoprotein%2C beta polypeptide
XLOC_080674	102183867	CLDND2	claudin domain containing 2
XLOC_080674	102181944	NKG7	natural killer cell granule protein 7
XLOC_080674	102182217	LIM2	lens intrinsic membrane protein 2%2C 19kDa
XLOC_080674	106503919	LOC106503919	chromosome unknown open reading frame%2C human C19orf84
XLOC_080674	102182495	SIGLEC10	sialic acid binding Ig-like lectin 10
XLOC_080674	102184711	LOC102184711	sialic acid-binding Ig-like lectin 13
XLOC_080674	102184990	LOC102184990	sialic acid-binding Ig-like lectin 6
XLOC_080674	102183315	ZNF175	zinc finger protein 175
XLOC_084265	102170868	ZFYVE28	zinc finger%2C FYVE domain containing 28
XLOC_084267	102170868	ZFYVE28	zinc finger%2C FYVE domain containing 28
XLOC_084236	102170868	ZFYVE28	zinc finger%2C FYVE domain containing 28
XLOC_084885	102174833	MECP2	methyl CpG binding protein 2%2C transcript variant X1
XLOC_084885	102175286	OPN1LW	opsin 1 (cone pigments)%2C long-wave-sensitive
XLOC_084885	102175570	TEX28	testis expressed 28
XLOC_084885	102175849	TKTL1	transketolase-like 1%2C transcript variant X1
XLOC_084885	102176320	EMD	emerin
XLOC_084885	102176601	FLNA	filamin A%2C alpha
XLOC_085998	102185174	SLC34A3	solute carrier family 34 (type II sodium/phosphate cotransporter)%2C member 3
XLOC_085998	102184900	LOC102184900	tubulin beta-2B chain
XLOC_085998	102184616	FAM166A	family with sequence similarity 166%2C member A
XLOC_085998	102185459	NELFB	negative elongation factor complex member B
XLOC_085998	106503931	LOC106503931	uncharacterized LOC106503931
XLOC_086446	102187586	LOC102187586	neuronal PAS domain-containing protein 2
XLOC_086446	102187044	RPL31	ribosomal protein L31
XLOC_086446	102187314	TBC1D8	TBC1 domain family%2C member 8 (with GRAM domain)
XLOC_087115	102169754	GEMIN7	gem (nuclear organelle) associated protein 7
XLOC_087115	106503934	ZNF296	zinc finger protein 296
XLOC_087115	102170870	CLASRP	CLK4-associating serine/arginine rich protein
XLOC_087115	102171147	RELB	v-rel avian reticuloendotheliosis viral oncogene homolog B
XLOC_087115	102171421	CLPTM1	cleft lip and palate associated transmembrane protein 1
XLOC_087449	102173837	LOC102173837	uncharacterized LOC102173837
XLOC_087449	102174111	SLC7A4	solute carrier family 7%2C member 4
XLOC_087449	106503936	LOC106503936	translation initiation factor IF-2-like
XLOC_087449	102173383	P2RX6	purinergic receptor P2X%2C ligand gated ion channel%2C 6
XLOC_087449	102174384	LRRC74B	leucine rich repeat containing 74B
XLOC_087449	106503937	THAP7	THAP domain containing 7
XLOC_087449	102174651	LOC102174651	leucine-zipper-like transcriptional regulator 1
XLOC_087449	106501790	LOC106501790	leucine-zipper-like transcriptional regulator 1
XLOC_087449	106503938	LOC106503938	apoptosis-inducing factor 3-like
XLOC_087449	102174930	LOC102174930	apoptosis-inducing factor 3
XLOC_087449	102175206	CRKL	v-crk avian sarcoma virus CT10 oncogene homolog-like
XLOC_087449	102175477	SNAP29	synaptosomal-associated protein%2C 29kDa
XLOC_088449	102179663	LOC102179663	leukocyte immunoglobulin-like receptor subfamily A member 4
XLOC_088449	106503941	CDC42EP5	CDC42 effector protein (Rho GTPase binding) 5
XLOC_088449	106503940	LENG9	leukocyte receptor cluster (LRC) member 9
XLOC_088449	102179940	LENG8	leukocyte receptor cluster (LRC) member 8
XLOC_088449	102180217	TTYH1	tweety family member 1
XLOC_088449	102180488	LOC102180488	leukocyte-associated immunoglobulin-like receptor 1
XLOC_088859	102182868	LOC102182868	putative killer cell immunoglobulin-like receptor-like protein KIR3DX1
XLOC_088859	102183145	LOC102183145	homeobox protein goosecoid-2-like
XLOC_088859	106503943	LOC106503943	leukocyte immunoglobulin-like receptor subfamily A member 2
XLOC_088859	102183416	LOC102183416	immunoglobulin superfamily member 1-like
XLOC_088988	102184141	TAZ	tafazzin
XLOC_088988	102185557	LOC102185557	deoxyribonuclease-1-like 1
XLOC_088988	106503944	LOC106503944	deoxyribonuclease-1-like 1
XLOC_088988	102184991	RPL10	ribosomal protein L10
XLOC_090524	102169180	NAV1	neuron navigator 1
XLOC_090524	102169474	IPO9	importin 9
XLOC_090524	102169755	SHISA4	shisa family member 4
XLOC_090524	102170047	LMOD1	leiomodin 1 (smooth muscle)
XLOC_090524	106503947	LOC106503947	uncharacterized LOC106503947
XLOC_090524	102170315	TIMM17A	translocase of inner mitochondrial membrane 17 homolog A (yeast)
XLOC_090524	102170601	RNPEP	arginyl aminopeptidase (aminopeptidase B)
XLOC_090524	102170871	ELF3	E74-like factor 3 (ets domain transcription factor%2C epithelial-specific)
XLOC_091070	106503950	LOC106503950	uncharacterized LOC106503950
XLOC_091384	102174931	KRT6A	keratin 6A%2C type II
XLOC_091384	102175207	KRT5	keratin 5%2C type II%2C transcript variant X2
XLOC_091384	102177231	LOC102177231	keratin%2C type II cytoskeletal 71
XLOC_091384	102176789	KRT74	keratin 74%2C type II
XLOC_091384	102177517	KRT72	keratin 72%2C type II
XLOC_091384	102176522	LOC102176522	keratin%2C type II cytoskeletal 73%2C transcript variant X2
XLOC_091470	102176789	KRT74	keratin 74%2C type II
XLOC_091470	102177517	KRT72	keratin 72%2C type II
XLOC_091470	102176522	LOC102176522	keratin%2C type II cytoskeletal 73%2C transcript variant X2
XLOC_091470	102176227	KRT2	keratin 2%2C type II
XLOC_091470	102175951	KRT1	keratin 1%2C type II
XLOC_091470	102175675	KRT77	keratin 77%2C type II
XLOC_091470	102177792	LOC102177792	keratin%2C type II cytoskeletal 3
XLOC_092729	106503956	LOC106503956	tetraspanin-32-like
XLOC_092806	102187943	LOC102187943	basal cell adhesion molecule-like
XLOC_092806	102187397	CBLC	Cbl proto-oncogene C%2C E3 ubiquitin protein ligase
XLOC_092806	102188215	BCL3	B-cell CLL/lymphoma 3
XLOC_092806	102188494	CEACAM16	carcinoembryonic antigen-related cell adhesion molecule 16
XLOC_092806	102187675	CEACAM19	carcinoembryonic antigen-related cell adhesion molecule 19
XLOC_093951	102174296	OSBPL5	oxysterol binding protein-like 5
XLOC_093951	106503960	LOC106503960	tumor necrosis factor receptor superfamily member 26-like
XLOC_097105	102174021	UVSSA	UV-stimulated scaffold protein A
XLOC_097105	106501794	LOC106501794	macrophage erythroblast attacher
XLOC_097105	102174297	LOC102174297	macrophage erythroblast attacher-like
XLOC_165460	102190458	CLIC6	chloride intracellular channel 6
XLOC_102292	102168299	RCAN1	regulator of calcineurin 1
XLOC_102292	102168576	KCNE1	potassium channel%2C voltage gated subfamily E regulatory beta subunit 1%2C transcript variant X2
XLOC_102292	102190732	LOC102190732	uncharacterized LOC102190732
XLOC_102292	102169218	C1H21orf140	chromosome 1 open reading frame%2C human C21orf140
XLOC_102292	102169515	SMIM11A	small integral membrane protein 11A
XLOC_102816	102175057	IFNAR2	interferon (alpha%2C beta and omega) receptor 2
XLOC_166629	102175800	C1H21orf62	chromosome 1 open reading frame%2C human C21orf62%2C transcript variant X1
XLOC_166629	102168200	PAXBP1	PAX3 and PAX7 binding protein 1
XLOC_166629	102176266	SYNJ1	synaptojanin 1%2C transcript variant X1
XLOC_106183	102172097	ADAMTS5	ADAM metallopeptidase with thrombospondin type 1 motif%2C 5
XLOC_171679	102175058	NCAM2	neural cell adhesion molecule 2%2C transcript variant X1
XLOC_111142	102178209	NRIP1	nuclear receptor interacting protein 1%2C transcript variant X1
XLOC_175417	102181811	LOC102181811	multidrug resistance-associated protein 1
XLOC_175417	102179596	RBM11	RNA binding motif protein 11%2C transcript variant X1
XLOC_175701	102182257	ROBO2	roundabout guidance receptor 2%2C transcript variant X4
XLOC_177039	102183726	ROBO1	roundabout guidance receptor 1%2C transcript variant X6
XLOC_177109	102183726	ROBO1	roundabout guidance receptor 1%2C transcript variant X6
XLOC_177888	102186052	GBE1	glucan (1%2C4-alpha-)%2C branching enzyme 1
XLOC_114915	102186519	CADM2	cell adhesion molecule 2%2C transcript variant X1
XLOC_183955	102175894	COL8A1	collagen%2C type VIII%2C alpha 1%2C transcript variant X2
XLOC_123101	102174511	IFT57	intraflagellar transport 57
XLOC_123101	102174779	HHLA2	HERV-H LTR-associating 2
XLOC_123310	102175331	MYH15	myosin%2C heavy chain 15
XLOC_123316	102175331	MYH15	myosin%2C heavy chain 15
XLOC_123310	102175617	KIAA1524	KIAA1524 ortholog
XLOC_123316	102175617	KIAA1524	KIAA1524 ortholog
XLOC_123310	102171374	DZIP3	DAZ interacting zinc finger protein 3
XLOC_123316	102171374	DZIP3	DAZ interacting zinc finger protein 3
XLOC_124738	102173039	PVRL3	poliovirus receptor-related 3%2C transcript variant X2
XLOC_125943	102186053	ATP6V1A	ATPase%2C H+ transporting%2C lysosomal 70kDa%2C V1 subunit A%2C transcript variant X1
XLOC_125943	102186521	GRAMD1C	GRAM domain containing 1C%2C transcript variant X2
XLOC_125943	102187264	ZDHHC23	zinc finger%2C DHHC-type containing 23
XLOC_125943	102187529	KIAA1407	KIAA1407 ortholog
XLOC_192256	102189071	LSAMP	limbic system-associated membrane protein%2C transcript variant X2
XLOC_193471	102177001	GPR156	G protein-coupled receptor 156
XLOC_193684	102177001	GPR156	G protein-coupled receptor 156
XLOC_193684	102171379	LRRC58	leucine rich repeat containing 58
XLOC_193684	102177471	FSTL1	follistatin-like 1
XLOC_194353	102185783	CASR	calcium-sensing receptor
XLOC_194353	102186055	CSTA	cystatin A (stefin A)
XLOC_194353	102186341	CCDC58	coiled-coil domain containing 58
XLOC_194353	102186631	FAM162A	family with sequence similarity 162%2C member A%2C transcript variant X1
XLOC_194353	102186906	WDR5B	WD repeat domain 5B
XLOC_194353	102187165	KPNA1	karyopherin alpha 1 (importin alpha 5)
XLOC_129860	102180798	BDH1	3-hydroxybutyrate dehydrogenase%2C type 1
XLOC_129860	102181073	APOD	apolipoprotein D
XLOC_129860	102181337	PPP1R2	protein phosphatase 1%2C regulatory (inhibitor) subunit 2
XLOC_196706	102177196	TMEM44	transmembrane protein 44
XLOC_196706	102183728	ATP13A3	ATPase type 13A3%2C transcript variant X1
XLOC_196706	102170822	GP5	glycoprotein V (platelet)
XLOC_130483	102177474	HES1	hes family bHLH transcription factor 1
XLOC_197210	102186157	ATP13A4	ATPase type 13A4%2C transcript variant X1
XLOC_197210	102186435	ATP13A5	ATPase type 13A5%2C transcript variant X1
XLOC_197210	102187266	HRASLS	HRAS-like suppressor%2C transcript variant X1
XLOC_201427	102180426	VPS8	vacuolar protein sorting 8 homolog (S. cerevisiae)%2C transcript variant X1
XLOC_201427	102180892	LOC102180892	melanoma-associated antigen F1
XLOC_134407	102184661	ABCF3	ATP-binding cassette%2C sub-family F (GCN20)%2C member 3
XLOC_134407	102184947	AP2M1	adaptor-related protein complex 2%2C mu 1 subunit%2C transcript variant X3
XLOC_134407	102182444	DVL3	dishevelled segment polarity protein 3
XLOC_134407	102182730	EIF2B5	eukaryotic translation initiation factor 2B%2C subunit 5 epsilon%2C 82kDa
XLOC_134407	102185396	LOC102185396	5-hydroxytryptamine receptor 3E%2C transcript variant X2
XLOC_134407	102185870	LOC102185870	5-hydroxytryptamine receptor 3C
XLOC_134407	102183269	LOC102183269	5-hydroxytryptamine receptor 3C-like
XLOC_134407	102186159	ABCC5	ATP-binding cassette%2C sub-family C (CFTR/MRP)%2C member 5%2C transcript variant X1
XLOC_202789	100861576	SOX2	SRY (sex determining region Y)-box 2
XLOC_136109	102190913	ACTL6A	actin-like 6A
XLOC_136109	102191178	GNB4	guanine nucleotide binding protein (G protein)%2C beta polypeptide 4
XLOC_136109	102191461	MFN1	mitofusin 1
XLOC_205140	102170182	TBL1XR1	transducin (beta)-like 1 X-linked receptor 1%2C transcript variant X2
XLOC_136924	102170182	TBL1XR1	transducin (beta)-like 1 X-linked receptor 1%2C transcript variant X2
XLOC_206974	102170637	NAALADL2	N-acetylated alpha-linked acidic dipeptidase-like 2%2C transcript variant X2
XLOC_205864	102170637	NAALADL2	N-acetylated alpha-linked acidic dipeptidase-like 2%2C transcript variant X2
XLOC_207182	102170637	NAALADL2	N-acetylated alpha-linked acidic dipeptidase-like 2%2C transcript variant X2
XLOC_207379	102170914	NLGN1	neuroligin 1%2C transcript variant X4
XLOC_138980	102174434	PLD1	phospholipase D1%2C phosphatidylcholine-specific%2C transcript variant X1
XLOC_138980	102174699	TNIK	TRAF2 and NCK interacting kinase%2C transcript variant X1
XLOC_139032	102174699	TNIK	TRAF2 and NCK interacting kinase%2C transcript variant X1
XLOC_139032	102176460	SLC2A2	solute carrier family 2 (facilitated glucose transporter)%2C member 2
XLOC_208869	102179047	PRKCI	protein kinase C%2C iota
XLOC_208869	102180082	PHC3	polyhomeotic homolog 3 (Drosophila)%2C transcript variant X1
XLOC_208869	102179323	GPR160	G protein-coupled receptor 160
XLOC_139520	102180971	SAMD7	sterile alpha motif domain containing 7
XLOC_139520	102190076	LRRC31	leucine rich repeat containing 31
XLOC_139520	102181240	LRRIQ4	leucine-rich repeats and IQ motif containing 4
XLOC_139520	102190357	LRRC34	leucine rich repeat containing 34
XLOC_139520	102181815	MYNN	myoneurin%2C transcript variant X2
XLOC_139520	102181538	ACTRT3	actin-related protein T3%2C transcript variant X1
XLOC_209725	102184557	GOLIM4	golgi integral membrane protein 4%2C transcript variant X1
XLOC_140875	102186722	ZBBX	zinc finger%2C B-box domain containing
XLOC_140810	102186722	ZBBX	zinc finger%2C B-box domain containing
XLOC_140889	102186722	ZBBX	zinc finger%2C B-box domain containing
XLOC_210659	102187168	BCHE	butyrylcholinesterase
XLOC_211074	102187437	SLITRK3	SLIT and NTRK-like family%2C member 3%2C transcript variant X2
XLOC_213553	102173690	TRIM59	tripartite motif containing 59%2C transcript variant X4
XLOC_213553	102180158	SMC4	structural maintenance of chromosomes 4
XLOC_213553	102175165	IFT80	intraflagellar transport 80%2C transcript variant X1
XLOC_213574	102175165	IFT80	intraflagellar transport 80%2C transcript variant X1
XLOC_213574	102180430	LOC102180430	uncharacterized LOC102180430
XLOC_213783	100861293	IL12A	interleukin 12A
XLOC_213783	102180704	LOC102180704	schwannomin-interacting protein 1
XLOC_214306	102176167	MFSD1	major facilitator superfamily domain containing 1%2C transcript variant X1
XLOC_214306	102180972	RARRES1	retinoic acid receptor responder (tazarotene induced) 1
XLOC_214306	102176461	GFM1	G elongation factor%2C mitochondrial 1
XLOC_214306	100861135	LXN	latexin
XLOC_144881	102178488	VEPH1	ventricular zone expressed PH domain-containing 1%2C transcript variant X1
XLOC_144881	102177006	CCNL1	cyclin L1
XLOC_145341	102178400	GMPS	guanine monophosphate synthase
XLOC_145341	102183640	SLC33A1	solute carrier family 33 (acetyl-CoA transporter)%2C member 1
XLOC_145341	102183915	C1H3orf33	chromosome 1 open reading frame%2C human C3orf33
XLOC_216515	102185872	ARHGEF26	Rho guanine nucleotide exchange factor (GEF) 26
XLOC_148493	102170916	WWTR1	WW domain containing transcription regulator 1
XLOC_148493	102171195	TM4SF4	transmembrane 4 L six family member 4
XLOC_220669	102176078	LOC102176078	phospholipid scramblase 4
XLOC_220700	102176078	LOC102176078	phospholipid scramblase 4
XLOC_220700	102176366	PLOD2	procollagen-lysine%2C 2-oxoglutarate 5-dioxygenase 2
XLOC_152809	102183367	TRIM42	tripartite motif containing 42
XLOC_153501	100861210	LOC100861210	PFOXic
XLOC_153501	102191377	FOXL2	forkhead box L2
XLOC_154009	102189435	SOX14	SRY (sex determining region Y)-box 14
XLOC_155016	102168773	LOC102168773	DNA replication complex GINS protein PSF3-like
XLOC_155913	102170555	SLCO2A1	solute carrier organic anion transporter family%2C member 2A1
XLOC_155913	102170824	RAB6B	RAB6B%2C member RAS oncogene family
XLOC_155913	102171926	SRPRB	signal recognition particle receptor%2C B subunit
XLOC_227045	102175334	TMEM108	transmembrane protein 108%2C transcript variant X1
XLOC_228837	102187539	DSCAM	Down syndrome cell adhesion molecule
XLOC_229229	102187812	BACE2	beta-site APP-cleaving enzyme 2
XLOC_229981	102191087	SLC37A1	solute carrier family 37 (glucose-6-phosphate transporter)%2C member 1%2C transcript variant X3
XLOC_229981	102183369	PDE9A	phosphodiesterase 9A
XLOC_230062	102191380	WDR4	WD repeat domain 4
XLOC_230062	102183643	NDUFV3	NADH dehydrogenase (ubiquinone) flavoprotein 3%2C 10kDa
XLOC_230062	102184202	PKNOX1	PBX/knotted 1 homeobox 1%2C transcript variant X2
XLOC_230062	102184667	CBS	cystathionine-beta-synthase%2C transcript variant X2
XLOC_159863	102174703	COL18A1	collagen%2C type XVIII%2C alpha 1
XLOC_159863	102174981	SLC19A1	solute carrier family 19 (folate transporter)%2C member 1
XLOC_159863	102190555	PCBP3	poly(rC) binding protein 3%2C transcript variant X7
XLOC_161557	102178862	MORC3	MORC family CW-type zinc finger 3
XLOC_161557	102174164	CHAF1B	chromatin assembly factor 1%2C subunit B (p60)
XLOC_161557	102179140	CLDN14	claudin 14
XLOC_161721	102179422	SIM2	single-minded family bHLH transcription factor 2
XLOC_161721	102179708	HLCS	holocarboxylase synthetase (biotin-(proprionyl-CoA-carboxylase (ATP-hydrolysing)) ligase)
XLOC_161998	102176463	KCNJ6	potassium channel%2C inwardly rectifying subfamily J%2C member 6
XLOC_234921	102183274	DAZL	deleted in azoospermia-like
XLOC_163683	102183272	PLCL2	phospholipase C-like 2
XLOC_236009	102184203	KCNH8	potassium channel%2C voltage gated eag related subfamily H%2C member 8
XLOC_240166	102183148	MCC	mutated in colorectal cancers
XLOC_240296	102184724	APC	adenomatous polyposis coli%2C transcript variant X3
XLOC_240585	102187406	EPB41L4A	erythrocyte membrane protein band 4.1 like 4A
XLOC_241126	102185569	NREP	neuronal regeneration related protein
XLOC_241844	102185838	KCNN2	potassium channel%2C calcium activated intermediate/small conductance subfamily N alpha%2C member 2
XLOC_290008	102185838	KCNN2	potassium channel%2C calcium activated intermediate/small conductance subfamily N alpha%2C member 2
XLOC_291681	102168263	HRH2	histamine receptor H2%2C transcript variant X1
XLOC_243274	102168542	SFXN1	sideroflexin 1
XLOC_243274	102168830	DRD1	dopamine receptor D1%2C transcript variant X2
XLOC_244037	102187226	ANKDD1B	ankyrin repeat and death domain containing 1B
XLOC_244037	106502508	LOC106502508	centrosomal protein POC5-like%2C transcript variant X2
XLOC_244037	102170876	LOC102170876	centrosomal protein POC5%2C transcript variant X4
XLOC_244316	102171155	SV2C	synaptic vesicle glycoprotein 2C
XLOC_244316	102171711	IQGAP2	IQ motif containing GTPase activating protein 2
XLOC_292676	102171711	IQGAP2	IQ motif containing GTPase activating protein 2
XLOC_292676	102187491	F2R	coagulation factor II (thrombin) receptor
XLOC_292676	102187771	F2RL1	coagulation factor II (thrombin) receptor-like 1
XLOC_292676	102172267	S100Z	S100 calcium binding protein Z
XLOC_244888	102188320	AGGF1	angiogenic factor with G patch and FHA domains 1
XLOC_244888	106502509	ZBED3	zinc finger%2C BED-type containing 3
XLOC_245289	102173571	AP3B1	adaptor-related protein complex 3%2C beta 1 subunit
XLOC_293552	102189402	ARSB	arylsulfatase B
XLOC_293552	102189681	DMGDH	dimethylglycine dehydrogenase%2C transcript variant X2
XLOC_293552	102175022	BHMT2	betaine--homocysteine S-methyltransferase 2
XLOC_246487	102184527	DPP8	dipeptidyl-peptidase 8
XLOC_246487	102186599	HACD3	3-hydroxyacyl-CoA dehydratase 3
XLOC_246487	102185570	VWA9	von Willebrand factor A domain containing 9%2C transcript variant X1
XLOC_246487	102186872	SLC24A1	solute carrier family 24 (sodium/potassium/calcium exchanger)%2C member 1%2C transcript variant X4
XLOC_246487	102187593	DENND4A	DENN/MADD domain containing 4A%2C transcript variant X2
XLOC_246975	102169389	SMAD6	SMAD family member 6
XLOC_247982	102171880	CORO2B	coronin%2C actin binding protein%2C 2B
XLOC_295887	102171880	CORO2B	coronin%2C actin binding protein%2C 2B
XLOC_295887	102172158	ANP32A	acidic (leucine-rich) nuclear phosphoprotein 32 family%2C member A
XLOC_248054	102172158	ANP32A	acidic (leucine-rich) nuclear phosphoprotein 32 family%2C member A
XLOC_295887	102171881	SPESP1	sperm equatorial segment protein 1
XLOC_248054	102171881	SPESP1	sperm equatorial segment protein 1
XLOC_248290	102172900	GLCE	glucuronic acid epimerase
XLOC_248290	102173192	PAQR5	progestin and adipoQ receptor family member V
XLOC_296137	102173192	PAQR5	progestin and adipoQ receptor family member V
XLOC_248481	102173192	PAQR5	progestin and adipoQ receptor family member V
XLOC_296137	102174210	KIF23	kinesin family member 23%2C transcript variant X1
XLOC_248481	102174210	KIF23	kinesin family member 23%2C transcript variant X1
XLOC_296137	102172449	RPLP1	ribosomal protein%2C large%2C P1
XLOC_248481	102172449	RPLP1	ribosomal protein%2C large%2C P1
XLOC_250216	102177800	SENP8	SUMO/sentrin peptidase family member%2C NEDD8 specific%2C transcript variant X2
XLOC_250216	102178450	GRAMD2	GRAM domain containing 2%2C transcript variant X2
XLOC_250216	102178731	PKM	pyruvate kinase%2C muscle%2C transcript variant X1
XLOC_250216	102179201	PARP6	poly (ADP-ribose) polymerase family%2C member 6%2C transcript variant X3
XLOC_250216	102173572	CELF6	CUGBP%2C Elav-like family member 6
XLOC_297226	102180499	BBS4	Bardet-Biedl syndrome 4%2C transcript variant X1
XLOC_297226	102181503	ADPGK	ADP-dependent glucokinase
XLOC_250656	102175769	REC114	REC114 meiotic recombination protein
XLOC_250656	102176046	NPTN	neuroplastin%2C transcript variant X2
XLOC_250656	102176610	LOC102176610	NADH dehydrogenase [ubiquinone] iron-sulfur protein 6%2C mitochondrial-like
XLOC_250656	102176887	CD276	CD276 molecule
XLOC_250656	102182041	C10H15orf59	chromosome 10 open reading frame%2C human C15orf59
XLOC_250765	102176887	CD276	CD276 molecule
XLOC_250765	102182041	C10H15orf59	chromosome 10 open reading frame%2C human C15orf59
XLOC_250765	102182311	TBC1D21	TBC1 domain family%2C member 21%2C transcript variant X1
XLOC_250765	102184437	SDR39U1	short chain dehydrogenase/reductase family 39U%2C member 1
XLOC_250765	102183965	KHNYN	KH and NYN domain containing
XLOC_250765	102182979	CBLN3	cerebellin 3 precursor%2C transcript variant X2
XLOC_250765	102177167	NYNRIN	NYN domain and retroviral integrase containing
XLOC_251042	102178278	TINF2	TERF1 (TRF1)-interacting nuclear factor 2
XLOC_251042	102178545	LOC102178545	GMP reductase 2-like
XLOC_251042	106502516	LOC106502516	TERF1-interacting nuclear factor 2-like
XLOC_251042	102187320	LOC102187320	GMP reductase 2%2C transcript variant X2
XLOC_251042	102188139	NEDD8	neural precursor cell expressed%2C developmentally down-regulated 8%2C transcript variant X2
XLOC_251042	102188408	MDP1	magnesium-dependent phosphatase 1%2C transcript variant X3
XLOC_251042	102189213	CHMP4A	charged multivesicular body protein 4A
XLOC_251042	102189485	TSSK4	testis-specific serine kinase 4
XLOC_251042	102189760	TM9SF1	transmembrane 9 superfamily member 1%2C transcript variant X1
XLOC_251042	102178832	IPO4	importin 4
XLOC_251042	102179103	REC8	REC8 meiotic recombination protein
XLOC_251042	102190231	IRF9	interferon regulatory factor 9%2C transcript variant X4
XLOC_251083	102190231	IRF9	interferon regulatory factor 9%2C transcript variant X4
XLOC_251042	102191244	RNF31	ring finger protein 31
XLOC_251083	102191244	RNF31	ring finger protein 31
XLOC_251042	102191527	PSME2	proteasome activator subunit 2%2C transcript variant X1
XLOC_251083	102191527	PSME2	proteasome activator subunit 2%2C transcript variant X1
XLOC_251042	102168352	EMC9	ER membrane protein complex subunit 9
XLOC_251083	102168352	EMC9	ER membrane protein complex subunit 9
XLOC_251042	102179390	PSME1	proteasome activator subunit 1
XLOC_251083	102179390	PSME1	proteasome activator subunit 1
XLOC_251042	102179676	FITM1	fat storage-inducing transmembrane protein 1
XLOC_251083	102179676	FITM1	fat storage-inducing transmembrane protein 1
XLOC_251042	102168635	DCAF11	DDB1 and CUL4 associated factor 11%2C transcript variant X15
XLOC_251042	102179952	PCK2	phosphoenolpyruvate carboxykinase 2 (mitochondrial)
XLOC_251042	102180229	NRL	neural retina leucine zipper
XLOC_251042	102180500	CPNE6	copine VI (neuronal)
XLOC_251042	102180767	LRRC16B	leucine rich repeat containing 16B
XLOC_251042	102169480	LOC102169480	dehydrogenase/reductase SDR family member 4
XLOC_251083	102168635	DCAF11	DDB1 and CUL4 associated factor 11%2C transcript variant X15
XLOC_251083	102179952	PCK2	phosphoenolpyruvate carboxykinase 2 (mitochondrial)
XLOC_251083	102180229	NRL	neural retina leucine zipper
XLOC_251083	102180500	CPNE6	copine VI (neuronal)
XLOC_251083	102180767	LRRC16B	leucine rich repeat containing 16B
XLOC_251083	102169480	LOC102169480	dehydrogenase/reductase SDR family member 4
XLOC_297890	102181304	JPH4	junctophilin 4
XLOC_297890	102170051	AP1G2	adaptor-related protein complex 1%2C gamma 2 subunit%2C transcript variant X4
XLOC_297890	100860962	THTPA	thiamine triphosphatase%2C transcript variant X4
XLOC_297890	102181602	ZFHX2	zinc finger homeobox 2
XLOC_297890	102171157	NGDN	neuroguidin%2C EIF4E binding protein
XLOC_297890	102181869	MYH7	myosin%2C heavy chain 7%2C cardiac muscle%2C beta
XLOC_251397	102181869	MYH7	myosin%2C heavy chain 7%2C cardiac muscle%2C beta
XLOC_251397	106502520	LOC106502520	myosin-6
XLOC_251397	102171429	CMTM5	CKLF-like MARVEL transmembrane domain containing 5
XLOC_251397	102171712	IL25	interleukin 25%2C transcript variant X2
XLOC_251397	102182131	EFS	embryonal Fyn-associated substrate
XLOC_251397	102182411	SLC22A17	solute carrier family 22%2C member 17
XLOC_251397	102172629	PABPN1	poly(A) binding protein%2C nuclear 1
XLOC_251397	102172159	LOC102172159	bcl-2-like protein 2%2C transcript variant X3
XLOC_251397	102173193	HOMEZ	homeobox and leucine zipper encoding
XLOC_251397	102172901	RNF212B	ring finger protein 212B
XLOC_251397	102173470	LOC102173470	F-actin-capping protein subunit alpha-2-like
XLOC_251397	102173746	SLC7A8	solute carrier family 7 (amino acid transporter light chain%2C L system)%2C member 8%2C transcript variant X1
XLOC_251509	102173746	SLC7A8	solute carrier family 7 (amino acid transporter light chain%2C L system)%2C member 8%2C transcript variant X1
XLOC_251515	102173746	SLC7A8	solute carrier family 7 (amino acid transporter light chain%2C L system)%2C member 8%2C transcript variant X1
XLOC_251509	102174211	CEBPE	CCAAT/enhancer binding protein (C/EBP)%2C epsilon
XLOC_251515	102174211	CEBPE	CCAAT/enhancer binding protein (C/EBP)%2C epsilon
XLOC_251509	102174477	C10H14orf119	chromosome 10 open reading frame%2C human C14orf119%2C transcript variant X2
XLOC_251515	102174477	C10H14orf119	chromosome 10 open reading frame%2C human C14orf119%2C transcript variant X2
XLOC_251509	102182699	ACIN1	apoptotic chromatin condensation inducer 1
XLOC_251515	102182699	ACIN1	apoptotic chromatin condensation inducer 1
XLOC_251509	102182980	CDH24	cadherin 24%2C type 2
XLOC_251509	102174744	PSMB11	proteasome (prosome%2C macropain) subunit%2C beta type%2C 11
XLOC_251509	102175024	PSMB5	proteasome subunit beta 5
XLOC_251509	102175298	C10H14orf93	chromosome 10 open reading frame%2C human C14orf93
XLOC_251509	102183518	AJUBA	ajuba LIM protein
XLOC_251509	102175581	HAUS4	HAUS augmin-like complex%2C subunit 4%2C transcript variant X1
XLOC_251515	102182980	CDH24	cadherin 24%2C type 2
XLOC_251515	102174744	PSMB11	proteasome (prosome%2C macropain) subunit%2C beta type%2C 11
XLOC_251515	102175024	PSMB5	proteasome subunit beta 5
XLOC_251515	102175298	C10H14orf93	chromosome 10 open reading frame%2C human C14orf93
XLOC_251515	102183518	AJUBA	ajuba LIM protein
XLOC_251515	102175581	HAUS4	HAUS augmin-like complex%2C subunit 4%2C transcript variant X1
XLOC_298489	102188597	LOC102188597	olfactory receptor 4E1
XLOC_298489	102172545	LOC102172545	olfactory receptor 4E2
XLOC_298489	102173092	LOC102173092	olfactory receptor 10G2
XLOC_298489	102188861	LOC102188861	olfactory receptor 10G2-like
XLOC_298489	102189128	LOC102189128	olfactory receptor 10G3
XLOC_298489	102189403	SALL2	spalt-like transcription factor 2%2C transcript variant X1
XLOC_298489	100861319	METTL3	methyltransferase like 3
XLOC_298489	100860964	TOX4	TOX high mobility group box family member 4%2C transcript variant X2
XLOC_298489	102190419	RAB2B	RAB2B%2C member RAS oncogene family
XLOC_298489	102191141	CHD8	chromodomain helicase DNA binding protein 8%2C transcript variant X1
XLOC_298581	100860965	SUPT16H	suppressor of Ty 16 homolog (S. cerevisiae)
XLOC_298581	102173662	RPGRIP1	retinitis pigmentosa GTPase regulator interacting protein 1
XLOC_298581	100860966	HNRNPC	heterogeneous nuclear ribonucleoprotein C (C1/C2)%2C transcript variant X2
XLOC_298581	102169186	LOC102169186	olfactory receptor 5AU1
XLOC_299594	102190791	AVEN	apoptosis%2C caspase activation inhibitor
XLOC_299594	102191052	RYR3	ryanodine receptor 3
XLOC_254754	102168266	DPH6	diphthamine biosynthesis 6
XLOC_302110	102172724	TMCO5A	transmembrane and coiled-coil domains 5A
XLOC_302113	102172724	TMCO5A	transmembrane and coiled-coil domains 5A
XLOC_306684	102190421	L2HGDH	L-2-hydroxyglutarate dehydrogenase
XLOC_306684	102184440	ATP5S	ATP synthase%2C H+ transporting%2C mitochondrial Fo complex%2C subunit s (factor B)
XLOC_306684	102184728	CDKL1	cyclin-dependent kinase-like 1 (CDC2-related kinase)
XLOC_306684	102185186	MAP4K5	mitogen-activated protein kinase kinase kinase kinase 5%2C transcript variant X2
XLOC_260732	102187053	ABHD12B	abhydrolase domain containing 12B
XLOC_260732	102190697	PYGL	phosphorylase%2C glycogen%2C liver
XLOC_260732	102186771	TRIM9	tripartite motif containing 9%2C transcript variant X6
XLOC_260882	102187493	TMX1	thioredoxin-related transmembrane protein 1
XLOC_307231	102189312	GNG2	guanine nucleotide binding protein (G protein)%2C gamma 2%2C transcript variant X1
XLOC_307231	102190134	C10H14orf166	chromosome 10 open reading frame%2C human C14orf166
XLOC_307231	102191245	NID2	nidogen 2 (osteonidogen)
XLOC_307618	102190420	PTGDR	prostaglandin D2 receptor (DP)
XLOC_307618	102191804	PLEKHO2	pleckstrin homology domain containing%2C family O member 2
XLOC_307618	106502545	LOC106502545	ATP-dependent DNA helicase PIF1-like
XLOC_307618	102168457	LOC102168457	ATP-dependent DNA helicase PIF1
XLOC_307905	102190695	ZNF609	zinc finger protein 609%2C transcript variant X2
XLOC_307905	102191338	TRIP4	thyroid hormone receptor interactor 4
XLOC_307905	102168456	KIAA0101	KIAA0101 ortholog
XLOC_308468	102172357	RAB8B	RAB8B%2C member RAS oncogene family
XLOC_308468	102172630	RPS27L	ribosomal protein S27-like
XLOC_308468	102172902	LACTB	lactamase%2C beta
XLOC_308468	102173472	TPM1	tropomyosin 1 (alpha)%2C transcript variant X2
XLOC_263382	102176424	ANXA2	annexin A2
XLOC_263620	102171793	FOXB1	forkhead box B1
XLOC_310049	102172068	SLTM	SAFB-like%2C transcription modulator
XLOC_310049	102172358	FAM63B	family with sequence similarity 63%2C member B
XLOC_310049	102172631	LOC102172631	60S ribosomal protein L10-like
XLOC_264928	102173196	POLR2M	polymerase (RNA) II (DNA directed) polypeptide M
XLOC_264928	102182133	MYZAP	myocardial zonula adherens protein%2C transcript variant X1
XLOC_265398	102183695	ZNF280D	zinc finger protein 280D
XLOC_265398	102184346	MNS1	meiosis-specific nuclear structural 1
XLOC_311298	102185187	NEDD4	neural precursor cell expressed%2C developmentally down-regulated 4%2C E3 ubiquitin protein ligase%2C transcript variant X5
XLOC_311298	102186022	PRTG	protogenin
XLOC_312034	102190234	WDR72	WD repeat domain 72%2C transcript variant X1
XLOC_266948	102174031	ONECUT1	one cut homeobox 1
XLOC_267410	102169187	MAPK6	mitogen-activated protein kinase 6
XLOC_267410	102169677	LEO1	LEO1 homolog%2C Paf1/RNA polymerase II complex component
XLOC_267410	102169968	LOC102169968	RNA polymerase-associated protein LEO1-like%2C transcript variant X2
XLOC_267410	102170240	TMOD3	tropomodulin 3 (ubiquitous)
XLOC_267826	102175688	TNFAIP8L3	tumor necrosis factor%2C alpha-induced protein 8-like 3
XLOC_267826	102173009	AP4E1	adaptor-related protein complex 4%2C epsilon 1 subunit
XLOC_314363	102176799	LOC102176799	glyceraldehyde-3-phosphate dehydrogenase-like
XLOC_314363	102180397	FBN1	fibrillin 1
XLOC_316196	102179010	SLC28A2	solute carrier family 28 (concentrative nucleoside transporter)%2C member 2
XLOC_316196	102179288	SHF	Src homology 2 domain containing F%2C transcript variant X1
XLOC_316196	102179569	DUOX1	dual oxidase 1
XLOC_316196	102185188	DUOXA1	dual oxidase maturation factor 1%2C transcript variant X4
XLOC_316196	102184911	DUOXA2	dual oxidase maturation factor 2
XLOC_316196	106502553	LOC106502553	dual oxidase 2-like
XLOC_316196	106502554	LOC106502554	dual oxidase 2-like
XLOC_316196	102179857	LOC102179857	dual oxidase 2
XLOC_316196	102186213	SORD	sorbitol dehydrogenase
XLOC_272143	102187323	KTN1	kinectin 1 (kinesin receptor)
XLOC_318444	102173940	NAA30	N(alpha)-acetyltransferase 30%2C NatC catalytic subunit
XLOC_273417	102173940	NAA30	N(alpha)-acetyltransferase 30%2C NatC catalytic subunit
XLOC_318444	102191143	C10H14orf105	chromosome 10 open reading frame%2C human C14orf105%2C transcript variant X2
XLOC_273417	102191143	C10H14orf105	chromosome 10 open reading frame%2C human C14orf105%2C transcript variant X2
XLOC_318444	102174213	SLC35F4	solute carrier family 35%2C member F4
XLOC_273417	102174213	SLC35F4	solute carrier family 35%2C member F4
XLOC_319000	102170052	KIAA0586	KIAA0586 ortholog%2C transcript variant X2
XLOC_319000	102175028	DACT1	dishevelled-binding antagonist of beta-catenin 1
XLOC_274755	106502564	SIX1	SIX homeobox 1
XLOC_274755	102173941	SIX4	SIX homeobox 4
XLOC_274755	102178628	MNAT1	MNAT CDK-activating kinase assembly factor 1%2C transcript variant X1
XLOC_321670	102189488	LOC102189488	protein farnesyltransferase subunit beta
XLOC_321670	102176130	MAX	MYC associated factor X%2C transcript variant X2
XLOC_322270	102190523	LOC102190523	uncharacterized protein C14orf53 homolog
XLOC_322270	102191246	GPHN	gephyrin
XLOC_322374	102168546	MPP5	membrane protein%2C palmitoylated 5 (MAGUK p55 subfamily member 5)%2C transcript variant X1
XLOC_322374	102169296	ATP6V1D	ATPase%2C H+ transporting%2C lysosomal 34kDa%2C V1 subunit D
XLOC_322374	100861133	EIF2S1	eukaryotic translation initiation factor 2%2C subunit 1 alpha%2C 35kDa
XLOC_322374	102169875	PLEK2	pleckstrin 2
XLOC_322374	102170152	TMEM229B	transmembrane protein 229B
XLOC_322374	102171077	PLEKHH1	pleckstrin homology domain containing%2C family H (with MyTH4 domain) member 1%2C transcript variant X1
XLOC_278545	102174307	RAD51B	RAD51 paralog B
XLOC_278845	102175029	EXD2	exonuclease 3'-5' domain containing 2%2C transcript variant X1
XLOC_278845	102177245	GALNT16	polypeptide N-acetylgalactosaminyltransferase 16
XLOC_279334	102178455	SYNJ2BP	synaptojanin 2 binding protein
XLOC_279334	102178735	LOC102178735	cytochrome c oxidase assembly protein COX16 homolog%2C mitochondrial
XLOC_279334	102179204	LOC102179204	disintegrin and metalloproteinase domain-containing protein 21-like
XLOC_279334	102179483	LOC102179483	disintegrin and metalloproteinase domain-containing protein 21
XLOC_279334	102180048	ADAM20	ADAM metallopeptidase domain 20
XLOC_280156	102179953	RGS6	regulator of G-protein signaling 6%2C transcript variant X3
XLOC_324788	102185749	PTGR2	prostaglandin reductase 2%2C transcript variant X1
XLOC_324788	102186403	ZNF410	zinc finger protein 410%2C transcript variant X4
XLOC_324788	102187407	FAM161B	family with sequence similarity 161%2C member B
XLOC_324788	102187685	COQ6	coenzyme Q6 monooxygenase
XLOC_324788	102187956	ENTPD5	ectonucleoside triphosphate diphosphohydrolase 5%2C transcript variant X2
XLOC_326023	102176538	ANGEL1	angel homolog 1 (Drosophila)
XLOC_326023	102176800	LRRC74A	leucine rich repeat containing 74A
XLOC_326023	102177067	IRF2BPL	interferon regulatory factor 2 binding protein-like
XLOC_326135	102168355	CIPC	CLOCK-interacting pacemaker
XLOC_326135	102169109	TMEM63C	transmembrane protein 63C
XLOC_326135	102168834	ZDHHC22	zinc finger%2C DHHC-type containing 22
XLOC_282615	102174308	NRXN3	neurexin 3%2C transcript variant X4
XLOC_282690	102174308	NRXN3	neurexin 3%2C transcript variant X4
XLOC_283158	102174308	NRXN3	neurexin 3%2C transcript variant X4
XLOC_283672	102179571	DIO2	deiodinase%2C iodothyronine%2C type II
XLOC_329753	102182044	FLRT2	fibronectin leucine rich transmembrane protein 2
XLOC_286305	102182044	FLRT2	fibronectin leucine rich transmembrane protein 2
XLOC_331084	102188322	KCNK10	potassium channel%2C two pore domain subfamily K%2C member 10
XLOC_287946	102189684	TTC8	tetratricopeptide repeat domain 8%2C transcript variant X1
XLOC_287999	102189684	TTC8	tetratricopeptide repeat domain 8%2C transcript variant X1
XLOC_331852	102183797	EFCAB11	EF-hand calcium binding domain 11%2C transcript variant X2
XLOC_288482	102190524	NRDE2	NRDE-2%2C necessary for RNA interference%2C domain containing
XLOC_288482	102185007	CALM1	calmodulin 1 (phosphorylase kinase%2C delta)
XLOC_332508	102185280	CASC4	cancer susceptibility candidate 4
XLOC_332508	102185925	CTDSPL2	CTD (carboxy-terminal domain%2C RNA polymerase II%2C polypeptide A) small phosphatase like 2
XLOC_384575	102171716	BCL2L11	BCL2-like 11 (apoptosis facilitator)%2C transcript variant X2
XLOC_384598	102171716	BCL2L11	BCL2-like 11 (apoptosis facilitator)%2C transcript variant X2
XLOC_337737	102176131	STARD7	StAR-related lipid transfer (START) domain containing 7
XLOC_337737	102173665	TMEM127	transmembrane protein 127
XLOC_337737	102176967	CIAO1	cytosolic iron-sulfur assembly component 1
XLOC_337737	102173942	SNRNP200	small nuclear ribonucleoprotein 200kDa (U5)
XLOC_337737	102177531	LOC102177531	inositol 1%2C4%2C5-trisphosphate receptor-interacting protein-like 1%2C transcript variant X2
XLOC_337737	106502581	LOC106502581	inositol 1%2C4%2C5-trisphosphate receptor-interacting protein-like 1
XLOC_337737	102177246	NCAPH	non-SMC condensin I complex%2C subunit H
XLOC_386683	102178364	AFF3	AF4/FMR2 family%2C member 3
XLOC_387102	102179205	CNOT11	CCR4-NOT transcription complex%2C subunit 11
XLOC_387102	102179484	RNF149	ring finger protein 149%2C transcript variant X5
XLOC_387102	102179775	CREG2	cellular repressor of E1A-stimulated genes 2
XLOC_387102	102180050	RFX8	RFX family member 8%2C lacking RFX DNA binding domain
XLOC_341201	102169596	DOK1	docking protein 1%2C 62kDa (downstream of tyrosine kinase 1)
XLOC_341201	102170055	LOXL3	lysyl oxidase-like 3
XLOC_341201	102181963	HTRA2	HtrA serine peptidase 2
XLOC_341201	102170325	AUP1	ancient ubiquitous protein 1
XLOC_341201	102170607	DQX1	DEAQ box RNA-dependent ATPase 1%2C transcript variant X3
XLOC_341201	102182234	TLX2	T-cell leukemia homeobox 2
XLOC_341201	102171433	PCGF1	polycomb group ring finger 1
XLOC_341201	102182512	LBX2	ladybird homeobox 2
XLOC_341201	102182799	TTC31	tetratricopeptide repeat domain 31
XLOC_341201	102183074	CCDC142	coiled-coil domain containing 142
XLOC_341201	102171717	MRPL53	mitochondrial ribosomal protein L53
XLOC_341201	102171985	MOGS	mannosyl-oligosaccharide glucosidase
XLOC_341201	102173394	WBP1	WW domain binding protein 1%2C transcript variant X2
XLOC_341201	102173095	INO80B	INO80 complex subunit B
XLOC_341201	102172270	RTKN	rhotekin%2C transcript variant X1
XLOC_341201	102174034	WDR54	WD repeat domain 54%2C transcript variant X5
XLOC_341201	102183336	C11H2orf81	chromosome 11 open reading frame%2C human C2orf81
XLOC_341201	102174666	LOC102174666	retinol dehydrogenase 12%2C transcript variant X3
XLOC_341201	102175305	DCTN1	dynactin 1%2C transcript variant X1
XLOC_390682	102189965	MEMO1	mediator of cell motility 1
XLOC_390682	102188226	DPY30	dpy-30 histone methyltransferase complex regulatory subunit%2C transcript variant X1
XLOC_390682	102190238	SPAST	spastin
XLOC_390682	102188680	SLC30A6	solute carrier family 30 (zinc transporter)%2C member 6%2C transcript variant X1
XLOC_392096	102183697	CRIM1	cysteine rich transmembrane BMP regulator 1 (chordin-like)
XLOC_345303	102176696	HNRNPLL	heterogeneous nuclear ribonucleoprotein L-like
XLOC_394957	102177986	PKDCC	protein kinase domain containing%2C cytoplasmic
XLOC_395075	102187234	EML4	echinoderm microtubule associated protein like 4%2C transcript variant X2
XLOC_395075	102187496	LOC102187496	cytochrome c oxidase subunit 7A-related protein%2C mitochondrial
XLOC_395075	102178280	KCNG3	potassium channel%2C voltage gated modifier subfamily G%2C member 3
XLOC_395075	102178546	MTA3	metastasis associated 1 family%2C member 3%2C transcript variant X1
XLOC_395979	102191622	CAMKMT	calmodulin-lysine N-methyltransferase
XLOC_347800	102191622	CAMKMT	calmodulin-lysine N-methyltransferase
XLOC_347800	102179678	SIX3	SIX homeobox 3
XLOC_397006	102172730	MSH2	mutS homolog 2
XLOC_397006	102181309	KCNK12	potassium channel%2C two pore domain subfamily K%2C member 12
XLOC_349431	100860843	LOC100860843	lutropin-choriogonadotropic hormone receptor
XLOC_351769	102184530	PSME4	proteasome activator subunit 4
XLOC_351769	102185092	ACYP2	acylphosphatase 2%2C muscle type
XLOC_352080	102185661	SPTBN1	spectrin%2C beta%2C non-erythrocytic 1
XLOC_352080	102186127	EML6	echinoderm microtubule associated protein like 6%2C transcript variant X4
XLOC_404853	102172632	RANBP2	RAN binding protein 2%2C transcript variant X3
XLOC_404853	102172906	LIMS1	LIM and senescent cell antigen-like domains 1
XLOC_404853	102173751	GCC2	GRIP and coiled-coil domain containing 2
XLOC_404853	102174036	LOC102174036	sulfotransferase 1C4%2C transcript variant X1
XLOC_404853	102179485	LOC102179485	sulfotransferase 1C4-like
XLOC_404853	102174310	LOC102174310	sulfotransferase 1C2%2C transcript variant X2
XLOC_356456	102174851	LOC102174851	60S ribosomal protein L21-like
XLOC_356456	102175133	SLC5A7	solute carrier family 5 (sodium/choline cotransporter)%2C member 7
XLOC_405241	102179776	ST6GAL2	ST6 beta-galactosamide alpha-2%2C6-sialyltranferase 2
XLOC_405549	102180860	TTL	tubulin tyrosine ligase
XLOC_405549	102176969	POLR1B	polymerase (RNA) I polypeptide B%2C 128kDa
XLOC_405549	102177445	CHCHD5	coiled-coil-helix-coiled-coil-helix domain containing 5%2C transcript variant X1
XLOC_407349	102188326	DNAH6	dynein%2C axonemal%2C heavy chain 6
XLOC_361991	102169599	LRRTM4	leucine rich repeat transmembrane neuronal 4
XLOC_361981	102169599	LRRTM4	leucine rich repeat transmembrane neuronal 4
XLOC_362125	102169599	LRRTM4	leucine rich repeat transmembrane neuronal 4
XLOC_410628	102172071	LOC102172071	40S ribosomal protein S26-like
XLOC_410628	102175134	FAM161A	family with sequence similarity 161%2C member A
XLOC_410628	102172361	CCT4	chaperonin containing TCP1%2C subunit 4 (delta)
XLOC_411089	102176134	LOC102176134	EH domain-binding protein 1
XLOC_411089	102172273	OTX1	orthodenticle homeobox 1
XLOC_411089	106502628	LOC106502628	liprin-alpha-1-like
XLOC_411981	102178366	AFTPH	aftiphilin%2C transcript variant X1
XLOC_363793	102179486	SLC1A4	solute carrier family 1 (glutamate/neutral amino acid transporter)%2C member 4
XLOC_363793	102179777	CEP68	centrosomal protein 68kDa%2C transcript variant X1
XLOC_363793	100860796	RAB1A	RAB1A%2C member RAS oncogene family
XLOC_412317	102174218	ACTR2	ARP2 actin-related protein 2 homolog (yeast)
XLOC_412317	102180602	SPRED2	sprouty-related%2C EVH1 domain containing 2
XLOC_412853	102181046	MEIS1	Meis homeobox 1
XLOC_413637	102181605	C1D	C1D nuclear receptor corepressor%2C transcript variant X2
XLOC_413796	102181605	C1D	C1D nuclear receptor corepressor%2C transcript variant X2
XLOC_413796	102182046	WDR92	WD repeat domain 92
XLOC_414096	102174753	ANTXR1	anthrax toxin receptor 1
XLOC_414096	102175034	GFPT1	glutamine--fructose-6-phosphate transaminase 1
XLOC_414096	102186876	NFU1	NFU1 iron-sulfur cluster scaffold
XLOC_366568	102188775	PCBP1	poly(rC) binding protein 1
XLOC_366568	102189409	C11H2orf42	chromosome 11 open reading frame%2C human C2orf42%2C transcript variant X4
XLOC_366568	102189872	TIA1	TIA1 cytotoxic granule-associated RNA binding protein%2C transcript variant X2
XLOC_366568	102176973	PCYOX1	prenylcysteine oxidase 1
XLOC_366568	102190526	SNRPG	small nuclear ribonucleoprotein polypeptide G
XLOC_367634	106502630	LOC106502630	ALK tyrosine kinase receptor-like
XLOC_415266	106502631	LOC106502631	ALK tyrosine kinase receptor
XLOC_415266	102169018	CLIP4	CAP-GLY domain containing linker protein family%2C member 4
XLOC_415266	102177807	C11H2orf71	chromosome 11 open reading frame%2C human C2orf71
XLOC_415266	102178082	FAM179A	family with sequence similarity 179%2C member A
XLOC_415266	102169767	WDR43	WD repeat domain 43
XLOC_415708	102178367	SLC4A1AP	solute carrier family 4 (anion exchanger)%2C member 1%2C adaptor protein
XLOC_415708	102174400	SUPT7L	suppressor of Ty 7 (S. cerevisiae)-like%2C transcript variant X1
XLOC_415708	102175307	GPN1	GPN-loop GTPase 1
XLOC_415708	102175033	CCDC121	coiled-coil domain containing 121
XLOC_415708	102175588	ZNF512	zinc finger protein 512
XLOC_415708	102178633	C11H2orf16	chromosome 11 open reading frame%2C human C2orf16
XLOC_415708	102178915	GCKR	glucokinase (hexokinase 4) regulator
XLOC_368922	102188776	HADHB	hydroxyacyl-CoA dehydrogenase/3-ketoacyl-CoA thiolase/enoyl-CoA hydratase (trifunctional protein)%2C beta subunit%2C transcript variant X2
XLOC_368922	102189046	HADHA	hydroxyacyl-CoA dehydrogenase/3-ketoacyl-CoA thiolase/enoyl-CoA hydratase (trifunctional protein)%2C alpha subunit
XLOC_368922	102182236	GAREML	GRB2 associated%2C regulator of MAPK1-like
XLOC_368922	102189316	RAB10	RAB10%2C member RAS oncogene family
XLOC_369349	102190884	DNMT3A	DNA (cytosine-5-)-methyltransferase 3 alpha%2C transcript variant X1
XLOC_369349	102191146	LOC102191146	dolichyl-diphosphooligosaccharide--protein glycosyltransferase subunit 4-like
XLOC_369349	102182514	POMC	proopiomelanocortin
XLOC_369349	102191433	EFR3B	EFR3 homolog B
XLOC_418212	102174942	PUM2	pumilio RNA-binding family member 2%2C transcript variant X1
XLOC_418212	102185011	SDC1	syndecan 1
XLOC_418337	102176135	LAPTM4A	lysosomal protein transmembrane 4 alpha
XLOC_418337	102185285	MATN3	matrilin 3
XLOC_418337	102176432	WDR35	WD repeat domain 35%2C transcript variant X1
XLOC_418337	102176891	TTC32	tetratricopeptide repeat domain 32
XLOC_420273	102186408	MYCN	v-myc avian myelocytomatosis viral oncogene neuroblastoma derived homolog
XLOC_420446	102179778	DDX1	DEAD (Asp-Glu-Ala-Asp) box helicase 1
XLOC_421515	102180323	TRIB2	tribbles pseudokinase 2
XLOC_375899	102181692	ROCK2	Rho-associated%2C coiled-coil containing protein kinase 2
XLOC_375899	102187498	PQLC3	PQ loop repeat containing 3
XLOC_375899	102182137	C11H2orf50	chromosome 11 open reading frame%2C human C2orf50
XLOC_375899	102182414	KCNF1	potassium channel%2C voltage gated modifier subfamily F%2C member 1
XLOC_423033	102185371	RRM2	ribonucleotide reductase M2
XLOC_423033	102185662	CYS1	cystin 1
XLOC_423033	102187777	KLF11	Kruppel-like factor 11
XLOC_376445	102188413	ASAP2	ArfGAP with SH3 domain%2C ankyrin repeat and PH domain 2%2C transcript variant X1
XLOC_376446	102188413	ASAP2	ArfGAP with SH3 domain%2C ankyrin repeat and PH domain 2%2C transcript variant X1
XLOC_376658	102189217	KIDINS220	kinase D-interacting substrate%2C 220kDa%2C transcript variant X1
XLOC_376658	102189873	ID2	inhibitor of DNA binding 2%2C dominant negative helix-loop-helix protein
XLOC_376733	102189873	ID2	inhibitor of DNA binding 2%2C dominant negative helix-loop-helix protein
XLOC_425516	102190527	LOC102190527	N-acetyllactosaminide alpha-1%2C3-galactosyltransferase-like 1
XLOC_425516	102191624	LOC102191624	N-acetyllactosaminide alpha-1%2C3-galactosyltransferase-like
XLOC_425516	102168270	LOC102168270	N-acetyllactosaminide alpha-1%2C3-galactosyltransferase%2C transcript variant X1
XLOC_379542	102186491	NR6A1	nuclear receptor subfamily 6%2C group A%2C member 1
XLOC_379542	102183077	OLFML2A	olfactomedin-like 2A
XLOC_426911	102183077	OLFML2A	olfactomedin-like 2A
XLOC_427156	102186218	MAPKAP1	mitogen-activated protein kinase associated protein 1%2C transcript variant X3
XLOC_427156	102187055	PBX3	pre-B-cell leukemia homeobox 3%2C transcript variant X1
XLOC_380232	102187499	MVB12B	multivesicular body subunit 12B
XLOC_380232	106502665	LOC106502665	uncharacterized LOC106502665
XLOC_380702	102191147	STXBP1	syntaxin binding protein 1
XLOC_380702	102190885	C11H9orf117	chromosome 11 open reading frame%2C human C9orf117
XLOC_380702	102187871	PTRH1	peptidyl-tRNA hydrolase 1 homolog
XLOC_380702	102168272	TTC16	tetratricopeptide repeat domain 16
XLOC_380702	102191434	TOR2A	torsin family 2%2C member A
XLOC_380702	102168551	SH2D3C	SH2 domain containing 3C%2C transcript variant X1
XLOC_380702	102188145	CDK9	cyclin-dependent kinase 9
XLOC_380702	102169021	FPGS	folylpolyglutamate synthase
XLOC_380702	102169304	LOC102169304	endoglin
XLOC_380702	102169601	AK1	adenylate kinase 1
XLOC_428103	102190886	WDR34	WD repeat domain 34
XLOC_428103	102177725	SET	SET nuclear proto-oncogene
XLOC_428103	102191148	PKN3	protein kinase N3
XLOC_428103	102179017	ZDHHC12	zinc finger%2C DHHC-type containing 12%2C transcript variant X1
XLOC_428103	102178180	ZER1	zyg-11 related%2C cell cycle regulator%2C transcript variant X3
XLOC_428103	102191435	TBC1D13	TBC1 domain family%2C member 13
XLOC_428103	102191713	ENDOG	endonuclease G
XLOC_428103	102179490	C11H9orf114	chromosome 11 open reading frame%2C human C9orf114%2C transcript variant X2
XLOC_428103	102180605	CCBL1	cysteine conjugate-beta lyase%2C cytoplasmic%2C transcript variant X1
XLOC_428103	102179957	LRRC8A	leucine rich repeat containing 8 family%2C member A
XLOC_428103	102181788	PHYHD1	phytanoyl-CoA dioxygenase domain containing 1
XLOC_381426	102181311	C11H9orf50	chromosome 11 open reading frame%2C human C9orf50
XLOC_381426	102172454	NTMT1	N-terminal Xaa-Pro-Lys N-methyltransferase 1%2C transcript variant X1
XLOC_381426	102181607	ASB6	ankyrin repeat and SOCS box containing 6
XLOC_381426	102172731	PRRX2	paired related homeobox 2
XLOC_428754	102183523	HMCN2	hemicentin 2
XLOC_428754	100860879	ASS1	argininosuccinate synthase 1
XLOC_428754	102183798	FUBP3	far upstream element (FUSE) binding protein 3
XLOC_382871	106502669	NACC2	NACC family member 2%2C BEN and BTB (POZ) domain containing
XLOC_382877	106502669	NACC2	NACC family member 2%2C BEN and BTB (POZ) domain containing
XLOC_382871	102189318	LHX3	LIM homeobox 3
XLOC_382871	102189594	QSOX2	quiescin Q6 sulfhydryl oxidase 2
XLOC_382877	102189318	LHX3	LIM homeobox 3
XLOC_382877	102189594	QSOX2	quiescin Q6 sulfhydryl oxidase 2
XLOC_382877	102189874	LOC102189874	proline-rich protein 36
XLOC_429942	102189318	LHX3	LIM homeobox 3
XLOC_429942	102189594	QSOX2	quiescin Q6 sulfhydryl oxidase 2
XLOC_429942	102189874	LOC102189874	proline-rich protein 36
XLOC_429942	102190139	LOC102190139	uncharacterized LOC102190139
XLOC_429952	102190139	LOC102190139	uncharacterized LOC102190139
XLOC_429942	102190425	GPSM1	G-protein signaling modulator 1
XLOC_429942	102170706	DNLZ	DNL-type zinc finger
XLOC_429942	102170987	CARD9	caspase recruitment domain family%2C member 9
XLOC_429942	102171253	SNAPC4	small nuclear RNA activating complex%2C polypeptide 4%2C 190kDa
XLOC_429942	102171524	SDCCAG3	serologically defined colon cancer antigen 3%2C transcript variant X2
XLOC_429952	102190425	GPSM1	G-protein signaling modulator 1
XLOC_429952	102170706	DNLZ	DNL-type zinc finger
XLOC_429952	102170987	CARD9	caspase recruitment domain family%2C member 9
XLOC_429952	102171253	SNAPC4	small nuclear RNA activating complex%2C polypeptide 4%2C 190kDa
XLOC_429952	102171524	SDCCAG3	serologically defined colon cancer antigen 3%2C transcript variant X2
XLOC_429952	102171796	PMPCA	peptidase (mitochondrial processing) alpha
XLOC_429952	102172073	INPP5E	inositol polyphosphate-5-phosphatase E
XLOC_429952	102172363	SEC16A	SEC16 homolog A%2C endoplasmic reticulum export factor
XLOC_383064	102172910	EGFL7	EGF-like-domain%2C multiple 7
XLOC_383064	102173200	AGPAT2	1-acylglycerol-3-phosphate O-acyltransferase 2
XLOC_383064	102173477	FAM69B	family with sequence similarity 69%2C member B
XLOC_383064	102168916	ABO	ABO blood group (transferase A%2C alpha 1-3-N-acetylgalactosaminyltransferase%3B transferase B%2C alpha 1-3-galactosyltransferase)%2C transcript variant X2
XLOC_430218	102170434	SURF4	surfeit 4
XLOC_430218	102174312	STKLD1	serine/threonine kinase-like domain containing 1
XLOC_430218	106502675	REXO4	REX4 homolog%2C 3'-5' exonuclease
XLOC_430218	102174580	ADAMTS13	ADAM metallopeptidase with thrombospondin type 1 motif%2C 13
XLOC_430218	106502676	CACFD1	calcium channel flower domain containing 1
XLOC_430218	102175135	SLC2A6	solute carrier family 2 (facilitated glucose transporter)%2C member 6
XLOC_430218	102175414	TMEM8C	transmembrane protein 8C
XLOC_430218	106502672	LOC106502672	uncharacterized LOC106502672%2C transcript variant X2
XLOC_430218	102175692	ADAMTSL2	ADAMTS-like 2
XLOC_430218	102175966	FAM163B	family with sequence similarity 163%2C member B
XLOC_430497	102177536	LOC102177536	bromodomain-containing protein 3
XLOC_430497	106502678	LOC106502678	bromodomain-containing protein 3-like
XLOC_430497	106502677	LOC106502677	basic salivary proline-rich protein 4-like
XLOC_430497	102177810	WDR5	WD repeat domain 5
XLOC_383415	102177810	WDR5	WD repeat domain 5
XLOC_383415	102180401	NDOR1	NADPH dependent diflavin oxidoreductase 1
XLOC_383415	102180679	TMEM203	transmembrane protein 203
XLOC_383415	102178084	TPRN	taperin
XLOC_430642	102182604	LOC102182604	endoplasmic reticulum mannosyl-oligosaccharide 1%2C2-alpha-mannosidase
XLOC_430642	102182884	UAP1L1	UDP-N-acetylglucosamine pyrophosphorylase 1 like 1
XLOC_430642	106502681	SAPCD2	suppressor APC domain containing 2
XLOC_430642	102183153	ENTPD2	ectonucleoside triphosphate diphosphohydrolase 2
XLOC_430642	106502682	NPDC1	neural proliferation%2C differentiation and control%2C 1
XLOC_430642	102183428	ABCA2	ATP-binding cassette%2C sub-family A (ABC1)%2C member 2
XLOC_430642	106502685	CLIC3	chloride intracellular channel 3
XLOC_430642	106501777	LOC106501777	protein PAXX-like
XLOC_430642	102183701	LOC102183701	protein PAXX-like
XLOC_430642	106502686	PTGDS	prostaglandin D2 synthase 21kDa (brain)
XLOC_430642	102183974	C8G	complement component 8%2C gamma polypeptide
XLOC_430642	102179019	FBXW5	F-box and WD repeat domain containing 5
XLOC_430642	102184255	TRAF2	TNF receptor-associated factor 2
XLOC_430642	102184816	EDF1	endothelial differentiation-related factor 1
XLOC_430642	102185095	MAMDC4	MAM domain containing 4
XLOC_430692	106502686	PTGDS	prostaglandin D2 synthase 21kDa (brain)
XLOC_430692	102183974	C8G	complement component 8%2C gamma polypeptide
XLOC_430692	102179019	FBXW5	F-box and WD repeat domain containing 5
XLOC_430692	102184255	TRAF2	TNF receptor-associated factor 2
XLOC_430692	102184816	EDF1	endothelial differentiation-related factor 1
XLOC_430692	102185095	MAMDC4	MAM domain containing 4
XLOC_430692	102185373	PHPT1	phosphohistidine phosphatase 1
XLOC_430692	102185665	RABL6	RAB%2C member RAS oncogene family-like 6
XLOC_430692	102185931	CCDC183	coiled-coil domain containing 183
XLOC_430692	102186220	TMEM141	transmembrane protein 141
XLOC_430692	102186492	LCN15	lipocalin 15
XLOC_430692	102186775	LCN6	lipocalin 6
XLOC_383803	102187602	OLFM1	olfactomedin 1
XLOC_431151	102188146	RXRA	retinoid X receptor%2C alpha
XLOC_431151	102189138	CACNA1B	calcium channel%2C voltage-dependent%2C N type%2C alpha 1B subunit
XLOC_431359	102189411	EHMT1	euchromatic histone-lysine N-methyltransferase 1
XLOC_431359	102188415	ARRDC1	arrestin domain containing 1%2C transcript variant X2
XLOC_431359	102189689	ZMYND19	zinc finger%2C MYND-type containing 19
XLOC_431359	102189967	DPH7	diphthamide biosynthesis 7
XLOC_431359	102188871	MRPL41	mitochondrial ribosomal protein L41
XLOC_431359	102190240	LOC102190240	patatin-like phospholipase domain-containing protein 7
XLOC_471742	102168917	DIAPH3	diaphanous-related formin 3
XLOC_475183	102172637	LECT1	leukocyte cell derived chemotaxin 1%2C transcript variant X1
XLOC_438253	102172637	LECT1	leukocyte cell derived chemotaxin 1%2C transcript variant X1
XLOC_475183	102172911	SUGT1	SGT1%2C suppressor of G2 allele of SKP1 (S. cerevisiae)
XLOC_475183	102170795	ELF1	E74-like factor 1 (ets domain transcription factor)%2C transcript variant X1
XLOC_438253	102172911	SUGT1	SGT1%2C suppressor of G2 allele of SKP1 (S. cerevisiae)
XLOC_438253	102170795	ELF1	E74-like factor 1 (ets domain transcription factor)%2C transcript variant X1
XLOC_475314	102170795	ELF1	E74-like factor 1 (ets domain transcription factor)%2C transcript variant X1
XLOC_475314	102173201	WBP4	WW domain binding protein 4
XLOC_475314	102173858	LOC102173858	kelch repeat and BTB domain-containing protein 6
XLOC_475314	102174130	LOC102174130	kelch repeat and BTB domain-containing protein 7
XLOC_475314	102174402	MTRF1	mitochondrial translational release factor 1%2C transcript variant X2
XLOC_439115	102177637	CCDC122	coiled-coil domain containing 122
XLOC_439115	102177901	LACC1	laccase (multicopper oxidoreductase) domain containing 1
XLOC_476565	102177637	CCDC122	coiled-coil domain containing 122
XLOC_476565	102177901	LACC1	laccase (multicopper oxidoreductase) domain containing 1
XLOC_476863	102178181	TSC22D1	TSC22 domain family%2C member 1
XLOC_439543	102178181	TSC22D1	TSC22 domain family%2C member 1
XLOC_477146	102178284	NUFIP1	nuclear fragile X mental retardation protein interacting protein 1
XLOC_477146	102178458	GPALPP1	GPALPP motifs containing 1%2C transcript variant X2
XLOC_477146	102179392	GTF2F2	general transcription factor IIF%2C polypeptide 2%2C 30kDa
XLOC_439840	102179392	GTF2F2	general transcription factor IIF%2C polypeptide 2%2C 30kDa
XLOC_439840	102179679	TPT1	tumor protein%2C translationally-controlled 1
XLOC_439840	102179959	SLC25A30	solute carrier family 25%2C member 30%2C transcript variant X3
XLOC_439840	102178549	COG3	component of oligomeric golgi complex 3
XLOC_439921	102180402	SPERT	spermatid associated
XLOC_439921	102179108	SIAH3	siah E3 ubiquitin protein ligase family member 3
XLOC_440321	102180680	ZC3H13	zinc finger CCCH-type containing 13%2C transcript variant X1
XLOC_440321	102181135	CPB2	carboxypeptidase B2 (plasma)
XLOC_440321	102181402	LCP1	lymphocyte cytosolic protein 1 (L-plastin)%2C transcript variant X3
XLOC_440627	102182321	ESD	esterase D
XLOC_440627	102182605	HTR2A	5-hydroxytryptamine (serotonin) receptor 2A%2C G protein-coupled
XLOC_478366	102182885	SUCLA2	succinate-CoA ligase%2C ADP-forming%2C beta subunit
XLOC_478366	102179960	NUDT15	nudix (nucleoside diphosphate linked moiety X)-type motif 15
XLOC_478366	102183154	LOC102183154	mediator of RNA polymerase II transcription subunit 4
XLOC_478533	102180233	ITM2B	integral membrane protein 2B
XLOC_478533	102183886	RB1	retinoblastoma 1
XLOC_478533	102183611	LPAR6	lysophosphatidic acid receptor 6
XLOC_441727	102184163	RCBTB2	regulator of chromosome condensation (RCC1) and BTB (POZ) domain containing protein 2%2C transcript variant X3
XLOC_441727	102184817	CYSLTR2	cysteinyl leukotriene receptor 2
XLOC_479058	102181875	KPNA3	karyopherin alpha 3 (importin alpha 4)
XLOC_479058	102182141	SPRYD7	SPRY domain containing 7
XLOC_479058	102187603	TRIM13	tripartite motif containing 13
XLOC_479058	102187873	KCNRG	potassium channel regulator
XLOC_443220	102182983	INTS6	integrator complex subunit 6
XLOC_443220	102190426	WDFY2	WD repeat and FYVE domain containing 2
XLOC_443550	102168460	VPS36	vacuolar protein sorting 36 homolog (S. cerevisiae)
XLOC_443550	102184350	THSD1	thrombospondin%2C type I%2C domain containing 1
XLOC_443550	102184634	LOC102184634	phosphatidylinositol 3%2C4%2C5-trisphosphate 3-phosphatase TPTE2-like%2C transcript variant X1
XLOC_443550	102168918	SLC25A15	solute carrier family 25 (mitochondrial carrier%3B ornithine transporter) member 15
XLOC_443698	102184915	FOXO1	forkhead box O1
XLOC_444309	102170154	COG6	component of oligomeric golgi complex 6
XLOC_444309	102170435	LHFP	lipoma HMGIC fusion partner
XLOC_448079	102187237	SLC7A1	solute carrier family 7 (cationic amino acid transporter%2C y+ system)%2C member 1
XLOC_448079	102188510	LOC102188510	microtubule-associated tumor suppressor candidate 2
XLOC_485423	102168273	NUP58	nucleoporin 58kDa
XLOC_485423	102191808	MTMR6	myotubularin related protein 6
XLOC_485452	102191808	MTMR6	myotubularin related protein 6
XLOC_485423	102168461	AMER2	APC membrane recruitment protein 2
XLOC_485452	102168461	AMER2	APC membrane recruitment protein 2
XLOC_450236	102172456	ZMYM5	zinc finger%2C MYM-type 5%2C transcript variant X1
XLOC_450236	102171798	PSPC1	paraspeckle component 1
XLOC_450236	102172075	MPHOSPH8	M-phase phosphoprotein 8%2C transcript variant X4
XLOC_450236	102173202	PARP4	poly (ADP-ribose) polymerase family%2C member 4
XLOC_487921	102175035	PCDH9	protocadherin 9%2C transcript variant X5
XLOC_454626	102180135	PIBF1	progesterone immunomodulatory binding factor 1
XLOC_454626	102180404	KLF5	Kruppel-like factor 5 (intestinal)
XLOC_493372	102190143	KCTD12	potassium channel tetramerization domain containing 12
XLOC_456625	102190143	KCTD12	potassium channel tetramerization domain containing 12
XLOC_456625	102183801	IRG1	immunoresponsive 1 homolog (mouse)
XLOC_456651	102183801	IRG1	immunoresponsive 1 homolog (mouse)
XLOC_456625	102184070	CLN5	ceroid-lipofuscinosis%2C neuronal 5
XLOC_456625	102184351	FBXL3	F-box and leucine-rich repeat protein 3
XLOC_456625	102190428	MYCBP2	MYC binding protein 2%2C E3 ubiquitin protein ligase
XLOC_456651	102184070	CLN5	ceroid-lipofuscinosis%2C neuronal 5
XLOC_456651	102184351	FBXL3	F-box and leucine-rich repeat protein 3
XLOC_456651	102190428	MYCBP2	MYC binding protein 2%2C E3 ubiquitin protein ligase
XLOC_461452	102171721	LOC102171721	uncharacterized LOC102171721
XLOC_461452	102171990	SLITRK5	SLIT and NTRK-like family%2C member 5
XLOC_461452	106501754	LOC106501754	SLIT and NTRK-like protein 5
XLOC_462988	102169024	GPC5	glypican 5%2C transcript variant X1
XLOC_463333	102169307	GPC6	glypican 6
XLOC_500844	102187779	LOC102187779	multidrug resistance-associated protein 4-like
XLOC_501002	102187779	LOC102187779	multidrug resistance-associated protein 4-like
XLOC_500844	102174403	CLDN10	claudin 10
XLOC_500844	102188058	DZIP1	DAZ interacting zinc finger protein 1
XLOC_501002	102174403	CLDN10	claudin 10
XLOC_501002	102188058	DZIP1	DAZ interacting zinc finger protein 1
XLOC_464725	102188872	HS6ST3	heparan sulfate 6-O-sulfotransferase 3
XLOC_465303	102189691	RAP2A	RAP2A%2C member of RAS oncogene family
XLOC_502042	102175036	SPTSSA	serine palmitoyltransferase%2C small subunit A
XLOC_465496	102175309	IPO5	importin 5
XLOC_465910	102178459	UBAC2	UBA domain containing 2
XLOC_465910	102178740	LOC102178740	G-protein coupled receptor 183-like
XLOC_465910	102190241	TM9SF2	transmembrane 9 superfamily member 2
XLOC_466031	102190529	CLYBL	citrate lyase beta like
XLOC_466031	102190799	ZIC5	Zic family member 5
XLOC_466031	102191060	ZIC2	Zic family member 2
XLOC_466031	102191627	PCCA	propionyl CoA carboxylase%2C alpha polypeptide
XLOC_502742	102191627	PCCA	propionyl CoA carboxylase%2C alpha polypeptide
XLOC_502742	102168275	GGACT	gamma-glutamylamine cyclotransferase
XLOC_502742	102179020	TMTC4	transmembrane and tetratricopeptide repeat containing 4
XLOC_466674	102179782	FGF14	fibroblast growth factor 14%2C transcript variant X2
XLOC_468567	102170245	ARGLU1	arginine and glutamate rich 1
XLOC_505272	102170529	FAM155A	family with sequence similarity 155%2C member A
XLOC_505346	102170529	FAM155A	family with sequence similarity 155%2C member A
XLOC_505348	102170529	FAM155A	family with sequence similarity 155%2C member A
XLOC_505351	102170529	FAM155A	family with sequence similarity 155%2C member A
XLOC_505356	102170529	FAM155A	family with sequence similarity 155%2C member A
XLOC_506110	102171079	COL4A1	collagen%2C type IV%2C alpha 1
XLOC_506672	102173579	LOC102173579	gamma-tubulin complex component 3
XLOC_470743	102173579	LOC102173579	gamma-tubulin complex component 3
XLOC_506672	106502729	LOC106502729	gamma-tubulin complex component 3-like
XLOC_470743	106502729	LOC106502729	gamma-tubulin complex component 3-like
XLOC_506672	102173860	ATP11A	ATPase%2C class VI%2C type 11A
XLOC_470743	102173860	ATP11A	ATPase%2C class VI%2C type 11A
XLOC_506768	102174132	MCF2L	MCF.2 cell line derived transforming sequence-like
XLOC_506768	102174404	LOC102174404	coagulation factor VII
XLOC_506768	106502726	LOC106502726	cyclin-G-associated kinase-like
XLOC_506768	102174670	LOC102174670	coagulation factor X
XLOC_506768	102174944	LOC102174944	vitamin K-dependent protein Z
XLOC_506768	106502724	LOC106502724	vitamin K-dependent protein Z-like%2C transcript variant X1
XLOC_506768	102184071	PCID2	PCI domain containing 2
XLOC_506768	102175217	CUL4A	cullin 4A
XLOC_506768	102175491	LAMP1	lysosomal-associated membrane protein 1
XLOC_506768	102175774	GRTP1	growth hormone regulated TBC protein 1
XLOC_470905	102175217	CUL4A	cullin 4A
XLOC_470905	102175491	LAMP1	lysosomal-associated membrane protein 1
XLOC_470905	102175774	GRTP1	growth hormone regulated TBC protein 1
XLOC_470905	106502725	LOC106502725	uncharacterized LOC106502725
XLOC_470905	102184735	ADPRHL1	ADP-ribosylhydrolase like 1
XLOC_470905	102176338	TMCO3	transmembrane and coiled-coil domains 3
XLOC_470905	102176620	TFDP1	transcription factor Dp-1
XLOC_470905	102185581	ATP4B	ATPase%2C H+/K+ exchanging%2C beta polypeptide
XLOC_470905	102176894	GRK1	G protein-coupled receptor kinase 1
XLOC_470986	102177172	TMEM255B	transmembrane protein 255B
XLOC_470986	102177449	GAS6	growth arrest-specific 6
XLOC_470986	102177728	LOC102177728	uncharacterized LOC102177728
XLOC_470986	102177991	RASA3	RAS p21 protein activator 3
XLOC_471078	102177991	RASA3	RAS p21 protein activator 3
XLOC_471078	102178285	CDC16	cell division cycle 16
XLOC_471078	102186132	UPF3A	UPF3 regulator of nonsense transcripts homolog A (yeast)
XLOC_471078	102186606	CHAMP1	chromosome alignment maintaining phosphoprotein 1
XLOC_508643	102188148	PLCB1	phospholipase C%2C beta 1 (phosphoinositide-specific)
XLOC_545676	102188148	PLCB1	phospholipase C%2C beta 1 (phosphoinositide-specific)
XLOC_545676	102188417	LOC102188417	poly(A) polymerase alpha-like
XLOC_546209	102181217	PAK7	p21 protein (Cdc42/Rac)-activated kinase 7
XLOC_546527	102181694	ANKEF1	ankyrin repeat and EF-hand domain containing 1%2C transcript variant X1
XLOC_547564	102183340	BTBD3	BTB (POZ) domain containing 3
XLOC_511599	102186700	SEL1L2	sel-1 suppressor of lin-12-like 2 (C. elegans)
XLOC_511599	102190888	MACROD2	MACRO domain containing 2
XLOC_549012	102190888	MACROD2	MACRO domain containing 2
XLOC_549012	102169769	LOC102169769	O-acetyl-ADP-ribose deacetylase MACROD2-like
XLOC_550190	102170884	PRKCQ	protein kinase C%2C theta%2C transcript variant X1
XLOC_552112	102173399	USP6NL	USP6 N-terminal like
XLOC_552112	102172820	ECHDC3	enoyl CoA hydratase domain containing 3
XLOC_552112	102173099	PROSER2	proline and serine rich 2
XLOC_553077	102175037	NRP1	neuropilin 1%2C transcript variant X1
XLOC_518056	102191346	COMMD3	COMM domain containing 3
XLOC_518056	102191809	BMI1	BMI1 proto-oncogene%2C polycomb ring finger
XLOC_518056	102168644	SPAG6	sperm associated antigen 6
XLOC_518471	102176703	MSRB2	methionine sulfoxide reductase B2
XLOC_518471	102176975	PTF1A	pancreas specific transcription factor%2C 1a
XLOC_518471	102177254	C13H10orf67	chromosome 13 open reading frame%2C human C10orf67
XLOC_557924	102179681	PTER	phosphotriesterase related%2C transcript variant X1
XLOC_522470	102182145	NSUN6	NOP2/Sun domain family%2C member 6%2C transcript variant X1
XLOC_522470	102183613	EPC1	enhancer of polycomb homolog 1 (Drosophila)
XLOC_558971	102184256	KIF5B	kinesin family member 5B
XLOC_558971	102184916	ARHGAP12	Rho GTPase activating protein 12%2C transcript variant X1
XLOC_522678	102184916	ARHGAP12	Rho GTPase activating protein 12%2C transcript variant X1
XLOC_559249	102186607	ZNF438	zinc finger protein 438%2C transcript variant X3
XLOC_560309	102191347	BAMBI	BMP and activin membrane-bound inhibitor
XLOC_523875	102191629	WAC	WW domain containing adaptor with coiled-coil
XLOC_560646	102178460	LOC102178460	armadillo repeat-containing protein 4-like
XLOC_560646	102178741	MKX	mohawk homeobox
XLOC_560691	102178741	MKX	mohawk homeobox
XLOC_560691	102186880	RAB18	RAB18%2C member RAS oncogene family
XLOC_524827	102188060	BANF2	barrier to autointegration factor 2
XLOC_524827	102188606	SNX5	sorting nexin 5
XLOC_524827	102188873	MGME1	mitochondrial genome maintenance exonuclease 1%2C transcript variant X1
XLOC_524984	102180946	DTD1	D-tyrosyl-tRNA deacylase 1
XLOC_524984	102168740	SCP2D1	SCP2 sterol-binding domain containing 1
XLOC_561462	102169025	SLC24A3	solute carrier family 24 (sodium/potassium/calcium exchanger)%2C member 3
XLOC_561462	102169606	LOC102169606	spermatogenesis-associated serine-rich protein 2-like
XLOC_561462	102169309	LOC102169309	tropomyosin alpha-4 chain-like
XLOC_561462	102181219	RIN2	Ras and Rab interactor 2
XLOC_562033	102171526	XRN2	5'-3' exoribonuclease 2
XLOC_525936	102171526	XRN2	5'-3' exoribonuclease 2
XLOC_562076	102171526	XRN2	5'-3' exoribonuclease 2
XLOC_562033	102182050	LOC102182050	homeobox protein Nkx-2.2
XLOC_525936	102182050	LOC102182050	homeobox protein Nkx-2.2
XLOC_562076	102182050	LOC102182050	homeobox protein Nkx-2.2
XLOC_525979	102182050	LOC102182050	homeobox protein Nkx-2.2
XLOC_525974	102182050	LOC102182050	homeobox protein Nkx-2.2
XLOC_525986	102182050	LOC102182050	homeobox protein Nkx-2.2
XLOC_526041	102182050	LOC102182050	homeobox protein Nkx-2.2
XLOC_525986	102182322	PAX1	paired box 1
XLOC_526041	102182322	PAX1	paired box 1
XLOC_562899	102173947	SYNDIG1	synapse differentiation inducing 1%2C transcript variant X1
XLOC_562915	102173947	SYNDIG1	synapse differentiation inducing 1%2C transcript variant X1
XLOC_563337	102176340	LOC102176340	dihydrodiol dehydrogenase 3-like%2C transcript variant X1
XLOC_563337	102176622	LOC102176622	prostaglandin F synthase 1-like
XLOC_563337	102176897	LOC102176897	dihydrodiol dehydrogenase 3-like%2C transcript variant X1
XLOC_563337	102177638	LOC102177638	dihydrodiol dehydrogenase 3-like%2C transcript variant X1
XLOC_563337	102189495	LOC102189495	dihydrodiol dehydrogenase 3-like
XLOC_563337	102187782	LOC102187782	prostaglandin F synthase 1%2C transcript variant X2
XLOC_563337	102187504	LOC102187504	prostaglandin F synthase 1-like
XLOC_563337	102188418	LOC102188418	dihydrodiol dehydrogenase 3-like
XLOC_527347	102188418	LOC102188418	dihydrodiol dehydrogenase 3-like
XLOC_527347	102188684	LOC102188684	prostaglandin F synthase 1-like%2C transcript variant X1
XLOC_527347	102189770	LOC102189770	1%2C5-anhydro-D-fructose reductase%2C transcript variant X2
XLOC_527347	102188953	LOC102188953	malignant T-cell-amplified sequence 1-like
XLOC_527957	102190332	PITRM1	pitrilysin metallopeptidase 1
XLOC_527957	102190144	PFKP	phosphofructokinase%2C platelet
XLOC_564556	102169975	PRNP	prion protein
XLOC_564556	102170246	PRND	prion protein 2 (dublet)
XLOC_564556	102170530	RASSF2	Ras association (RalGDS/AF-6) domain family member 2
XLOC_529154	102172822	GPCPD1	glycerophosphocholine phosphodiesterase 1
XLOC_529154	102173580	C13H20orf196	chromosome 13 open reading frame%2C human C20orf196%2C transcript variant X3
XLOC_565156	102173580	C13H20orf196	chromosome 13 open reading frame%2C human C20orf196%2C transcript variant X3
XLOC_531069	102177729	RNF24	ring finger protein 24
XLOC_531069	102177992	PANK2	pantothenate kinase 2
XLOC_531069	102178286	MAVS	mitochondrial antiviral signaling protein
XLOC_531069	102178742	AP5S1	adaptor-related protein complex 5%2C sigma 1 subunit%2C transcript variant X2
XLOC_531069	102179213	CDC25B	cell division cycle 25B
XLOC_531069	102170061	CENPB	centromere protein B%2C 80kDa
XLOC_531069	102180056	SPEF1	sperm flagellar 1
XLOC_531069	102180506	C13H20orf27	chromosome 13 open reading frame%2C human C20orf27
XLOC_531069	102180947	HSPA12B	heat shock 70kD protein 12B
XLOC_532025	102190972	LOC102190972	tyrosine-protein phosphatase non-receptor type substrate 1-like
XLOC_567892	102190972	LOC102190972	tyrosine-protein phosphatase non-receptor type substrate 1-like
XLOC_532025	102176341	GINS1	GINS complex subunit 1 (Psf1 homolog)%2C transcript variant X2
XLOC_567892	102176341	GINS1	GINS complex subunit 1 (Psf1 homolog)%2C transcript variant X2
XLOC_532025	102176623	PCMTD2	protein-L-isoaspartate (D-aspartate) O-methyltransferase domain containing 2
XLOC_532025	102191535	MYT1	myelin transcription factor 1
XLOC_567892	102176623	PCMTD2	protein-L-isoaspartate (D-aspartate) O-methyltransferase domain containing 2
XLOC_567892	102191535	MYT1	myelin transcription factor 1
XLOC_532328	102184259	NTSR1	neurotensin receptor 1 (high affinity)
XLOC_532328	102184535	SLCO4A1	solute carrier organic anion transporter family%2C member 4A1
XLOC_532328	102171528	GATA5	GATA binding protein 5
XLOC_532328	102184822	RBBP8NL	RBBP8 N-terminal like
XLOC_533211	102187144	PHACTR3	phosphatase and actin regulator 3
XLOC_569813	102175694	NPEPL1	aminopeptidase-like 1
XLOC_569813	102189972	STX16	syntaxin 16%2C transcript variant X2
XLOC_570260	102177072	PMEPA1	prostate transmembrane protein%2C androgen induced 1
XLOC_570260	102168464	ZBP1	Z-DNA binding protein 1%2C transcript variant X4
XLOC_534027	102177351	CTCFL	CCCTC-binding factor (zinc finger protein)-like%2C transcript variant X1
XLOC_534027	102177639	RBM38	RNA binding motif protein 38
XLOC_534027	102169026	RAE1	ribonucleic acid export 1%2C transcript variant X1
XLOC_534027	102169490	SPO11	SPO11 meiotic protein covalently bound to DSB
XLOC_534060	102177639	RBM38	RNA binding motif protein 38
XLOC_534060	102169026	RAE1	ribonucleic acid export 1%2C transcript variant X1
XLOC_534060	102169490	SPO11	SPO11 meiotic protein covalently bound to DSB
XLOC_534060	102177903	BMP7	bone morphogenetic protein 7
XLOC_534510	102171259	AURKA	aurora kinase A
XLOC_534510	102178743	FAM210B	family with sequence similarity 210%2C member B
XLOC_534510	102171527	MC3R	melanocortin 3 receptor
XLOC_534510	102171800	SIRPD	signal-regulatory protein delta
XLOC_534510	102172077	SIRPB2	signal-regulatory protein beta 2
XLOC_534510	102179022	NSFL1C	NSFL1 (p97) cofactor (p47)
XLOC_534510	102172367	FKBP1A	FK506 binding protein 1A%2C 12kDa
XLOC_570994	102179022	NSFL1C	NSFL1 (p97) cofactor (p47)
XLOC_570994	102172367	FKBP1A	FK506 binding protein 1A%2C 12kDa
XLOC_570994	102179297	SDCBP2	syndecan binding protein (syntenin) 2
XLOC_570994	102179576	SNPH	syntaphilin
XLOC_570994	102172915	RAD21L1	RAD21 cohesin complex component like 1
XLOC_571208	100860773	RSPO4	R-spondin 4
XLOC_571208	102180406	ANGPT4	angiopoietin 4
XLOC_571251	102180406	ANGPT4	angiopoietin 4
XLOC_571208	102174405	FAM110A	family with sequence similarity 110%2C member A
XLOC_571208	102174672	SLC52A3	solute carrier family 52 (riboflavin transporter)%2C member 3
XLOC_571251	102174405	FAM110A	family with sequence similarity 110%2C member A
XLOC_571322	102174405	FAM110A	family with sequence similarity 110%2C member A
XLOC_571251	102174672	SLC52A3	solute carrier family 52 (riboflavin transporter)%2C member 3
XLOC_571322	102174672	SLC52A3	solute carrier family 52 (riboflavin transporter)%2C member 3
XLOC_571251	102180685	SRXN1	sulfiredoxin 1
XLOC_571322	102180685	SRXN1	sulfiredoxin 1
XLOC_571322	102174946	TCF15	transcription factor 15 (basic helix-loop-helix)
XLOC_571884	102183978	CCM2L	cerebral cavernous malformation 2-like
XLOC_571884	102183977	HCK	HCK proto-oncogene%2C Src family tyrosine kinase
XLOC_571884	102184260	TM9SF4	transmembrane 9 superfamily protein member 4%2C transcript variant X1
XLOC_571884	102184736	PLAGL2	pleiomorphic adenoma gene-like 2
XLOC_571884	102185013	POFUT1	protein O-fucosyltransferase 1
XLOC_571949	102184261	ASXL1	additional sex combs like transcriptional regulator 1
XLOC_571949	102186028	NOL4L	nucleolar protein 4-like
XLOC_572051	102186028	NOL4L	nucleolar protein 4-like
XLOC_572051	102184536	LOC102184536	uncharacterized protein C20orf203
XLOC_572051	102186495	COMMD7	COMM domain containing 7%2C transcript variant X3
XLOC_572067	102184536	LOC102184536	uncharacterized protein C20orf203
XLOC_572067	102186495	COMMD7	COMM domain containing 7%2C transcript variant X3
XLOC_572067	102186778	DNMT3B	DNA (cytosine-5-)-methyltransferase 3 beta%2C transcript variant X1
XLOC_572098	102184536	LOC102184536	uncharacterized protein C20orf203
XLOC_572098	102186495	COMMD7	COMM domain containing 7%2C transcript variant X3
XLOC_572098	102186778	DNMT3B	DNA (cytosine-5-)-methyltransferase 3 beta%2C transcript variant X1
XLOC_572098	102187961	MAPRE1	microtubule-associated protein%2C RP/EB family%2C member 1
XLOC_572098	102185101	EFCAB8	EF-hand calcium binding domain 8
XLOC_572398	102186779	BPIFA1	BPI fold containing family A%2C member 1%2C transcript variant X2
XLOC_572398	102187241	BPIFB1	BPI fold containing family B%2C member 1%2C transcript variant X1
XLOC_572398	102187691	LOC102187691	uncharacterized LOC102187691
XLOC_572398	102171351	LOC102171351	short palate%2C lung and nasal epithelium carcinoma-associated protein 2B-like
XLOC_572398	102187962	LOC102187962	short palate%2C lung and nasal epithelium carcinoma-associated protein 2A-like
XLOC_572398	102171623	LOC102171623	short palate%2C lung and nasal epithelium carcinoma-associated protein 2A-like
XLOC_536610	102175493	MYH7B	myosin%2C heavy chain 7B%2C cardiac muscle%2C beta
XLOC_536610	102175777	TRPC4AP	transient receptor potential cation channel%2C subfamily C%2C member 4 associated protein
XLOC_536610	102170888	EDEM2	ER degradation enhancer%2C mannosidase alpha-like 2
XLOC_536610	102171169	PROCR	protein C receptor%2C endothelial%2C transcript variant X1
XLOC_536827	102173314	ERGIC3	ERGIC and golgi 3
XLOC_536827	102173760	LOC102173760	fer-1-like protein 4
XLOC_536827	102176900	SPAG4	sperm associated antigen 4
XLOC_536827	102174316	CPNE1	copine I%2C transcript variant X4
XLOC_536827	102174043	RBM12	RNA binding motif protein 12
XLOC_536827	102177176	NFS1	NFS1 cysteine desulfurase
XLOC_536827	102174947	ROMO1	reactive oxygen species modulator 1
XLOC_536827	102175418	RBM39	RNA binding motif protein 39%2C transcript variant X4
XLOC_536827	102176705	PHF20	PHD finger protein 20%2C transcript variant X2
XLOC_537349	102179784	DSN1	DSN1 homolog%2C MIS12 kinetochore complex component%2C transcript variant X3
XLOC_537349	102178288	SOGA1	suppressor of glucose%2C autophagy associated 1
XLOC_537349	102180235	TLDC2	TBC/LysM-associated domain containing 2%2C transcript variant X7
XLOC_537349	102178551	SAMHD1	SAM domain and HD domain 1
XLOC_537349	102181054	LOC102181054	60S ribosomal protein L9
XLOC_573616	102181877	MANBAL	mannosidase%2C beta A%2C lysosomal-like%2C transcript variant X1
XLOC_573616	106502780	LOC106502780	cell division control protein 15-like
XLOC_573616	102182890	LOC102182890	proto-oncogene tyrosine-protein kinase Src
XLOC_573616	102183615	BLCAP	bladder cancer associated protein%2C transcript variant X1
XLOC_574079	102186320	LOC102186320	lipopolysaccharide-binding protein-like
XLOC_574079	106502793	LOC106502793	endogenous retrovirus group K member 5 Gag polyprotein-like
XLOC_574079	102187505	RALGAPB	Ral GTPase activating protein%2C beta subunit (non-catalytic)%2C transcript variant X1
XLOC_574079	102186882	ADIG	adipogenin%2C transcript variant X3
XLOC_574967	102181317	MAFB	v-maf avian musculoaponeurotic fibrosarcoma oncogene homolog B
XLOC_540061	102168467	TOX2	TOX high mobility group box family member 2
XLOC_540061	106502782	LOC106502782	junctophilin-2-like
XLOC_540061	102184074	LOC102184074	junctophilin-2
XLOC_540061	102168744	OSER1	oxidative stress responsive serine-rich 1%2C transcript variant X1
XLOC_540061	102169197	GDAP1L1	ganglioside induced differentiation associated protein 1-like 1
XLOC_540432	102172169	RIMS4	regulating synaptic membrane exocytosis 4
XLOC_540432	102172459	YWHAB	tyrosine 3-monooxygenase/tryptophan 5-monooxygenase activation protein%2C beta
XLOC_540432	102184918	PABPC1L	poly(A) binding protein%2C cytoplasmic 1-like
XLOC_540432	106502797	TOMM34	translocase of outer mitochondrial membrane 34
XLOC_540432	102185193	STK4	serine/threonine kinase 4
XLOC_540432	102185479	KCNS1	potassium voltage-gated channel%2C modifier subfamily S%2C member 1
XLOC_577434	102190147	WFDC9	WAP four-disulfide core domain 9
XLOC_577434	102177904	LOC102177904	WAP four-disulfide core domain protein 10A
XLOC_577434	102178185	WFDC11	WAP four-disulfide core domain 11
XLOC_577434	102190433	WFDC13	WAP four-disulfide core domain 13
XLOC_577434	102179110	WFDC3	WAP four-disulfide core domain 3
XLOC_577434	102179395	DNTTIP1	deoxynucleotidyltransferase%2C terminal%2C interacting protein 1%2C transcript variant X1
XLOC_577434	102180057	UBE2C	ubiquitin-conjugating enzyme E2C
XLOC_577434	102180328	TNNC2	troponin C type 2 (fast)%2C transcript variant X2
XLOC_577434	102190973	SNX21	sorting nexin family member 21
XLOC_577434	102180774	ACOT8	acyl-CoA thioesterase 8
XLOC_577434	102180508	ZSWIM3	zinc finger%2C SWIM-type containing 3
XLOC_577434	102181515	ZSWIM1	zinc finger%2C SWIM-type containing 1
XLOC_577434	102181794	SPATA25	spermatogenesis associated 25
XLOC_541303	102185478	OCSTAMP	osteoclast stimulatory transmembrane protein
XLOC_541303	102185757	SLC13A3	solute carrier family 13 (sodium-dependent dicarboxylate transporter)%2C member 3%2C transcript variant X2
XLOC_541303	102186412	TP53RK	TP53 regulating kinase
XLOC_541303	102169886	SLC2A10	solute carrier family 2 (facilitated glucose transporter)%2C member 10
XLOC_541400	102170160	EYA2	EYA transcriptional coactivator and phosphatase 2
XLOC_542037	102171529	PREX1	phosphatidylinositol-3%2C4%2C5-trisphosphate-dependent Rac exchange factor 1
XLOC_542037	102187964	ARFGEF2	ADP-ribosylation factor guanine nucleotide-exchange factor 2 (brefeldin A-inhibited)
XLOC_542756	102191814	PTPN1	protein tyrosine phosphatase%2C non-receptor type 1
XLOC_542756	102173762	FAM65C	family with sequence similarity 65%2C member C
XLOC_542900	102169113	DPM1	dolichyl-phosphate mannosyltransferase polypeptide 1%2C catalytic subunit
XLOC_542900	102174583	MOCS3	molybdenum cofactor synthesis 3
XLOC_542900	102169395	KCNG1	potassium channel%2C voltage gated modifier subfamily G%2C member 1
XLOC_579586	102174857	NFATC2	nuclear factor of activated T-cells%2C cytoplasmic%2C calcineurin-dependent 2
XLOC_579586	102175139	ATP9A	ATPase%2C class II%2C type 9A
XLOC_580053	102175695	LOC102175695	zinc finger protein 64 homolog%2C isoforms 1 and 2
XLOC_581112	102179785	CBLN4	cerebellin 4 precursor
XLOC_581218	102179785	CBLN4	cerebellin 4 precursor
XLOC_583778	102184825	OGFRL1	opioid growth factor receptor-like 1
XLOC_626343	102185102	SMAP1	small ArfGAP 1
XLOC_626343	102180949	SDHAF4	succinate dehydrogenase complex assembly factor 4
XLOC_626343	102181221	FAM135A	family with sequence similarity 135%2C member A%2C transcript variant X4
XLOC_586810	102178837	BOP1	block of proliferation 1
XLOC_586810	106502824	LOC106502824	maestro heat-like repeat-containing protein family member 1
XLOC_586810	106502812	LOC106502812	maestro heat-like repeat-containing protein family member 1
XLOC_586810	102179112	LOC102179112	maestro heat-like repeat-containing protein family member 1
XLOC_586810	102179397	LOC102179397	testis-specific serine/threonine-protein kinase 5-like
XLOC_586810	102179683	HGH1	HGH1 homolog
XLOC_586810	102169198	LOC102169198	WD repeat-containing protein KIAA1875-like
XLOC_586810	106502830	LOC106502830	WD repeat-containing protein KIAA1875-like
XLOC_586810	102179962	LOC102179962	WD repeat-containing protein KIAA1875-like
XLOC_586810	106502813	LOC106502813	WD repeat-containing protein KIAA1875-like
XLOC_586810	106502831	LOC106502831	WD repeat-containing protein KIAA1875-like
XLOC_586810	106502814	LOC106502814	WD repeat-containing protein KIAA1875-like
XLOC_586810	102169396	MAF1	MAF1 homolog%2C negative regulator of RNA polymerase III
XLOC_586810	102169684	SHARPIN	SHANK-associated RH domain interactor
XLOC_586810	102169976	LOC102169976	cytochrome c1%2C heme protein%2C mitochondrial
XLOC_586810	102170249	GPAA1	glycosylphosphatidylinositol anchor attachment 1
XLOC_586810	102171352	EXOSC4	exosome component 4%2C transcript variant X1
XLOC_586810	102180237	OPLAH	5-oxoprolinase (ATP-hydrolysing)
XLOC_586810	102180511	LOC102180511	sphingomyelin phosphodiesterase 3-like
XLOC_586810	106502815	LOC106502815	sphingomyelin phosphodiesterase 3-like
XLOC_586810	102180776	SPATC1	spermatogenesis and centriole associated 1
XLOC_586854	102169198	LOC102169198	WD repeat-containing protein KIAA1875-like
XLOC_586854	106502830	LOC106502830	WD repeat-containing protein KIAA1875-like
XLOC_586854	102179962	LOC102179962	WD repeat-containing protein KIAA1875-like
XLOC_586854	106502813	LOC106502813	WD repeat-containing protein KIAA1875-like
XLOC_586854	106502831	LOC106502831	WD repeat-containing protein KIAA1875-like
XLOC_586854	106502814	LOC106502814	WD repeat-containing protein KIAA1875-like
XLOC_586854	102169396	MAF1	MAF1 homolog%2C negative regulator of RNA polymerase III
XLOC_586854	102169684	SHARPIN	SHANK-associated RH domain interactor
XLOC_586854	102169976	LOC102169976	cytochrome c1%2C heme protein%2C mitochondrial
XLOC_586854	102170249	GPAA1	glycosylphosphatidylinositol anchor attachment 1
XLOC_586854	102171352	EXOSC4	exosome component 4%2C transcript variant X1
XLOC_586854	102180237	OPLAH	5-oxoprolinase (ATP-hydrolysing)
XLOC_586854	102180511	LOC102180511	sphingomyelin phosphodiesterase 3-like
XLOC_586854	106502815	LOC106502815	sphingomyelin phosphodiesterase 3-like
XLOC_586854	102180776	SPATC1	spermatogenesis and centriole associated 1
XLOC_586854	102181056	GRINA	glutamate receptor%2C ionotropic%2C N-methyl D-aspartate-associated protein 1 (glutamate binding)
XLOC_586854	102181318	PARP10	poly (ADP-ribose) polymerase family%2C member 10
XLOC_586854	102181879	PLEC	plectin
XLOC_629840	102182149	EPPK1	epiplakin 1
XLOC_629840	102182421	NRBP2	nuclear receptor binding protein 2
XLOC_629840	102171624	PUF60	poly-U binding splicing factor 60KDa%2C transcript variant X1
XLOC_629840	102182705	SCRIB	scribbled planar cell polarity protein
XLOC_629840	106502819	LOC106502819	putative IQ motif and ankyrin repeat domain-containing protein homolog
XLOC_629840	102182985	LOC102182985	protein FAM83H
XLOC_629840	106502820	LOC106502820	protein FAM83H-like
XLOC_629840	102183251	MAPK15	mitogen-activated protein kinase 15
XLOC_629840	102183526	CCDC166	coiled-coil domain containing 166
XLOC_629840	102172461	ZNF623	zinc finger protein 623
XLOC_629840	102183805	ZNF707	zinc finger protein 707
XLOC_629840	102172736	TSTA3	tissue specific transplantation antigen P35B
XLOC_587080	102185759	ZC3H3	zinc finger CCCH-type containing 3
XLOC_587080	102186031	RHPN1	rhophilin%2C Rho GTPase binding protein 1
XLOC_587122	102186031	RHPN1	rhophilin%2C Rho GTPase binding protein 1
XLOC_587080	102186322	TOP1MT	topoisomerase (DNA) I%2C mitochondrial
XLOC_587122	102186322	TOP1MT	topoisomerase (DNA) I%2C mitochondrial
XLOC_587080	102173671	ZNF696	zinc finger protein 696
XLOC_587080	102174225	GLI4	GLI family zinc finger 4
XLOC_587080	102173949	ZFP41	ZFP41 zinc finger protein
XLOC_587080	102186610	GPIHBP1	glycosylphosphatidylinositol anchored high density lipoprotein binding protein 1
XLOC_587080	102186884	LY6H	lymphocyte antigen 6 complex%2C locus H
XLOC_587122	102173671	ZNF696	zinc finger protein 696
XLOC_587122	102174225	GLI4	GLI family zinc finger 4
XLOC_587122	102173949	ZFP41	ZFP41 zinc finger protein
XLOC_587122	102186610	GPIHBP1	glycosylphosphatidylinositol anchored high density lipoprotein binding protein 1
XLOC_587122	102186884	LY6H	lymphocyte antigen 6 complex%2C locus H
XLOC_587122	102187146	LOC102187146	lymphocyte antigen 6H
XLOC_587122	102174491	LY6E	lymphocyte antigen 6 complex%2C locus E
XLOC_587122	102187693	LOC102187693	lymphocyte antigen 6I-like
XLOC_587344	102189603	JRK	Jrk helix-turn-helix protein
XLOC_587344	102189883	ARC	activity-regulated cytoskeleton-associated protein
XLOC_587344	102176901	LOC102176901	brain-specific angiogenesis inhibitor 1-like
XLOC_630424	102190709	MROH5	maestro heat-like repeat family member 5
XLOC_587938	102179215	AGO2	argonaute RISC catalytic component 2
XLOC_587938	102179494	CHRAC1	chromatin accessibility complex 1
XLOC_587938	106502836	TRAPPC9	trafficking protein particle complex 9
XLOC_588080	106502836	TRAPPC9	trafficking protein particle complex 9
XLOC_588926	102180058	FAM135B	family with sequence similarity 135%2C member B%2C transcript variant X1
XLOC_588943	102180058	FAM135B	family with sequence similarity 135%2C member B%2C transcript variant X1
XLOC_590227	106502816	LOC106502816	uncharacterized LOC106502816
XLOC_590227	102191817	ZFAT	zinc finger and AT hook domain containing
XLOC_590993	100750237	TG	thyroglobulin
XLOC_590993	102181517	SLA	Src-like-adaptor%2C transcript variant X4
XLOC_633548	102184919	ADCY8	adenylate cyclase 8 (brain)
XLOC_633846	102170442	ASAP1	ArfGAP with SH3 domain%2C ankyrin repeat and PH domain 1
XLOC_633846	102185194	FAM49B	family with sequence similarity 49%2C member B%2C transcript variant X1
XLOC_593167	102171262	MYC	v-myc avian myelocytomatosis viral oncogene homolog
XLOC_594588	102173483	TMEM65	transmembrane protein 65
XLOC_594588	102190333	FER1L6	fer-1-like family member 6
XLOC_596414	102174584	LOC102174584	cryptic protein-like
XLOC_638520	102174584	LOC102174584	cryptic protein-like
XLOC_596414	102174858	SPIDR	scaffolding protein involved in DNA repair
XLOC_638520	102174858	SPIDR	scaffolding protein involved in DNA repair
XLOC_596573	102175696	UBE2V2	ubiquitin-conjugating enzyme E2 variant 2
XLOC_596856	102177541	EFCAB1	EF-hand calcium binding domain 1%2C transcript variant X3
XLOC_596856	102178744	SNAI2	snail family zinc finger 2
XLOC_640097	102181222	OPRK1	opioid receptor%2C kappa 1
XLOC_640097	102181518	ATP6V1H	ATPase%2C H+ transporting%2C lysosomal 50/57kDa%2C V1 subunit H
XLOC_598569	102186781	XKR4	XK%2C Kell blood group complex subunit-related family%2C member 4
XLOC_598569	102182986	TMEM68	transmembrane protein 68%2C transcript variant X3
XLOC_598569	102183981	TGS1	trimethylguanosine synthase 1%2C transcript variant X1
XLOC_598749	102187061	MOS	v-mos Moloney murine sarcoma viral oncogene homolog
XLOC_598749	102185379	PLAG1	pleiomorphic adenoma gene 1%2C transcript variant X4
XLOC_598749	102185849	CHCHD7	coiled-coil-helix-coiled-coil-helix domain containing 7
XLOC_598749	102186703	LOC102186703	epidermal retinol dehydrogenase 2
XLOC_598749	102186976	LOC102186976	short-chain dehydrogenase/reductase family 16C member 6
XLOC_599370	102187507	FAM110B	family with sequence similarity 110%2C member B
XLOC_599765	102188688	TOX	thymocyte selection-associated high mobility group box%2C transcript variant X2
XLOC_642315	102188956	CHD7	chromodomain helicase DNA binding protein 7
XLOC_600850	102190049	NKAIN3	Na+/K+ transporting ATPase interacting 3%2C transcript variant X1
XLOC_600850	102190334	GGH	gamma-glutamyl hydrolase (conjugase%2C folylpolygammaglutamyl hydrolase)
XLOC_600850	102190618	TTPA	tocopherol (alpha) transfer protein
XLOC_644257	102168749	ARMC1	armadillo repeat containing 1%2C transcript variant X2
XLOC_644257	102169031	MTFR1	mitochondrial fission regulator 1
XLOC_644257	102169610	PDE7A	phosphodiesterase 7A
XLOC_644681	102172279	LOC102172279	serine/threonine-protein kinase Sgk3%2C transcript variant X1
XLOC_644681	102172737	MCMDC2	minichromosome maintenance domain containing 2
XLOC_644681	102168923	TCF24	transcription factor 24
XLOC_644681	102173209	PPP1R42	protein phosphatase 1%2C regulatory subunit 42
XLOC_644681	102173484	COPS5	COP9 signalosome subunit 5%2C transcript variant X1
XLOC_602718	102174320	CPA6	carboxypeptidase A6
XLOC_645140	102175042	PREX2	phosphatidylinositol-3%2C4%2C5-trisphosphate-dependent Rac exchange factor 2
XLOC_603877	102169199	PRDM14	PR domain containing 14
XLOC_603877	102176142	NCOA2	nuclear receptor coactivator 2%2C transcript variant X1
XLOC_645815	102176142	NCOA2	nuclear receptor coactivator 2%2C transcript variant X1
XLOC_645815	106502844	LOC106502844	uncharacterized LOC106502844
XLOC_648720	106502863	LOC106502863	zinc finger protein 36%2C C3H1 type-like 1
XLOC_648720	102180407	ZFHX4	zinc finger homeobox 4
XLOC_649760	102176903	PKIA	protein kinase (cAMP-dependent%2C catalytic) inhibitor alpha%2C transcript variant X1
XLOC_649760	102177542	ZC2HC1A	zinc finger%2C C2HC-type containing 1A
XLOC_649760	102182054	IL7	interleukin 7
XLOC_650436	102178088	HEY1	hes-related family bHLH transcription factor with YRPW motif 1
XLOC_650436	102178554	MRPS28	mitochondrial ribosomal protein S28
XLOC_651627	102181613	COLEC10	collectin sub-family member 10 (C-type lectin)
XLOC_651627	100860896	TNFRSF11B	tumor necrosis factor receptor superfamily%2C member 11b
XLOC_612754	102185673	KCNV1	potassium channel%2C voltage gated modifier subfamily V%2C member 1
XLOC_613233	102187966	TMEM74	transmembrane protein 74
XLOC_656132	102187966	TMEM74	transmembrane protein 74
XLOC_656350	102188239	EMC2	ER membrane protein complex subunit 2
XLOC_615731	102171441	AZIN1	antizyme inhibitor 1%2C transcript variant 1
XLOC_615818	102171441	AZIN1	antizyme inhibitor 1%2C transcript variant 1
XLOC_615818	102172371	KLF10	Kruppel-like factor 10
XLOC_616045	102189223	UBR5	ubiquitin protein ligase E3 component n-recognin 5%2C transcript variant X1
XLOC_616045	102173102	RRM2B	ribonucleotide reductase M2 B (TP53 inducible)
XLOC_616045	106502849	LOC106502849	nuclear ubiquitous casein and cyclin-dependent kinase substrate 1-like
XLOC_616558	102174951	ZNF706	zinc finger protein 706
XLOC_659805	102176541	ANKRD46	ankyrin repeat domain 46
XLOC_617168	102190892	RGS22	regulator of G-protein signaling 22%2C transcript variant X1
XLOC_617168	102177543	VPS13B	vacuolar protein sorting 13 homolog B (yeast)%2C transcript variant X1
XLOC_617769	102180951	LAPTM4B	lysosomal protein transmembrane 4 beta
XLOC_617769	102168366	MTDH	metadherin
XLOC_660950	102169200	TSPYL5	TSPY-like 5
XLOC_618113	102182423	CPQ	carboxypeptidase Q
XLOC_618113	102183082	SDC2	syndecan 2
XLOC_618233	102169493	PTDSS1	phosphatidylserine synthase 1
XLOC_662050	102170338	C14H8orf37	chromosome 14 open reading frame%2C human C8orf37
XLOC_662050	102183888	PLEKHF2	pleckstrin homology domain containing%2C family F (with FYVE domain) member 2%2C transcript variant X1
XLOC_619071	102185196	LOC102185196	uncharacterized LOC102185196
XLOC_619071	102184356	TP53INP1	tumor protein p53 inducible nuclear protein 1%2C transcript variant X1
XLOC_619071	102185672	CCNE2	cyclin E2
XLOC_619071	102185381	INTS8	integrator complex subunit 8
XLOC_619071	102170892	DPY19L4	dpy-19-like 4 (C. elegans)
XLOC_662471	102185935	ESRP1	epithelial splicing regulatory protein 1%2C transcript variant X5
XLOC_662471	102186498	KIAA1429	KIAA1429 ortholog%2C transcript variant X1
XLOC_662471	102186978	RAD54B	RAD54 homolog B (S. cerevisiae)%2C transcript variant X1
XLOC_619497	102188063	PDP1	pyruvate dehyrogenase phosphatase catalytic subunit 1
XLOC_619497	102188875	TMEM67	transmembrane protein 67%2C transcript variant X2
XLOC_621336	102168649	NBN	nibrin%2C transcript variant X1
XLOC_621336	102169114	OSGIN2	oxidative stress induced growth inhibitor family member 2
XLOC_621336	102169397	RIPK2	receptor-interacting serine-threonine kinase 2
XLOC_622564	102172556	ATP6V0D2	ATPase%2C H+ transporting%2C lysosomal 38kDa%2C V0 subunit d2
XLOC_622564	102174226	PSKH2	protein serine kinase H2
XLOC_622610	102174226	PSKH2	protein serine kinase H2
XLOC_666172	102174135	RALYL	RALY RNA binding protein-like%2C transcript variant X2
XLOC_666179	102174135	RALYL	RALY RNA binding protein-like%2C transcript variant X2
XLOC_666181	102174135	RALYL	RALY RNA binding protein-like%2C transcript variant X2
XLOC_623086	102174135	RALYL	RALY RNA binding protein-like%2C transcript variant X2
XLOC_624068	102174761	SNX16	sorting nexin 16%2C transcript variant X1
XLOC_624068	102176978	CHMP4C	charged multivesicular body protein 4C
XLOC_624068	102177256	ZFAND1	zinc finger%2C AN1-type domain 1
XLOC_624068	102175597	SLC10A5	solute carrier family 10%2C member 5
XLOC_624068	102175872	IMPA1	inositol(myo)-1(or 4)-monophosphatase 1%2C transcript variant X1
XLOC_624447	102178375	SNTB1	syntrophin%2C beta 1 (dystrophin-associated protein A1%2C 59kDa%2C basic component 1)
XLOC_667642	102178375	SNTB1	syntrophin%2C beta 1 (dystrophin-associated protein A1%2C 59kDa%2C basic component 1)
XLOC_667818	102178375	SNTB1	syntrophin%2C beta 1 (dystrophin-associated protein A1%2C 59kDa%2C basic component 1)
XLOC_670999	102169778	DCUN1D5	DCN1%2C defective in cullin neddylation 1%2C domain containing 5
XLOC_670999	102170069	MMP13	matrix metallopeptidase 13
XLOC_670999	102170339	MMP12	matrix metallopeptidase 12
XLOC_706320	102175044	C15H11orf70	chromosome 15 open reading frame%2C human C11orf70
XLOC_706320	102177257	CEP126	centrosomal protein 126kDa%2C transcript variant X2
XLOC_706968	102175599	PGR	progesterone receptor
XLOC_707958	102176145	CNTN5	contactin 5
XLOC_707986	102176145	CNTN5	contactin 5
XLOC_674601	102182055	SESN3	sestrin 3
XLOC_709768	102182707	ENDOD1	endonuclease domain containing 1
XLOC_709770	102182707	ENDOD1	endonuclease domain containing 1
XLOC_709768	102185583	LOC102185583	lysine-specific demethylase 4D
XLOC_709770	102185583	LOC102185583	lysine-specific demethylase 4D
XLOC_709810	102185583	LOC102185583	lysine-specific demethylase 4D
XLOC_709768	102185851	LOC102185851	lysine-specific demethylase 4D-like
XLOC_709768	102183161	CWC15	CWC15 spliceosome-associated protein
XLOC_709770	102185851	LOC102185851	lysine-specific demethylase 4D-like
XLOC_709810	102185851	LOC102185851	lysine-specific demethylase 4D-like
XLOC_709770	102183161	CWC15	CWC15 spliceosome-associated protein
XLOC_709770	102186136	AMOTL1	angiomotin like 1%2C transcript variant X1
XLOC_709810	102183161	CWC15	CWC15 spliceosome-associated protein
XLOC_709810	102186136	AMOTL1	angiomotin like 1%2C transcript variant X1
XLOC_678131	102176146	BCO2	beta-carotene oxygenase 2%2C transcript variant X1
XLOC_678131	102176806	PTS	6-pyruvoyltetrahydropterin synthase
XLOC_678131	102177258	LOC102177258	placenta-expressed transcript 1 protein
XLOC_679394	102181320	REXO2	RNA exonuclease 2
XLOC_679394	102181614	NXPE4	neurexophilin and PC-esterase domain family%2C member 4%2C transcript variant X1
XLOC_680404	102182810	BUD13	BUD13 homolog
XLOC_715624	102185383	PAFAH1B2	platelet-activating factor acetylhydrolase 1b%2C catalytic subunit 2 (30kDa)
XLOC_715624	102185674	SIDT2	SID1 transmembrane family%2C member 2%2C transcript variant X2
XLOC_715624	102185937	TAGLN	transgelin
XLOC_715624	102180688	PCSK7	proprotein convertase subtilisin/kexin type 7
XLOC_715624	102186415	RNF214	ring finger protein 214%2C transcript variant X1
XLOC_681613	102186231	PVRL1	poliovirus receptor-related 1 (herpesvirus entry mediator C)
XLOC_716922	102178747	OAF	out at first homolog
XLOC_716922	102186785	POU2F3	POU class 2 homeobox 3
XLOC_716922	102179026	TMEM136	transmembrane protein 136%2C transcript variant X1
XLOC_716922	102179302	ARHGEF12	Rho guanine nucleotide exchange factor (GEF) 12
XLOC_716943	102179302	ARHGEF12	Rho guanine nucleotide exchange factor (GEF) 12
XLOC_681990	102179302	ARHGEF12	Rho guanine nucleotide exchange factor (GEF) 12
XLOC_681993	102179302	ARHGEF12	Rho guanine nucleotide exchange factor (GEF) 12
XLOC_681993	102187065	GRIK4	glutamate receptor%2C ionotropic%2C kainate 4
XLOC_683221	102181698	C15H11orf63	chromosome 15 open reading frame%2C human C11orf63
XLOC_683221	102187878	BSX	brain-specific homeobox
XLOC_683221	102182240	HSPA8	heat shock 70kDa protein 8
XLOC_683221	102182518	CLMP	CXADR-like membrane protein
XLOC_684310	102189776	PLEKHA7	pleckstrin homology domain containing%2C family A member 7
XLOC_719220	102187696	C15H11orf58	chromosome 15 open reading frame%2C human C11orf58
XLOC_719233	102187696	C15H11orf58	chromosome 15 open reading frame%2C human C11orf58
XLOC_685499	100861290	CRSP-1	calcitonin receptor-stimulating peptide-1
XLOC_685499	102189885	LOC102189885	calcitonin receptor-stimulating peptide 2-like
XLOC_685499	102190621	LOC102190621	vitamin D 25-hydroxylase
XLOC_719989	100861290	CRSP-1	calcitonin receptor-stimulating peptide-1
XLOC_720006	100861290	CRSP-1	calcitonin receptor-stimulating peptide-1
XLOC_719989	102189885	LOC102189885	calcitonin receptor-stimulating peptide 2-like
XLOC_719989	102190621	LOC102190621	vitamin D 25-hydroxylase
XLOC_720006	102189885	LOC102189885	calcitonin receptor-stimulating peptide 2-like
XLOC_720006	102190621	LOC102190621	vitamin D 25-hydroxylase
XLOC_720006	102190893	PDE3B	phosphodiesterase 3B%2C cGMP-inhibited
XLOC_721695	102173585	ZBED5	zinc finger%2C BED-type containing 5%2C transcript variant X1
XLOC_722308	102169685	SCUBE2	signal peptide%2C CUB domain%2C EGF-like 2
XLOC_722308	102181881	NRIP3	nuclear receptor interacting protein 3
XLOC_722308	102169977	TMEM9B	TMEM9 domain family%2C member B
XLOC_722308	102182152	ASCL3	achaete-scute family bHLH transcription factor 3
XLOC_722308	102182424	C15H11orf16	chromosome 15 open reading frame%2C human C11orf16%2C transcript variant X2
XLOC_722308	102182708	AKIP1	A kinase (PRKA) interacting protein 1
XLOC_722308	102170536	ST5	suppression of tumorigenicity 5
XLOC_688222	102183618	STK33	serine/threonine kinase 33
XLOC_688222	102183890	LMO1	LIM domain only 1 (rhombotin 1)
XLOC_723190	102188155	NLRP14	NLR family%2C pyrin domain containing 14
XLOC_723190	102188695	ZNF214	zinc finger protein 214%2C transcript variant X3
XLOC_723190	102188878	ZNF215	zinc finger protein 215%2C transcript variant X2
XLOC_723190	102189694	LOC102189694	olfactory receptor 2D3
XLOC_723190	102171896	LOC102171896	olfactory receptor 2D2
XLOC_723190	102189976	LOC102189976	olfactory receptor 10A4
XLOC_723190	102190246	LOC102190246	olfactory receptor 10A5
XLOC_688924	102191065	LOC102191065	39S ribosomal protein L17%2C mitochondrial-like
XLOC_688924	102184922	LOC102184922	interferon-induced very large GTPase 1-like
XLOC_688924	102185482	LOC102185482	interferon-induced very large GTPase 1-like
XLOC_688924	102176709	MRPL17	mitochondrial ribosomal protein L17
XLOC_689234	102186612	PRKCDBP	protein kinase C%2C delta binding protein
XLOC_689233	102186612	PRKCDBP	protein kinase C%2C delta binding protein
XLOC_689234	102186886	CCKBR	cholecystokinin B receptor%2C transcript variant X1
XLOC_689233	102186886	CCKBR	cholecystokinin B receptor%2C transcript variant X1
XLOC_689234	102180240	CNGA4	cyclic nucleotide gated channel alpha 4
XLOC_689234	102187147	FAM160A2	family with sequence similarity 160%2C member A2
XLOC_689234	102180516	C15H11orf42	chromosome 15 open reading frame%2C human C11orf42
XLOC_689234	102180781	LOC102180781	olfactory receptor 52W1
XLOC_689234	102187417	LOC102187417	olfactory receptor 52B2
XLOC_689234	102181059	LOC102181059	olfactory receptor 688
XLOC_689233	102180240	CNGA4	cyclic nucleotide gated channel alpha 4
XLOC_689233	102187147	FAM160A2	family with sequence similarity 160%2C member A2
XLOC_689233	102180516	C15H11orf42	chromosome 15 open reading frame%2C human C11orf42
XLOC_689233	102180781	LOC102180781	olfactory receptor 52W1
XLOC_689233	102187417	LOC102187417	olfactory receptor 52B2
XLOC_689233	102181059	LOC102181059	olfactory receptor 688
XLOC_689986	102177260	LOC102177260	olfactory receptor 52B2-like
XLOC_689986	102177546	LOC102177546	olfactory receptor 51G2-like
XLOC_689986	102187337	LOC102187337	olfactory receptor 51G1-like
XLOC_689986	102187612	LOC102187612	putative olfactory receptor 52P1
XLOC_689986	102177820	LOC102177820	olfactory receptor 51G2-like
XLOC_689986	102187880	LOC102187880	olfactory receptor 51G2-like
XLOC_689986	102188156	LOC102188156	olfactory receptor 51G1-like
XLOC_689986	102188427	LOC102188427	olfactory receptor 52D1-like
XLOC_689986	102188696	LOC102188696	olfactory receptor 52M1-like
XLOC_689986	102188961	LOC102188961	putative olfactory receptor 52P1
XLOC_689986	102189227	LOC102189227	olfactory receptor 52K1-like
XLOC_689986	102189501	LOC102189501	olfactory receptor 52A1-like
XLOC_689986	102189777	LOC102189777	olfactory receptor 52A5-like
XLOC_689986	102190339	LOC102190339	olfactory receptor 52K2-like
XLOC_725402	102179217	PDE2A	phosphodiesterase 2A%2C cGMP-stimulated
XLOC_725402	102179498	ARAP1	ArfGAP with RhoGAP domain%2C ankyrin repeat and PH domain 1
XLOC_725402	102179793	STARD10	StAR-related lipid transfer (START) domain containing 10
XLOC_690833	102179498	ARAP1	ArfGAP with RhoGAP domain%2C ankyrin repeat and PH domain 1
XLOC_690833	102179793	STARD10	StAR-related lipid transfer (START) domain containing 10
XLOC_690833	102180062	ATG16L2	autophagy related 16-like 2
XLOC_690833	102180332	FCHSD2	FCH and double SH3 domains 2
XLOC_691593	102189417	ARRB1	arrestin%2C beta 1%2C transcript variant X3
XLOC_726478	102189417	ARRB1	arrestin%2C beta 1%2C transcript variant X3
XLOC_691593	102189887	RPS3	ribosomal protein S3
XLOC_691593	102190152	KLHL35	kelch-like family member 35
XLOC_691593	102190714	GDPD5	glycerophosphodiester phosphodiesterase domain containing 5%2C transcript variant X2
XLOC_726478	102189887	RPS3	ribosomal protein S3
XLOC_726478	102190152	KLHL35	kelch-like family member 35
XLOC_726478	102190714	GDPD5	glycerophosphodiester phosphodiesterase domain containing 5%2C transcript variant X2
XLOC_726614	102190714	GDPD5	glycerophosphodiester phosphodiesterase domain containing 5%2C transcript variant X2
XLOC_726614	102171265	SERPINH1	serpin peptidase inhibitor%2C clade H (heat shock protein 47)%2C member 1%2C (collagen binding protein 1)
XLOC_691657	102171265	SERPINH1	serpin peptidase inhibitor%2C clade H (heat shock protein 47)%2C member 1%2C (collagen binding protein 1)
XLOC_726614	102171533	LOC102171533	microtubule-associated protein 6
XLOC_726614	106502904	LOC106502904	microtubule-associated protein 6-like
XLOC_691657	102171533	LOC102171533	microtubule-associated protein 6
XLOC_691657	106502904	LOC106502904	microtubule-associated protein 6-like
XLOC_691657	102172465	LOC102172465	2-acylglycerol O-acyltransferase 2-like
XLOC_726916	102175498	WNT11	wingless-type MMTV integration site family%2C member 11
XLOC_726916	102175143	PRKRIR	protein-kinase%2C interferon-inducible double stranded RNA dependent inhibitor%2C repressor of (P58 repressor)
XLOC_692190	102175878	C15H11orf30	chromosome 15 open reading frame%2C human C11orf30%2C transcript variant X1
XLOC_727061	102175878	C15H11orf30	chromosome 15 open reading frame%2C human C11orf30%2C transcript variant X1
XLOC_692190	102176712	LRRC32	leucine rich repeat containing 32
XLOC_727061	102176712	LRRC32	leucine rich repeat containing 32
XLOC_729260	102178555	KCNA4	potassium channel%2C voltage gated shaker related subfamily A%2C member 4
XLOC_695255	102179686	ELP4	elongator acetyltransferase complex subunit 4
XLOC_695291	102179686	ELP4	elongator acetyltransferase complex subunit 4
XLOC_695291	102185584	PAX6	paired box 6%2C transcript variant X2
XLOC_730617	102179965	RCN1	reticulocalbin 1%2C EF-hand calcium binding domain
XLOC_730617	102187148	LOC102187148	uncharacterized LOC102187148
XLOC_731526	102191444	KIAA1549L	KIAA1549-like ortholog
XLOC_731526	102181322	C15H11orf91	chromosome 15 open reading frame%2C human C11orf91
XLOC_731526	102191722	CD59	CD59 molecule%2C complement regulatory protein
XLOC_731526	102181616	FBXO3	F-box protein 3
XLOC_731586	102181616	FBXO3	F-box protein 3
XLOC_731586	102168371	LMO2	LIM domain only 2 (rhombotin-like 1)
XLOC_731708	102168654	CAPRIN1	cell cycle associated protein 1
XLOC_731708	102168926	NAT10	N-acetyltransferase 10 (GCN5-related)
XLOC_731708	102181883	ABTB2	ankyrin repeat and BTB (POZ) domain containing 2
XLOC_696279	102168654	CAPRIN1	cell cycle associated protein 1
XLOC_696279	102168926	NAT10	N-acetyltransferase 10 (GCN5-related)
XLOC_696279	102181883	ABTB2	ankyrin repeat and BTB (POZ) domain containing 2
XLOC_696289	102181883	ABTB2	ankyrin repeat and BTB (POZ) domain containing 2
XLOC_696289	100860855	CAT	catalase
XLOC_696289	102169781	ELF5	E74-like factor 5 (ets domain transcription factor)%2C transcript variant X1
XLOC_736101	102185762	API5	apoptosis inhibitor 5%2C transcript variant X1
XLOC_736101	102185485	TTC17	tetratricopeptide repeat domain 17
XLOC_736151	102185485	TTC17	tetratricopeptide repeat domain 17
XLOC_699956	102185485	TTC17	tetratricopeptide repeat domain 17
XLOC_736518	102189418	TSPAN18	tetraspanin 18
XLOC_701485	102170896	C15H11orf49	chromosome 15 open reading frame%2C human C11orf49%2C transcript variant X2
XLOC_701485	102170622	ARFGAP2	ADP-ribosylation factor GTPase activating protein 2%2C transcript variant X2
XLOC_701485	102185585	PACSIN3	protein kinase C and casein kinase substrate in neurons 3
XLOC_701485	102171356	DDB2	damage-specific DNA binding protein 2%2C 48kDa%2C transcript variant X3
XLOC_701485	102171997	ACP2	acid phosphatase 2%2C lysosomal
XLOC_701485	100860906	NR1H3	nuclear receptor subfamily 1%2C group H%2C member 3%2C transcript variant X1
XLOC_701485	102185852	MADD	MAP-kinase activating death domain
XLOC_701485	102186137	MYBPC3	myosin binding protein C%2C cardiac
XLOC_737736	102188880	NUP160	nucleoporin 160kDa
XLOC_701723	102174768	PTPRJ	protein tyrosine phosphatase%2C receptor type%2C J
XLOC_702065	102169979	LOC102169979	olfactory receptor 4C6-like
XLOC_702065	102179500	LOC102179500	olfactory receptor 4C11-like
XLOC_702065	102170252	LOC102170252	olfactory receptor 4P4-like
XLOC_702065	102170537	LOC102170537	olfactory receptor 4P4-like
XLOC_702065	102170804	LOC102170804	olfactory receptor 4P4-like
XLOC_702065	102179794	LOC102179794	sodium/potassium-transporting ATPase subunit beta-3-like
XLOC_702065	102180063	LOC102180063	olfactory receptor 5D18-like
XLOC_702065	102171084	LOC102171084	olfactory receptor 5D18-like
XLOC_702065	102171357	LOC102171357	olfactory receptor 5D13-like
XLOC_702065	102174139	LOC102174139	olfactory receptor 5W2-like
XLOC_702065	102173320	LOC102173320	olfactory receptor 5W2-like
XLOC_702065	102174954	LOC102174954	olfactory receptor 10AG1-like
XLOC_702802	102181062	SLC43A1	solute carrier family 43 (amino acid system L transporter)%2C member 1
XLOC_702802	102171447	TIMM10	translocase of inner mitochondrial membrane 10 homolog (yeast)
XLOC_702802	102181617	UBE2L6	ubiquitin-conjugating enzyme E2L 6
XLOC_702802	102181884	SERPING1	serpin peptidase inhibitor%2C clade G (C1 inhibitor)%2C member 1
XLOC_702802	102182155	YPEL4	yippee-like 4
XLOC_702802	102171898	CLP1	cleavage and polyadenylation factor I subunit 1
XLOC_702802	102182427	ZDHHC5	zinc finger%2C DHHC-type containing 5
XLOC_702802	102182712	MED19	mediator complex subunit 19
XLOC_739161	102185763	LOC102185763	olfactory receptor 10W1-like
XLOC_739161	106501739	LOC106501739	olfactory receptor 5B3-like
XLOC_739161	102187419	LOC102187419	olfactory receptor 5B3-like
XLOC_739161	106502924	LOC106502924	olfactory receptor 5B3-like
XLOC_739161	106501738	LOC106501738	olfactory receptor 5B2-like
XLOC_739161	102188241	LOC102188241	olfactory receptor 5B2-like
XLOC_739968	102178292	MS4A5	membrane-spanning 4-domains%2C subfamily A%2C member 5
XLOC_739968	102172175	MS4A1	membrane-spanning 4-domains%2C subfamily A%2C member 1
XLOC_739968	102172466	MS4A13	membrane-spanning 4-domains%2C subfamily A%2C member 13
XLOC_739968	102178558	NCAPD3	non-SMC condensin II complex%2C subunit D3
XLOC_776571	102186138	LOC102186138	olfactory receptor 10AG1-like
XLOC_776571	102186707	LOC102186707	olfactory receptor 10AG1-like
XLOC_776571	102180786	TMEM183A	transmembrane protein 183A%2C transcript variant X2
XLOC_776571	102186981	PPFIA4	protein tyrosine phosphatase%2C receptor type%2C f polypeptide (PTPRF)%2C interacting protein (liprin)%2C alpha 4%2C transcript variant X2
XLOC_776571	100861395	MYOG	myogenin (myogenic factor 4)
XLOC_742050	102181801	ADORA1	adenosine A1 receptor%2C transcript variant X1
XLOC_742050	102182713	MYBPH	myosin binding protein H
XLOC_742050	100860825	CHI3L1	chitinase 3-like 1 (cartilage glycoprotein-39)%2C transcript variant X2
XLOC_742050	102187789	BTG2	BTG family%2C member 2
XLOC_776787	102187789	BTG2	BTG family%2C member 2
XLOC_776787	102183621	FMOD	fibromodulin
XLOC_742222	102187789	BTG2	BTG family%2C member 2
XLOC_776847	102187789	BTG2	BTG family%2C member 2
XLOC_742222	102183621	FMOD	fibromodulin
XLOC_776847	102183621	FMOD	fibromodulin
XLOC_742222	102183894	PRELP	proline/arginine-rich end leucine-rich repeat protein
XLOC_742222	102184174	OPTC	opticin
XLOC_776847	102183894	PRELP	proline/arginine-rich end leucine-rich repeat protein
XLOC_776847	102184174	OPTC	opticin
XLOC_777127	102179689	LOC102179689	transcription factor SOX-13%2C transcript variant X1
XLOC_777127	106502941	LOC106502941	transcription factor SOX-13-like
XLOC_777127	102189889	ETNK2	ethanolamine kinase 2
XLOC_777127	102190154	REN	renin
XLOC_777127	100860861	KISS1	KiSS-1 metastasis-suppressor
XLOC_743245	102182428	LEMD1	LEM domain containing 1
XLOC_743246	102182428	LEMD1	LEM domain containing 1
XLOC_743245	102170623	CDK18	cyclin-dependent kinase 18
XLOC_743245	102182714	MFSD4	major facilitator superfamily domain containing 4
XLOC_743246	102170623	CDK18	cyclin-dependent kinase 18
XLOC_743246	102182714	MFSD4	major facilitator superfamily domain containing 4
XLOC_777902	102170623	CDK18	cyclin-dependent kinase 18
XLOC_777902	102182714	MFSD4	major facilitator superfamily domain containing 4
XLOC_777902	102171085	ELK4	ELK4%2C ETS-domain protein (SRF accessory protein 1)%2C transcript variant X3
XLOC_777902	102182991	SLC45A3	solute carrier family 45%2C member 3
XLOC_777902	102183256	NUCKS1	nuclear casein kinase and cyclin-dependent kinase substrate 1
XLOC_747205	102169499	RGS21	regulator of G-protein signaling 21
XLOC_750267	102177357	SPATA17	spermatogenesis associated 17
XLOC_785699	102177909	LYPLAL1	lysophospholipase-like 1
XLOC_751698	106502948	LOC106502948	39S ribosomal protein L18%2C mitochondrial-like
XLOC_751698	102178752	MARK1	MAP/microtubule affinity-regulating kinase 1
XLOC_787979	102184270	NVL	nuclear VCP-like%2C transcript variant X1
XLOC_787979	102185109	CNIH4	cornichon family AMPA receptor auxiliary protein 4
XLOC_787979	102185587	WDR26	WD repeat domain 26%2C transcript variant X4
XLOC_753291	102185587	WDR26	WD repeat domain 26%2C transcript variant X4
XLOC_753291	102187151	CNIH3	cornichon family AMPA receptor auxiliary protein 3
XLOC_789037	102190716	ITPKB	inositol-trisphosphate 3-kinase B
XLOC_789037	102190980	PSEN2	presenilin 2%2C transcript variant X1
XLOC_789037	102185679	ADCK3	aarF domain containing kinase 3
XLOC_789658	102171177	SMYD3	SET and MYND domain containing 3%2C transcript variant X1
XLOC_789658	102186789	KIF26B	kinesin family member 26B
XLOC_756504	102187882	BECN2	beclin 2
XLOC_756504	102175424	MAP1LC3C	microtubule-associated protein 1 light chain 3 gamma
XLOC_756504	102175698	EXO1	exonuclease 1
XLOC_756504	102175972	WDR64	WD repeat domain 64
XLOC_793165	102173956	FMO1	flavin containing monooxygenase 1%2C transcript variant X1
XLOC_793165	102174233	FMO4	flavin containing monooxygenase 4%2C transcript variant X2
XLOC_793181	102174233	FMO4	flavin containing monooxygenase 4%2C transcript variant X2
XLOC_793165	102174499	PRRC2C	proline-rich coiled-coil 2C%2C transcript variant X1
XLOC_793181	102174499	PRRC2C	proline-rich coiled-coil 2C%2C transcript variant X1
XLOC_794141	102181325	MFN2	mitofusin 2
XLOC_794141	102168374	PLOD1	procollagen-lysine%2C 2-oxoglutarate 5-dioxygenase 1
XLOC_794141	102168658	KIAA2013	KIAA2013 ortholog
XLOC_794141	102181974	NPPA	natriuretic peptide A
XLOC_794141	102182244	CLCN6	chloride channel%2C voltage-sensitive 6
XLOC_794141	102182523	MTHFR	methylenetetrahydrofolate reductase (NAD(P)H)%2C transcript variant X4
XLOC_759399	102182244	CLCN6	chloride channel%2C voltage-sensitive 6
XLOC_759399	102182523	MTHFR	methylenetetrahydrofolate reductase (NAD(P)H)%2C transcript variant X4
XLOC_759399	106502951	C16H1orf167	chromosome 16 open reading frame%2C human C1orf167
XLOC_759399	102168930	AGTRAP	angiotensin II receptor-associated protein
XLOC_759399	102183168	DRAXIN	dorsal inhibitory axon guidance protein
XLOC_759399	102183442	MAD2L2	MAD2 mitotic arrest deficient-like 2 (yeast)
XLOC_759399	102183714	FBXO6	F-box protein 6
XLOC_759399	102184360	LOC102184360	F-box only protein 44%2C transcript variant X2
XLOC_759399	102169206	FBXO2	F-box protein 2
XLOC_760157	102174052	CLSTN1	calsyntenin 1
XLOC_760157	102177551	PIK3CD	phosphatidylinositol-4%2C5-bisphosphate 3-kinase%2C catalytic subunit delta
XLOC_760157	102177823	TMEM201	transmembrane protein 201
XLOC_760157	102178095	SLC25A33	solute carrier family 25 (pyrimidine nucleotide carrier)%2C member 33%2C transcript variant X2
XLOC_760320	102175146	SPSB1	splA/ryanodine receptor domain and SOCS box containing 1
XLOC_760320	102174863	H6PD	hexose-6-phosphate dehydrogenase (glucose 1-dehydrogenase)
XLOC_760353	102174863	H6PD	hexose-6-phosphate dehydrogenase (glucose 1-dehydrogenase)
XLOC_760356	102174863	H6PD	hexose-6-phosphate dehydrogenase (glucose 1-dehydrogenase)
XLOC_760353	106502977	GPR157	G protein-coupled receptor 157
XLOC_760353	102178379	LOC102178379	solute carrier family 2%2C facilitated glucose transporter member 5
XLOC_760356	106502977	GPR157	G protein-coupled receptor 157
XLOC_760356	102178379	LOC102178379	solute carrier family 2%2C facilitated glucose transporter member 5
XLOC_760356	102175605	CA6	carbonic anhydrase VI
XLOC_795187	102175881	ENO1	enolase 1%2C (alpha)
XLOC_761152	102179501	ZBTB48	zinc finger and BTB domain containing 48
XLOC_761152	102179795	LOC102179795	taste receptor type 1 member 1%2C transcript variant X2
XLOC_761152	102180335	NOL9	nucleolar protein 9
XLOC_761152	102180614	PLEKHG5	pleckstrin homology domain containing%2C family G (with RhoGef domain) member 5
XLOC_761175	102180614	PLEKHG5	pleckstrin homology domain containing%2C family G (with RhoGef domain) member 5
XLOC_761152	102180065	TNFRSF25	tumor necrosis factor receptor superfamily%2C member 25
XLOC_761175	102180065	TNFRSF25	tumor necrosis factor receptor superfamily%2C member 25
XLOC_761152	102180869	ESPN	espin
XLOC_761175	102180869	ESPN	espin
XLOC_761152	106502979	HES2	hes family bHLH transcription factor 2
XLOC_761152	102180523	ACOT7	acyl-CoA thioesterase 7
XLOC_761175	106502979	HES2	hes family bHLH transcription factor 2
XLOC_761175	102180523	ACOT7	acyl-CoA thioesterase 7
XLOC_795916	102180523	ACOT7	acyl-CoA thioesterase 7
XLOC_795916	102181141	GPR153	G protein-coupled receptor 153
XLOC_795916	102181140	ICMT	isoprenylcysteine carboxyl methyltransferase
XLOC_795916	102181702	RNF207	ring finger protein 207
XLOC_795916	102181619	RPL22	ribosomal protein L22
XLOC_795916	102181975	CHD5	chromodomain helicase DNA binding protein 5
XLOC_795916	102181886	KCNAB2	potassium channel%2C voltage gated subfamily A regulatory beta subunit 2
XLOC_796777	102182715	C16H1orf174	chromosome 16 open reading frame%2C human C1orf174
XLOC_796777	102182992	DFFB	DNA fragmentation factor%2C 40kDa%2C beta polypeptide (caspase-activated DNase)%2C transcript variant X2
XLOC_796777	102183443	CEP104	centrosomal protein 104kDa
XLOC_796777	102182245	LRRC47	leucine rich repeat containing 47
XLOC_796777	102183715	SMIM1	small integral membrane protein 1 (Vel blood group)
XLOC_796777	102182524	CCDC27	coiled-coil domain containing 27
XLOC_762525	106502980	LOC106502980	uncharacterized LOC106502980
XLOC_762525	102184644	ACTRT2	actin-related protein T2
XLOC_797524	102184458	TTC34	tetratricopeptide repeat domain 34
XLOC_797555	102184458	TTC34	tetratricopeptide repeat domain 34
XLOC_797524	102184743	MMEL1	membrane metallo-endopeptidase-like 1
XLOC_797524	102184926	FAM213B	family with sequence similarity 213%2C member B
XLOC_797524	102185020	PANK4	pantothenate kinase 4%2C transcript variant X1
XLOC_797524	102185293	LOC102185293	1-phosphatidylinositol 4%2C5-bisphosphate phosphodiesterase eta-2-like
XLOC_797524	102185202	LOC102185202	1-phosphatidylinositol 4%2C5-bisphosphate phosphodiesterase eta-2-like%2C transcript variant X1
XLOC_797555	102184743	MMEL1	membrane metallo-endopeptidase-like 1
XLOC_797555	102184926	FAM213B	family with sequence similarity 213%2C member B
XLOC_797555	102185020	PANK4	pantothenate kinase 4%2C transcript variant X1
XLOC_797555	102185293	LOC102185293	1-phosphatidylinositol 4%2C5-bisphosphate phosphodiesterase eta-2-like
XLOC_797555	102185202	LOC102185202	1-phosphatidylinositol 4%2C5-bisphosphate phosphodiesterase eta-2-like%2C transcript variant X1
XLOC_763270	102171086	AGMAT	agmatine ureohydrolase (agmatinase)
XLOC_763270	102174142	DNAJC16	DnaJ (Hsp40) homolog%2C subfamily C%2C member 16%2C transcript variant X2
XLOC_763270	102174681	CASP9	caspase 9%2C apoptosis-related cysteine peptidase
XLOC_763270	102174414	LOC102174414	chymotrypsin-like elastase family member 2A
XLOC_763270	102174957	CTRC	chymotrypsin C (caldecrin)
XLOC_763270	102171359	EFHD2	EF-hand domain family%2C member D2
XLOC_763270	102175230	FHAD1	forkhead-associated (FHA) phosphopeptide binding domain 1
XLOC_798451	102175785	KAZN	kazrin%2C periplakin interacting protein
XLOC_798832	106502963	LOC106502963	putative uncharacterized protein C1orf196
XLOC_767346	102184834	CACNA1E	calcium channel%2C voltage-dependent%2C R type%2C alpha 1E subunit
XLOC_802673	102168754	RGS8	regulator of G-protein signaling 8%2C transcript variant X2
XLOC_802673	102186508	LOC102186508	nucleosome assembly protein 1-like 1
XLOC_802673	102169207	NPL	N-acetylneuraminate pyruvate lyase (dihydrodipicolinate synthase)%2C transcript variant X2
XLOC_804528	102189507	PTPN14	protein tyrosine phosphatase%2C non-receptor type 14
XLOC_804528	102189783	SMYD2	SET and MYND domain containing 2
XLOC_806119	102187516	NEK2	NIMA-related kinase 2
XLOC_806119	102187972	SLC30A1	solute carrier family 30 (zinc transporter)%2C member 1
XLOC_806119	102190899	RD3	retinal degeneration 3
XLOC_772285	102187972	SLC30A1	solute carrier family 30 (zinc transporter)%2C member 1
XLOC_772285	102190899	RD3	retinal degeneration 3
XLOC_772285	102188243	TRAF5	TNF receptor-associated factor 5
XLOC_772285	102188521	RCOR3	REST corepressor 3
XLOC_772876	102188788	HHAT	hedgehog acyltransferase%2C transcript variant X4
XLOC_772876	102189231	SERTAD4	SERTA domain containing 4
XLOC_773066	102189979	DIEXF	digestive organ expansion factor homolog (zebrafish)%2C transcript variant X2
XLOC_773066	102190443	IRF6	interferon regulatory factor 6
XLOC_773066	102191358	C16H1orf74	chromosome 16 open reading frame%2C human C1orf74%2C transcript variant X1
XLOC_773066	102190719	TRAF3IP3	TRAF3 interacting protein 3%2C transcript variant X2
XLOC_773066	102168375	HSD11B1	hydroxysteroid (11-beta) dehydrogenase 1
XLOC_773198	102168376	LAMB3	laminin%2C beta 3
XLOC_773198	102168659	CAMK1G	calcium/calmodulin-dependent protein kinase IG
XLOC_773257	102168659	CAMK1G	calcium/calmodulin-dependent protein kinase IG
XLOC_774011	102168932	PLXNA2	plexin A2
XLOC_807894	102169502	LOC102169502	membrane cofactor protein-like
XLOC_807894	102169786	LOC102169786	membrane cofactor protein-like
XLOC_807894	102170078	LOC102170078	membrane cofactor protein-like
XLOC_807894	102170346	LOC102170346	complement factor H-like
XLOC_807894	102169690	LOC102169690	complement factor H-related protein 2
XLOC_807894	102169985	F13B	coagulation factor XIII%2C B polypeptide
XLOC_775047	102173216	ATP6V1G3	ATPase%2C H+ transporting%2C lysosomal 13kDa%2C V1 subunit G3
XLOC_809479	102174771	ZNF281	zinc finger protein 281
XLOC_809490	102174771	ZNF281	zinc finger protein 281
XLOC_809490	102171999	KIF14	kinesin family member 14
XLOC_776035	102174771	ZNF281	zinc finger protein 281
XLOC_776035	102171999	KIF14	kinesin family member 14
XLOC_776117	102171999	KIF14	kinesin family member 14
XLOC_776117	102172287	DDX59	DEAD (Asp-Glu-Ala-Asp) box polypeptide 59
XLOC_776161	102172287	DDX59	DEAD (Asp-Glu-Ala-Asp) box polypeptide 59
XLOC_776117	102172833	CAMSAP2	calmodulin regulated spectrin-associated protein family%2C member 2
XLOC_776161	102172833	CAMSAP2	calmodulin regulated spectrin-associated protein family%2C member 2
XLOC_809656	102172833	CAMSAP2	calmodulin regulated spectrin-associated protein family%2C member 2
XLOC_809656	102173112	LOC102173112	uncharacterized protein C1orf106
XLOC_809656	106503004	LOC106503004	uncharacterized protein C1orf106 homolog
XLOC_809656	106502986	LOC106502986	maestro heat-like repeat-containing protein family member 7
XLOC_809656	102173406	LOC102173406	maestro heat-like repeat-containing protein family member 7
XLOC_809656	102174234	KIF21B	kinesin family member 21B
XLOC_776230	102173112	LOC102173112	uncharacterized protein C1orf106
XLOC_776230	106503004	LOC106503004	uncharacterized protein C1orf106 homolog
XLOC_776230	106502986	LOC106502986	maestro heat-like repeat-containing protein family member 7
XLOC_776241	106502986	LOC106502986	maestro heat-like repeat-containing protein family member 7
XLOC_776230	102173406	LOC102173406	maestro heat-like repeat-containing protein family member 7
XLOC_776241	102173406	LOC102173406	maestro heat-like repeat-containing protein family member 7
XLOC_776230	102174234	KIF21B	kinesin family member 21B
XLOC_776241	102174234	KIF21B	kinesin family member 21B
XLOC_776230	102176151	CACNA1S	calcium channel%2C voltage-dependent%2C L type%2C alpha 1S subunit
XLOC_776230	102176448	TMEM9	transmembrane protein 9
XLOC_776241	102176151	CACNA1S	calcium channel%2C voltage-dependent%2C L type%2C alpha 1S subunit
XLOC_776241	102176448	TMEM9	transmembrane protein 9
XLOC_776241	102176717	IGFN1	immunoglobulin-like and fibronectin type III domain containing 1
XLOC_846150	102179969	KLHL2	kelch-like family member 2
XLOC_812036	102179969	KLHL2	kelch-like family member 2
XLOC_846150	102180413	MSMO1	methylsterol monooxygenase 1%2C transcript variant X3
XLOC_812036	102180413	MSMO1	methylsterol monooxygenase 1%2C transcript variant X3
XLOC_846150	102191726	CPE	carboxypeptidase E
XLOC_812036	102191726	CPE	carboxypeptidase E
XLOC_846673	102168660	TLL1	tolloid-like 1
XLOC_846673	102181804	MAP9	microtubule-associated protein 9%2C transcript variant X1
XLOC_848250	102186793	TRIM2	tripartite motif containing 2
XLOC_848450	102188161	TMEM154	transmembrane protein 154%2C transcript variant X1
XLOC_848450	102188433	FBXW7	F-box and WD repeat domain containing 7%2C E3 ubiquitin protein ligase%2C transcript variant X1
XLOC_815217	102171730	PRSS48	protease%2C serine%2C 48
XLOC_815217	106503010	LOC106503010	brain-specific serine protease 4-like
XLOC_815217	102189508	SH3D19	SH3 domain containing 19
XLOC_815217	102189233	RPS3A	ribosomal protein S3A
XLOC_850773	102172834	NR3C2	nuclear receptor subfamily 3%2C group C%2C member 2%2C transcript variant X1
XLOC_850930	102173323	ARHGAP10	Rho GTPase activating protein 10
XLOC_850930	102173593	PRMT9	protein arginine methyltransferase 9%2C transcript variant X1
XLOC_816779	102174144	EDNRA	endothelin receptor type A
XLOC_817165	102174588	TTC29	tetratricopeptide repeat domain 29
XLOC_817165	102178559	POU4F2	POU class 4 homeobox 2
XLOC_817908	102178845	ZNF827	zinc finger protein 827
XLOC_817908	102176449	C17H4orf51	chromosome 17 open reading frame%2C human C4orf51
XLOC_851993	102178293	HHIP	hedgehog interacting protein
XLOC_818508	102178293	HHIP	hedgehog interacting protein
XLOC_852428	102190158	FREM3	FRAS1 related extracellular matrix 3
XLOC_852428	102190445	SMARCA5	SWI/SNF related%2C matrix associated%2C actin dependent regulator of chromatin%2C subfamily a%2C member 5
XLOC_852428	102179970	GAB1	GRB2-associated binding protein 1
XLOC_819119	102180414	USP38	ubiquitin specific peptidase 38
XLOC_819490	102180694	INPP4B	inositol polyphosphate-4-phosphatase type II B%2C transcript variant X2
XLOC_820131	102181704	ZNF330	zinc finger protein 330%2C transcript variant X1
XLOC_820131	102182158	RNF150	ring finger protein 150
XLOC_853359	102182716	CLGN	calmegin
XLOC_853359	102182993	SCOC	short coiled-coil protein%2C transcript variant X3
XLOC_853643	102191545	MAML3	mastermind-like transcriptional coactivator 3
XLOC_853675	102191545	MAML3	mastermind-like transcriptional coactivator 3
XLOC_853675	102185021	MGST2	microsomal glutathione S-transferase 2%2C transcript variant X1
XLOC_853675	102191824	SETD7	SET domain containing (lysine methyltransferase) 7
XLOC_853841	102185855	NAA15	N(alpha)-acetyltransferase 15%2C NatA auxiliary subunit
XLOC_853870	102185855	NAA15	N(alpha)-acetyltransferase 15%2C NatA auxiliary subunit
XLOC_853841	102186141	NDUFC1	NADH dehydrogenase (ubiquinone) 1%2C subcomplex unknown%2C 1%2C 6kDa
XLOC_853870	102186141	NDUFC1	NADH dehydrogenase (ubiquinone) 1%2C subcomplex unknown%2C 1%2C 6kDa
XLOC_853841	102186421	MGARP	mitochondria-localized glutamic acid-rich protein
XLOC_853870	102186421	MGARP	mitochondria-localized glutamic acid-rich protein
XLOC_853841	102186891	ELF2	E74-like factor 2 (ets domain transcription factor)
XLOC_853870	102186891	ELF2	E74-like factor 2 (ets domain transcription factor)
XLOC_853899	102186891	ELF2	E74-like factor 2 (ets domain transcription factor)
XLOC_853899	102187886	NOCT	nocturnin
XLOC_822047	102188162	SLC7A11	solute carrier family 7 (anionic amino acid transporter light chain%2C xc- system)%2C member 11
XLOC_855158	102188615	PCDH18	protocadherin 18%2C transcript variant X1
XLOC_824660	102177648	PCDH10	protocadherin 10
XLOC_831299	102188244	FNIP2	folliculin interacting protein 2
XLOC_831299	102191163	PPID	peptidylprolyl isomerase D
XLOC_831299	102188522	ETFDH	electron-transferring-flavoprotein dehydrogenase
XLOC_831299	102191450	C17H4orf46	chromosome 17 open reading frame%2C human C4orf46
XLOC_831299	102188789	RXFP1	relaxin/insulin-like family peptide receptor 1%2C transcript variant X2
XLOC_833364	102173873	SFSWAP	splicing factor%2C suppressor of white-apricot family
XLOC_836336	102176352	TMEM132B	transmembrane protein 132B
XLOC_836336	102177457	AACS	acetoacetyl-CoA synthetase
XLOC_836336	102176633	BRI3BP	BRI3 binding protein
XLOC_869554	102177741	DHX37	DEAH (Asp-Glu-Ala-His) box polypeptide 37
XLOC_869554	102178199	UBC	ubiquitin C
XLOC_869554	102178475	SCARB1	scavenger receptor class B%2C member 1
XLOC_869636	102178475	SCARB1	scavenger receptor class B%2C member 1
XLOC_836571	102178475	SCARB1	scavenger receptor class B%2C member 1
XLOC_870282	102185590	MPHOSPH9	M-phase phosphoprotein 9%2C transcript variant X1
XLOC_870282	102177743	PITPNM2	phosphatidylinositol transfer protein%2C membrane-associated 2
XLOC_837637	102172567	ANAPC5	anaphase promoting complex subunit 5
XLOC_837637	102173026	CAMKK2	calcium/calmodulin-dependent protein kinase kinase 2%2C beta
XLOC_837637	102173324	P2RX4	purinergic receptor P2X%2C ligand gated ion channel%2C 4
XLOC_837637	102174683	IFT81	intraflagellar transport 81%2C transcript variant X2
XLOC_837637	102174145	P2RX7	purinergic receptor P2X%2C ligand gated ion channel%2C 7%2C transcript variant X2
XLOC_838117	102181327	CUX2	cut-like homeobox 2
XLOC_838117	102181621	FAM109A	family with sequence similarity 109%2C member A
XLOC_838117	106503030	LOC106503030	SH2B adapter protein 3-like
XLOC_838117	102181888	LOC102181888	SH2B adapter protein 3
XLOC_838117	102180146	ATXN2	ataxin 2%2C transcript variant X7
XLOC_838169	102180416	BRAP	BRCA1 associated protein
XLOC_838169	102182159	LOC102182159	acyl-CoA dehydrogenase family member 10
XLOC_838169	106503027	LOC106503027	acyl-CoA dehydrogenase family member 10-like
XLOC_838169	102181144	LOC102181144	acyl-CoA dehydrogenase family member 10-like
XLOC_874241	102185491	LHX5	LIM homeobox 5
XLOC_874241	102187342	SDSL	serine dehydratase-like%2C transcript variant X2
XLOC_874241	102187618	SDS	serine dehydratase
XLOC_874241	102185766	PLBD2	phospholipase B domain containing 2
XLOC_841760	102169693	MAPKAPK5	mitogen-activated protein kinase-activated protein kinase 5%2C transcript variant X4
XLOC_841760	102170543	ALDH2	aldehyde dehydrogenase 2 family (mitochondrial)
XLOC_841760	102170810	CCDC64	coiled-coil domain containing 64%2C transcript variant X1
XLOC_841760	106503048	LOC106503048	translation initiation factor IF-2-like
XLOC_841760	102177825	RAB35	RAB35%2C member RAS oncogene family
XLOC_841844	102171640	SIRT4	sirtuin 4%2C transcript variant X4
XLOC_874829	102171640	SIRT4	sirtuin 4%2C transcript variant X4
XLOC_841844	102172088	PLA2G1B	phospholipase A2%2C group IB (pancreas)
XLOC_874829	102172088	PLA2G1B	phospholipase A2%2C group IB (pancreas)
XLOC_841844	102178650	MSI1	musashi RNA-binding protein 1
XLOC_874829	102178650	MSI1	musashi RNA-binding protein 1
XLOC_841844	102172376	LOC102172376	cytochrome c oxidase subunit 6A1%2C mitochondrial
XLOC_841844	102172650	GATC	glutamyl-tRNA(Gln) amidotransferase%2C subunit C
XLOC_841844	102178934	SRSF9	serine/arginine-rich splicing factor 9
XLOC_874829	102172376	LOC102172376	cytochrome c oxidase subunit 6A1%2C mitochondrial
XLOC_874829	102172650	GATC	glutamyl-tRNA(Gln) amidotransferase%2C subunit C
XLOC_874829	102178934	SRSF9	serine/arginine-rich splicing factor 9
XLOC_874829	102172925	DYNLL1	dynein%2C light chain%2C LC8-type 1
XLOC_874829	102173218	COQ5	coenzyme Q5%2C methyltransferase%2C transcript variant X1
XLOC_874829	102179225	RNF10	ring finger protein 10
XLOC_874911	102172925	DYNLL1	dynein%2C light chain%2C LC8-type 1
XLOC_874911	102173218	COQ5	coenzyme Q5%2C methyltransferase%2C transcript variant X1
XLOC_874911	102179225	RNF10	ring finger protein 10
XLOC_874911	102173679	POP5	POP5 homolog%2C ribonuclease P/MRP subunit
XLOC_874911	102179505	CABP1	calcium binding protein 1
XLOC_874911	102173958	MLEC	malectin
XLOC_874911	102179798	UNC119B	unc-119 lipid binding chaperone B
XLOC_874911	102180069	ACADS	acyl-CoA dehydrogenase%2C C-2 to C-3 short chain
XLOC_875415	102182246	FOXN4	forkhead box N4
XLOC_875415	102178200	ACACB	acetyl-CoA carboxylase beta
XLOC_875415	102182818	UNG	uracil DNA glycosylase
XLOC_875415	102178649	ALKBH2	alkB homolog 2%2C alpha-ketoglutarate-dependent dioxygenase%2C transcript variant X2
XLOC_875415	102183091	USP30	ubiquitin specific peptidase 30
XLOC_842844	102181805	PIWIL3	piwi-like RNA-mediated gene silencing 3%2C transcript variant X2
XLOC_842844	106503052	LOC106503052	small G protein signaling modulator 1-like
XLOC_842844	102184461	LOC102184461	small G protein signaling modulator 1
XLOC_842844	102184745	TMEM211	transmembrane protein 211
XLOC_876175	102185591	MYO18B	myosin XVIIIB
XLOC_876177	102185591	MYO18B	myosin XVIIIB
XLOC_843487	102186143	ASPHD2	aspartate beta-hydroxylase domain containing 2
XLOC_843487	102186422	HPS4	Hermansky-Pudlak syndrome 4
XLOC_843487	102186710	SRRD	SRR1 domain containing
XLOC_843487	102186983	TFIP11	tuftelin interacting protein 11
XLOC_843487	102182899	TPST2	tyrosylprotein sulfotransferase 2
XLOC_843487	102187250	CRYBB1	crystallin%2C beta B1
XLOC_843487	102183171	CRYBA4	crystallin%2C beta A4%2C transcript variant X1
XLOC_843525	102187250	CRYBB1	crystallin%2C beta B1
XLOC_843534	102187250	CRYBB1	crystallin%2C beta B1
XLOC_843525	102183171	CRYBA4	crystallin%2C beta A4%2C transcript variant X1
XLOC_843534	102183171	CRYBA4	crystallin%2C beta A4%2C transcript variant X1
XLOC_877357	102188070	TTC28	tetratricopeptide repeat domain 28
XLOC_877539	102188616	CCDC117	coiled-coil domain containing 117
XLOC_877539	102184460	XBP1	X-box binding protein 1
XLOC_877539	102188884	ZNRF3	zinc and ring finger 3
XLOC_877539	102184744	C17H22orf31	chromosome 17 open reading frame%2C human C22orf31
XLOC_878632	102179973	LOC102179973	glutathione S-transferase theta-4%2C transcript variant X2
XLOC_878632	102178383	LOC102178383	glutathione S-transferase theta-1-like
XLOC_878632	102181889	DDT	D-dopachrome tautomerase
XLOC_878632	102182160	LOC102182160	calcineurin-binding protein cabin-1
XLOC_878632	106503057	LOC106503057	calcineurin-binding protein cabin-1-like
XLOC_878632	102182433	SUSD2	sushi domain containing 2
XLOC_878632	102182719	GGT5	gamma-glutamyltransferase 5
XLOC_878632	102182996	LOC102182996	gamma-glutamyltranspeptidase 1
XLOC_845502	106503057	LOC106503057	calcineurin-binding protein cabin-1-like
XLOC_845502	102182433	SUSD2	sushi domain containing 2
XLOC_845518	102182433	SUSD2	sushi domain containing 2
XLOC_845502	102182719	GGT5	gamma-glutamyltransferase 5
XLOC_845518	102182719	GGT5	gamma-glutamyltransferase 5
XLOC_845502	102182996	LOC102182996	gamma-glutamyltranspeptidase 1
XLOC_845518	102182996	LOC102182996	gamma-glutamyltranspeptidase 1
XLOC_845502	102178847	SNRPD3	small nuclear ribonucleoprotein D3 polypeptide 18kDa
XLOC_845502	102183259	GUCD1	guanylyl cyclase domain containing 1
XLOC_845502	102183534	UPB1	ureidopropionase%2C beta
XLOC_845518	102178847	SNRPD3	small nuclear ribonucleoprotein D3 polypeptide 18kDa
XLOC_845518	102183259	GUCD1	guanylyl cyclase domain containing 1
XLOC_845518	102183534	UPB1	ureidopropionase%2C beta
XLOC_845518	102183812	LOC102183812	adenosine receptor A2a
XLOC_845518	102184082	SPECC1L	sperm antigen with calponin homology and coiled-coil domains 1-like
XLOC_845618	102184363	BCR	breakpoint cluster region
XLOC_845618	102184649	RAB36	RAB36%2C member RAS oncogene family
XLOC_845618	102184932	RSPH14	radial spoke head 14 homolog (Chlamydomonas)
XLOC_845618	102185208	LOC102185208	sodium/glucose cotransporter 1-like
XLOC_845618	102185492	LOC102185492	immunoglobulin lambda-like polypeptide 5
XLOC_845618	102185767	TOP3B	topoisomerase (DNA) III beta
XLOC_845773	102186620	LOC102186620	formin-2-like
XLOC_845773	102186895	SDF2L1	stromal cell-derived factor 2-like 1
XLOC_845773	102187155	CCDC116	coiled-coil domain containing 116
XLOC_845773	102187424	YDJC	YdjC homolog (bacterial)
XLOC_845773	102187703	UBE2L3	ubiquitin-conjugating enzyme E2L 3
XLOC_845773	106503065	DGCR2	DiGeorge syndrome critical region gene 2
XLOC_845773	106503066	DGCR14	DiGeorge syndrome critical region gene 14
XLOC_845773	102188525	SLC25A1	solute carrier family 25 (mitochondrial carrier%3B citrate transporter)%2C member 1
XLOC_845773	102188791	LOC102188791	protein HIRA
XLOC_845773	102189061	MRPL40	mitochondrial ribosomal protein L40
XLOC_845773	102189335	UFD1L	ubiquitin fusion degradation 1 like (yeast)
XLOC_879159	102189892	2016-09-05	septin 5
XLOC_879159	106503068	GNB1L	guanine nucleotide binding protein (G protein)%2C beta polypeptide 1-like
XLOC_879159	102191263	C17H22orf29	chromosome 17 open reading frame%2C human C22orf29
XLOC_879159	102191546	TXNRD2	thioredoxin reductase 2
XLOC_879159	102191825	COMT	catechol-O-methyltransferase
XLOC_879159	102168478	LOC102168478	armadillo repeat protein deleted in velo-cardio-facial syndrome
XLOC_845927	106501791	TANGO2	transport and golgi organization 2 homolog
XLOC_845927	102169321	TRMT2A	tRNA methyltransferase 2 homolog A (S. cerevisiae)
XLOC_845927	102169615	RANBP1	RAN binding protein 1
XLOC_845927	106503070	LOC106503070	uncharacterized LOC106503070
XLOC_845927	106503067	RTN4R	reticulon 4 receptor
XLOC_845927	102190447	LOC102190447	proline dehydrogenase 1%2C mitochondrial
XLOC_911827	102172289	LOC102172289	cytochrome b-c1 complex subunit Rieske%2C mitochondrial
XLOC_912022	102172289	LOC102172289	cytochrome b-c1 complex subunit Rieske%2C mitochondrial
XLOC_912734	102173219	ZFP1	ZFP1 zinc finger protein%2C transcript variant X4
XLOC_912734	102173875	LOC102173875	chymotrypsinogen B
XLOC_881239	102173875	LOC102173875	chymotrypsinogen B
XLOC_912734	102174148	LOC102174148	chymotrypsinogen A
XLOC_881239	102174148	LOC102174148	chymotrypsinogen A
XLOC_912734	102176156	LOC102176156	chymotrypsinogen 2-like
XLOC_881239	102176156	LOC102176156	chymotrypsinogen 2-like
XLOC_912734	102176451	BCAR1	breast cancer anti-estrogen resistance 1
XLOC_881239	102176451	BCAR1	breast cancer anti-estrogen resistance 1
XLOC_912734	100860829	BCNT	Bcnt protein%2C transcript variant X1
XLOC_881239	100860829	BCNT	Bcnt protein%2C transcript variant X1
XLOC_912768	100860829	BCNT	Bcnt protein%2C transcript variant X1
XLOC_912768	100860830	P97BCNT	p97Bcnt protein
XLOC_912768	106503077	LOC106503077	craniofacial development protein 2-like
XLOC_912768	102175428	LOC102175428	craniofacial development protein 2-like
XLOC_912768	106503087	TMEM170A	transmembrane protein 170A%2C transcript variant X1
XLOC_912768	102176721	LOC102176721	carbohydrate sulfotransferase 6
XLOC_912768	102175885	TMEM231	transmembrane protein 231
XLOC_912768	100861246	GABARAPL2	GABA(A) receptor-associated protein like 2
XLOC_912768	102176155	ADAT1	adenosine deaminase%2C tRNA-specific 1%2C transcript variant X3
XLOC_881634	102178296	CNTNAP4	contactin associated protein-like 4
XLOC_881984	102177556	MON1B	MON1 secretory trafficking family member B
XLOC_881984	102177826	ADAMTS18	ADAM metallopeptidase with thrombospondin type 1 motif%2C 18
XLOC_916520	102183172	CDH13	cadherin 13%2C transcript variant X1
XLOC_916520	102180873	HSBP1	heat shock factor binding protein 1
XLOC_916520	102183446	MLYCD	malonyl-CoA decarboxylase
XLOC_884573	102183446	MLYCD	malonyl-CoA decarboxylase
XLOC_884573	102181147	OSGIN1	oxidative stress induced growth inhibitor 1
XLOC_884573	102181417	NECAB2	N-terminal EF-hand calcium binding protein 2
XLOC_884573	102183719	SLC38A8	solute carrier family 38%2C member 8
XLOC_884573	102183994	MBTPS1	membrane-bound transcription factor peptidase%2C site 1
XLOC_916868	102186238	COTL1	coactosin-like F-actin binding protein 1
XLOC_916868	102186711	KLHL36	kelch-like family member 36
XLOC_916868	102182819	USP10	ubiquitin specific peptidase 10
XLOC_917082	102187518	FAM92B	family with sequence similarity 92%2C member B
XLOC_917322	102183352	GSE1	Gse1 coiled-coil protein
XLOC_917322	102183625	GINS2	GINS complex subunit 2 (Psf2 homolog)
XLOC_917322	102187974	C18H16orf74	chromosome 18 open reading frame%2C human C16orf74
XLOC_885328	102187974	C18H16orf74	chromosome 18 open reading frame%2C human C16orf74
XLOC_917322	102184182	EMC8	ER membrane protein complex subunit 8
XLOC_917322	102188434	LOC102188434	cytochrome c oxidase subunit 4 isoform 1%2C mitochondrial
XLOC_885328	102184182	EMC8	ER membrane protein complex subunit 8
XLOC_885328	102188434	LOC102188434	cytochrome c oxidase subunit 4 isoform 1%2C mitochondrial
XLOC_885328	102184462	IRF8	interferon regulatory factor 8
[truncated: 4,678 more rows]
