# Supplementary material for: Screening and evaluating of long noncoding RNAs in the puberty of goats
Source: BMC Genomics. 2017 Feb 14;18:164. doi: 10.1186/s12864-017-3578-9 (PMC5310007; doi:10.1186/s12864-017-3578-9)
Supplement: Additional file 4: — The expression of protein-coding genes related puberty. (XLSX 10 kb) [file 12864_2017_3578_MOESM4_ESM.xlsx]

## Sheet: Sheet1
transcript_id	gene_id	gene_name	length	Pub_FPKM	Prepub_FPKM	log2(foldchange)	pvalue	qvalue
XM_005676583.2	100861159	DNAJB2	2261	35.8482	32.9134	0.123226	0.6033	0.999059
XM_005676585.2	100861159	DNAJB2	1970	98.9784	99.7666	-0.0114427	0.9356	0.999059
XM_013967576.1	100861291	FSHR	2236	0.0510637	1.3e-05	11.9343	1	1
NM_001285636.1	100861291	FSHR	2088	0.026541	0.00765875	1.79304	1	1
XM_005694919.1	102168580	GABRA5	2520	17.574	21.5993	-0.297543	0.0395	0.902062
XM_005674816.1	102171820	GABRR3	1407	0.0546877	0.108071	-0.982698	1	1
XM_005681912.2	102172881	CD38	2282	15.12	10.4502	0.532922	0.0008	0.0649371
XM_013965781.1	102175290	MEF2C	6077	3.31624	3.27866	0.0164411	0.96915	0.999059
XM_005683423.2	102175290	MEF2C	6134	5.41804	5.95773	-0.13699	0.60245	0.999059
XM_013965779.1	102175290	MEF2C	6224	0.644253	0.41497	0.63462	0.4385	0.999059
XM_005683422.2	102175290	MEF2C	6183	0	0.136102	#NAME?	1	1
XM_005683420.2	102175290	MEF2C	6228	4.91738	4.93405	-0.00488185	0.98635	0.999059
XM_013965782.1	102175290	MEF2C	6032	0.273592	0.270589	0.0159198	1	1
XM_013965777.1	102175290	MEF2C	5957	0.168178	0.028062	2.5833	1	1
XM_005684019.1	102180494	GnRH1	508	14.5239	7.94887	0.869607	0.00425	0.227861
XM_005695616.2	102181997	EMC3	1974	82.8528	87.463	-0.0781214	0.527	0.999059
XM_005683368.2	102184428	GABRG2	3590	17.9272	21.6995	-0.275514	0.3753	0.999059
XM_005683367.2	102184428	GABRG2	3614	73.3025	85.7944	-0.227021	0.1028	0.999059
XM_013975219.1	102189545	PRLHR	1569	2.49134	2.48678	0.00264713	0.99065	0.999059
XM_005693695.2	102190637	IGF2BP1	2227	0.0227268	0.0178073	0.351923	1	1
XM_013972119.1	102190637	IGF2BP1	2189	0.0392927	0.0593543	-0.595091	1	1
XM_013971697.1	106503166	ZNF444	455	9.52494	8.93371	0.0924498	0.7709	0.999059
