# Supplementary material for: Screening and evaluating of long noncoding RNAs in the puberty of goats
Source: BMC Genomics. 2017 Feb 14;18:164. doi: 10.1186/s12864-017-3578-9 (PMC5310007; doi:10.1186/s12864-017-3578-9)
Supplement: Additional file 5: — GO analysis of predicted targets of lncRNAs in cis. (XLS 119 kb) [file 12864_2017_3578_MOESM5_ESM.xls]

GO_accession	Description	Term_type	Over_represented_pValue	Corrected_pValue	CAD_item	CAD_list	Bg_item	Bg_list	Gene_names	Gene_description
GO:0016503	pheromone receptor activity	molecular_function	3.3433e-08	0.00013714	5	149	12	17299	102168291,102171271,102171541,102171004,102191644	-|-|-|-|-|
GO:0004415	hyalurononglucosaminidase activity	molecular_function	2.1371e-05	0.029221	3	149	7	17299	102168417,102189274,100860748	-|-|-|
GO:0015929	hexosaminidase activity	molecular_function	2.1371e-05	0.029221	3	149	7	17299	102168417,102189274,100860748	-|-|-|
GO:0050909	sensory perception of taste	biological_process	0.00082879	0.84992	4	149	49	17299	102191644,102171004,102168291,102171271	-|-|-|-|
GO:0019072	viral genome packaging	biological_process	0.0025497	1	2	149	9	17299	102183256,102170455	-|-|
GO:0004386	helicase activity	molecular_function	0.0027254	1	8	149	276	17299	102190356,102189637,102182074,102170455,102184197,100860983,102175614,102181176	-|-|-|-|-|-|-|-|
GO:0007606	sensory perception of chemical stimulus	biological_process	0.0029611	1	4	149	69	17299	102191644,102171004,102171271,102168291	-|-|-|-|
GO:0007600	sensory perception	biological_process	0.0054977	1	4	149	82	17299	102171004,102171271,102168291,102191644	-|-|-|-|
GO:0017111	nucleoside-triphosphatase activity	molecular_function	0.0068941	1	17	149	1021	17299	102170455,102175614,102182495,102175328,102178119,102177846,102182074,100861281,102190356,102189637,100860983,102184197,102170173,102181176,100861157,102190565,102184922	-|-|-|-|-|-|-|-|-|-|-|-|-|-|-|-|-|
GO:0016462	pyrophosphatase activity	molecular_function	0.0074984	1	17	149	1030	17299	100861157,100860983,102184197,102181176,102170173,102184922,102190565,102177846,102182074,102170455,102175328,102182495,102175614,102178119,102190356,102189637,100861281	-|-|-|-|-|-|-|-|-|-|-|-|-|-|-|-|-|
GO:0019799	tubulin N-acetyltransferase activity	molecular_function	0.0086132	1	1	149	1	17299	102183555	-|
GO:0034212	peptide N-acetyltransferase activity	molecular_function	0.0086132	1	1	149	1	17299	102183555	-|
GO:0042908	xenobiotic transport	biological_process	0.0086132	1	1	149	1	17299	102189274	-|
GO:0042910	xenobiotic transporter activity	molecular_function	0.0086132	1	1	149	1	17299	102189274	-|
GO:0042919	benzoate transport	biological_process	0.0086132	1	1	149	1	17299	102189274	-|
GO:0042925	benzoate transporter activity	molecular_function	0.0086132	1	1	149	1	17299	102189274	-|
GO:0071929	alpha-tubulin acetylation	biological_process	0.0086132	1	1	149	1	17299	102183555	-|
GO:0016818	hydrolase activity, acting on acid anhydrides, in phosphorus-containing anhydrides	molecular_function	0.0089154	1	17	149	1049	17299	100861157,102184197,100860983,102181176,102170173,102190565,102184922,102177846,102182074,102170455,102178119,102175328,102182495,102175614,102190356,102189637,100861281	-|-|-|-|-|-|-|-|-|-|-|-|-|-|-|-|-|
GO:0050877	neurological system process	biological_process	0.010219	1	4	149	98	17299	102191644,102171271,102168291,102171004	-|-|-|-|
GO:0006281	DNA repair	biological_process	0.011114	1	10	149	498	17299	102172306,102168345,102189637,102174768,102191077,102181544,106503163,102182074,102169898,102181176	-|-|-|-|-|-|-|-|-|-|
GO:0016798	hydrolase activity, acting on glycosyl bonds	molecular_function	0.011334	1	6	149	217	17299	100860748,102189274,100860825,102176371,102178075,102168417	-|-|-|-|-|-|
GO:0016817	hydrolase activity, acting on acid anhydrides	molecular_function	0.014735	1	17	149	1108	17299	102190356,102189637,100861281,102177846,102182074,102170455,102178119,102182495,102175614,102175328,102184922,102190565,100861157,100860983,102184197,102170173,102181176	-|-|-|-|-|-|-|-|-|-|-|-|-|-|-|-|-|
GO:0000774	adenyl-nucleotide exchange factor activity	molecular_function	0.015206	1	2	149	22	17299	102180936,102177210	-|-|
GO:0006974	response to DNA damage stimulus	biological_process	0.015395	1	10	149	524	17299	102182074,106503163,102181176,102169898,102174768,102189637,102168345,102172306,102181544,102191077	-|-|-|-|-|-|-|-|-|-|
GO:0000098	sulfur amino acid catabolic process	biological_process	0.017153	1	1	149	2	17299	102172354	-|
GO:0004631	phosphomevalonate kinase activity	molecular_function	0.017153	1	1	149	2	17299	100861159	-|
GO:0006695	cholesterol biosynthetic process	biological_process	0.017153	1	1	149	2	17299	100861159	-|
GO:0016126	sterol biosynthetic process	biological_process	0.017153	1	1	149	2	17299	100861159	-|
GO:0016984	ribulose-bisphosphate carboxylase activity	molecular_function	0.017153	1	1	149	2	17299	102178679	-|
GO:0019073	viral DNA genome packaging	biological_process	0.017153	1	1	149	2	17299	102170455	-|
GO:0030328	prenylcysteine catabolic process	biological_process	0.017153	1	1	149	2	17299	102172354	-|
GO:0030329	prenylcysteine metabolic process	biological_process	0.017153	1	1	149	2	17299	102172354	-|
GO:0042219	cellular modified amino acid catabolic process	biological_process	0.017153	1	1	149	2	17299	102172354	-|
GO:0044273	sulfur compound catabolic process	biological_process	0.017153	1	1	149	2	17299	102172354	-|
GO:0018822	nitrile hydratase activity	molecular_function	0.017153	1	1	149	2	17299	102175290	-|
GO:0035438	cyclic-di-GMP binding	molecular_function	0.017153	1	1	149	2	17299	102184711	-|
GO:0017076	purine nucleotide binding	molecular_function	0.018061	1	26	149	1975	17299	102170623,102190565,102184922,102180170,102186443,102184197,100860983,102170173,102181176,102177210,100861157,102181496,100861281,102190356,102172354,102189637,102178119,102182495,102175328,102175614,102177846,102184711,102180936,102178407,102182074,102180544	-|-|-|-|-|-|-|-|-|-|-|-|-|-|-|-|-|-|-|-|-|-|-|-|-|-|
GO:0003008	system process	biological_process	0.019044	1	4	149	118	17299	102168291,102171271,102171004,102191644	-|-|-|-|
GO:0019899	enzyme binding	molecular_function	0.021807	1	4	149	123	17299	102178677,102178084,102191108,102179899	-|-|-|-|
GO:0033554	cellular response to stress	biological_process	0.022473	1	10	149	557	17299	102182074,106503163,102181176,102169898,102189637,102174768,102172306,102168345,102181544,102191077	-|-|-|-|-|-|-|-|-|-|
GO:0009341	beta-galactosidase complex	cellular_component	0.025619	1	1	149	3	17299	102176371	-|
GO:0000079	regulation of cyclin-dependent protein serine/threonine kinase activity	biological_process	0.025619	1	1	149	3	17299	102179899	-|
GO:0008203	cholesterol metabolic process	biological_process	0.025619	1	1	149	3	17299	100861159	-|
GO:0071900	regulation of protein serine/threonine kinase activity	biological_process	0.025619	1	1	149	3	17299	102179899	-|
GO:0003953	NAD+ nucleosidase activity	molecular_function	0.025619	1	1	149	3	17299	102178075	-|
GO:0032553	ribonucleotide binding	molecular_function	0.027213	1	25	149	1950	17299	102190356,102189637,102172354,102181496,100861281,102180401,102177846,102184711,102182074,102178407,102180544,102175614,102182495,102175328,102178119,102184922,102190565,102170623,102186443,102180170,100861157,102184197,100860983,102181176,102170173	-|-|-|-|-|-|-|-|-|-|-|-|-|-|-|-|-|-|-|-|-|-|-|-|-|
GO:0008443	phosphofructokinase activity	molecular_function	0.027382	1	2	149	30	17299	102175328,102183735	-|-|
GO:0004553	hydrolase activity, hydrolyzing O-glycosyl compounds	molecular_function	0.02796	1	5	149	197	17299	102189274,100860825,100860748,102168417,102176371	-|-|-|-|-|
GO:0019058	viral infectious cycle	biological_process	0.030128	1	5	149	201	17299	102175614,102191661,102170455,102183256,106503888	-|-|-|-|-|
GO:0003924	GTPase activity	molecular_function	0.030228	1	8	149	423	17299	100861281,102190565,102184922,102178119,102182495,102175328,102177846,100861157	-|-|-|-|-|-|-|-|
GO:0019902	phosphatase binding	molecular_function	0.034013	1	1	149	4	17299	102178084	-|
GO:0003872	6-phosphofructokinase activity	molecular_function	0.034013	1	1	149	4	17299	102183735	-|
GO:0005945	6-phosphofructokinase complex	cellular_component	0.034013	1	1	149	4	17299	102183735	-|
GO:0015977	carbon fixation	biological_process	0.034013	1	1	149	4	17299	102178679	-|
GO:0007029	endoplasmic reticulum organization	biological_process	0.034013	1	1	149	4	17299	102183111	-|
GO:0019200	carbohydrate kinase activity	molecular_function	0.034535	1	2	149	34	17299	102175328,102183735	-|-|
GO:0060590	ATPase regulator activity	molecular_function	0.036425	1	2	149	35	17299	102180936,102177210	-|-|
GO:0051087	chaperone binding	molecular_function	0.036425	1	2	149	35	17299	102177210,102180936	-|-|
GO:0000166	nucleotide binding	molecular_function	0.036946	1	27	149	2207	17299	102178119,102175614,102182495,102175328,102177846,102184711,102180936,102178407,102182074,102180544,102180401,102181496,100861281,102190356,102189637,102172354,102184197,100860983,102170173,102181176,102177210,100861157,102170623,102190565,102184922,102180170,102186443	-|-|-|-|-|-|-|-|-|-|-|-|-|-|-|-|-|-|-|-|-|-|-|-|-|-|-|
GO:1901265	nucleoside phosphate binding	molecular_function	0.036946	1	27	149	2207	17299	102180170,102186443,102170623,102190565,102184922,102181176,102170173,100860983,102184197,102177210,100861157,102180401,100861281,102181496,102172354,102189637,102190356,102178119,102182495,102175614,102175328,102180544,102182074,102178407,102184711,102177846,102180936	-|-|-|-|-|-|-|-|-|-|-|-|-|-|-|-|-|-|-|-|-|-|-|-|-|-|-|
GO:0032561	guanyl ribonucleotide binding	molecular_function	0.040063	1	9	149	530	17299	102177846,102184711,100861157,102178119,102175328,102182495,102184922,102190565,100861281	-|-|-|-|-|-|-|-|-|
GO:0032555	purine ribonucleotide binding	molecular_function	0.041038	1	24	149	1929	17299	102184197,100860983,102181176,102170173,100861157,102184922,102190565,102170623,102186443,102180170,102182495,102175614,102175328,102178119,102177846,102184711,102182074,102180544,102178407,102181496,100861281,102190356,102172354,102189637	-|-|-|-|-|-|-|-|-|-|-|-|-|-|-|-|-|-|-|-|-|-|-|-|
GO:0030551	cyclic nucleotide binding	molecular_function	0.042335	1	1	149	5	17299	102184711	-|
GO:0019074	viral RNA genome packaging	biological_process	0.042335	1	1	149	5	17299	102183256	-|
GO:0004424	imidazoleglycerol-phosphate dehydratase activity	molecular_function	0.042335	1	1	149	5	17299	102183315	-|
GO:0008762	UDP-N-acetylmuramate dehydrogenase activity	molecular_function	0.042335	1	1	149	5	17299	102172354	-|
GO:0030261	chromosome condensation	biological_process	0.042335	1	1	149	5	17299	102186167	-|
GO:0046165	alcohol biosynthetic process	biological_process	0.042335	1	1	149	5	17299	100861159	-|
GO:0019001	guanyl nucleotide binding	molecular_function	0.042518	1	9	149	536	17299	102184922,102190565,100861281,102177846,102184711,100861157,102178119,102182495,102175328	-|-|-|-|-|-|-|-|-|
GO:0036094	small molecule binding	molecular_function	0.044323	1	27	149	2245	17299	102178119,102175614,102182495,102175328,102184711,102177846,102180936,102180544,102182074,102178407,102180401,102181496,100861281,102190356,102189637,102172354,100860983,102184197,102181176,102170173,100861157,102177210,102170623,102190565,102184922,102180170,102186443	-|-|-|-|-|-|-|-|-|-|-|-|-|-|-|-|-|-|-|-|-|-|-|-|-|-|-|
GO:0006810	transport	biological_process	0.048993	1	30	149	2573	17299	102185781,102189274,102177755,102178677,102182714,102190565,102181950,102170492,102175165,102174886,100861157,102177210,102170561,102191646,102184197,102178075,102172580,102168293,102168542,102189637,102191370,102190356,102182991,102188825,102184834,102178543,102175614,102182495,102188404,102170455	-|-|-|-|-|-|-|-|-|-|-|-|-|-|-|-|-|-|-|-|-|-|-|-|-|-|-|-|-|-|
GO:0051234	establishment of localization	biological_process	0.048993	1	30	149	2573	17299	102188825,102178543,102184834,102189637,102172580,102168542,102168293,102182991,102191370,102190356,102175614,102182495,102188404,102170455,102182714,102178677,102190565,102185781,102177755,102189274,102191646,102170561,102184197,102178075,102181950,102170492,102175165,100861157,102174886,102177210	-|-|-|-|-|-|-|-|-|-|-|-|-|-|-|-|-|-|-|-|-|-|-|-|-|-|-|-|-|-|
GO:0006259	DNA metabolic process	biological_process	0.049146	1	15	149	1091	17299	102174768,102189637,102168345,102184474,102172306,102181544,102191077,102187916,102182074,106503163,102181176,102186167,102169898,102178075,102170455	-|-|-|-|-|-|-|-|-|-|-|-|-|-|-|
GO:0051179	localization	biological_process	0.050261	1	31	149	2682	17299	102188825,102184834,102178543,102172580,102168542,102168293,102189637,102191370,102190356,102182991,102175614,102182495,102188404,102170455,102180936,102178677,102182714,102190565,102185781,102189274,102177755,102170561,102191646,102178075,102184197,102170492,102181950,102174886,100861157,102175165,102177210	-|-|-|-|-|-|-|-|-|-|-|-|-|-|-|-|-|-|-|-|-|-|-|-|-|-|-|-|-|-|-|
GO:0000087	M phase of mitotic cell cycle	biological_process	0.050586	1	1	149	6	17299	102176456	-|
GO:0004565	beta-galactosidase activity	molecular_function	0.050586	1	1	149	6	17299	102176371	-|
GO:0015925	galactosidase activity	molecular_function	0.050586	1	1	149	6	17299	102176371	-|
GO:0019079	viral genome replication	biological_process	0.050704	1	2	149	42	17299	102175614,106503888	-|-|
GO:0006464	cellular protein modification process	biological_process	0.053443	1	15	149	1104	17299	102179899,102189637,102179143,102174768,102178543,102181496,102170623,102183555,102186443,102184009,102180170,102176456,102178407,102180544,102191646	-|-|-|-|-|-|-|-|-|-|-|-|-|-|-|
GO:0036211	protein modification process	biological_process	0.053443	1	15	149	1104	17299	102183555,102186443,102184009,102180170,102178543,102181496,102170623,102189637,102174768,102179143,102179899,102191646,102180544,102178407,102176456	-|-|-|-|-|-|-|-|-|-|-|-|-|-|-|
GO:0004725	protein tyrosine phosphatase activity	molecular_function	0.055348	1	3	149	100	17299	102176456,102179143,102174768	-|-|-|
GO:0004514	nicotinate-nucleotide diphosphorylase (carboxylating) activity	molecular_function	0.058767	1	1	149	7	17299	102180679	-|
GO:0009435	NAD biosynthetic process	biological_process	0.058767	1	1	149	7	17299	102180679	-|
GO:0016125	sterol metabolic process	biological_process	0.058767	1	1	149	7	17299	100861159	-|
GO:0019674	NAD metabolic process	biological_process	0.058767	1	1	149	7	17299	102180679	-|
GO:0030435	sporulation resulting in formation of a cellular spore	biological_process	0.058767	1	1	149	7	17299	102177556	-|
GO:1901617	organic hydroxy compound biosynthetic process	biological_process	0.058767	1	1	149	7	17299	100861159	-|
GO:0006470	protein dephosphorylation	biological_process	0.059437	1	3	149	103	17299	102176456,102174768,102179143	-|-|-|
GO:0006310	DNA recombination	biological_process	0.062648	1	4	149	173	17299	102187916,102182074,102168345,102181176	-|-|-|-|
GO:0043412	macromolecule modification	biological_process	0.064379	1	16	149	1230	17299	102189637,102179143,102179899,102184009,102181496,102178543,102180544,102178407,102174768,102184008,102183555,102186443,102180170,102170623,102176456,102191646	-|-|-|-|-|-|-|-|-|-|-|-|-|-|-|-|
GO:0035639	purine ribonucleoside triphosphate binding	molecular_function	0.064556	1	23	149	1922	17299	102181176,102170173,102184197,100860983,100861157,102186443,102180170,102184922,102190565,102170623,102175328,102182495,102175614,102178119,102182074,102180544,102178407,102177846,100861281,102181496,102189637,102172354,102190356	-|-|-|-|-|-|-|-|-|-|-|-|-|-|-|-|-|-|-|-|-|-|-|
GO:0046434	organophosphate catabolic process	biological_process	0.064786	1	4	149	175	17299	102177846,102172354,102182495,102178119	-|-|-|-|
GO:0001883	purine nucleoside binding	molecular_function	0.065157	1	23	149	1924	17299	100861157,102170173,102181176,100860983,102184197,102186443,102180170,102190565,102184922,102170623,102178407,102182074,102180544,102177846,102182495,102175614,102175328,102178119,102189637,102172354,102190356,100861281,102181496	-|-|-|-|-|-|-|-|-|-|-|-|-|-|-|-|-|-|-|-|-|-|-|
GO:0032549	ribonucleoside binding	molecular_function	0.065157	1	23	149	1924	17299	102190356,102189637,102172354,102181496,100861281,102177846,102182074,102180544,102178407,102178119,102182495,102175614,102175328,102170623,102184922,102190565,102180170,102186443,100861157,102184197,100860983,102170173,102181176	-|-|-|-|-|-|-|-|-|-|-|-|-|-|-|-|-|-|-|-|-|-|-|
GO:0032550	purine ribonucleoside binding	molecular_function	0.065157	1	23	149	1924	17299	102181496,100861281,102172354,102189637,102190356,102178119,102182495,102175328,102175614,102180544,102182074,102178407,102177846,102180170,102186443,102170623,102184922,102190565,102170173,102181176,100860983,102184197,100861157	-|-|-|-|-|-|-|-|-|-|-|-|-|-|-|-|-|-|-|-|-|-|-|
GO:1901136	carbohydrate derivative catabolic process	biological_process	0.065869	1	4	149	176	17299	102177846,102172354,102178119,102182495	-|-|-|-|
GO:0006473	protein acetylation	biological_process	0.066877	1	1	149	8	17299	102183555	-|
GO:0006475	internal protein amino acid acetylation	biological_process	0.066877	1	1	149	8	17299	102183555	-|
GO:0018393	internal peptidyl-lysine acetylation	biological_process	0.066877	1	1	149	8	17299	102183555	-|
GO:0018394	peptidyl-lysine acetylation	biological_process	0.066877	1	1	149	8	17299	102183555	-|
GO:0043543	protein acylation	biological_process	0.066877	1	1	149	8	17299	102183555	-|
GO:0030151	molybdenum ion binding	molecular_function	0.066877	1	1	149	8	17299	102191108	-|
GO:0005789	endoplasmic reticulum membrane	cellular_component	0.068028	1	3	149	109	17299	102183111,102182495,102172511	-|-|-|
GO:0042175	nuclear outer membrane-endoplasmic reticulum membrane network	cellular_component	0.068028	1	3	149	109	17299	102172511,102182495,102183111	-|-|-|
GO:0001882	nucleoside binding	molecular_function	0.069787	1	23	149	1939	17299	102190356,102189637,102172354,102181496,100861281,102177846,102182074,102178407,102180544,102178119,102175328,102182495,102175614,102170623,102190565,102184922,102180170,102186443,100861157,100860983,102184197,102181176,102170173	-|-|-|-|-|-|-|-|-|-|-|-|-|-|-|-|-|-|-|-|-|-|-|
GO:0016836	hydro-lyase activity	molecular_function	0.073904	1	2	149	52	17299	102175290,102183315	-|-|
GO:0004721	phosphoprotein phosphatase activity	molecular_function	0.074052	1	3	149	113	17299	102174768,102179143,102176456	-|-|-|
GO:0000096	sulfur amino acid metabolic process	biological_process	0.074918	1	1	149	9	17299	102172354	-|
GO:0018205	peptidyl-lysine modification	biological_process	0.074918	1	1	149	9	17299	102183555	-|
GO:0044432	endoplasmic reticulum part	cellular_component	0.075594	1	3	149	114	17299	102172511,102182495,102183111	-|-|-|
GO:0016311	dephosphorylation	biological_process	0.07715	1	3	149	115	17299	102176456,102174768,102179143	-|-|-|
GO:0019359	nicotinamide nucleotide biosynthetic process	biological_process	0.08289	1	1	149	10	17299	102180679	-|
GO:0004602	glutathione peroxidase activity	molecular_function	0.08289	1	1	149	10	17299	102190911	-|
GO:0005047	signal recognition particle binding	molecular_function	0.08289	1	1	149	10	17299	102182495	-|
GO:0005785	signal recognition particle receptor complex	cellular_component	0.08289	1	1	149	10	17299	102182495	-|
GO:0005375	copper ion transmembrane transporter activity	molecular_function	0.08289	1	1	149	10	17299	102170492	-|
GO:0035434	copper ion transmembrane transport	biological_process	0.08289	1	1	149	10	17299	102170492	-|
GO:0005525	GTP binding	molecular_function	0.084324	1	8	149	525	17299	100861281,102184922,102190565,100861157,102177846,102175328,102182495,102178119	-|-|-|-|-|-|-|-|
GO:0019363	pyridine nucleotide biosynthetic process	biological_process	0.090794	1	1	149	11	17299	102180679	-|
GO:0072525	pyridine-containing compound biosynthetic process	biological_process	0.090794	1	1	149	11	17299	102180679	-|
GO:0000279	M phase	biological_process	0.090794	1	1	149	11	17299	102176456	-|
GO:0022403	cell cycle phase	biological_process	0.090794	1	1	149	11	17299	102176456	-|
GO:0005216	ion channel activity	molecular_function	0.091375	1	6	149	360	17299	102184834,102188404,102178075,102181496,102174886,102185781	-|-|-|-|-|-|
GO:0022838	substrate-specific channel activity	molecular_function	0.091375	1	6	149	360	17299	102181496,102188404,102184834,102178075,102174886,102185781	-|-|-|-|-|-|
GO:0008026	ATP-dependent helicase activity	molecular_function	0.091776	1	3	149	124	17299	102190356,102175614,102184197	-|-|-|
GO:0070035	purine NTP-dependent helicase activity	molecular_function	0.091776	1	3	149	124	17299	102184197,102175614,102190356	-|-|-|
GO:0015267	channel activity	molecular_function	0.095085	1	6	149	364	17299	102174886,102185781,102181496,102188404,102184834,102178075	-|-|-|-|-|-|
GO:0022803	passive transmembrane transporter activity	molecular_function	0.095085	1	6	149	364	17299	102181496,102178075,102188404,102184834,102174886,102185781	-|-|-|-|-|-|
GO:0006323	DNA packaging	biological_process	0.099787	1	2	149	62	17299	102170455,102186167	-|-|
GO:0009378	four-way junction helicase activity	molecular_function	0.10523	1	2	149	64	17299	102182074,102181176	-|-|
GO:0043168	anion binding	molecular_function	0.10609	1	25	149	2246	17299	100861281,102181496,102180401,102172354,102189637,102190356,102175614,102182495,102175328,102178119,102182074,102180544,102178407,102184711,102177846,102186443,102180170,102190565,102184922,102170623,102170173,102181176,102184197,100860983,100861157	-|-|-|-|-|-|-|-|-|-|-|-|-|-|-|-|-|-|-|-|-|-|-|-|-|
GO:0050840	extracellular matrix binding	molecular_function	0.1064	1	1	149	13	17299	102173241	-|
GO:0016887	ATPase activity	molecular_function	0.10745	1	7	149	465	17299	102182074,100861157,102190356,102175614,102181176,102170173,102184197	-|-|-|-|-|-|-|
GO:0006950	response to stress	biological_process	0.1107	1	12	149	938	17299	102182074,106503163,102181176,102190911,102169898,102189637,102174768,102168345,102172306,102181208,102181544,102191077	-|-|-|-|-|-|-|-|-|-|-|-|
GO:0006184	GTP catabolic process	biological_process	0.11107	1	3	149	135	17299	102177846,102182495,102178119	-|-|-|
GO:1901069	guanosine-containing compound catabolic process	biological_process	0.11107	1	3	149	135	17299	102178119,102182495,102177846	-|-|-|
GO:0016835	carbon-oxygen lyase activity	molecular_function	0.11355	1	2	149	67	17299	102183315,102175290	-|-|
GO:0031625	ubiquitin protein ligase binding	molecular_function	0.1141	1	1	149	14	17299	102191108	-|
GO:0044389	small conjugating protein ligase binding	molecular_function	0.1141	1	1	149	14	17299	102191108	-|
GO:0005787	signal peptidase complex	cellular_component	0.1141	1	1	149	14	17299	102172511	-|
GO:0006465	signal peptide processing	biological_process	0.1141	1	1	149	14	17299	102172511	-|
GO:0006152	purine nucleoside catabolic process	biological_process	0.12032	1	3	149	140	17299	102177846,102178119,102182495	-|-|-|
GO:0009143	nucleoside triphosphate catabolic process	biological_process	0.12032	1	3	149	140	17299	102182495,102178119,102177846	-|-|-|
GO:0009146	purine nucleoside triphosphate catabolic process	biological_process	0.12032	1	3	149	140	17299	102182495,102178119,102177846	-|-|-|
GO:0009154	purine ribonucleotide catabolic process	biological_process	0.12032	1	3	149	140	17299	102177846,102182495,102178119	-|-|-|
GO:0009164	nucleoside catabolic process	biological_process	0.12032	1	3	149	140	17299	102178119,102182495,102177846	-|-|-|
GO:0009203	ribonucleoside triphosphate catabolic process	biological_process	0.12032	1	3	149	140	17299	102182495,102178119,102177846	-|-|-|
GO:0009207	purine ribonucleoside triphosphate catabolic process	biological_process	0.12032	1	3	149	140	17299	102177846,102182495,102178119	-|-|-|
GO:0009261	ribonucleotide catabolic process	biological_process	0.12032	1	3	149	140	17299	102182495,102178119,102177846	-|-|-|
GO:0042454	ribonucleoside catabolic process	biological_process	0.12032	1	3	149	140	17299	102177846,102178119,102182495	-|-|-|
GO:0046130	purine ribonucleoside catabolic process	biological_process	0.12032	1	3	149	140	17299	102177846,102182495,102178119	-|-|-|
GO:1901658	glycosyl compound catabolic process	biological_process	0.12032	1	3	149	140	17299	102178119,102182495,102177846	-|-|-|
GO:0043021	ribonucleoprotein complex binding	molecular_function	0.12174	1	1	149	15	17299	102182495	-|
GO:0043549	regulation of kinase activity	biological_process	0.12174	1	1	149	15	17299	102179899	-|
GO:0045859	regulation of protein kinase activity	biological_process	0.12174	1	1	149	15	17299	102179899	-|
GO:0006825	copper ion transport	biological_process	0.12174	1	1	149	15	17299	102170492	-|
GO:0016787	hydrolase activity	molecular_function	0.12369	1	32	149	3033	17299	102190356,102172354,102189637,102175614,102175328,102178119,102171526,102172511,102177826,102184922,102174768,102168417,102181176,100860825,102176456,100860748,100861281,102175611,102179143,102170455,102182495,102177846,102182074,102190565,102173245,102189274,102184197,102178075,100860983,102176371,102170173,100861157	-|-|-|-|-|-|-|-|-|-|-|-|-|-|-|-|-|-|-|-|-|-|-|-|-|-|-|-|-|-|-|-|
GO:0006195	purine nucleotide catabolic process	biological_process	0.1241	1	3	149	142	17299	102177846,102178119,102182495	-|-|-|
GO:0072523	purine-containing compound catabolic process	biological_process	0.1241	1	3	149	142	17299	102182495,102178119,102177846	-|-|-|
GO:0019068	virion assembly	biological_process	0.12488	1	2	149	71	17299	102170455,102183256	-|-|
GO:0006796	phosphate-containing compound metabolic process	biological_process	0.12671	1	15	149	1261	17299	102180679,102177846,102176456,102180544,102178407,102182495,102178119,102179899,102179143,102174768,102172354,102181496,102170623,102186443,102180170	-|-|-|-|-|-|-|-|-|-|-|-|-|-|-|
GO:1901565	organonitrogen compound catabolic process	biological_process	0.12832	1	4	149	224	17299	102172354,102177846,102178119,102182495	-|-|-|-|
GO:0016799	hydrolase activity, hydrolyzing N-glycosyl compounds	molecular_function	0.12931	1	1	149	16	17299	102178075	-|
GO:0006072	glycerol-3-phosphate metabolic process	biological_process	0.12931	1	1	149	16	17299	102172354	-|
GO:0046168	glycerol-3-phosphate catabolic process	biological_process	0.12931	1	1	149	16	17299	102172354	-|
GO:0015718	monocarboxylic acid transport	biological_process	0.12931	1	1	149	16	17299	102189274	-|
GO:0046039	GTP metabolic process	biological_process	0.12984	1	3	149	145	17299	102177846,102182495,102178119	-|-|-|
GO:0016851	magnesium chelatase activity	molecular_function	0.13065	1	2	149	73	17299	100861281,102170173	-|-|
GO:0051002	ligase activity, forming nitrogen-metal bonds	molecular_function	0.13065	1	2	149	73	17299	102170173,100861281	-|-|
GO:0051003	ligase activity, forming nitrogen-metal bonds, forming coordination complexes	molecular_function	0.13065	1	2	149	73	17299	102170173,100861281	-|-|
GO:0009166	nucleotide catabolic process	biological_process	0.13178	1	3	149	146	17299	102177846,102178119,102182495	-|-|-|
GO:0030554	adenyl nucleotide binding	molecular_function	0.13221	1	19	149	1679	17299	102175614,102175328,102182074,102180544,102178407,102180936,102181496,102172354,102189637,102190356,102170173,102181176,100860983,102184197,100861157,102177210,102180170,102186443,102170623	-|-|-|-|-|-|-|-|-|-|-|-|-|-|-|-|-|-|-|
GO:0006793	phosphorus metabolic process	biological_process	0.13338	1	15	149	1272	17299	102170623,102181496,102180170,102186443,102179899,102172354,102179143,102174768,102178119,102182495,102177846,102180679,102176456,102180544,102178407	-|-|-|-|-|-|-|-|-|-|-|-|-|-|-|
GO:1901068	guanosine-containing compound metabolic process	biological_process	0.13372	1	3	149	147	17299	102182495,102178119,102177846	-|-|-|
GO:1901292	nucleoside phosphate catabolic process	biological_process	0.13568	1	3	149	148	17299	102177846,102178119,102182495	-|-|-|
GO:0043934	sporulation	biological_process	0.13682	1	1	149	17	17299	102177556	-|
GO:0051338	regulation of transferase activity	biological_process	0.13682	1	1	149	17	17299	102179899	-|
GO:0005791	rough endoplasmic reticulum	cellular_component	0.13682	1	1	149	17	17299	102182495	-|
GO:0009982	pseudouridine synthase activity	molecular_function	0.13682	1	1	149	17	17299	102184008	-|
GO:0030867	rough endoplasmic reticulum membrane	cellular_component	0.13682	1	1	149	17	17299	102182495	-|
GO:0006302	double-strand break repair	biological_process	0.13682	1	1	149	17	17299	102168345	-|
GO:0005606	laminin-1 complex	cellular_component	0.14426	1	1	149	18	17299	102180936	-|
GO:0016477	cell migration	biological_process	0.14426	1	1	149	18	17299	102180936	-|
GO:0030155	regulation of cell adhesion	biological_process	0.14426	1	1	149	18	17299	102180936	-|
GO:0030334	regulation of cell migration	biological_process	0.14426	1	1	149	18	17299	102180936	-|
GO:0043256	laminin complex	cellular_component	0.14426	1	1	149	18	17299	102180936	-|
GO:0045995	regulation of embryonic development	biological_process	0.14426	1	1	149	18	17299	102180936	-|
GO:0051270	regulation of cellular component movement	biological_process	0.14426	1	1	149	18	17299	102180936	-|
GO:2000145	regulation of cell motility	biological_process	0.14426	1	1	149	18	17299	102180936	-|
GO:0008121	ubiquinol-cytochrome-c reductase activity	molecular_function	0.14426	1	1	149	18	17299	102181801	-|
GO:0016681	oxidoreductase activity, acting on diphenols and related substances as donors, cytochrome as acceptor	molecular_function	0.14426	1	1	149	18	17299	102181801	-|
GO:0007218	neuropeptide signaling pathway	biological_process	0.14532	1	2	149	78	17299	102191746,102186167	-|-|
GO:0015995	chlorophyll biosynthetic process	biological_process	0.15128	1	2	149	80	17299	100861281,102170173	-|-|
GO:0006954	inflammatory response	biological_process	0.15164	1	1	149	19	17299	102181208	-|
GO:0019900	kinase binding	molecular_function	0.15164	1	1	149	19	17299	102179899	-|
GO:0019901	protein kinase binding	molecular_function	0.15164	1	1	149	19	17299	102179899	-|
GO:0052646	alditol phosphate metabolic process	biological_process	0.15164	1	1	149	19	17299	102172354	-|
GO:0001932	regulation of protein phosphorylation	biological_process	0.15164	1	1	149	19	17299	102179899	-|
GO:0031399	regulation of protein modification process	biological_process	0.15164	1	1	149	19	17299	102179899	-|
GO:0040012	regulation of locomotion	biological_process	0.15895	1	1	149	20	17299	102180936	-|
GO:0008138	protein tyrosine/serine/threonine phosphatase activity	molecular_function	0.16032	1	2	149	83	17299	102179143,102174768	-|-|
GO:0005515	protein binding	molecular_function	0.16187	1	50	149	5112	17299	102168417,102181176,102184174,102191374,102175290,102180165,102181952,102180021,102181300,106503888,102184554,102170726,102178084,102174768,102191108,102177810,102175328,102168830,102177202,102180544,102178407,102188825,102179899,102168675,102189637,102183621,102191680,106503165,102191080,102182713,102191646,102177210,102175165,102170760,102186728,102181208,102189371,102178677,102183894,102189274…	-|-|-|-|-|-|-|-|-|-|-|-|-|-|-|-|-|-|-|-|-|-|-|-|-|-|-|-|-|-|-|-|-|-|-|-|-|-|-|-|-|-|-|-|-|-|-|-|-|-|
GO:0010181	FMN binding	molecular_function	0.1662	1	1	149	21	17299	102180401	-|
GO:0000105	histidine biosynthetic process	biological_process	0.1662	1	1	149	21	17299	102183315	-|
GO:0006547	histidine metabolic process	biological_process	0.1662	1	1	149	21	17299	102183315	-|
GO:0052803	imidazole-containing compound metabolic process	biological_process	0.1662	1	1	149	21	17299	102183315	-|
GO:0005227	calcium activated cation channel activity	molecular_function	0.1662	1	1	149	21	17299	102185781	-|
GO:0015269	calcium-activated potassium channel activity	molecular_function	0.1662	1	1	149	21	17299	102185781	-|
GO:2000026	regulation of multicellular organismal development	biological_process	0.1662	1	1	149	21	17299	102180936	-|
GO:0044267	cellular protein metabolic process	biological_process	0.16951	1	22	149	2061	17299	102191065,102191646,102191386,102177210,102176456,102170623,102183555,102186443,102180170,102174768,102191108,102180936,102176709,102172511,102180544,102178407,102178543,102181496,102184009,102179899,102189637,102179143	-|-|-|-|-|-|-|-|-|-|-|-|-|-|-|-|-|-|-|-|-|-|
GO:0015994	chlorophyll metabolic process	biological_process	0.17251	1	2	149	87	17299	102170173,100861281	-|-|
GO:0006979	response to oxidative stress	biological_process	0.17339	1	1	149	22	17299	102190911	-|
GO:0003896	DNA primase activity	molecular_function	0.17339	1	1	149	22	17299	102189637	-|
GO:0005605	basal lamina	cellular_component	0.17339	1	1	149	22	17299	102180936	-|
GO:0016301	kinase activity	molecular_function	0.17957	1	11	149	931	17299	102186443,102183735,102180170,102181496,102170623,100861159,102175328,102191680,102180544,102178407,100861157	-|-|-|-|-|-|-|-|-|-|-|
GO:0005326	neurotransmitter transporter activity	molecular_function	0.18052	1	1	149	23	17299	102170561	-|
GO:0005328	neurotransmitter:sodium symporter activity	molecular_function	0.18052	1	1	149	23	17299	102170561	-|
GO:0042623	ATPase activity, coupled	molecular_function	0.18318	1	4	149	258	17299	100861157,102190356,102184197,102175614	-|-|-|-|
GO:0042325	regulation of phosphorylation	biological_process	0.18759	1	1	149	24	17299	102179899	-|
GO:0071203	WASH complex	cellular_component	0.18759	1	1	149	24	17299	102180975	-|
GO:0031683	G-protein beta/gamma-subunit complex binding	molecular_function	0.19106	1	2	149	93	17299	102175328,100861281	-|-|
GO:0016814	hydrolase activity, acting on carbon-nitrogen (but not peptide) bonds, in cyclic amidines	molecular_function	0.1946	1	1	149	25	17299	102175611	-|
GO:0019067	viral assembly, maturation, egress, and release	biological_process	0.19731	1	2	149	95	17299	102183256,102170455	-|-|
GO:0001522	pseudouridine synthesis	biological_process	0.20155	1	1	149	26	17299	102184008	-|
GO:0003873	6-phosphofructo-2-kinase activity	molecular_function	0.20155	1	1	149	26	17299	102175328	-|
GO:0006000	fructose metabolic process	biological_process	0.20155	1	1	149	26	17299	102175328	-|
GO:0034655	nucleobase-containing compound catabolic process	biological_process	0.20279	1	3	149	180	17299	102178119,102182495,102177846	-|-|-|
GO:0016791	phosphatase activity	molecular_function	0.20722	1	3	149	182	17299	102176456,102179143,102174768	-|-|-|
GO:0004601	peroxidase activity	molecular_function	0.20843	1	1	149	27	17299	102190911	-|
GO:0016684	oxidoreductase activity, acting on peroxide as acceptor	molecular_function	0.20843	1	1	149	27	17299	102190911	-|
GO:0009790	embryo development	biological_process	0.20843	1	1	149	27	17299	102180936	-|
GO:0044419	interspecies interaction between organisms	biological_process	0.21011	1	6	149	463	17299	106503888,102183256,102182074,102170455,102191661,102175614	-|-|-|-|-|-|
GO:0005215	transporter activity	molecular_function	0.21241	1	16	149	1490	17299	102174886,100861157,102170492,102181950,102178075,102170561,102189274,102181801,102185781,102190565,102188404,102172580,102168293,102168542,102181496,102184834	-|-|-|-|-|-|-|-|-|-|-|-|-|-|-|-|
GO:0006694	steroid biosynthetic process	biological_process	0.21526	1	1	149	28	17299	100861159	-|
GO:0004970	ionotropic glutamate receptor activity	molecular_function	0.21526	1	1	149	28	17299	102181496	-|
GO:0005231	excitatory extracellular ligand-gated ion channel activity	molecular_function	0.21526	1	1	149	28	17299	102181496	-|
GO:0005234	extracellular-glutamate-gated ion channel activity	molecular_function	0.21526	1	1	149	28	17299	102181496	-|
GO:0008066	glutamate receptor activity	molecular_function	0.21526	1	1	149	28	17299	102181496	-|
GO:0003678	DNA helicase activity	molecular_function	0.21618	1	2	149	101	17299	102182074,102181176	-|-|
GO:0071103	DNA conformation change	biological_process	0.21934	1	2	149	102	17299	102186167,102170455	-|-|
GO:0005179	hormone activity	molecular_function	0.22065	1	3	149	188	17299	102180021,106503165,102191080	-|-|-|
GO:0016670	oxidoreductase activity, acting on a sulfur group of donors, oxygen as acceptor	molecular_function	0.22203	1	1	149	29	17299	102172354	-|
GO:0018193	peptidyl-amino acid modification	biological_process	0.22203	1	1	149	29	17299	102183555	-|
GO:0042613	MHC class II protein complex	cellular_component	0.22203	1	1	149	29	17299	102188814	-|
GO:0006518	peptide metabolic process	biological_process	0.22874	1	1	149	30	17299	102172511	-|
GO:0015979	photosynthesis	biological_process	0.23197	1	3	149	193	17299	100861281,102191077,102170173	-|-|-|
GO:0006468	protein phosphorylation	biological_process	0.23398	1	7	149	580	17299	102179899,102178407,102180544,102170623,102181496,102180170,102186443	-|-|-|-|-|-|-|
GO:0005783	endoplasmic reticulum	cellular_component	0.23425	1	3	149	194	17299	102183111,102182495,102172511	-|-|-|
GO:0006096	glycolysis	biological_process	0.2354	1	1	149	31	17299	102183735	-|
GO:0006836	neurotransmitter transport	biological_process	0.2354	1	1	149	31	17299	102170561	-|
GO:0004806	triglyceride lipase activity	molecular_function	0.2354	1	1	149	31	17299	102173245	-|
GO:0005524	ATP binding	molecular_function	0.24191	1	17	149	1635	17299	102175328,102175614,102182074,102178407,102180544,102181496,102190356,102172354,102189637,102184197,100860983,102181176,102170173,100861157,102170623,102180170,102186443	-|-|-|-|-|-|-|-|-|-|-|-|-|-|-|-|-|
GO:0030983	mismatched DNA binding	molecular_function	0.242	1	1	149	32	17299	102189637	-|
GO:0006275	regulation of DNA replication	biological_process	0.242	1	1	149	32	17299	102184474	-|
GO:0019362	pyridine nucleotide metabolic process	biological_process	0.242	1	1	149	32	17299	102180679	-|
GO:0046496	nicotinamide nucleotide metabolic process	biological_process	0.242	1	1	149	32	17299	102180679	-|
GO:0072524	pyridine-containing compound metabolic process	biological_process	0.242	1	1	149	32	17299	102180679	-|
GO:0032559	adenyl ribonucleotide binding	molecular_function	0.24425	1	17	149	1638	17299	100860983,102184197,102181176,102170173,100861157,102170623,102180170,102186443,102175328,102175614,102182074,102180544,102178407,102181496,102190356,102172354,102189637	-|-|-|-|-|-|-|-|-|-|-|-|-|-|-|-|-|
GO:0006779	porphyrin-containing compound biosynthetic process	biological_process	0.24476	1	2	149	110	17299	102170173,100861281	-|-|
GO:0008202	steroid metabolic process	biological_process	0.24854	1	1	149	33	17299	100861159	-|
GO:0015075	ion transmembrane transporter activity	molecular_function	0.24854	1	12	149	1110	17299	102181496,102190565,102184834,102181801,102168542,102185781,102168293,102178075,102188404,102170561,102174886,102170492	-|-|-|-|-|-|-|-|-|-|-|-|
GO:0051188	cofactor biosynthetic process	biological_process	0.2503	1	3	149	201	17299	100861281,102170173,102180679	-|-|-|
GO:1901575	organic substance catabolic process	biological_process	0.25075	1	7	149	593	17299	102183735,102182495,102178119,102173245,102172354,102191108,102177846	-|-|-|-|-|-|-|
GO:0032403	protein complex binding	molecular_function	0.25114	1	2	149	112	17299	102175328,100861281	-|-|
GO:0051052	regulation of DNA metabolic process	biological_process	0.25502	1	1	149	34	17299	102184474	-|
GO:0051258	protein polymerization	biological_process	0.26071	1	2	149	115	17299	102177846,102178119	-|-|
GO:0019318	hexose metabolic process	biological_process	0.26071	1	2	149	115	17299	102183735,102175328	-|-|
GO:0009539	photosystem II reaction center	cellular_component	0.26145	1	1	149	35	17299	102191077	-|
GO:0016866	intramolecular transferase activity	molecular_function	0.26145	1	1	149	35	17299	102184008	-|
GO:0019013	viral nucleocapsid	cellular_component	0.26145	1	1	149	35	17299	102183256	-|
GO:0044270	cellular nitrogen compound catabolic process	biological_process	0.26652	1	3	149	208	17299	102177846,102182495,102178119	-|-|-|
GO:0007155	cell adhesion	biological_process	0.26747	1	5	149	403	17299	102184672,102181587,102174768,102180936,102191000	-|-|-|-|-|
GO:0032268	regulation of cellular protein metabolic process	biological_process	0.26782	1	1	149	36	17299	102179899	-|
GO:0016679	oxidoreductase activity, acting on diphenols and related substances as donors	molecular_function	0.26782	1	1	149	36	17299	102181801	-|
GO:0046700	heterocycle catabolic process	biological_process	0.26884	1	3	149	209	17299	102177846,102182495,102178119	-|-|-|
GO:0006066	alcohol metabolic process	biological_process	0.27414	1	1	149	37	17299	100861159	-|
GO:0006298	mismatch repair	biological_process	0.27414	1	1	149	37	17299	102189637	-|
GO:0046148	pigment biosynthetic process	biological_process	0.27987	1	2	149	121	17299	102170173,100861281	-|-|
GO:0051246	regulation of protein metabolic process	biological_process	0.28041	1	1	149	38	17299	102179899	-|
GO:0050793	regulation of developmental process	biological_process	0.28041	1	1	149	38	17299	102180936	-|
GO:0016776	phosphotransferase activity, phosphate group as acceptor	molecular_function	0.28041	1	1	149	38	17299	100861159	-|
GO:0046915	transition metal ion transmembrane transporter activity	molecular_function	0.28306	1	2	149	122	17299	102190565,102170492	-|-|
GO:1901361	organic cyclic compound catabolic process	biological_process	0.2852	1	3	149	216	17299	102178119,102182495,102177846	-|-|-|
GO:0005996	monosaccharide metabolic process	biological_process	0.28625	1	2	149	123	17299	102175328,102183735	-|-|
GO:0019439	aromatic compound catabolic process	biological_process	0.28988	1	3	149	218	17299	102182495,102178119,102177846	-|-|-|
GO:0022891	substrate-specific transmembrane transporter activity	molecular_function	0.29156	1	12	149	1154	17299	102181801,102185781,102168293,102168542,102190565,102181496,102184834,102174886,102170492,102188404,102178075,102170561	-|-|-|-|-|-|-|-|-|-|-|-|
GO:0006915	apoptotic process	biological_process	0.29262	1	2	149	125	17299	102170760,102183371	-|-|
GO:0012501	programmed cell death	biological_process	0.29262	1	2	149	125	17299	102170760,102183371	-|-|
GO:0042611	MHC protein complex	cellular_component	0.29278	1	1	149	40	17299	102188814	-|
GO:0016032	viral process	biological_process	0.29399	1	5	149	419	17299	102175614,102191661,102170455,106503888,102183256	-|-|-|-|-|
GO:0031461	cullin-RING ubiquitin ligase complex	cellular_component	0.29581	1	2	149	126	17299	102189637,102191108	-|-|
GO:0019538	protein metabolic process	biological_process	0.29685	1	26	149	2697	17299	102191646,102191386,102191065,102176456,102177210,102170623,102173245,102180170,102186443,102183555,102191108,102174768,102172511,102180936,102176709,102180544,102178407,102177826,102181496,102178543,102184009,102191370,102179899,102172354,102189637,102179143	-|-|-|-|-|-|-|-|-|-|-|-|-|-|-|-|-|-|-|-|-|-|-|-|-|-|
GO:0009063	cellular amino acid catabolic process	biological_process	0.29889	1	1	149	41	17299	102172354	-|
GO:0022610	biological adhesion	biological_process	0.29901	1	5	149	422	17299	102181587,102184672,102174768,102191000,102180936	-|-|-|-|-|
GO:0016773	phosphotransferase activity, alcohol group as acceptor	molecular_function	0.30131	1	9	149	842	17299	102170623,102181496,102180170,102183735,102186443,102180544,102178407,102191680,102175328	-|-|-|-|-|-|-|-|-|
GO:0015031	protein transport	biological_process	0.30261	1	8	149	737	17299	102178543,102178677,102188825,102177210,102175165,102170455,102182495,102191646	-|-|-|-|-|-|-|-|
GO:0045184	establishment of protein localization	biological_process	0.30261	1	8	149	737	17299	102177210,102175165,102182495,102191646,102170455,102188825,102178677,102178543	-|-|-|-|-|-|-|-|
GO:0006733	oxidoreduction coenzyme metabolic process	biological_process	0.30494	1	1	149	42	17299	102180679	-|
GO:0003690	double-stranded DNA binding	molecular_function	0.31094	1	1	149	43	17299	102189637	-|
GO:0016485	protein processing	biological_process	0.31094	1	1	149	43	17299	102172511	-|
GO:0051604	protein maturation	biological_process	0.31094	1	1	149	43	17299	102172511	-|
GO:1901615	organic hydroxy compound metabolic process	biological_process	0.31094	1	1	149	43	17299	100861159	-|
GO:0000041	transition metal ion transport	biological_process	0.3117	1	2	149	131	17299	102170492,102190565	-|-|
GO:0006778	porphyrin-containing compound metabolic process	biological_process	0.31487	1	2	149	132	17299	100861281,102170173	-|-|
GO:0016310	phosphorylation	biological_process	0.31546	1	7	149	641	17299	102180544,102178407,102179899,102186443,102180170,102181496,102170623	-|-|-|-|-|-|-|
GO:0004673	protein histidine kinase activity	molecular_function	0.31689	1	1	149	44	17299	102191680	-|
GO:0042803	protein homodimerization activity	molecular_function	0.3212	1	2	149	134	17299	102180936,102177210	-|-|
GO:0009306	protein secretion	biological_process	0.33443	1	1	149	47	17299	102170455	-|
GO:0048646	anatomical structure formation involved in morphogenesis	biological_process	0.33443	1	1	149	47	17299	102177556	-|
GO:0016567	protein ubiquitination	biological_process	0.33443	1	1	149	47	17299	102189637	-|
GO:0005488	binding	molecular_function	0.33563	1	93	149	10443	17299	102183315,102184008,102189093,102183327,102190565,102170623,102181208,100860984,102183894,102171085,100861157,102183621,106503165,102191080,102191680,102184197,102191646,102168345,102191370,102191077,102178543,100861281,102181496,102180401,102177846,102173241,102170455,102182366,102180021,106503888,102181300,102170726,102191108,102184922,102180165,102181952,100860825,102176456,102169898,102168417…	-|-|-|-|-|-|-|-|-|-|-|-|-|-|-|-|-|-|-|-|-|-|-|-|-|-|-|-|-|-|-|-|-|-|-|-|-|-|-|-|-|-|-|-|-|-|-|-|-|-|-|-|-|-|-|-|-|-|-|-|-|-|-|-|-|-|-|-|-|-|-|-|-|-|-|-|-|-|-|-|-|-|-|-|-|-|-|-|-|-|-|-|-|
GO:0042440	pigment metabolic process	biological_process	0.3401	1	2	149	140	17299	102170173,100861281	-|-|
GO:0004672	protein kinase activity	molecular_function	0.34194	1	7	149	660	17299	102181496,102170623,102191680,102186443,102180170,102178407,102180544	-|-|-|-|-|-|-|
GO:0018995	host	cellular_component	0.34323	1	2	149	141	17299	102182713,102191661	-|-|
GO:0043245	extraorganismal space	cellular_component	0.34323	1	2	149	141	17299	102182713,102191661	-|-|
GO:0043657	host cell	cellular_component	0.34323	1	2	149	141	17299	102182713,102191661	-|-|
GO:0044215	other organism	cellular_component	0.34323	1	2	149	141	17299	102191661,102182713	-|-|
GO:0044216	other organism cell	cellular_component	0.34323	1	2	149	141	17299	102191661,102182713	-|-|
GO:0044217	other organism part	cellular_component	0.34323	1	2	149	141	17299	102182713,102191661	-|-|
GO:0071702	organic substance transport	biological_process	0.34374	1	10	149	986	17299	102175165,102177210,102170455,102182495,102191646,102191370,102189274,102178543,102178677,102188825	-|-|-|-|-|-|-|-|-|-|
GO:0015370	solute:sodium symporter activity	molecular_function	0.34588	1	1	149	49	17299	102170561	-|
GO:0051239	regulation of multicellular organismal process	biological_process	0.34588	1	1	149	49	17299	102180936	-|
GO:0033014	tetrapyrrole biosynthetic process	biological_process	0.34636	1	2	149	142	17299	102170173,100861281	-|-|
GO:0022892	substrate-specific transporter activity	molecular_function	0.35129	1	12	149	1212	17299	102185781,102168293,102168542,102181801,102184834,102190565,102181496,102174886,102170492,102178075,102188404,102170561	-|-|-|-|-|-|-|-|-|-|-|-|
GO:0016054	organic acid catabolic process	biological_process	0.35153	1	1	149	50	17299	102172354	-|
GO:0046395	carboxylic acid catabolic process	biological_process	0.35153	1	1	149	50	17299	102172354	-|
GO:0022857	transmembrane transporter activity	molecular_function	0.35206	1	13	149	1323	17299	102168542,102185781,102168293,102181801,102184834,102190565,102181496,102174886,100861157,102170492,102188404,102178075,102170561	-|-|-|-|-|-|-|-|-|-|-|-|-|
GO:0008219	cell death	biological_process	0.35261	1	2	149	144	17299	102183371,102170760	-|-|
GO:0016265	death	biological_process	0.35261	1	2	149	144	17299	102183371,102170760	-|-|
GO:0033036	macromolecule localization	biological_process	0.35449	1	9	149	886	17299	102178677,102188825,102178543,102191370,102182495,102191646,102170455,102175165,102177210	-|-|-|-|-|-|-|-|-|
GO:0044403	symbiosis, encompassing mutualism through parasitism	biological_process	0.36187	1	5	149	459	17299	102170455,102191661,102175614,102183256,106503888	-|-|-|-|-|
GO:0032446	protein modification by small protein conjugation	biological_process	0.36269	1	1	149	52	17299	102189637	-|
GO:0043603	cellular amide metabolic process	biological_process	0.36269	1	1	149	52	17299	102172511	-|
GO:0070647	protein modification by small protein conjugation or removal	biological_process	0.36269	1	1	149	52	17299	102189637	-|
GO:0009144	purine nucleoside triphosphate metabolic process	biological_process	0.36285	1	3	149	249	17299	102177846,102182495,102178119	-|-|-|
GO:0009199	ribonucleoside triphosphate metabolic process	biological_process	0.36285	1	3	149	249	17299	102178119,102182495,102177846	-|-|-|
GO:0009205	purine ribonucleoside triphosphate metabolic process	biological_process	0.36285	1	3	149	249	17299	102182495,102178119,102177846	-|-|-|
GO:0044767	single-organism developmental process	biological_process	0.36813	1	2	149	149	17299	102180936,102177556	-|-|
GO:0017137	Rab GTPase binding	molecular_function	0.36819	1	1	149	53	17299	102178677	-|
GO:0032879	regulation of localization	biological_process	0.36819	1	1	149	53	17299	102180936	-|
GO:0051186	cofactor metabolic process	biological_process	0.36989	1	3	149	252	17299	100861281,102170173,102180679	-|-|-|
GO:0044764	multi-organism cellular process	biological_process	0.37044	1	5	149	464	17299	102175614,102191661,102170455,102183256,106503888	-|-|-|-|-|
GO:0044282	small molecule catabolic process	biological_process	0.37365	1	1	149	54	17299	102172354	-|
GO:0044712	single-organism catabolic process	biological_process	0.37365	1	1	149	54	17299	102172354	-|
GO:0005975	carbohydrate metabolic process	biological_process	0.37656	1	8	149	794	17299	100860748,100860825,102176371,102175328,102168417,102189274,102183735,102180170	-|-|-|-|-|-|-|-|
GO:0008104	protein localization	biological_process	0.37656	1	8	149	794	17299	102175165,102177210,102182495,102191646,102170455,102188825,102178677,102178543	-|-|-|-|-|-|-|-|
GO:0044707	single-multicellular organism process	biological_process	0.37729	1	5	149	468	17299	102168291,102171271,102180936,102171004,102191644	-|-|-|-|-|
GO:0030117	membrane coat	cellular_component	0.37738	1	2	149	152	17299	102175165,102188825	-|-|
GO:0048475	coated membrane	cellular_component	0.37738	1	2	149	152	17299	102175165,102188825	-|-|
GO:0016042	lipid catabolic process	biological_process	0.37906	1	1	149	55	17299	102173245	-|
GO:0009141	nucleoside triphosphate metabolic process	biological_process	0.37925	1	3	149	256	17299	102177846,102182495,102178119	-|-|-|
GO:0044765	single-organism transport	biological_process	0.37974	1	18	149	1910	17299	102184834,102182991,102191370,102189637,102172580,102168542,102168293,102188404,102170455,102190565,102182714,102189274,102185781,102178075,102170561,100861157,102174886,102170492	-|-|-|-|-|-|-|-|-|-|-|-|-|-|-|-|-|-|
GO:0016775	phosphotransferase activity, nitrogenous group as acceptor	molecular_function	0.38443	1	1	149	56	17299	102191680	-|
GO:0006007	glucose catabolic process	biological_process	0.38443	1	1	149	56	17299	102183735	-|
GO:0019320	hexose catabolic process	biological_process	0.38443	1	1	149	56	17299	102183735	-|
GO:0000151	ubiquitin ligase complex	cellular_component	0.38962	1	2	149	156	17299	102191108,102189637	-|-|
GO:0071704	organic substance metabolic process	biological_process	0.39	1	61	149	6835	17299	102178119,102175328,102186167,102178407,102180544,102177826,102178679,102171541,102172511,102180679,102176709,102189637,102172354,102179899,102181176,102191065,102168417,102169898,102187916,100860748,102183256,102176456,100860825,102183735,102183555,100861159,102191108,102174768,102182495,102170455,102182050,102182074,102177846,106503163,102180936,102181544,102184009,102181496,102191077,100861281…	-|-|-|-|-|-|-|-|-|-|-|-|-|-|-|-|-|-|-|-|-|-|-|-|-|-|-|-|-|-|-|-|-|-|-|-|-|-|-|-|-|-|-|-|-|-|-|-|-|-|-|-|-|-|-|-|-|-|-|-|-|
GO:0042578	phosphoric ester hydrolase activity	molecular_function	0.39091	1	3	149	261	17299	102176456,102179143,102174768	-|-|-|
GO:0046365	monosaccharide catabolic process	biological_process	0.39502	1	1	149	58	17299	102183735	-|
GO:0016881	acid-amino acid ligase activity	molecular_function	0.39556	1	3	149	263	17299	102178543,102191646,102189637	-|-|-|
GO:0006457	protein folding	biological_process	0.39873	1	2	149	159	17299	102177210,102180936	-|-|
GO:0016192	vesicle-mediated transport	biological_process	0.39906	1	4	149	372	17299	102188825,102177755,102175165,102189637	-|-|-|-|
GO:0016209	antioxidant activity	molecular_function	0.40025	1	1	149	59	17299	102190911	-|
GO:0009056	catabolic process	biological_process	0.40162	1	8	149	813	17299	102182495,102178119,102177846,102172062,102173245,102183735,102172354,102191108	-|-|-|-|-|-|-|-|
GO:0048856	anatomical structure development	biological_process	0.40778	1	2	149	162	17299	102180936,102177556	-|-|
GO:0016829	lyase activity	molecular_function	0.40945	1	3	149	269	17299	102178679,102175290,102183315	-|-|-|
GO:0008080	N-acetyltransferase activity	molecular_function	0.41057	1	1	149	61	17299	102183555	-|
GO:0005267	potassium channel activity	molecular_function	0.41567	1	1	149	62	17299	102185781	-|
GO:0033013	tetrapyrrole metabolic process	biological_process	0.41676	1	2	149	165	17299	100861281,102170173	-|-|
GO:0016763	transferase activity, transferring pentosyl groups	molecular_function	0.42072	1	1	149	63	17299	102180679	-|
GO:0006270	DNA replication initiation	biological_process	0.42072	1	1	149	63	17299	102178075	-|
GO:0055085	transmembrane transport	biological_process	0.42128	1	9	149	940	17299	102184834,102182714,102182991,102172580,102168542,102168293,102188404,100861157,102170492	-|-|-|-|-|-|-|-|-|
GO:0006575	cellular modified amino acid metabolic process	biological_process	0.42573	1	1	149	64	17299	102172354	-|
GO:0016407	acetyltransferase activity	molecular_function	0.42573	1	1	149	64	17299	102183555	-|
GO:0016831	carboxy-lyase activity	molecular_function	0.42573	1	1	149	64	17299	102178679	-|
GO:0006006	glucose metabolic process	biological_process	0.43069	1	1	149	65	17299	102183735	-|
GO:0006811	ion transport	biological_process	0.43614	1	10	149	1065	17299	102170492,102174886,102178075,102188404,102185781,102168542,102168293,102189274,102184834,102190565	-|-|-|-|-|-|-|-|-|-|
GO:0048610	cellular process involved in reproduction	biological_process	0.43745	1	2	149	172	17299	102183256,102170455	-|-|
GO:0046873	metal ion transmembrane transporter activity	molecular_function	0.43775	1	4	149	392	17299	102170561,102190565,102170492,102185781	-|-|-|-|
GO:0009117	nucleotide metabolic process	biological_process	0.43967	1	4	149	393	17299	102182495,102178119,102180679,102177846	-|-|-|-|
GO:0005125	cytokine activity	molecular_function	0.44049	1	1	149	67	17299	102181208	-|
GO:0009523	photosystem II	cellular_component	0.44049	1	1	149	67	17299	102191077	-|
GO:0006790	sulfur compound metabolic process	biological_process	0.44049	1	1	149	67	17299	102172354	-|
GO:0042157	lipoprotein metabolic process	biological_process	0.44049	1	1	149	67	17299	102191370	-|
GO:0044724	single-organism carbohydrate catabolic process	biological_process	0.44049	1	1	149	67	17299	102183735	-|
GO:0042802	identical protein binding	molecular_function	0.44329	1	2	149	174	17299	102177210,102180936	-|-|
GO:0008173	RNA methyltransferase activity	molecular_function	0.44533	1	1	149	68	17299	102176456	-|
GO:0044238	primary metabolic process	biological_process	0.44705	1	58	149	6589	17299	102182495,102170455,102182050,102182074,102180936,106503163,102177846,102184009,102181544,102178543,102191077,102181496,102179143,102168345,102191370,102172306,102176371,102191646,102191386,102191093,102178075,102177210,102171085,102186443,102180170,102173245,102170623,102183315,102184008,102189274,102184474,102175328,102178119,102186167,102171541,102178407,102177826,102180544,102176709,102172511…	-|-|-|-|-|-|-|-|-|-|-|-|-|-|-|-|-|-|-|-|-|-|-|-|-|-|-|-|-|-|-|-|-|-|-|-|-|-|-|-|-|-|-|-|-|-|-|-|-|-|-|-|-|-|-|-|-|-|
GO:0015079	potassium ion transmembrane transporter activity	molecular_function	0.45013	1	1	149	69	17299	102185781	-|
GO:0016410	N-acyltransferase activity	molecular_function	0.45013	1	1	149	69	17299	102183555	-|
GO:0051287	NAD binding	molecular_function	0.45013	1	1	149	69	17299	102172354	-|
GO:0016298	lipase activity	molecular_function	0.45488	1	1	149	70	17299	102173245	-|
GO:0009150	purine ribonucleotide metabolic process	biological_process	0.45949	1	3	149	291	17299	102178119,102182495,102177846	-|-|-|
GO:0006753	nucleoside phosphate metabolic process	biological_process	0.46065	1	4	149	404	17299	102177846,102180679,102178119,102182495	-|-|-|-|
GO:0005230	extracellular ligand-gated ion channel activity	molecular_function	0.4689	1	1	149	73	17299	102181496	-|
GO:0006869	lipid transport	biological_process	0.4689	1	1	149	73	17299	102191370	-|
GO:0010876	lipid localization	biological_process	0.4689	1	1	149	73	17299	102191370	-|
GO:0019882	antigen processing and presentation	biological_process	0.4689	1	1	149	73	17299	102188814	-|
GO:0046983	protein dimerization activity	molecular_function	0.47062	1	3	149	296	17299	102177210,102180936,102175290	-|-|-|
GO:0022836	gated channel activity	molecular_function	0.47198	1	2	149	184	17299	102181496,102185781	-|-|
GO:0022839	ion gated channel activity	molecular_function	0.47198	1	2	149	184	17299	102181496,102185781	-|-|
GO:0006163	purine nucleotide metabolic process	biological_process	0.47283	1	3	149	297	17299	102178119,102182495,102177846	-|-|-|
GO:0015293	symporter activity	molecular_function	0.4735	1	1	149	74	17299	102170561	-|
GO:0015294	solute:cation symporter activity	molecular_function	0.4735	1	1	149	74	17299	102170561	-|
GO:0051726	regulation of cell cycle	biological_process	0.4735	1	1	149	74	17299	102179899	-|
GO:0003968	RNA-directed RNA polymerase activity	molecular_function	0.47805	1	1	149	75	17299	102182074	-|
GO:0042025	host cell nucleus	cellular_component	0.47805	1	1	149	75	17299	102191661	-|
GO:0032501	multicellular organismal process	biological_process	0.48063	1	5	149	529	17299	102191644,102171004,102180936,102171271,102168291	-|-|-|-|-|
GO:0052689	carboxylic ester hydrolase activity	molecular_function	0.48257	1	1	149	76	17299	102173245	-|
GO:0009259	ribonucleotide metabolic process	biological_process	0.48384	1	3	149	302	17299	102182495,102178119,102177846	-|-|-|
GO:0019693	ribose phosphate metabolic process	biological_process	0.48384	1	3	149	302	17299	102178119,102182495,102177846	-|-|-|
GO:0005198	structural molecule activity	molecular_function	0.48548	1	9	149	992	17299	102191065,102191386,102180975,102170492,102177826,102176709,102175165,102188825,102181208	-|-|-|-|-|-|-|-|-|
GO:0016052	carbohydrate catabolic process	biological_process	0.48704	1	1	149	77	17299	102183735	-|
GO:0043566	structure-specific DNA binding	molecular_function	0.48704	1	1	149	77	17299	102189637	-|
GO:0043623	cellular protein complex assembly	biological_process	0.48877	1	2	149	190	17299	102178119,102177846	-|-|
GO:0051704	multi-organism process	biological_process	0.49083	1	8	149	881	17299	102191661,106503888,102172354,102170455,102175614,102183256,102182074,102177826	-|-|-|-|-|-|-|-|
GO:0006261	DNA-dependent DNA replication	biological_process	0.49148	1	1	149	78	17299	102178075	-|
GO:0033647	host intracellular organelle	cellular_component	0.49588	1	1	149	79	17299	102191661	-|
GO:0033648	host intracellular membrane-bounded organelle	cellular_component	0.49588	1	1	149	79	17299	102191661	-|
GO:0016879	ligase activity, forming carbon-nitrogen bonds	molecular_function	0.4969	1	3	149	308	17299	102189637,102191646,102178543	-|-|-|
GO:0000278	mitotic cell cycle	biological_process	0.50024	1	1	149	80	17299	102176456	-|
GO:0019637	organophosphate metabolic process	biological_process	0.50202	1	5	149	542	17299	102182495,102178119,102172354,102180679,102177846	-|-|-|-|-|
GO:0044248	cellular catabolic process	biological_process	0.50368	1	6	149	659	17299	102182495,102178119,102177846,102172062,102172354,102191108	-|-|-|-|-|-|
GO:0000287	magnesium ion binding	molecular_function	0.50457	1	1	149	81	17299	102178679	-|
GO:0016810	hydrolase activity, acting on carbon-nitrogen (but not peptide) bonds	molecular_function	0.50457	1	1	149	81	17299	102175611	-|
GO:0030154	cell differentiation	biological_process	0.50886	1	1	149	82	17299	102177556	-|
GO:0003724	RNA helicase activity	molecular_function	0.50886	1	1	149	82	17299	102170455	-|
GO:0005604	basement membrane	cellular_component	0.51311	1	1	149	83	17299	102180936	-|
GO:0006813	potassium ion transport	biological_process	0.51311	1	1	149	83	17299	102185781	-|
GO:0042278	purine nucleoside metabolic process	biological_process	0.51831	1	3	149	318	17299	102182495,102178119,102177846	-|-|-|
GO:0046128	purine ribonucleoside metabolic process	biological_process	0.51831	1	3	149	318	17299	102182495,102178119,102177846	-|-|-|
GO:0022890	inorganic cation transmembrane transporter activity	molecular_function	0.52139	1	6	149	671	17299	102190565,102170561,102181801,102168293,102185781,102170492	-|-|-|-|-|-|
GO:0033646	host intracellular part	cellular_component	0.5215	1	1	149	85	17299	102191661	-|
GO:0043656	intracellular region of host	cellular_component	0.5215	1	1	149	85	17299	102191661	-|
GO:0009108	coenzyme biosynthetic process	biological_process	0.52564	1	1	149	86	17299	102180679	-|
GO:0017016	Ras GTPase binding	molecular_function	0.52564	1	1	149	86	17299	102178677	-|
GO:0031267	small GTPase binding	molecular_function	0.52564	1	1	149	86	17299	102178677	-|
GO:0051020	GTPase binding	molecular_function	0.52564	1	1	149	86	17299	102178677	-|
GO:0004527	exonuclease activity	molecular_function	0.52975	1	1	149	87	17299	102171526	-|
GO:0044445	cytosolic part	cellular_component	0.52975	1	1	149	87	17299	102183735	-|
GO:0050660	flavin adenine dinucleotide binding	molecular_function	0.52975	1	1	149	87	17299	102172354	-|
GO:1901607	alpha-amino acid biosynthetic process	biological_process	0.52975	1	1	149	87	17299	102183315	-|
GO:0009521	photosystem	cellular_component	0.53382	1	1	149	88	17299	102191077	-|
GO:0016874	ligase activity	molecular_function	0.53427	1	5	149	562	17299	102189637,102170173,102191646,100861281,102178543	-|-|-|-|-|
GO:0005829	cytosol	cellular_component	0.53785	1	1	149	89	17299	102183735	-|
GO:0044260	cellular macromolecule metabolic process	biological_process	0.53967	1	43	149	5006	17299	102184474,102184008,102183315,102170623,102186443,102180170,102171085,102177210,102178075,102191386,102191646,102191093,102168345,102172306,102179143,102181496,102191077,102178543,102184009,102181544,102180936,106503163,102182074,102182050,102170455,102174768,102191108,102183555,100860825,102176456,102183256,102187916,102169898,102191065,102181176,102179899,102189637,102176709,102172511,102171541…	-|-|-|-|-|-|-|-|-|-|-|-|-|-|-|-|-|-|-|-|-|-|-|-|-|-|-|-|-|-|-|-|-|-|-|-|-|-|-|-|-|-|-|
GO:0015093	ferrous iron transmembrane transporter activity	molecular_function	0.54185	1	1	149	90	17299	102190565	-|
GO:0015684	ferrous iron transport	biological_process	0.54185	1	1	149	90	17299	102190565	-|
GO:0032940	secretion by cell	biological_process	0.54582	1	1	149	91	17299	102170455	-|
GO:0008324	cation transmembrane transporter activity	molecular_function	0.54829	1	7	149	808	17299	102181801,102185781,102170492,102168293,102168542,102170561,102190565	-|-|-|-|-|-|-|
GO:0003723	RNA binding	molecular_function	0.54891	1	6	149	690	17299	102176456,100860825,102190637,102184008,102170455,102175614	-|-|-|-|-|-|
GO:0009119	ribonucleoside metabolic process	biological_process	0.54948	1	3	149	333	17299	102182495,102178119,102177846	-|-|-|
GO:0046903	secretion	biological_process	0.54975	1	1	149	92	17299	102170455	-|
GO:0005381	iron ion transmembrane transporter activity	molecular_function	0.55752	1	1	149	94	17299	102190565	-|
GO:0019012	virion	cellular_component	0.55938	1	5	149	578	17299	102172511,102183256,102170492,102180975,102181208	-|-|-|-|-|
GO:0015081	sodium ion transmembrane transporter activity	molecular_function	0.56135	1	1	149	95	17299	102170561	-|
GO:0012505	endomembrane system	cellular_component	0.56363	1	3	149	340	17299	102182495,102183111,102172511	-|-|-|
GO:0044425	membrane part	cellular_component	0.56385	1	34	149	3995	17299	102191370,102181587,102191077,102184834,102189545,102182495,102182217,102189274,102171004,102182714,102190565,102168291,102181950,102171271,100861157,102175165,102170561,102172354,102168293,102182991,102191644,102188825,102168830,102171541,102183867,102172511,102186167,102181801,102177755,102181952,102183111,102188814,102170492,102181944	-|-|-|-|-|-|-|-|-|-|-|-|-|-|-|-|-|-|-|-|-|-|-|-|-|-|-|-|-|-|-|-|-|-|
GO:0006826	iron ion transport	biological_process	0.56515	1	1	149	96	17299	102190565	-|
GO:0008270	zinc ion binding	molecular_function	0.56773	1	13	149	1535	17299	102175611,102191077,102181496,102189637,102183327,102191093,102169898,102182366,102178075,102173513,102177202,102177826,106503163	-|-|-|-|-|-|-|-|-|-|-|-|-|
GO:0009653	anatomical structure morphogenesis	biological_process	0.56891	1	1	149	97	17299	102177556	-|
GO:0010941	regulation of cell death	biological_process	0.57265	1	1	149	98	17299	102170760	-|
GO:0016830	carbon-carbon lyase activity	molecular_function	0.57265	1	1	149	98	17299	102178679	-|
GO:0042981	regulation of apoptotic process	biological_process	0.57265	1	1	149	98	17299	102170760	-|
GO:0043067	regulation of programmed cell death	biological_process	0.57265	1	1	149	98	17299	102170760	-|
GO:0016772	transferase activity, transferring phosphorus-containing groups	molecular_function	0.57358	1	13	149	1541	17299	102189637,102181496,102170623,100861159,102183735,102186443,102180170,100861157,102180544,102182074,102178407,102191680,102175328	-|-|-|-|-|-|-|-|-|-|-|-|-|
GO:0044699	single-organism process	biological_process	0.57705	1	59	149	6930	17299	102189637,102168542,102168293,102182991,102179899,102191746,102188825,102191644,102171541,102168830,102178407,102180544,102175328,102186167,102181801,102174768,102185781,102183111,102184922,102170492,102174886,102176456,102183371,102181176,102169898,102172580,102168345,102172306,102191370,102181544,102191077,102181587,100861281,102184834,102189545,102180430,102182074,102191000,102180936,106503163…	-|-|-|-|-|-|-|-|-|-|-|-|-|-|-|-|-|-|-|-|-|-|-|-|-|-|-|-|-|-|-|-|-|-|-|-|-|-|-|-|-|-|-|-|-|-|-|-|-|-|-|-|-|-|-|-|-|-|-|
GO:0015849	organic acid transport	biological_process	0.58002	1	1	149	100	17299	102189274	-|
GO:0046942	carboxylic acid transport	biological_process	0.58002	1	1	149	100	17299	102189274	-|
GO:0072521	purine-containing compound metabolic process	biological_process	0.58336	1	3	149	350	17299	102177846,102178119,102182495	-|-|-|
GO:0015711	organic anion transport	biological_process	0.58366	1	1	149	101	17299	102189274	-|
GO:0034357	photosynthetic membrane	cellular_component	0.58366	1	1	149	101	17299	102191077	-|
GO:0022804	active transmembrane transporter activity	molecular_function	0.59886	1	2	149	233	17299	102170561,100861157	-|-|
GO:0015291	secondary active transmembrane transporter activity	molecular_function	0.60484	1	1	149	107	17299	102170561	-|
GO:0044283	small molecule biosynthetic process	biological_process	0.60585	1	2	149	236	17299	102183315,100861159	-|-|
GO:0009116	nucleoside metabolic process	biological_process	0.60629	1	3	149	362	17299	102177846,102178119,102182495	-|-|-|
GO:1901657	glycosyl compound metabolic process	biological_process	0.60817	1	3	149	363	17299	102182495,102178119,102177846	-|-|-|
GO:0006397	mRNA processing	biological_process	0.60827	1	1	149	108	17299	100860825	-|
GO:0055086	nucleobase-containing small molecule metabolic process	biological_process	0.60934	1	4	149	488	17299	102177846,102180679,102178119,102182495	-|-|-|-|
GO:1901564	organonitrogen compound metabolic process	biological_process	0.60963	1	9	149	1098	17299	102172354,102183315,100861281,102177846,102180679,102172511,102178119,102170173,102182495	-|-|-|-|-|-|-|-|-|
GO:0005102	receptor binding	molecular_function	0.61189	1	5	149	613	17299	102180936,102180021,102181208,106503165,102191080	-|-|-|-|-|
GO:0043167	ion binding	molecular_function	0.61286	1	41	149	4892	17299	102190356,102172354,102189637,102178119,102182264,102175328,102175614,102184711,102177202,102178407,102180544,102178679,102177826,102184922,102191108,102169898,102181176,102173513,102180401,102191077,100861281,102181496,102175611,102182366,102182495,106503163,102177846,102182074,102170623,102190565,102180170,102186443,100860984,102183327,102183315,102184197,100860983,102178075,102170173,102191093…	-|-|-|-|-|-|-|-|-|-|-|-|-|-|-|-|-|-|-|-|-|-|-|-|-|-|-|-|-|-|-|-|-|-|-|-|-|-|-|-|-|
GO:0015276	ligand-gated ion channel activity	molecular_function	0.61503	1	1	149	110	17299	102181496	-|
GO:0022834	ligand-gated channel activity	molecular_function	0.61503	1	1	149	110	17299	102181496	-|
GO:0000152	nuclear ubiquitin ligase complex	cellular_component	0.62167	1	1	149	112	17299	102189637	-|
GO:0005680	anaphase-promoting complex	cellular_component	0.62167	1	1	149	112	17299	102189637	-|
GO:0044420	extracellular matrix part	cellular_component	0.62167	1	1	149	112	17299	102180936	-|
GO:0042626	ATPase activity, coupled to transmembrane movement of substances	molecular_function	0.62495	1	1	149	113	17299	100861157	-|
GO:0043492	ATPase activity, coupled to movement of substances	molecular_function	0.62495	1	1	149	113	17299	100861157	-|
GO:0016337	cell-cell adhesion	biological_process	0.6282	1	1	149	114	17299	102191000	-|
GO:0019028	viral capsid	cellular_component	0.62838	1	3	149	374	17299	102181208,102183256,102170492	-|-|-|
GO:1901363	heterocyclic compound binding	molecular_function	0.62935	1	42	149	5037	17299	102180936,102177846,102182074,102182050,102170455,102182495,102168345,102181496,100861281,102180401,100861157,102177210,102171085,102170760,102184197,100860983,102191093,102170173,102184008,102183315,102190565,102170623,102186443,102180170,102171526,102184711,102180544,102178407,102186167,102175614,102175328,102178119,102190356,102172354,102189637,100860825,102190637,102176456,102175290,102187916…	-|-|-|-|-|-|-|-|-|-|-|-|-|-|-|-|-|-|-|-|-|-|-|-|-|-|-|-|-|-|-|-|-|-|-|-|-|-|-|-|-|-|
GO:0006732	coenzyme metabolic process	biological_process	0.63143	1	1	149	115	17299	102180679	-|
GO:0097159	organic cyclic compound binding	molecular_function	0.6317	1	42	149	5041	17299	102172354,102189637,102190356,102178119,102175614,102175328,102186167,102178407,102180544,102171526,102184711,102184922,102181176,102187916,102175290,102176456,100860825,102190637,102180401,102181496,100861281,102168345,102182495,102182050,102170455,102182074,102177846,102180936,102180170,102186443,102170623,102190565,102184008,102183315,102170173,102191093,102184197,100860983,102170760,102177210…	-|-|-|-|-|-|-|-|-|-|-|-|-|-|-|-|-|-|-|-|-|-|-|-|-|-|-|-|-|-|-|-|-|-|-|-|-|-|-|-|-|-|
GO:0044711	single-organism biosynthetic process	biological_process	0.63288	1	2	149	248	17299	100861159,102183315	-|-|
GO:0004197	cysteine-type endopeptidase activity	molecular_function	0.63462	1	1	149	116	17299	102182074	-|
GO:0043170	macromolecule metabolic process	biological_process	0.63565	1	47	149	5634	17299	102177210,102171085,102191093,102191646,102191386,102178075,102184008,102183315,102184474,102180170,102186443,102170623,102173245,102182074,106503163,102180936,102182050,102170455,102179143,102172306,102191370,102168345,102181544,102184009,102181496,102191077,102178543,102187916,102176456,102183256,100860825,102181176,102191065,102169898,102191108,102174768,102183555,102177826,102178407,102180544…	-|-|-|-|-|-|-|-|-|-|-|-|-|-|-|-|-|-|-|-|-|-|-|-|-|-|-|-|-|-|-|-|-|-|-|-|-|-|-|-|-|-|-|-|-|-|-|
GO:0044763	single-organism cellular process	biological_process	0.63638	1	53	149	6337	17299	102191644,102188825,102189637,102168293,102168542,102179899,102182991,102191746,102175328,102186167,102168830,102171541,102180544,102178407,102183111,102184922,102181801,102174768,102183371,102181176,102169898,102170492,102176456,102181544,102191077,100861281,102181587,102189545,102184834,102172580,102168345,102172306,102182495,102177556,102170455,102188404,102180430,102182074,102180936,102191000…	-|-|-|-|-|-|-|-|-|-|-|-|-|-|-|-|-|-|-|-|-|-|-|-|-|-|-|-|-|-|-|-|-|-|-|-|-|-|-|-|-|-|-|-|-|-|-|-|-|-|-|-|-|
GO:0034622	cellular macromolecular complex assembly	biological_process	0.63724	1	2	149	250	17299	102177846,102178119	-|-|
GO:0015077	monovalent inorganic cation transmembrane transporter activity	molecular_function	0.63937	1	4	149	507	17299	102168293,102185781,102181801,102170561	-|-|-|-|
GO:0019220	regulation of phosphate metabolic process	biological_process	0.64093	1	1	149	118	17299	102179899	-|
GO:0051174	regulation of phosphorus metabolic process	biological_process	0.64093	1	1	149	118	17299	102179899	-|
GO:0033643	host cell part	cellular_component	0.64405	1	1	149	119	17299	102191661	-|
GO:0050662	coenzyme binding	molecular_function	0.64584	1	2	149	254	17299	102180401,102172354	-|-|
GO:0015399	primary active transmembrane transporter activity	molecular_function	0.64713	1	1	149	120	17299	100861157	-|
GO:0015405	P-P-bond-hydrolysis-driven transmembrane transporter activity	molecular_function	0.64713	1	1	149	120	17299	100861157	-|
GO:1901566	organonitrogen compound biosynthetic process	biological_process	0.64854	1	4	149	513	17299	102170173,100861281,102183315,102180679	-|-|-|-|
GO:0044237	cellular metabolic process	biological_process	0.64893	1	52	149	6243	17299	102178407,102180544,102172062,102171541,102172511,102180679,102176709,102178119,102186167,102189637,102172354,102179899,102187916,102183256,102176456,100860825,102181176,102191065,102169898,102191108,102174768,102183555,102183735,102182074,106503163,102177846,102180936,102182495,102182050,102170455,102179143,102172306,102168345,102181544,102184009,102191077,102181496,102178543,100861281,102177210…	-|-|-|-|-|-|-|-|-|-|-|-|-|-|-|-|-|-|-|-|-|-|-|-|-|-|-|-|-|-|-|-|-|-|-|-|-|-|-|-|-|-|-|-|-|-|-|-|-|-|-|-|
GO:0043234	protein complex	cellular_component	0.64934	1	15	149	1864	17299	102168293,102191108,102189637,102188825,102183735,102191077,102180975,102188814,102172511,102177846,102180936,102175165,102178119,102182495,102176371	-|-|-|-|-|-|-|-|-|-|-|-|-|-|-|
GO:0009579	thylakoid	cellular_component	0.65323	1	1	149	122	17299	102191077	-|
GO:0044436	thylakoid part	cellular_component	0.65323	1	1	149	122	17299	102191077	-|
GO:0070838	divalent metal ion transport	biological_process	0.65323	1	1	149	122	17299	102190565	-|
GO:0030001	metal ion transport	biological_process	0.65479	1	3	149	389	17299	102170492,102185781,102190565	-|-|-|
GO:0007264	small GTPase mediated signal transduction	biological_process	0.65606	1	4	149	518	17299	102175328,102190565,102184922,100861281	-|-|-|-|
GO:0016021	integral to membrane	cellular_component	0.65967	1	28	149	3434	17299	102170561,102170492,102171271,102168291,102181944,102181950,100861157,102181952,102182714,102190565,102181801,102189274,102171004,102177755,102182217,102186167,102183867,102171541,102168830,102172511,102188825,102191644,102189545,102184834,102181587,102172354,102191370,102182991	-|-|-|-|-|-|-|-|-|-|-|-|-|-|-|-|-|-|-|-|-|-|-|-|-|-|-|-|
GO:0051716	cellular response to stimulus	biological_process	0.66055	1	30	149	3673	17299	102189545,102191077,102181587,100861281,102191644,102181544,102191746,102172306,102168345,102189637,102186167,102175328,106503163,102180544,102182074,102178407,102168830,102180430,102171541,102184922,102190565,102189371,102171004,102174768,102181801,102169898,102181176,102170760,102171271,102168291	-|-|-|-|-|-|-|-|-|-|-|-|-|-|-|-|-|-|-|-|-|-|-|-|-|-|-|-|-|-|
GO:0009611	response to wounding	biological_process	0.66801	1	1	149	127	17299	102181208	-|
GO:0016747	transferase activity, transferring acyl groups other than amino-acyl groups	molecular_function	0.66801	1	1	149	127	17299	102183555	-|
GO:0031224	intrinsic to membrane	cellular_component	0.66867	1	28	149	3448	17299	102170561,100861157,102170492,102168291,102181944,102171271,102181950,102190565,102181952,102182714,102177755,102182217,102171004,102189274,102181801,102186167,102172511,102171541,102168830,102183867,102181587,102184834,102189545,102188825,102191644,102182991,102191370,102172354	-|-|-|-|-|-|-|-|-|-|-|-|-|-|-|-|-|-|-|-|-|-|-|-|-|-|-|-|
GO:0006461	protein complex assembly	biological_process	0.66868	1	2	149	265	17299	102178119,102177846	-|-|
GO:0070271	protein complex biogenesis	biological_process	0.66868	1	2	149	265	17299	102177846,102178119	-|-|
GO:0051649	establishment of localization in cell	biological_process	0.6744	1	6	149	785	17299	102175165,102189637,102170455,102178677,102188825,102182495	-|-|-|-|-|-|
GO:0050790	regulation of catalytic activity	biological_process	0.67658	1	1	149	130	17299	102179899	-|
GO:0008610	lipid biosynthetic process	biological_process	0.67821	1	3	149	403	17299	102168345,100861159,102180170	-|-|-|
GO:0008652	cellular amino acid biosynthetic process	biological_process	0.67939	1	1	149	131	17299	102183315	-|
GO:0048870	cell motility	biological_process	0.68217	1	1	149	132	17299	102180936	-|
GO:0051674	localization of cell	biological_process	0.68217	1	1	149	132	17299	102180936	-|
GO:0022607	cellular component assembly	biological_process	0.68367	1	4	149	537	17299	102177846,102183256,102178119,102170455	-|-|-|-|
GO:0065009	regulation of molecular function	biological_process	0.68493	1	1	149	133	17299	102179899	-|
GO:0016667	oxidoreductase activity, acting on a sulfur group of donors	molecular_function	0.68493	1	1	149	133	17299	102172354	-|
GO:0005634	nucleus	cellular_component	0.68522	1	15	149	1908	17299	102172306,102168345,102189637,102174768,100861281,102191077,102183256,106503163,100860825,102171085,102178075,102190642,102169898,102191093,102175328	-|-|-|-|-|-|-|-|-|-|-|-|-|-|-|
GO:0005261	cation channel activity	molecular_function	0.68766	1	1	149	134	17299	102185781	-|
GO:0048869	cellular developmental process	biological_process	0.68766	1	1	149	134	17299	102177556	-|
GO:0034062	RNA polymerase activity	molecular_function	0.6884	1	2	149	275	17299	102189637,102182074	-|-|
GO:0008152	metabolic process	biological_process	0.6902	1	66	149	7955	17299	102183315,102184008,102184474,102173245,102170623,102171085,102191386,102191646,102179143,102168345,102191370,102184009,102181544,102191077,100861281,102178543,102181496,102180401,102177846,102170455,102181801,102176160,102191108,102183735,100861159,100860748,100860825,102176456,102183256,102181176,102168417,102169898,102189637,102179899,102172062,102180544,102176709,102180679,102175328,102186167…	-|-|-|-|-|-|-|-|-|-|-|-|-|-|-|-|-|-|-|-|-|-|-|-|-|-|-|-|-|-|-|-|-|-|-|-|-|-|-|-|-|-|-|-|-|-|-|-|-|-|-|-|-|-|-|-|-|-|-|-|-|-|-|-|-|-|
GO:0031012	extracellular matrix	cellular_component	0.69032	1	2	149	276	17299	102177826,102180936	-|-|
GO:0009451	RNA modification	biological_process	0.69573	1	1	149	137	17299	102184008	-|
GO:0016071	mRNA metabolic process	biological_process	0.69837	1	1	149	138	17299	100860825	-|
GO:0044423	virion part	cellular_component	0.70166	1	4	149	550	17299	102180975,102170492,102183256,102181208	-|-|-|-|
GO:0071822	protein complex subunit organization	biological_process	0.70348	1	2	149	283	17299	102178119,102177846	-|-|
GO:0072511	divalent inorganic cation transport	biological_process	0.70358	1	1	149	140	17299	102190565	-|
GO:0008234	cysteine-type peptidase activity	molecular_function	0.70358	1	1	149	140	17299	102182074	-|
GO:1901605	alpha-amino acid metabolic process	biological_process	0.70616	1	1	149	141	17299	102183315	-|
GO:0006511	ubiquitin-dependent protein catabolic process	biological_process	0.70871	1	1	149	142	17299	102191108	-|
GO:0051082	unfolded protein binding	molecular_function	0.70871	1	1	149	142	17299	102189637	-|
GO:0019941	modification-dependent protein catabolic process	biological_process	0.71124	1	1	149	143	17299	102191108	-|
GO:0043632	modification-dependent macromolecule catabolic process	biological_process	0.71124	1	1	149	143	17299	102191108	-|
GO:0009405	pathogenesis	biological_process	0.71439	1	2	149	289	17299	102177826,102172354	-|-|
GO:0072509	divalent inorganic cation transmembrane transporter activity	molecular_function	0.71623	1	1	149	145	17299	102190565	-|
GO:0016820	hydrolase activity, acting on acid anhydrides, catalyzing transmembrane movement of substances	molecular_function	0.72114	1	1	149	147	17299	100861157	-|
GO:0016616	oxidoreductase activity, acting on the CH-OH group of donors, NAD or NADP as acceptor	molecular_function	0.72356	1	1	149	148	17299	102172354	-|
GO:1901360	organic cyclic compound metabolic process	biological_process	0.72707	1	31	149	3904	17299	102189637,102172306,102168345,102181544,100861281,102191077,102182074,102171541,106503163,102180679,102177846,102178119,102182495,102182050,102170455,102186167,102184008,102183315,102174768,102184474,100861159,102187916,102176456,102183256,100860825,102171085,102191093,102170173,102181176,102178075,102169898	-|-|-|-|-|-|-|-|-|-|-|-|-|-|-|-|-|-|-|-|-|-|-|-|-|-|-|-|-|-|-|
GO:0048193	Golgi vesicle transport	biological_process	0.72835	1	1	149	150	17299	102189637	-|
GO:0000003	reproduction	biological_process	0.72842	1	2	149	297	17299	102170455,102183256	-|-|
GO:0016020	membrane	cellular_component	0.72945	1	47	149	5810	17299	102188404,102182495,102191000,102191077,102181587,102181496,102189545,102184834,102191370,102172580,102178075,102170561,100861157,102175165,102168291,102181950,102171271,102190565,102182714,102180170,102182217,102189274,102171004,102186167,102172511,102168830,102171541,102183867,102188825,102191644,102182991,102191746,102172354,102189637,102168293,102168542,102174886,102183591,102188814,102170492…	-|-|-|-|-|-|-|-|-|-|-|-|-|-|-|-|-|-|-|-|-|-|-|-|-|-|-|-|-|-|-|-|-|-|-|-|-|-|-|-|-|-|-|-|-|-|-|
GO:0007049	cell cycle	biological_process	0.73444	1	3	149	440	17299	102184474,102176456,102179899	-|-|-|
GO:0046907	intracellular transport	biological_process	0.73696	1	5	149	710	17299	102178677,102188825,102182495,102189637,102175165	-|-|-|-|-|
GO:0034641	cellular nitrogen compound metabolic process	biological_process	0.73701	1	31	149	3922	17299	102171541,102182074,106503163,102180679,102172511,102177846,102182495,102178119,102186167,102182050,102170455,102189637,102168345,102172306,102181544,100861281,102191077,102187916,102171085,100860825,102176456,102183256,102181176,102191093,102170173,102169898,102178075,102183315,102184008,102174768,102184474	-|-|-|-|-|-|-|-|-|-|-|-|-|-|-|-|-|-|-|-|-|-|-|-|-|-|-|-|-|-|-|
GO:0004222	metalloendopeptidase activity	molecular_function	0.73766	1	1	149	154	17299	102177826	-|
GO:0006886	intracellular protein transport	biological_process	0.73789	1	4	149	578	17299	102175165,102182495,102178677,102188825	-|-|-|-|
GO:0046914	transition metal ion binding	molecular_function	0.73858	1	14	149	1855	17299	102191093,102182366,102178075,102169898,102177826,102177202,102173513,106503163,102175611,102191077,102181496,102183327,102191108,102189637	-|-|-|-|-|-|-|-|-|-|-|-|-|-|
GO:0009987	cellular process	biological_process	0.73951	1	87	149	10483	17299	102178075,102170173,102191093,102177210,102175165,102170760,102186443,102182714,102189371,102178677,102180170,102182050,102188404,102182495,102177556,102180936,102191000,106503163,102180430,102182074,102181587,102184834,102172306,102172580,102191065,102187916,102170492,102183111,102183555,102174768,102178119,102172511,102168830,102171541,102178407,102172354,102184672,102191386,102191646,102171085…	-|-|-|-|-|-|-|-|-|-|-|-|-|-|-|-|-|-|-|-|-|-|-|-|-|-|-|-|-|-|-|-|-|-|-|-|-|-|-|-|-|-|-|-|-|-|-|-|-|-|-|-|-|-|-|-|-|-|-|-|-|-|-|-|-|-|-|-|-|-|-|-|-|-|-|-|-|-|-|-|-|-|-|-|-|-|-|
GO:0008150	biological_process	biological_process	0.74132	1	108	149	12874	17299	102177846,102170455,102179143,102191370,102168345,102181544,102184009,102180401,102189545,102191077,100861281,102178543,102181496,102181950,102171271,102168291,102171085,100861157,102191386,102191646,102184197,102184672,102183315,102184008,102171004,102184474,102181208,102173245,102170623,102190565,102180544,102172062,102180679,102176709,102175614,102175328,102186167,102168293,102168542,102189637…	-|-|-|-|-|-|-|-|-|-|-|-|-|-|-|-|-|-|-|-|-|-|-|-|-|-|-|-|-|-|-|-|-|-|-|-|-|-|-|-|-|-|-|-|-|-|-|-|-|-|-|-|-|-|-|-|-|-|-|-|-|-|-|-|-|-|-|-|-|-|-|-|-|-|-|-|-|-|-|-|-|-|-|-|-|-|-|-|-|-|-|-|-|-|-|-|-|-|-|-|-|-|-|-|-|-|-|-|
GO:0044459	plasma membrane part	cellular_component	0.74445	1	1	149	157	17299	102188814	-|
GO:0044257	cellular protein catabolic process	biological_process	0.74667	1	1	149	158	17299	102191108	-|
GO:0051603	proteolysis involved in cellular protein catabolic process	biological_process	0.74667	1	1	149	158	17299	102191108	-|
GO:0003735	structural constituent of ribosome	molecular_function	0.74689	1	3	149	449	17299	102191065,102191386,102176709	-|-|-|
GO:0016614	oxidoreductase activity, acting on CH-OH group of donors	molecular_function	0.74887	1	1	149	159	17299	102172354	-|
GO:0051276	chromosome organization	biological_process	0.74887	1	1	149	159	17299	102186167	-|
GO:0005840	ribosome	cellular_component	0.7496	1	3	149	451	17299	102191386,102191065,102176709	-|-|-|
GO:0006820	anion transport	biological_process	0.75322	1	1	149	161	17299	102189274	-|
GO:0005576	extracellular region	cellular_component	0.75384	1	10	149	1373	17299	102180936,102173241,106503165,102182713,102191080,102180021,102177755,102191370,102191661,102181208	-|-|-|-|-|-|-|-|-|-|
GO:0051641	cellular localization	biological_process	0.75832	1	6	149	862	17299	102170455,102188825,102178677,102182495,102175165,102189637	-|-|-|-|-|-|
GO:0060589	nucleoside-triphosphatase regulator activity	molecular_function	0.76097	1	2	149	317	17299	102177210,102180936	-|-|
GO:0006812	cation transport	biological_process	0.7619	1	5	149	733	17299	102190565,102170492,102185781,102168293,102168542	-|-|-|-|-|
GO:0044281	small molecule metabolic process	biological_process	0.76304	1	7	149	998	17299	102182495,102178119,100861159,102172354,102183315,102177846,102180679	-|-|-|-|-|-|-|
GO:0046483	heterocycle metabolic process	biological_process	0.76798	1	30	149	3860	17299	102184474,102174768,102184008,102183315,102178075,102169898,102181176,102191093,102170173,102183256,102176456,100860825,102171085,102187916,100861281,102191077,102181544,102172306,102168345,102189637,102182050,102170455,102186167,102178119,102182495,102180679,106503163,102177846,102182074,102171541	-|-|-|-|-|-|-|-|-|-|-|-|-|-|-|-|-|-|-|-|-|-|-|-|-|-|-|-|-|-|
GO:0006725	cellular aromatic compound metabolic process	biological_process	0.77053	1	30	149	3865	17299	102174768,102184008,102183315,102184474,102191093,102170173,102181176,102178075,102169898,102187916,102183256,102176456,102171085,100860825,102181544,100861281,102191077,102189637,102172306,102168345,102178119,102182495,102182050,102170455,102186167,102182074,102171541,102180679,106503163,102177846	-|-|-|-|-|-|-|-|-|-|-|-|-|-|-|-|-|-|-|-|-|-|-|-|-|-|-|-|-|-|
GO:0050896	response to stimulus	biological_process	0.77265	1	33	149	4231	17299	102171004,102190565,102181208,102189371,102170760,102168291,102171271,102168345,102172306,100861281,102191077,102181587,102189545,102181544,106503163,102180430,102182074,102181801,102174768,102184922,102188814,102169898,102190911,102181176,102191746,102189637,102191644,102168830,102171541,102178407,102180544,102186167,102175328	-|-|-|-|-|-|-|-|-|-|-|-|-|-|-|-|-|-|-|-|-|-|-|-|-|-|-|-|-|-|-|-|-|
GO:0032502	developmental process	biological_process	0.77302	1	2	149	325	17299	102177556,102180936	-|-|
GO:0065003	macromolecular complex assembly	biological_process	0.77302	1	2	149	325	17299	102177846,102178119	-|-|
GO:0032991	macromolecular complex	cellular_component	0.7748	1	18	149	2406	17299	102168293,102189637,102188825,102191077,102172511,102177846,102180936,102176709,102178119,102182495,102191108,102183735,102180975,102188814,102175165,102191386,102191065,102176371	-|-|-|-|-|-|-|-|-|-|-|-|-|-|-|-|-|-|
GO:0003824	catalytic activity	molecular_function	0.77947	1	55	149	6861	17299	102182495,102170455,102182074,102177846,102175611,102181496,102178543,100861281,102180401,102179143,102191646,102176371,102174178,102170173,102191680,102184197,102178075,100860983,100861157,102186443,102180170,102190565,102173245,102170623,102183315,102184008,102189274,102175614,102175328,102178119,102180544,102178407,102178679,102177826,102180679,102171526,102172511,102189637,102172354,102190356…	-|-|-|-|-|-|-|-|-|-|-|-|-|-|-|-|-|-|-|-|-|-|-|-|-|-|-|-|-|-|-|-|-|-|-|-|-|-|-|-|-|-|-|-|-|-|-|-|-|-|-|-|-|-|-|
GO:0006091	generation of precursor metabolites and energy	biological_process	0.77971	1	1	149	174	17299	102183735	-|
GO:0031090	organelle membrane	cellular_component	0.78029	1	3	149	475	17299	102182495,102183111,102172511	-|-|-|
GO:0016853	isomerase activity	molecular_function	0.78162	1	1	149	175	17299	102184008	-|
GO:0006807	nitrogen compound metabolic process	biological_process	0.78314	1	32	149	4132	17299	102182074,106503163,102177846,102182495,102182050,102170455,102168345,102172306,102181544,102191077,100861281,102171085,102191093,102170173,102178075,102183315,102184008,102184474,102171541,102180679,102172511,102178119,102186167,102172354,102189637,102187916,100860825,102183256,102176456,102181176,102169898,102174768	-|-|-|-|-|-|-|-|-|-|-|-|-|-|-|-|-|-|-|-|-|-|-|-|-|-|-|-|-|-|-|-|
GO:0030163	protein catabolic process	biological_process	0.78352	1	1	149	176	17299	102191108	-|
GO:0030246	carbohydrate binding	molecular_function	0.78352	1	1	149	176	17299	102174768	-|
GO:0015988	energy coupled proton transmembrane transport, against electrochemical gradient	biological_process	0.78541	1	1	149	177	17299	102168293	-|
GO:0015991	ATP hydrolysis coupled proton transport	biological_process	0.78541	1	1	149	177	17299	102168293	-|
GO:0007275	multicellular organismal development	biological_process	0.79096	1	1	149	180	17299	102180936	-|
GO:0005575	cellular_component	cellular_component	0.79261	1	83	149	10144	17299	102181944,102183256,102176456,102183591,102174886,100860825,102183371,102169898,102191108,102185781,102181801,102180021,102181997,102181952,102183735,100861159,102184922,102191661,102183867,102171526,102176709,102175328,102186167,102168542,102168293,102189637,102191746,102182991,102191644,102188825,102168291,102171271,102181950,100861157,102171085,102191386,106503165,102190642,102191080,102183315…	-|-|-|-|-|-|-|-|-|-|-|-|-|-|-|-|-|-|-|-|-|-|-|-|-|-|-|-|-|-|-|-|-|-|-|-|-|-|-|-|-|-|-|-|-|-|-|-|-|-|-|-|-|-|-|-|-|-|-|-|-|-|-|-|-|-|-|-|-|-|-|-|-|-|-|-|-|-|-|-|-|-|-|
GO:0048037	cofactor binding	molecular_function	0.79555	1	2	149	341	17299	102180401,102172354	-|-|
GO:0043933	macromolecular complex subunit organization	biological_process	0.79955	1	2	149	344	17299	102178119,102177846	-|-|
GO:0008134	transcription factor binding	molecular_function	0.7999	1	1	149	185	17299	102181176	-|
GO:0044421	extracellular region part	cellular_component	0.80011	1	3	149	492	17299	102180936,102191661,102182713	-|-|-|
GO:0044085	cellular component biogenesis	biological_process	0.8023	1	4	149	636	17299	102177846,102183256,102178119,102170455	-|-|-|-|
GO:0003779	actin binding	molecular_function	0.80337	1	1	149	187	17299	106503491	-|
GO:0007186	G-protein coupled receptor signaling pathway	biological_process	0.80454	1	12	149	1699	17299	102186167,102175328,102171541,102168830,102168291,102171271,100861281,102189545,102191644,102171004,102191746,102181801	-|-|-|-|-|-|-|-|-|-|-|-|
GO:0004842	ubiquitin-protein ligase activity	molecular_function	0.80508	1	1	149	188	17299	102189637	-|
GO:0019787	small conjugating protein ligase activity	molecular_function	0.80508	1	1	149	188	17299	102189637	-|
GO:0016053	organic acid biosynthetic process	biological_process	0.80678	1	1	149	189	17299	102183315	-|
GO:0046394	carboxylic acid biosynthetic process	biological_process	0.80678	1	1	149	189	17299	102183315	-|
GO:0015078	hydrogen ion transmembrane transporter activity	molecular_function	0.80988	1	2	149	352	17299	102168293,102181801	-|-|
GO:0006139	nucleobase-containing compound metabolic process	biological_process	0.81035	1	28	149	3704	17299	106503163,102180679,102177846,102182074,102171541,102182050,102170455,102186167,102178119,102182495,102172306,102168345,102189637,102191077,102181544,102183256,102176456,100860825,102171085,102187916,102178075,102169898,102181176,102191093,102184474,102184008,102174768,102183315	-|-|-|-|-|-|-|-|-|-|-|-|-|-|-|-|-|-|-|-|-|-|-|-|-|-|-|-|
GO:0044265	cellular macromolecule catabolic process	biological_process	0.81343	1	1	149	193	17299	102191108	-|
GO:0040011	locomotion	biological_process	0.81826	1	1	149	196	17299	102180936	-|
GO:0044444	cytoplasmic part	cellular_component	0.8191	1	10	149	1463	17299	102188825,102183735,102183111,102180975,102172511,102176709,102175165,102191386,102182495,102191065	-|-|-|-|-|-|-|-|-|-|
GO:0016788	hydrolase activity, acting on ester bonds	molecular_function	0.8203	1	5	149	795	17299	102173245,102171526,102176456,102174768,102179143	-|-|-|-|-|
GO:0034613	cellular protein localization	biological_process	0.82134	1	4	149	656	17299	102175165,102182495,102188825,102178677	-|-|-|-|
GO:0070727	cellular macromolecule localization	biological_process	0.82134	1	4	149	656	17299	102188825,102178677,102182495,102175165	-|-|-|-|
GO:0006629	lipid metabolic process	biological_process	0.82225	1	4	149	657	17299	100861159,102173245,102180170,102168345	-|-|-|-|
GO:0003899	DNA-directed RNA polymerase activity	molecular_function	0.82451	1	1	149	200	17299	102189637	-|
GO:0006520	cellular amino acid metabolic process	biological_process	0.82682	1	2	149	366	17299	102172354,102183315	-|-|
GO:0033177	proton-transporting two-sector ATPase complex, proton-transporting domain	cellular_component	0.82756	1	1	149	202	17299	102168293	-|
GO:0005578	proteinaceous extracellular matrix	cellular_component	0.82906	1	1	149	203	17299	102180936	-|
GO:0006928	cellular component movement	biological_process	0.83055	1	1	149	204	17299	102180936	-|
GO:0009165	nucleotide biosynthetic process	biological_process	0.83055	1	1	149	204	17299	102180679	-|
GO:0008237	metallopeptidase activity	molecular_function	0.83203	1	1	149	205	17299	102177826	-|
GO:0034220	ion transmembrane transport	biological_process	0.83589	1	2	149	374	17299	102168293,102170492	-|-|
GO:0005737	cytoplasm	cellular_component	0.83613	1	15	149	2138	17299	102188825,102183735,100861159,102183111,100861281,102172354,102191386,102191065,102182495,102175328,102180975,102172511,102176709,100860825,102175165	-|-|-|-|-|-|-|-|-|-|-|-|-|-|-|
GO:0006260	DNA replication	biological_process	0.83699	1	2	149	375	17299	102184474,102178075	-|-|
GO:0022402	cell cycle process	biological_process	0.83781	1	1	149	209	17299	102176456	-|
GO:0008233	peptidase activity	molecular_function	0.83884	1	5	149	818	17299	102172511,102172354,102182074,102177826,102173245	-|-|-|-|-|
GO:0016746	transferase activity, transferring acyl groups	molecular_function	0.84062	1	1	149	211	17299	102183555	-|
GO:1901293	nucleoside phosphate biosynthetic process	biological_process	0.84062	1	1	149	211	17299	102180679	-|
GO:0006955	immune response	biological_process	0.84476	1	1	149	214	17299	102188814	-|
GO:0006914	autophagy	biological_process	0.84476	1	1	149	214	17299	102172062	-|
GO:0008653	lipopolysaccharide metabolic process	biological_process	0.84745	1	1	149	216	17299	102180170	-|
GO:0009103	lipopolysaccharide biosynthetic process	biological_process	0.84745	1	1	149	216	17299	102180170	-|
GO:1901135	carbohydrate derivative metabolic process	biological_process	0.85368	1	5	149	838	17299	102180170,102178119,102182495,102172354,102177846	-|-|-|-|-|
GO:0090304	nucleic acid metabolic process	biological_process	0.85494	1	24	149	3314	17299	102182050,102170455,102186167,106503163,102182074,102171541,102191077,102181544,102172306,102168345,102189637,102178075,102169898,102181176,102191093,102176456,102183256,102171085,100860825,102187916,102184474,102183315,102184008,102174768	-|-|-|-|-|-|-|-|-|-|-|-|-|-|-|-|-|-|-|-|-|-|-|-|
GO:0005886	plasma membrane	cellular_component	0.85526	1	1	149	222	17299	102188814	-|
GO:0002376	immune system process	biological_process	0.85902	1	1	149	225	17299	102188814	-|
GO:0044723	single-organism carbohydrate metabolic process	biological_process	0.86186	1	3	149	556	17299	102175328,102183735,102180170	-|-|-|
GO:0006396	RNA processing	biological_process	0.86343	1	2	149	401	17299	100860825,102176456	-|-|
GO:0006952	defense response	biological_process	0.86741	1	1	149	232	17299	102181208	-|
GO:0030529	ribonucleoprotein complex	cellular_component	0.87138	1	3	149	568	17299	102191065,102191386,102176709	-|-|-|
GO:0044710	single-organism metabolic process	biological_process	0.87246	1	17	149	2473	17299	102168345,102172354,102180401,100861281,102180679,102177846,102178679,102178119,102182495,102191108,102183315,102181801,102173245,100861159,102180170,102190911,102170173	-|-|-|-|-|-|-|-|-|-|-|-|-|-|-|-|-|
GO:0035556	intracellular signal transduction	biological_process	0.87317	1	5	149	867	17299	102189371,102175328,100861281,102190565,102184922	-|-|-|-|-|
GO:0008289	lipid binding	molecular_function	0.87421	1	1	149	238	17299	102191370	-|
GO:0007166	cell surface receptor signaling pathway	biological_process	0.87802	1	12	149	1835	17299	102189545,100861281,102191644,102191746,102171004,102181801,102186167,102175328,102168291,102171271,102171541,102168830	-|-|-|-|-|-|-|-|-|-|-|-|
GO:0019031	viral envelope	cellular_component	0.88066	1	1	149	244	17299	102180975	-|
GO:0036338	viral membrane	cellular_component	0.88066	1	1	149	244	17299	102180975	-|
GO:0043231	intracellular membrane-bounded organelle	cellular_component	0.8814	1	18	149	2624	17299	102178075,102190642,102169898,102191093,102183256,100860825,102171085,102183111,102174768,102182495,102175328,102172511,106503163,102191077,100861281,102172306,102168345,102189637	-|-|-|-|-|-|-|-|-|-|-|-|-|-|-|-|-|-|
GO:0033692	cellular polysaccharide biosynthetic process	biological_process	0.8817	1	1	149	245	17299	102180170	-|
GO:0043227	membrane-bounded organelle	cellular_component	0.88292	1	18	149	2628	17299	102191077,100861281,102172306,102168345,102189637,102175328,102182495,106503163,102172511,102183111,102174768,102178075,102190642,102169898,102191093,102183256,102171085,100860825	-|-|-|-|-|-|-|-|-|-|-|-|-|-|-|-|-|-|
GO:0006508	proteolysis	biological_process	0.88621	1	4	149	741	17299	102177826,102191108,102172354,102173245	-|-|-|-|
GO:0000271	polysaccharide biosynthetic process	biological_process	0.88678	1	1	149	250	17299	102180170	-|
GO:0009057	macromolecule catabolic process	biological_process	0.88777	1	1	149	251	17299	102191108	-|
GO:0044264	cellular polysaccharide metabolic process	biological_process	0.88777	1	1	149	251	17299	102180170	-|
GO:0015672	monovalent inorganic cation transport	biological_process	0.89435	1	2	149	438	17299	102185781,102168293	-|-|
GO:0034637	cellular carbohydrate biosynthetic process	biological_process	0.89538	1	1	149	259	17299	102180170	-|
GO:0004888	transmembrane signaling receptor activity	molecular_function	0.89794	1	10	149	1613	17299	102186167,102168291,102171271,102171541,102168830,102191644,102189545,102181496,102181801,102171004	-|-|-|-|-|-|-|-|-|-|
GO:0004930	G-protein coupled receptor activity	molecular_function	0.89914	1	9	149	1479	17299	102181801,102171004,102191644,102189545,102171271,102168291,102171541,102168830,102186167	-|-|-|-|-|-|-|-|-|
GO:0016491	oxidoreductase activity	molecular_function	0.9018	1	7	149	1206	17299	102180401,102190911,102174178,102191108,102176160,102172354,102181801	-|-|-|-|-|-|-|
GO:0016043	cellular component organization	biological_process	0.90553	1	6	149	1071	17299	102177846,102183256,102170455,102186167,102183111,102178119	-|-|-|-|-|-|
GO:0016469	proton-transporting two-sector ATPase complex	cellular_component	0.90667	1	1	149	272	17299	102168293	-|
GO:0008168	methyltransferase activity	molecular_function	0.90667	1	1	149	272	17299	102176456	-|
GO:0005976	polysaccharide metabolic process	biological_process	0.90667	1	1	149	272	17299	102180170	-|
GO:0004871	signal transducer activity	molecular_function	0.91261	1	12	149	1923	17299	102191644,102189545,100861281,102181496,102181801,102171004,102175328,102186167,102168291,102171271,102171541,102168830	-|-|-|-|-|-|-|-|-|-|-|-|
GO:0060089	molecular transducer activity	molecular_function	0.91261	1	12	149	1923	17299	102186167,102175328,102168291,102171271,102168830,102171541,102189545,100861281,102181496,102191644,102171004,102181801	-|-|-|-|-|-|-|-|-|-|-|-|
GO:0090407	organophosphate biosynthetic process	biological_process	0.91301	1	1	149	280	17299	102180679	-|
GO:0006818	hydrogen transport	biological_process	0.91301	1	1	149	280	17299	102168293	-|
GO:0015992	proton transport	biological_process	0.91301	1	1	149	280	17299	102168293	-|
GO:0019752	carboxylic acid metabolic process	biological_process	0.91392	1	2	149	467	17299	102183315,102172354	-|-|
GO:0008236	serine-type peptidase activity	molecular_function	0.91453	1	1	149	282	17299	102173245	-|
GO:0017171	serine hydrolase activity	molecular_function	0.91453	1	1	149	282	17299	102173245	-|
GO:0043436	oxoacid metabolic process	biological_process	0.91453	1	2	149	468	17299	102172354,102183315	-|-|
GO:0006082	organic acid metabolic process	biological_process	0.91574	1	2	149	470	17299	102172354,102183315	-|-|
GO:0016741	transferase activity, transferring one-carbon groups	molecular_function	0.91675	1	1	149	285	17299	102176456	-|
GO:0004518	nuclease activity	molecular_function	0.91748	1	1	149	286	17299	102171526	-|
GO:0016740	transferase activity	molecular_function	0.91952	1	16	149	2478	17299	102189637,102181496,102180679,102178407,102182074,102180544,102175328,100861159,102170623,102180170,102183555,102186443,102183735,102176456,100861157,102191680	-|-|-|-|-|-|-|-|-|-|-|-|-|-|-|-|
GO:0016051	carbohydrate biosynthetic process	biological_process	0.9264	1	1	149	299	17299	102180170	-|
GO:0044262	cellular carbohydrate metabolic process	biological_process	0.92705	1	1	149	300	17299	102180170	-|
GO:0006412	translation	biological_process	0.92711	1	3	149	660	17299	102176709,102191065,102191386	-|-|-|
GO:0005622	intracellular	cellular_component	0.92947	1	34	149	4809	17299	102172306,102168345,102191077,100861281,106503163,102182495,102183315,102190565,102180975,102171085,102175165,102191093,102191386,102190642,102178075,102172354,102189637,102188825,102171526,102172511,102176709,102175328,102191108,102174768,102183735,100861159,102184922,102183111,102176456,102183256,100860825,102191065,102183371,102169898	-|-|-|-|-|-|-|-|-|-|-|-|-|-|-|-|-|-|-|-|-|-|-|-|-|-|-|-|-|-|-|-|-|-|
GO:0038023	signaling receptor activity	molecular_function	0.93115	1	10	149	1707	17299	102181801,102171004,102191644,102189545,102181496,102171271,102168291,102168830,102171541,102186167	-|-|-|-|-|-|-|-|-|-|
GO:0001071	nucleic acid binding transcription factor activity	molecular_function	0.93557	1	4	149	841	17299	102182050,102169898,102191077,102171085	-|-|-|-|
GO:0003700	sequence-specific DNA binding transcription factor activity	molecular_function	0.93557	1	4	149	841	17299	102182050,102191077,102169898,102171085	-|-|-|-|
GO:0016757	transferase activity, transferring glycosyl groups	molecular_function	0.94198	1	1	149	326	17299	102180679	-|
GO:0016779	nucleotidyltransferase activity	molecular_function	0.94537	1	2	149	530	17299	102189637,102182074	-|-|
GO:0071840	cellular component organization or biogenesis	biological_process	0.94574	1	6	149	1180	17299	102178119,102183111,102186167,102170455,102183256,102177846	-|-|-|-|-|-|
GO:0005623	cell	cellular_component	0.94832	1	35	149	5035	17299	102172354,102189637,102188825,102172511,102171526,102176709,102175328,102191108,102174768,102183735,100861159,102183111,102184922,102188814,102176456,102183256,100860825,102183371,102191065,102169898,102172306,102168345,102191077,100861281,106503163,102182495,102183315,102190565,102180975,102175165,102171085,102191093,102191386,102190642,102178075	-|-|-|-|-|-|-|-|-|-|-|-|-|-|-|-|-|-|-|-|-|-|-|-|-|-|-|-|-|-|-|-|-|-|-|
GO:0044464	cell part	cellular_component	0.94832	1	35	149	5035	17299	102178075,102190642,102191386,102191093,102175165,102171085,102180975,102190565,102183315,102182495,106503163,102191077,100861281,102168345,102172306,102169898,102191065,102183371,100860825,102183256,102176456,102188814,102184922,102183111,100861159,102183735,102174768,102191108,102175328,102176709,102172511,102171526,102188825,102189637,102172354	-|-|-|-|-|-|-|-|-|-|-|-|-|-|-|-|-|-|-|-|-|-|-|-|-|-|-|-|-|-|-|-|-|-|-|
GO:0004872	receptor activity	molecular_function	0.94902	1	10	149	1775	17299	102171004,102181801,102181496,102189545,102191644,102168830,102171541,102168291,102171271,102186167	-|-|-|-|-|-|-|-|-|-|
GO:0030234	enzyme regulator activity	molecular_function	0.95652	1	2	149	561	17299	102177210,102180936	-|-|
GO:0008092	cytoskeletal protein binding	molecular_function	0.95815	1	1	149	363	17299	106503491	-|
GO:0071944	cell periphery	cellular_component	0.96031	1	1	149	369	17299	102188814	-|
GO:0044424	intracellular part	cellular_component	0.96059	1	28	149	4237	17299	102178075,102190642,102169898,102191093,102191386,102191065,102183256,100860825,102171085,102175165,102180975,100861159,102183111,102183735,102191108,102174768,102182495,102175328,106503163,102172511,102176709,102191077,100861281,102188825,102172306,102168345,102189637,102172354	-|-|-|-|-|-|-|-|-|-|-|-|-|-|-|-|-|-|-|-|-|-|-|-|-|-|-|-|
GO:0070011	peptidase activity, acting on L-amino acid peptides	molecular_function	0.96178	1	3	149	759	17299	102173245,102177826,102182074	-|-|-|
GO:0055114	oxidation-reduction process	biological_process	0.96241	1	5	149	1092	17299	102190911,102180401,102191108,102181801,102172354	-|-|-|-|-|
GO:0060255	regulation of macromolecule metabolic process	biological_process	0.96376	1	10	149	1849	17299	102181176,102182050,102169898,102171541,102183256,102171085,102191077,102183315,102184474,102179899	-|-|-|-|-|-|-|-|-|-|
GO:0043229	intracellular organelle	cellular_component	0.96464	1	21	149	3360	17299	102174768,102183111,102183256,100860825,102171085,102191093,102191065,102191386,102178075,102190642,102169898,102189637,102172306,102168345,100861281,102191077,102172511,106503163,102176709,102175328,102182495	-|-|-|-|-|-|-|-|-|-|-|-|-|-|-|-|-|-|-|-|-|
GO:0046872	metal ion binding	molecular_function	0.96476	1	18	149	2962	17299	102189637,102181496,102191077,102175611,106503163,102177202,102178679,102177826,102182366,102182264,102183327,102191108,102183315,100860984,102173513,102178075,102169898,102191093	-|-|-|-|-|-|-|-|-|-|-|-|-|-|-|-|-|-|
GO:0043226	organelle	cellular_component	0.96504	1	21	149	3363	17299	102182495,102175328,102176709,102172511,106503163,100861281,102191077,102168345,102172306,102189637,102169898,102178075,102190642,102191065,102191386,102191093,102171085,100860825,102183256,102183111,102174768	-|-|-|-|-|-|-|-|-|-|-|-|-|-|-|-|-|-|-|-|-|
GO:0007165	signal transduction	biological_process	0.96534	1	20	149	3233	17299	102186167,102175328,102171541,102180430,102168830,102178407,102180544,100861281,102181587,102189545,102191644,102191746,102170760,102171271,102168291,102190565,102184922,102189371,102171004,102181801	-|-|-|-|-|-|-|-|-|-|-|-|-|-|-|-|-|-|-|-|
GO:0043169	cation binding	molecular_function	0.96693	1	18	149	2978	17299	102191077,102181496,102175611,102189637,102182366,102182264,106503163,102177826,102178679,102177202,100860984,102183327,102191108,102183315,102178075,102169898,102191093,102173513	-|-|-|-|-|-|-|-|-|-|-|-|-|-|-|-|-|-|
GO:0003676	nucleic acid binding	molecular_function	0.96717	1	20	149	3247	17299	102184008,102183315,102187916,102175290,102170760,102176456,102190637,102171085,100860825,102191093,100860983,102184197,102189637,102190356,102168345,102171526,102175614,102182050,102170455,102186167	-|-|-|-|-|-|-|-|-|-|-|-|-|-|-|-|-|-|-|-|
GO:0006996	organelle organization	biological_process	0.96724	1	2	149	599	17299	102186167,102183111	-|-|
GO:0004175	endopeptidase activity	molecular_function	0.96749	1	2	149	600	17299	102177826,102182074	-|-|
GO:0023052	signaling	biological_process	0.96867	1	20	149	3259	17299	102191746,102191644,102189545,100861281,102181587,102180544,102178407,102171541,102180430,102168830,102175328,102186167,102181801,102171004,102189371,102184922,102190565,102168291,102171271,102170760	-|-|-|-|-|-|-|-|-|-|-|-|-|-|-|-|-|-|-|-|
GO:0044700	single organism signaling	biological_process	0.96867	1	20	149	3259	17299	102180430,102168830,102171541,102180544,102178407,102175328,102186167,102191746,102191644,102181587,100861281,102189545,102171271,102168291,102170760,102181801,102171004,102189371,102190565,102184922	-|-|-|-|-|-|-|-|-|-|-|-|-|-|-|-|-|-|-|-|
GO:0003674	molecular_function	molecular_function	0.97146	1	126	149	15438	17299	102189371,102178677,102180170,102186443,102186728,102189274,102191093,102170173,102176371,102170561,102178075,102182713,100860983,102180975,102170760,102177210,102175165,102175611,102184834,102172580,102172306,102182495,102188404,102182050,102182074,102180430,106503491,106503163,102180936,102183555,102174768,102178084,102184554,102190911,102184174,102191065,102187916,102170492,102173513,102175290…	-|-|-|-|-|-|-|-|-|-|-|-|-|-|-|-|-|-|-|-|-|-|-|-|-|-|-|-|-|-|-|-|-|-|-|-|-|-|-|-|-|-|-|-|-|-|-|-|-|-|-|-|-|-|-|-|-|-|-|-|-|-|-|-|-|-|-|-|-|-|-|-|-|-|-|-|-|-|-|-|-|-|-|-|-|-|-|-|-|-|-|-|-|-|-|-|-|-|-|-|-|-|-|-|-|-|-|-|-|-|-|-|-|-|-|-|-|-|-|-|-|-|-|-|-|-|
GO:0080090	regulation of primary metabolic process	biological_process	0.97281	1	10	149	1909	17299	102183315,102184474,102179899,102191077,102171541,102183256,102171085,102181176,102182050,102169898	-|-|-|-|-|-|-|-|-|-|
GO:0007154	cell communication	biological_process	0.97314	1	20	149	3298	17299	102180544,102178407,102180430,102171541,102168830,102186167,102175328,102191746,102189545,100861281,102181587,102191644,102170760,102171271,102168291,102171004,102181801,102190565,102184922,102189371	-|-|-|-|-|-|-|-|-|-|-|-|-|-|-|-|-|-|-|-|
GO:2000112	regulation of cellular macromolecule biosynthetic process	biological_process	0.97741	1	9	149	1799	17299	102181176,102169898,102182050,102171541,102171085,102183256,102191077,102183315,102184474	-|-|-|-|-|-|-|-|-|
GO:0010556	regulation of macromolecule biosynthetic process	biological_process	0.97787	1	9	149	1803	17299	102184474,102183315,102191077,102171085,102183256,102171541,102169898,102182050,102181176	-|-|-|-|-|-|-|-|-|
GO:0031326	regulation of cellular biosynthetic process	biological_process	0.97787	1	9	149	1803	17299	102183256,102171085,102171541,102182050,102169898,102181176,102184474,102183315,102191077	-|-|-|-|-|-|-|-|-|
GO:0009889	regulation of biosynthetic process	biological_process	0.97809	1	9	149	1805	17299	102171541,102171085,102183256,102181176,102169898,102182050,102183315,102184474,102191077	-|-|-|-|-|-|-|-|-|
GO:0031323	regulation of cellular metabolic process	biological_process	0.98077	1	10	149	1979	17299	102171085,102183256,102171541,102169898,102182050,102181176,102179899,102184474,102183315,102191077	-|-|-|-|-|-|-|-|-|-|
GO:0043565	sequence-specific DNA binding	molecular_function	0.98132	1	2	149	673	17299	102182050,102171085	-|-|
GO:0044255	cellular lipid metabolic process	biological_process	0.98365	1	1	149	469	17299	102180170	-|
GO:0019219	regulation of nucleobase-containing compound metabolic process	biological_process	0.98438	1	9	149	1870	17299	102191077,102183315,102184474,102181176,102169898,102182050,102171541,102171085,102183256	-|-|-|-|-|-|-|-|-|
GO:0051171	regulation of nitrogen compound metabolic process	biological_process	0.98438	1	9	149	1870	17299	102191077,102183315,102184474,102181176,102182050,102169898,102171541,102183256,102171085	-|-|-|-|-|-|-|-|-|
GO:1901362	organic cyclic compound biosynthetic process	biological_process	0.98558	1	13	149	2474	17299	102183315,102191077,100861281,100861159,102171085,102180679,102183256,102171541,102169898,102182050,102170173,102191093,102181176	-|-|-|-|-|-|-|-|-|-|-|-|-|
GO:0019222	regulation of metabolic process	biological_process	0.98584	1	10	149	2039	17299	102191077,102184474,102179899,102183315,102182050,102169898,102181176,102183256,102171085,102171541	-|-|-|-|-|-|-|-|-|-|
GO:0006355	regulation of transcription, DNA-dependent	biological_process	0.98824	1	8	149	1769	17299	102191077,102183315,102181176,102169898,102182050,102171541,102171085,102183256	-|-|-|-|-|-|-|-|
GO:0051252	regulation of RNA metabolic process	biological_process	0.9885	1	8	149	1773	17299	102183315,102191077,102171541,102171085,102183256,102181176,102169898,102182050	-|-|-|-|-|-|-|-|
GO:2001141	regulation of RNA biosynthetic process	biological_process	0.9885	1	8	149	1773	17299	102171541,102183256,102171085,102181176,102182050,102169898,102183315,102191077	-|-|-|-|-|-|-|-|
GO:0003677	DNA binding	molecular_function	0.99036	1	10	149	2112	17299	102168345,102190356,102189637,102186167,102182050,102191093,102171085,102170760,102175290,102187916	-|-|-|-|-|-|-|-|-|-|
GO:0019438	aromatic compound biosynthetic process	biological_process	0.9905	1	12	149	2413	17299	102171541,102180679,102183256,102171085,102181176,102191093,102170173,102182050,102169898,102183315,102191077,100861281	-|-|-|-|-|-|-|-|-|-|-|-|
GO:0010468	regulation of gene expression	biological_process	0.99088	1	8	149	1814	17299	102171541,102183256,102171085,102181176,102182050,102169898,102183315,102191077	-|-|-|-|-|-|-|-|
GO:0005509	calcium ion binding	molecular_function	0.99124	1	1	149	539	17299	102182264	-|
GO:0018130	heterocycle biosynthetic process	biological_process	0.9919	1	12	149	2444	17299	100861281,102191077,102183315,102182050,102169898,102191093,102181176,102170173,102180679,102183256,102171085,102171541	-|-|-|-|-|-|-|-|-|-|-|-|
GO:0044271	cellular nitrogen compound biosynthetic process	biological_process	0.99211	1	12	149	2449	17299	102183315,102191077,100861281,102171085,102180679,102183256,102171541,102169898,102182050,102170173,102191093,102181176	-|-|-|-|-|-|-|-|-|-|-|-|
GO:1901137	carbohydrate derivative biosynthetic process	biological_process	0.99247	1	1	149	556	17299	102180170	-|
GO:0006351	transcription, DNA-dependent	biological_process	0.99409	1	9	149	2047	17299	102183315,102191077,102171085,102183256,102171541,102169898,102182050,102181176,102191093	-|-|-|-|-|-|-|-|-|
GO:0032774	RNA biosynthetic process	biological_process	0.99479	1	9	149	2069	17299	102183256,102171085,102171541,102182050,102169898,102181176,102191093,102183315,102191077	-|-|-|-|-|-|-|-|-|
GO:0050794	regulation of cellular process	biological_process	0.99529	1	30	149	5037	17299	102175328,102182050,102186167,102178407,102180544,102180430,102171541,102168830,102180936,102191644,102189545,100861281,102191077,102181587,102191746,102179899,102181176,102169898,102171271,102168291,102170760,102183256,102171085,102189371,102190565,102184922,102181801,102183315,102184474,102171004	-|-|-|-|-|-|-|-|-|-|-|-|-|-|-|-|-|-|-|-|-|-|-|-|-|-|-|-|-|-|
GO:0034654	nucleobase-containing compound biosynthetic process	biological_process	0.99597	1	10	149	2270	17299	102183315,102191077,102171541,102183256,102180679,102171085,102191093,102181176,102182050,102169898	-|-|-|-|-|-|-|-|-|-|
GO:0044428	nuclear part	cellular_component	0.99632	1	1	149	636	17299	102189637	-|
GO:0010467	gene expression	biological_process	0.99637	1	15	149	3039	17299	102172511,102183256,102176456,102176709,102171085,100860825,102171541,102182050,102169898,102181176,102191093,102191386,102191065,102183315,102191077	-|-|-|-|-|-|-|-|-|-|-|-|-|-|-|
GO:0016070	RNA metabolic process	biological_process	0.99645	1	12	149	2599	17299	102182050,102169898,102191093,102181176,102183256,102176456,100860825,102171085,102171541,102191077,102184008,102183315	-|-|-|-|-|-|-|-|-|-|-|-|
GO:0050789	regulation of biological process	biological_process	0.9967	1	30	149	5117	17299	102191644,102181587,102191077,100861281,102189545,102179899,102191746,102175328,102186167,102182050,102168830,102180430,102171541,102180544,102178407,102180936,102189371,102190565,102184922,102181801,102183315,102184474,102171004,102181176,102169898,102168291,102171271,102171085,102170760,102183256	-|-|-|-|-|-|-|-|-|-|-|-|-|-|-|-|-|-|-|-|-|-|-|-|-|-|-|-|-|-|
GO:0043228	non-membrane-bounded organelle	cellular_component	0.99684	1	3	149	1109	17299	102191065,102191386,102176709	-|-|-|
GO:0043232	intracellular non-membrane-bounded organelle	cellular_component	0.99684	1	3	149	1109	17299	102176709,102191386,102191065	-|-|-|
GO:1901576	organic substance biosynthetic process	biological_process	0.99821	1	20	149	3891	17299	102171085,102183256,102169898,102178075,102191386,102191065,102170173,102191093,102181176,102184474,102183315,100861159,102180170,102176709,102180679,102171541,102182050,102168345,102191077,100861281	-|-|-|-|-|-|-|-|-|-|-|-|-|-|-|-|-|-|-|-|
GO:0065007	biological regulation	biological_process	0.99838	1	30	149	5270	17299	102189371,102184922,102190565,102183315,102181801,102171004,102184474,102181176,102169898,102171271,102168291,102171085,102183256,102170760,102191644,102181587,102191077,100861281,102189545,102179899,102191746,102175328,102186167,102182050,102180430,102168830,102171541,102180544,102178407,102180936	-|-|-|-|-|-|-|-|-|-|-|-|-|-|-|-|-|-|-|-|-|-|-|-|-|-|-|-|-|-|
GO:0034645	cellular macromolecule biosynthetic process	biological_process	0.99896	1	15	149	3270	17299	102184474,102183315,102191077,102180170,102183256,102176709,102171085,102171541,102182050,102178075,102169898,102191093,102181176,102191065,102191386	-|-|-|-|-|-|-|-|-|-|-|-|-|-|-|
GO:0009058	biosynthetic process	biological_process	0.99897	1	20	149	3996	17299	102171541,102176709,102180679,102182050,102168345,102191077,100861281,102171085,102183256,102191386,102191065,102181176,102191093,102170173,102169898,102178075,102183315,102184474,102180170,100861159	-|-|-|-|-|-|-|-|-|-|-|-|-|-|-|-|-|-|-|-|
GO:0009059	macromolecule biosynthetic process	biological_process	0.99916	1	15	149	3308	17299	102171541,102171085,102176709,102183256,102191065,102191386,102191093,102181176,102169898,102178075,102182050,102183315,102184474,102180170,102191077	-|-|-|-|-|-|-|-|-|-|-|-|-|-|-|
GO:0044446	intracellular organelle part	cellular_component	0.99933	1	4	149	1515	17299	102183111,102182495,102172511,102189637	-|-|-|-|
GO:0044422	organelle part	cellular_component	0.99939	1	4	149	1528	17299	102172511,102189637,102183111,102182495	-|-|-|-|
GO:0044249	cellular biosynthetic process	biological_process	0.99948	1	18	149	3835	17299	102176709,102180679,102171541,102182050,102191077,100861281,102171085,102183256,102169898,102178075,102191065,102191386,102191093,102181176,102170173,102184474,102183315,102180170	-|-|-|-|-|-|-|-|-|-|-|-|-|-|-|-|-|-|
