# Supplementary material for: Screening and evaluating of long noncoding RNAs in the puberty of goats
Source: BMC Genomics. 2017 Feb 14;18:164. doi: 10.1186/s12864-017-3578-9 (PMC5310007; doi:10.1186/s12864-017-3578-9)
Supplement: Additional file 6: — KEGG pathway analysis of predicted targets of lncRNAs in cis. (XLS 21 kb) [file 12864_2017_3578_MOESM6_ESM.xls]

##Databases: KEGG PATHWAY
##Statistical test method: hypergeometric test / Fisher's exact test
##FDR correction method: Benjamini and Hochberg
#Term	Database	ID	Input number	Background number	P-Value	Corrected P-Value	Input	KO	Entrez_ID	KO_name	Hyperlink
Glycosaminoglycan degradation	KEGG PATHWAY	chx00531	3	22	0.000507546	0.045679151	102189274|102168417|100860748	chx:102189274|chx:102168417|chx:100860748|	102189274|102168417|100860748|	HYAL4| |PH-20|	http://www.genome.jp/kegg-bin/show_pathway?chx00531/chx:100860748%09red/chx:102189274%09red/chx:102168417%09red
Amoebiasis	KEGG PATHWAY	chx05146	5	116	0.001022332	0.046004933	102174613|102178679|102179337|102180906|100861281	chx:102174613|chx:102178679|chx:102179337|chx:102180906|chx:100861281|	102174613|102178679|102179337|102180906|100861281|	| |SERPINB1|SERPINB9|GOLF|	http://www.genome.jp/kegg-bin/show_pathway?chx05146/chx:102179337%09red/chx:102180906%09red/chx:102174613%09red/chx:102178679%09red/chx:100861281%09red
Non-homologous end-joining	KEGG PATHWAY	chx03450	2	13	0.003913783	0.117413477	102172306|102168345	chx:102172306|chx:102168345|	102172306|102168345|	NHEJ1|XRCC4|	http://www.genome.jp/kegg-bin/show_pathway?chx03450/chx:102172306%09red/chx:102168345%09red
Adherens junction	KEGG PATHWAY	chx04520	3	73	0.012284153	0.237119449	106503491|102174768|102185878	chx:102185878|chx:102174768|chx:102185878|	102185878|102174768|102185878|	WASF2|PTPRJ|WASF2|	http://www.genome.jp/kegg-bin/show_pathway?chx04520/chx:102185878%09red/chx:102174768%09red
RNA degradation	KEGG PATHWAY	chx03018	3	75	0.013173303	0.237119449	102187789|102171526|102190356	chx:102187789|chx:102171526|chx:102190356|	102187789|102171526|102190356|	BTG2|XRN2|SKIV2L2|	http://www.genome.jp/kegg-bin/show_pathway?chx03018/chx:102190356%09red/chx:102187789%09red/chx:102171526%09red
Gap junction	KEGG PATHWAY	chx04540	3	89	0.020409692	0.262410327	102178119|102168830|102177846	chx:102178119|chx:102168830|chx:102177846|	102178119|102168830|102177846|	|DRD1|TUBA4A|	http://www.genome.jp/kegg-bin/show_pathway?chx04540/chx:102178119%09red/chx:102168830%09red/chx:102177846%09red
Apoptosis	KEGG PATHWAY	chx04210	3	89	0.020409692	0.262410327	102170760|102180544|102178407	chx:102170760|chx:102180544|chx:102178407|	102170760|102180544|102178407|	FADD|IRAK2|RIPK1|	http://www.genome.jp/kegg-bin/show_pathway?chx04210/chx:102178407%09red/chx:102180544%09red/chx:102170760%09red
Chagas disease (American trypanosomiasis)	KEGG PATHWAY	chx05142	3	111	0.035395808	0.398202838	102181952|102170760|100861281	chx:102181952|chx:102170760|chx:100861281|	102181952|102170760|100861281|	PPP2R2A|FADD|GOLF|	http://www.genome.jp/kegg-bin/show_pathway?chx05142/chx:102181952%09red/chx:102170760%09red/chx:100861281%09red
Type I diabetes mellitus	KEGG PATHWAY	chx04940	2	55	0.050121093	0.471416487	102179143|102188814	chx:102179143|chx:102188814|	102179143|102188814|	PTPRN| |	http://www.genome.jp/kegg-bin/show_pathway?chx04940/chx:102188814%09red/chx:102179143%09red
Dopaminergic synapse	KEGG PATHWAY	chx04728	3	132	0.053736806	0.471416487	102181952|102168830|100861281	chx:102181952|chx:102168830|chx:100861281|	102181952|102168830|100861281|	PPP2R2A|DRD1|GOLF|	http://www.genome.jp/kegg-bin/show_pathway?chx04728/chx:102168830%09red/chx:102181952%09red/chx:100861281%09red
RIG-I-like receptor signaling pathway	KEGG PATHWAY	chx04622	2	70	0.075572663	0.471416487	102170760|102178407	chx:102170760|chx:102178407|	102170760|102178407|	FADD|RIPK1|	http://www.genome.jp/kegg-bin/show_pathway?chx04622/chx:102178407%09red/chx:102170760%09red
MAPK signaling pathway	KEGG PATHWAY	chx04010	4	250	0.076943734	0.471416487	102186443|102184834|102171085|102175290	chx:102186443|chx:102184834|chx:102171085|chx:102175290|	102186443|102184834|102171085|102175290|	MAP3K6|CACNA1E|ELK4|MEF2C|	http://www.genome.jp/kegg-bin/show_pathway?chx04010/chx:102184834%09red/chx:102171085%09red/chx:102186443%09red/chx:102175290%09red
cGMP-PKG signaling pathway	KEGG PATHWAY	chx04022	3	161	0.085056436	0.471416487	102185781|102181801|102175290	chx:102185781|chx:102181801|chx:102175290|	102185781|102181801|102175290|	KCNMB1|ADORA1|MEF2C|	http://www.genome.jp/kegg-bin/show_pathway?chx04022/chx:102175290%09red/chx:102181801%09red/chx:102185781%09red
Bacterial invasion of epithelial cells	KEGG PATHWAY	chx05100	2	78	0.090492565	0.471416487	106503491|102185878	chx:102185878|chx:102185878|	102185878|102185878|	WASF2|WASF2|	http://www.genome.jp/kegg-bin/show_pathway?chx05100/chx:102185878%09red
Transcriptional misregulation in cancer	KEGG PATHWAY	chx05202	3	169	0.094805867	0.471416487	102171085|102182991|102175290	chx:102171085|chx:102182991|chx:102175290|	102171085|102182991|102175290|	ELK4|SLC45A3|MEF2C|	http://www.genome.jp/kegg-bin/show_pathway?chx05202/chx:102171085%09red/chx:102175290%09red/chx:102182991%09red
Parkinson's disease	KEGG PATHWAY	chx05012	3	169	0.094805867	0.471416487	102168830|102168293|100861281	chx:102168830|chx:102168293|chx:100861281|	102168830|102168293|100861281|	DRD1|ATP5G1|GOLF|	http://www.genome.jp/kegg-bin/show_pathway?chx05012/chx:102168293%09red/chx:102168830%09red/chx:100861281%09red
Phagosome	KEGG PATHWAY	chx04145	3	171	0.097312278	0.471416487	102178119|102177846|102188814	chx:102178119|chx:102177846|chx:102188814|	102178119|102177846|102188814|	|TUBA4A| |	http://www.genome.jp/kegg-bin/show_pathway?chx04145/chx:102178119%09red/chx:102188814%09red/chx:102177846%09red
Insulin secretion	KEGG PATHWAY	chx04911	2	84	0.102198501	0.471416487	102185781|102191080	chx:102185781|chx:102191080|	102185781|102191080|	KCNMB1|GIP|	http://www.genome.jp/kegg-bin/show_pathway?chx04911/chx:102191080%09red/chx:102185781%09red
Fc gamma R-mediated phagocytosis	KEGG PATHWAY	chx04666	2	85	0.10418857	0.471416487	106503491|102185878	chx:102185878|chx:102185878|	102185878|102185878|	WASF2|WASF2|	http://www.genome.jp/kegg-bin/show_pathway?chx04666/chx:102185878%09red
Calcium signaling pathway	KEGG PATHWAY	chx04020	3	177	0.104991033	0.471416487	102184834|102168830|100861281	chx:102184834|chx:102168830|chx:100861281|	102184834|102168830|100861281|	CACNA1E|DRD1|GOLF|	http://www.genome.jp/kegg-bin/show_pathway?chx04020/chx:102184834%09red/chx:102168830%09red/chx:100861281%09red
Salmonella infection	KEGG PATHWAY	chx05132	2	90	0.11429364	0.471416487	106503491|102185878	chx:102185878|chx:102185878|	102185878|102185878|	WASF2|WASF2|	http://www.genome.jp/kegg-bin/show_pathway?chx05132/chx:102185878%09red
Maturity onset diabetes of the young	KEGG PATHWAY	chx04950	1	19	0.118635167	0.471416487	102182050	chx:102182050|	102182050|	NKX2-2|	http://www.genome.jp/kegg-bin/show_pathway?chx04950/chx:102182050%09red
Morphine addiction	KEGG PATHWAY	chx05032	2	93	0.120473102	0.471416487	102168830|102181801	chx:102168830|chx:102181801|	102168830|102181801|	DRD1|ADORA1|	http://www.genome.jp/kegg-bin/show_pathway?chx05032/chx:102168830%09red/chx:102181801%09red
Epstein-Barr virus infection	KEGG PATHWAY	chx05169	3	196	0.130779167	0.490421878	102180165|102178407|102188814	chx:102180165|chx:102178407|chx:102188814|	102180165|102178407|102188814|	PSMD6|RIPK1| |	http://www.genome.jp/kegg-bin/show_pathway?chx05169/chx:102188814%09red/chx:102178407%09red/chx:102180165%09red
Toll-like receptor signaling pathway	KEGG PATHWAY	chx04620	2	105	0.145948018	0.504727314	102170760|102178407	chx:102170760|chx:102178407|	102170760|102178407|	FADD|RIPK1|	http://www.genome.jp/kegg-bin/show_pathway?chx04620/chx:102178407%09red/chx:102170760%09red
TNF signaling pathway	KEGG PATHWAY	chx04668	2	106	0.148119264	0.504727314	102170760|102178407	chx:102170760|chx:102178407|	102170760|102178407|	FADD|RIPK1|	http://www.genome.jp/kegg-bin/show_pathway?chx04668/chx:102178407%09red/chx:102170760%09red
Protein export	KEGG PATHWAY	chx03060	1	25	0.151418194	0.504727314	102172511	chx:102172511|	102172511|	SPCS3|	http://www.genome.jp/kegg-bin/show_pathway?chx03060/chx:102172511%09red
Regulation of actin cytoskeleton	KEGG PATHWAY	chx04810	3	218	0.163074741	0.515553117	102180975|106503491|102185878	chx:102180975|chx:102185878|chx:102185878|	102180975|102185878|102185878|	|WASF2|WASF2|	http://www.genome.jp/kegg-bin/show_pathway?chx04810/chx:102180975%09red/chx:102185878%09red
Endocytosis	KEGG PATHWAY	chx04144	3	220	0.166122671	0.515553117	102191370|102188814|102177210	chx:102191370|chx:102188814|chx:102177210|	102191370|102188814|102177210|	SNF8| |CHMP1B|	http://www.genome.jp/kegg-bin/show_pathway?chx04144/chx:102177210%09red/chx:102191370%09red/chx:102188814%09red
Hepatitis C	KEGG PATHWAY	chx05160	2	132	0.206436015	0.586118263	102181952|102178407	chx:102181952|chx:102178407|	102181952|102178407|	PPP2R2A|RIPK1|	http://www.genome.jp/kegg-bin/show_pathway?chx05160/chx:102181952%09red/chx:102178407%09red
Spliceosome	KEGG PATHWAY	chx03040	2	136	0.215636572	0.586118263	100860983|102175614	chx:100860983|chx:102175614|	100860983|102175614|	DHX16|DHX8|	http://www.genome.jp/kegg-bin/show_pathway?chx03040/chx:100860983%09red/chx:102175614%09red
MicroRNAs in cancer	KEGG PATHWAY	chx05206	2	138	0.220251274	0.586118263	102182991|102190637	chx:102182991|chx:102190637|	102182991|102190637|	SLC45A3|IGF2BP1|	http://www.genome.jp/kegg-bin/show_pathway?chx05206/chx:102190637%09red/chx:102182991%09red
Ubiquitin mediated proteolysis	KEGG PATHWAY	chx04120	2	139	0.222561811	0.586118263	102191646|102182921	chx:102191646|chx:102182921|	102191646|102182921|	UBE2Z|VHL|	http://www.genome.jp/kegg-bin/show_pathway?chx04120/chx:102182921%09red/chx:102191646%09red
Type II diabetes mellitus	KEGG PATHWAY	chx04930	1	42	0.237869217	0.586118263	102184834	chx:102184834|	102184834|	CACNA1E|	http://www.genome.jp/kegg-bin/show_pathway?chx04930/chx:102184834%09red
Glycine, serine and threonine metabolism	KEGG PATHWAY	chx00260	1	46	0.256903893	0.586118263	102187916	chx:102187916|	102187916|	BPGM|	http://www.genome.jp/kegg-bin/show_pathway?chx00260/chx:102187916%09red
Graft-versus-host disease	KEGG PATHWAY	chx05332	1	46	0.256903893	0.586118263	102188814	chx:102188814|	102188814|	|	http://www.genome.jp/kegg-bin/show_pathway?chx05332/chx:102188814%09red
Neuroactive ligand-receptor interaction	KEGG PATHWAY	chx04080	3	279	0.261955187	0.586118263	102168830|102181801|102189545	chx:102168830|chx:102181801|chx:102189545|	102168830|102181801|102189545|	DRD1|ADORA1|PRLHR|	http://www.genome.jp/kegg-bin/show_pathway?chx04080/chx:102168830%09red/chx:102189545%09red/chx:102181801%09red
Hedgehog signaling pathway	KEGG PATHWAY	chx04340	1	49	0.270869238	0.586118263	102181496	chx:102181496|	102181496|	CSNK1A1|	http://www.genome.jp/kegg-bin/show_pathway?chx04340/chx:102181496%09red
Proteasome	KEGG PATHWAY	chx03050	1	49	0.270869238	0.586118263	102180165	chx:102180165|	102180165|	PSMD6|	http://www.genome.jp/kegg-bin/show_pathway?chx03050/chx:102180165%09red
Glutathione metabolism	KEGG PATHWAY	chx00480	1	49	0.270869238	0.586118263	102190911	chx:102190911|	102190911|	GPX8|	http://www.genome.jp/kegg-bin/show_pathway?chx00480/chx:102190911%09red
Cocaine addiction	KEGG PATHWAY	chx05030	1	49	0.270869238	0.586118263	102168830	chx:102168830|	102168830|	DRD1|	http://www.genome.jp/kegg-bin/show_pathway?chx05030/chx:102168830%09red
Allograft rejection	KEGG PATHWAY	chx05330	1	50	0.275466158	0.586118263	102188814	chx:102188814|	102188814|	|	http://www.genome.jp/kegg-bin/show_pathway?chx05330/chx:102188814%09red
Fanconi anemia pathway	KEGG PATHWAY	chx03460	1	51	0.280034281	0.586118263	102181544	chx:102181544|	102181544|	FANCD2|	http://www.genome.jp/kegg-bin/show_pathway?chx03460/chx:102181544%09red
Cytosolic DNA-sensing pathway	KEGG PATHWAY	chx04623	1	54	0.293567661	0.600479306	102178407	chx:102178407|	102178407|	RIPK1|	http://www.genome.jp/kegg-bin/show_pathway?chx04623/chx:102178407%09red
Autoimmune thyroid disease	KEGG PATHWAY	chx05320	1	60	0.319880772	0.609313698	102188814	chx:102188814|	102188814|	|	http://www.genome.jp/kegg-bin/show_pathway?chx05320/chx:102188814%09red
ABC transporters	KEGG PATHWAY	chx02010	1	60	0.319880772	0.609313698	100861157	chx:100861157|	100861157|	ABCB6|	http://www.genome.jp/kegg-bin/show_pathway?chx02010/chx:100861157%09red
Glycolysis / Gluconeogenesis	KEGG PATHWAY	chx00010	1	62	0.328433564	0.609313698	102187916	chx:102187916|	102187916|	BPGM|	http://www.genome.jp/kegg-bin/show_pathway?chx00010/chx:102187916%09red
Tuberculosis	KEGG PATHWAY	chx05152	2	185	0.329327826	0.609313698	102170760|102180544	chx:102170760|chx:102180544|	102170760|102180544|	FADD|IRAK2|	http://www.genome.jp/kegg-bin/show_pathway?chx05152/chx:102180544%09red/chx:102170760%09red
Fc epsilon RI signaling pathway	KEGG PATHWAY	chx04664	1	64	0.336879485	0.609313698	102184554	chx:102184554|	102184554|	LCP2|	http://www.genome.jp/kegg-bin/show_pathway?chx04664/chx:102184554%09red
Renal cell carcinoma	KEGG PATHWAY	chx05211	1	67	0.349350885	0.609313698	102182921	chx:102182921|	102182921|	VHL|	http://www.genome.jp/kegg-bin/show_pathway?chx05211/chx:102182921%09red
Amphetamine addiction	KEGG PATHWAY	chx05031	1	67	0.349350885	0.609313698	102168830	chx:102168830|	102168830|	DRD1|	http://www.genome.jp/kegg-bin/show_pathway?chx05031/chx:102168830%09red
Alzheimer's disease	KEGG PATHWAY	chx05010	2	195	0.352205635	0.609313698	102170760|102168293	chx:102170760|chx:102168293|	102170760|102168293|	FADD|ATP5G1|	http://www.genome.jp/kegg-bin/show_pathway?chx05010/chx:102168293%09red/chx:102170760%09red
Viral myocarditis	KEGG PATHWAY	chx05416	1	71	0.36561762	0.609313698	102188814	chx:102188814|	102188814|	|	http://www.genome.jp/kegg-bin/show_pathway?chx05416/chx:102188814%09red
Thyroid hormone synthesis	KEGG PATHWAY	chx04918	1	71	0.36561762	0.609313698	102190911	chx:102190911|	102190911|	GPX8|	http://www.genome.jp/kegg-bin/show_pathway?chx04918/chx:102190911%09red
Viral carcinogenesis	KEGG PATHWAY	chx05203	2	209	0.383768316	0.609313698	102191386|102188814	chx:102191386|chx:102188814|	102191386|102188814|	MRPS18B| |	http://www.genome.jp/kegg-bin/show_pathway?chx05203/chx:102188814%09red/chx:102191386%09red
Antigen processing and presentation	KEGG PATHWAY	chx04612	1	76	0.385383916	0.609313698	102188814	chx:102188814|	102188814|	|	http://www.genome.jp/kegg-bin/show_pathway?chx04612/chx:102188814%09red
Herpes simplex infection	KEGG PATHWAY	chx05168	2	210	0.385998691	0.609313698	102170760|102188814	chx:102170760|chx:102188814|	102170760|102188814|	FADD| |	http://www.genome.jp/kegg-bin/show_pathway?chx05168/chx:102188814%09red/chx:102170760%09red
cAMP signaling pathway	KEGG PATHWAY	chx04024	2	213	0.392668827	0.609313698	102168830|102181801	chx:102168830|chx:102181801|	102168830|102181801|	DRD1|ADORA1|	http://www.genome.jp/kegg-bin/show_pathway?chx04024/chx:102168830%09red/chx:102181801%09red
Ribosome biogenesis in eukaryotes	KEGG PATHWAY	chx03008	1	81	0.404538178	0.617092136	102171526	chx:102171526|	102171526|	XRN2|	http://www.genome.jp/kegg-bin/show_pathway?chx03008/chx:102171526%09red
Arachidonic acid metabolism	KEGG PATHWAY	chx00590	1	84	0.415744816	0.623617225	102190911	chx:102190911|	102190911|	GPX8|	http://www.genome.jp/kegg-bin/show_pathway?chx00590/chx:102190911%09red
NF-kappa B signaling pathway	KEGG PATHWAY	chx04064	1	89	0.433958752	0.640267011	102178407	chx:102178407|	102178407|	RIPK1|	http://www.genome.jp/kegg-bin/show_pathway?chx04064/chx:102178407%09red
mRNA surveillance pathway	KEGG PATHWAY	chx03015	1	102	0.47871739	0.688587141	102181952	chx:102181952|	102181952|	PPP2R2A|	http://www.genome.jp/kegg-bin/show_pathway?chx03015/chx:102181952%09red
T cell receptor signaling pathway	KEGG PATHWAY	chx04660	1	103	0.482010999	0.688587141	102184554	chx:102184554|	102184554|	LCP2|	http://www.genome.jp/kegg-bin/show_pathway?chx04660/chx:102184554%09red
HIF-1 signaling pathway	KEGG PATHWAY	chx04066	1	109	0.501342929	0.695520218	102182921	chx:102182921|	102182921|	VHL|	http://www.genome.jp/kegg-bin/show_pathway?chx04066/chx:102182921%09red
HTLV-I infection	KEGG PATHWAY	chx05166	2	265	0.502320157	0.695520218	102171085|102188814	chx:102171085|chx:102188814|	102171085|102188814|	ELK4| |	http://www.genome.jp/kegg-bin/show_pathway?chx05166/chx:102188814%09red/chx:102171085%09red
Natural killer cell mediated cytotoxicity	KEGG PATHWAY	chx04650	1	117	0.526008087	0.696499491	102184554	chx:102184554|	102184554|	LCP2|	http://www.genome.jp/kegg-bin/show_pathway?chx04650/chx:102184554%09red
Neurotrophin signaling pathway	KEGG PATHWAY	chx04722	1	119	0.531982553	0.696499491	102180544	chx:102180544|	102180544|	IRAK2|	http://www.genome.jp/kegg-bin/show_pathway?chx04722/chx:102180544%09red
Osteoclast differentiation	KEGG PATHWAY	chx04380	1	121	0.537882193	0.696499491	102184554	chx:102184554|	102184554|	LCP2|	http://www.genome.jp/kegg-bin/show_pathway?chx04380/chx:102184554%09red
Vascular smooth muscle contraction	KEGG PATHWAY	chx04270	1	124	0.546593389	0.696499491	102185781	chx:102185781|	102185781|	KCNMB1|	http://www.genome.jp/kegg-bin/show_pathway?chx04270/chx:102185781%09red
Ribosome	KEGG PATHWAY	chx03010	2	289	0.548515259	0.696499491	102191065|102176709	chx:102176709|chx:102176709|	102176709|102176709|	MRPL17|MRPL17|	http://www.genome.jp/kegg-bin/show_pathway?chx03010/chx:102176709%09red
AMPK signaling pathway	KEGG PATHWAY	chx04152	1	125	0.54946071	0.696499491	102181952	chx:102181952|	102181952|	PPP2R2A|	http://www.genome.jp/kegg-bin/show_pathway?chx04152/chx:102181952%09red
Platelet activation	KEGG PATHWAY	chx04611	1	128	0.557955021	0.697443776	102184554	chx:102184554|	102184554|	LCP2|	http://www.genome.jp/kegg-bin/show_pathway?chx04611/chx:102184554%09red
Tight junction	KEGG PATHWAY	chx04530	1	134	0.574469201	0.705373815	102181952	chx:102181952|	102181952|	PPP2R2A|	http://www.genome.jp/kegg-bin/show_pathway?chx04530/chx:102181952%09red
Wnt signaling pathway	KEGG PATHWAY	chx04310	1	138	0.585136622	0.705373815	102181496	chx:102181496|	102181496|	CSNK1A1|	http://www.genome.jp/kegg-bin/show_pathway?chx04310/chx:102181496%09red
Hepatitis B	KEGG PATHWAY	chx05161	1	145	0.603169148	0.705373815	102170760	chx:102170760|	102170760|	FADD|	http://www.genome.jp/kegg-bin/show_pathway?chx05161/chx:102170760%09red
Adrenergic signaling in cardiomyocytes	KEGG PATHWAY	chx04261	1	148	0.610656931	0.705373815	102181952	chx:102181952|	102181952|	PPP2R2A|	http://www.genome.jp/kegg-bin/show_pathway?chx04261/chx:102181952%09red
Hippo signaling pathway	KEGG PATHWAY	chx04390	1	152	0.620422707	0.705373815	102181952	chx:102181952|	102181952|	PPP2R2A|	http://www.genome.jp/kegg-bin/show_pathway?chx04390/chx:102181952%09red
Pathways in cancer	KEGG PATHWAY	chx05200	2	331	0.621953292	0.705373815	102170760|102182921	chx:102170760|chx:102182921|	102170760|102182921|	FADD|VHL|	http://www.genome.jp/kegg-bin/show_pathway?chx05200/chx:102182921%09red/chx:102170760%09red
Oxytocin signaling pathway	KEGG PATHWAY	chx04921	1	155	0.627586968	0.705373815	102175290	chx:102175290|	102175290|	MEF2C|	http://www.genome.jp/kegg-bin/show_pathway?chx04921/chx:102175290%09red
Cell adhesion molecules (CAMs)	KEGG PATHWAY	chx04514	1	155	0.627586968	0.705373815	102188814	chx:102188814|	102188814|	|	http://www.genome.jp/kegg-bin/show_pathway?chx04514/chx:102188814%09red
Oxidative phosphorylation	KEGG PATHWAY	chx00190	1	161	0.641514901	0.705373815	102168293	chx:102168293|	102168293|	ATP5G1|	http://www.genome.jp/kegg-bin/show_pathway?chx00190/chx:102168293%09red
Alcoholism	KEGG PATHWAY	chx05034	1	163	0.646041552	0.705373815	102168830	chx:102168830|	102168830|	DRD1|	http://www.genome.jp/kegg-bin/show_pathway?chx05034/chx:102168830%09red
RNA transport	KEGG PATHWAY	chx03013	1	165	0.650511407	0.705373815	102189917	chx:102189917|	102189917|	RPP21|	http://www.genome.jp/kegg-bin/show_pathway?chx03013/chx:102189917%09red
Protein processing in endoplasmic reticulum	KEGG PATHWAY	chx04141	1	176	0.674111612	0.722262442	100861159	chx:100861159|	100861159|	DNAJB2|	http://www.genome.jp/kegg-bin/show_pathway?chx04141/chx:100861159%09red
Rap1 signaling pathway	KEGG PATHWAY	chx04015	1	201	0.722023205	0.764495158	102184554	chx:102184554|	102184554|	LCP2|	http://www.genome.jp/kegg-bin/show_pathway?chx04015/chx:102184554%09red
Huntington's disease	KEGG PATHWAY	chx05016	1	211	0.739165787	0.773545591	102168293	chx:102168293|	102168293|	ATP5G1|	http://www.genome.jp/kegg-bin/show_pathway?chx05016/chx:102168293%09red
Cytokine-cytokine receptor interaction	KEGG PATHWAY	chx04060	1	235	0.776141993	0.80290551	102181208	chx:102181208|	102181208|	IL17B|	http://www.genome.jp/kegg-bin/show_pathway?chx04060/chx:102181208%09red
PI3K-Akt signaling pathway	KEGG PATHWAY	chx04151	1	356	0.896665401	0.91704416	102181952	chx:102181952|	102181952|	PPP2R2A|	http://www.genome.jp/kegg-bin/show_pathway?chx04151/chx:102181952%09red
Metabolic pathways	KEGG PATHWAY	chx01100	5	1270	0.908273821	0.918479145	102187916|102189274|102168417|102168293|100860748	chx:102187916|chx:102189274|chx:102168417|chx:102168293|chx:100860748|	102187916|102189274|102168417|102168293|100860748|	BPGM|HYAL4| |ATP5G1|PH-20|	http://www.genome.jp/kegg-bin/show_pathway?chx01100/chx:102168293%09red/chx:100860748%09red/chx:102189274%09red/chx:102187916%09red/chx:102168417%09red
Olfactory transduction	KEGG PATHWAY	chx04740	1	849	0.995746073	0.995746073	100861281	chx:100861281|	100861281|	GOLF|	http://www.genome.jp/kegg-bin/show_pathway?chx04740/chx:100861281%09red
--------------------
#Term	Database	ID	Input number	Background number	P-Value	Corrected P-Value	Input	KO	Entrez_ID	KO_name	Hyperlink
--------------------
#Term	Database	ID	Input number	Background number	P-Value	Corrected P-Value	Input	KO	Entrez_ID	KO_name	Hyperlink
--------------------
