# Supplementary material for: Screening and evaluating of long noncoding RNAs in the puberty of goats
Source: BMC Genomics. 2017 Feb 14;18:164. doi: 10.1186/s12864-017-3578-9 (PMC5310007; doi:10.1186/s12864-017-3578-9)
Supplement: Additional file 7: — GO analysis of predicted targets of lncRNAs in trans. (XLS 1551 kb) [file 12864_2017_3578_MOESM7_ESM.xls]

GO_accession	Description	Term_type	Over_represented_pValue	Corrected_pValue	CAD_item	CAD_list	Bg_item	Bg_list	Gene_names	Gene_description
GO:0004930	G-protein coupled receptor activity	molecular_function	1.87E-14	7.66E-11	443	3367	1479	17299	102178361,102172282,102169678,102180409,102183889,102174004,102187087,102173538,102170501,102171366,102176964,102182509,102190056,102191355,102186943,102180610,102185089,102187492,102189404,102169865,102182383,106501883,102182586,102187043,102175099,102169186,102175603,102189302,102189258,102174358,102174230,102173402,102178672,102189025,102181385,102182595,102184368,102188696,102177738,102171517…	-|-|-|-|-|-|-|-|-|-|-|-|-|-|-|-|-|-|-|-|-|-|-|-|-|-|-|-|-|-|-|-|-|-|-|-|-|-|-|-|-|-|-|-|-|-|-|-|-|-|-|-|-|-|-|-|-|-|-|-|-|-|-|-|-|-|-|-|-|-|-|-|-|-|-|-|-|-|-|-|-|-|-|-|-|-|-|-|-|-|-|-|-|-|-|-|-|-|-|-|-|-|-|-|-|-|-|-|-|-|-|-|-|-|-|-|-|-|-|-|-|-|-|-|-|-|-|-
GO:0004888	transmembrane signaling receptor activity	molecular_function	6.50E-14	1.32E-10	470	3367	1613	17299	102174882,102177076,102186917,102183344,102173621,102177055,102191387,102174136,100861300,102188084,102190601,102189281,102188597,102184259,102176906,102182883,102177180,102186770,102185861,102176443,102174190,102174303,102168655,102181061,102184898,102188377,102187048,102172036,102183287,102183973,106502446,102175006,102173383,102190894,102175227,102178923,102175664,102179759,102183691,102189778…	-|-|-|-|-|-|-|-|-|-|-|-|-|-|-|-|-|-|-|-|-|-|-|-|-|-|-|-|-|-|-|-|-|-|-|-|-|-|-|-|-|-|-|-|-|-|-|-|-|-|-|-|-|-|-|-|-|-|-|-|-|-|-|-|-|-|-|-|-|-|-|-|-|-|-|-|-|-|-|-|-|-|-|-|-|-|-|-|-|-|-|-|-|-|-|-|-|-|-|-|-|-|-|-|-|-|-|-|-|-|-|-|-|-|-|-|-|-|-|-|-|-|-|-|-|-|-|-
GO:0004872	receptor activity	molecular_function	9.66E-14	1.32E-10	504	3367	1775	17299	106502446,102183287,102183973,102184898,102188377,102187048,102172036,102168655,102174190,102174303,102181061,102176906,102189281,102188597,102184259,102182883,102190601,102176443,102185861,102186770,102177180,102191387,102174136,102188084,102185753,100861300,102183344,102177055,102173621,102174882,102177076,102186917,102177262,102170771,102190659,102189289,102179166,102168442,102170537,102190553…	-|-|-|-|-|-|-|-|-|-|-|-|-|-|-|-|-|-|-|-|-|-|-|-|-|-|-|-|-|-|-|-|-|-|-|-|-|-|-|-|-|-|-|-|-|-|-|-|-|-|-|-|-|-|-|-|-|-|-|-|-|-|-|-|-|-|-|-|-|-|-|-|-|-|-|-|-|-|-|-|-|-|-|-|-|-|-|-|-|-|-|-|-|-|-|-|-|-|-|-|-|-|-|-|-|-|-|-|-|-|-|-|-|-|-|-|-|-|-|-|-|-|-|-|-|-|-|-
GO:0038023	signaling receptor activity	molecular_function	9.20E-13	9.44E-10	484	3367	1707	17299	102181766,102169661,102190743,102182619,102174416,102178203,102185258,102169685,102183604,102178727,102191085,102188209,102173720,102181222,102174522,102185432,102170671,102174257,102180753,102182709,102180195,102187587,102171092,102178479,102191214,102182958,102173719,102184416,102183765,102173555,102170881,102191750,102189055,102169991,102180899,102190977,102183437,102183312,102184924,102184875…	-|-|-|-|-|-|-|-|-|-|-|-|-|-|-|-|-|-|-|-|-|-|-|-|-|-|-|-|-|-|-|-|-|-|-|-|-|-|-|-|-|-|-|-|-|-|-|-|-|-|-|-|-|-|-|-|-|-|-|-|-|-|-|-|-|-|-|-|-|-|-|-|-|-|-|-|-|-|-|-|-|-|-|-|-|-|-|-|-|-|-|-|-|-|-|-|-|-|-|-|-|-|-|-|-|-|-|-|-|-|-|-|-|-|-|-|-|-|-|-|-|-|-|-|-|-|-|-
GO:0007186	G-protein coupled receptor signaling pathway	biological_process	8.67E-12	6.44E-09	477	3367	1699	17299	102168655,102174303,102174190,102181061,102175328,102184898,102172036,102188377,102183287,102183973,106502446,102177076,102186917,102183344,102173621,102177055,102174136,102191387,102188084,102188001,102189673,102189281,102182883,102188597,102184259,102176906,102190601,102176443,102185861,102186770,102177180,102183846,102170121,102170537,102190553,102188962,102177576,102168442,102170375,102177262…	-|-|-|-|-|-|-|-|-|-|-|-|-|-|-|-|-|-|-|-|-|-|-|-|-|-|-|-|-|-|-|-|-|-|-|-|-|-|-|-|-|-|-|-|-|-|-|-|-|-|-|-|-|-|-|-|-|-|-|-|-|-|-|-|-|-|-|-|-|-|-|-|-|-|-|-|-|-|-|-|-|-|-|-|-|-|-|-|-|-|-|-|-|-|-|-|-|-|-|-|-|-|-|-|-|-|-|-|-|-|-|-|-|-|-|-|-|-|-|-|-|-|-|-|-|-|-|-
GO:0007166	cell surface receptor signaling pathway	biological_process	9.42E-12	6.44E-09	506	3367	1835	17299	102183344,102173621,102177055,102177076,102186917,102189281,102189673,102188597,102184259,102182883,102176906,102190601,102176443,102185861,102186770,102177180,102191387,102174136,102188084,102188001,102175328,102184898,102172036,102188377,102168655,102174303,102174190,102178937,102181061,102168517,106502446,100860789,102183287,102183973,102183691,102174961,102175664,102179759,102178923,102180319…	-|-|-|-|-|-|-|-|-|-|-|-|-|-|-|-|-|-|-|-|-|-|-|-|-|-|-|-|-|-|-|-|-|-|-|-|-|-|-|-|-|-|-|-|-|-|-|-|-|-|-|-|-|-|-|-|-|-|-|-|-|-|-|-|-|-|-|-|-|-|-|-|-|-|-|-|-|-|-|-|-|-|-|-|-|-|-|-|-|-|-|-|-|-|-|-|-|-|-|-|-|-|-|-|-|-|-|-|-|-|-|-|-|-|-|-|-|-|-|-|-|-|-|-|-|-|-|-
GO:0004871	signal transducer activity	molecular_function	7.61E-11	3.90E-08	519	3367	1923	17299	102172353,102185486,102185740,102190995,102177260,102174067,102189300,102185427,102189286,102171511,102190107,102178842,102176400,102169666,102179376,102172311,102179836,102175816,102180230,102179230,102170392,102185550,102184740,102187586,102177727,102180852,102177876,102183924,102185824,102174001,102170699,102180193,102180654,102175834,102168685,102191644,102174954,102175118,102186483,102180347…	-|-|-|-|-|-|-|-|-|-|-|-|-|-|-|-|-|-|-|-|-|-|-|-|-|-|-|-|-|-|-|-|-|-|-|-|-|-|-|-|-|-|-|-|-|-|-|-|-|-|-|-|-|-|-|-|-|-|-|-|-|-|-|-|-|-|-|-|-|-|-|-|-|-|-|-|-|-|-|-|-|-|-|-|-|-|-|-|-|-|-|-|-|-|-|-|-|-|-|-|-|-|-|-|-|-|-|-|-|-|-|-|-|-|-|-|-|-|-|-|-|-|-|-|-|-|-|-
GO:0060089	molecular transducer activity	molecular_function	7.61E-11	3.90E-08	519	3367	1923	17299	102185866,102189945,102178995,102182191,102177455,102174542,102182341,102178620,102170425,102179923,102184830,102176982,102170391,102181521,102189761,102182616,102190833,102183208,102185981,102172867,106503527,102176060,102185657,102191372,102174498,102188140,102173288,102184516,102173318,102190956,102178841,102175461,102170396,102184153,102181502,102191774,102185200,102184123,102169034,102188848…	-|-|-|-|-|-|-|-|-|-|-|-|-|-|-|-|-|-|-|-|-|-|-|-|-|-|-|-|-|-|-|-|-|-|-|-|-|-|-|-|-|-|-|-|-|-|-|-|-|-|-|-|-|-|-|-|-|-|-|-|-|-|-|-|-|-|-|-|-|-|-|-|-|-|-|-|-|-|-|-|-|-|-|-|-|-|-|-|-|-|-|-|-|-|-|-|-|-|-|-|-|-|-|-|-|-|-|-|-|-|-|-|-|-|-|-|-|-|-|-|-|-|-|-|-|-|-|-
GO:0016020	membrane	cellular_component	2.10E-10	9.57E-08	1303	3367	5810	17299	102185922,102169559,100861376,102176788,102188451,102189473,102180903,102191517,102175388,102173745,102185387,102179000,102182836,102177709,102180827,102189013,102191128,102171364,102180282,102190068,102184333,102170804,102179581,102179722,102189027,102188749,102188430,102184936,102175137,102184399,102180152,102184708,102180535,102191789,102170341,102191798,102180142,102169111,102176521,102183218…	-|-|-|-|-|-|-|-|-|-|-|-|-|-|-|-|-|-|-|-|-|-|-|-|-|-|-|-|-|-|-|-|-|-|-|-|-|-|-|-|-|-|-|-|-|-|-|-|-|-|-|-|-|-|-|-|-|-|-|-|-|-|-|-|-|-|-|-|-|-|-|-|-|-|-|-|-|-|-|-|-|-|-|-|-|-|-|-|-|-|-|-|-|-|-|-|-|-|-|-|-|-|-|-|-|-|-|-|-|-|-|-|-|-|-|-|-|-|-|-|-|-|-|-|-|-|-|-
GO:0031224	intrinsic to membrane	cellular_component	9.76E-09	4.00E-06	816	3367	3448	17299	102178203,102169685,102172385,102184156,102168236,102183604,106502145,102174522,102188209,102170162,102184738,102169661,102174396,102176380,102189071,102178479,102170881,102189766,102184416,102183765,102174257,102180753,102182709,102184956,102185038,102184924,102169880,102171954,102180899,102191750,102183312,100861381,102190977,102191135,100860971,102177993,102178766,102172432,102170776,102189118…	-|-|-|-|-|-|-|-|-|-|-|-|-|-|-|-|-|-|-|-|-|-|-|-|-|-|-|-|-|-|-|-|-|-|-|-|-|-|-|-|-|-|-|-|-|-|-|-|-|-|-|-|-|-|-|-|-|-|-|-|-|-|-|-|-|-|-|-|-|-|-|-|-|-|-|-|-|-|-|-|-|-|-|-|-|-|-|-|-|-|-|-|-|-|-|-|-|-|-|-|-|-|-|-|-|-|-|-|-|-|-|-|-|-|-|-|-|-|-|-|-|-|-|-|-|-|-|-
GO:0016021	integral to membrane	cellular_component	1.33E-08	4.95E-06	812	3367	3434	17299	102173165,102176226,102191257,102181030,102174545,102185930,102168927,102183783,102175327,102171501,102180377,102181873,102174764,102178148,102189004,102185366,102190333,102172330,102183252,102181570,100861307,102183709,102174404,102187103,102179468,102188640,102183152,102185080,102169201,102181200,102181293,102171176,102169379,102184169,102186138,102177405,102186577,102182788,102181294,102185247…	-|-|-|-|-|-|-|-|-|-|-|-|-|-|-|-|-|-|-|-|-|-|-|-|-|-|-|-|-|-|-|-|-|-|-|-|-|-|-|-|-|-|-|-|-|-|-|-|-|-|-|-|-|-|-|-|-|-|-|-|-|-|-|-|-|-|-|-|-|-|-|-|-|-|-|-|-|-|-|-|-|-|-|-|-|-|-|-|-|-|-|-|-|-|-|-|-|-|-|-|-|-|-|-|-|-|-|-|-|-|-|-|-|-|-|-|-|-|-|-|-|-|-|-|-|-|-|-
GO:0044425	membrane part	cellular_component	6.47E-08	2.21E-05	918	3367	3995	17299	102190303,102188836,102173953,102190283,102175507,102186195,102179626,102183415,102189740,102187000,102179213,102178373,102172265,102175975,102182102,102188769,102188070,102181801,102184861,102168760,102172545,102169388,102183215,102183117,102191736,102178124,102176782,102181950,102179216,102179937,102176957,102175362,102174654,102189486,102186228,102190221,102178703,102189282,102179497,102183728…	-|-|-|-|-|-|-|-|-|-|-|-|-|-|-|-|-|-|-|-|-|-|-|-|-|-|-|-|-|-|-|-|-|-|-|-|-|-|-|-|-|-|-|-|-|-|-|-|-|-|-|-|-|-|-|-|-|-|-|-|-|-|-|-|-|-|-|-|-|-|-|-|-|-|-|-|-|-|-|-|-|-|-|-|-|-|-|-|-|-|-|-|-|-|-|-|-|-|-|-|-|-|-|-|-|-|-|-|-|-|-|-|-|-|-|-|-|-|-|-|-|-|-|-|-|-|-|-
GO:0044699	single-organism process	biological_process	1.04E-07	3.28E-05	1490	3367	6930	17299	102183087,102185411,102175319,102185714,102182788,102181294,102179609,102181044,102189380,102189773,102184552,102181457,102185080,102185412,102172948,102187103,102186138,102174706,102189525,102181200,102171176,102181818,102181293,102169379,102178148,102174012,102177324,102173499,102181570,102176852,100861307,102189004,102172330,102191257,102174545,102190729,102178579,102168927,102183783,102191004…	-|-|-|-|-|-|-|-|-|-|-|-|-|-|-|-|-|-|-|-|-|-|-|-|-|-|-|-|-|-|-|-|-|-|-|-|-|-|-|-|-|-|-|-|-|-|-|-|-|-|-|-|-|-|-|-|-|-|-|-|-|-|-|-|-|-|-|-|-|-|-|-|-|-|-|-|-|-|-|-|-|-|-|-|-|-|-|-|-|-|-|-|-|-|-|-|-|-|-|-|-|-|-|-|-|-|-|-|-|-|-|-|-|-|-|-|-|-|-|-|-|-|-|-|-|-|-|-
GO:0044763	single-organism cellular process	biological_process	5.44E-07	0.00015942	1370	3367	6337	17299	102183933,102183991,102178214,102176521,102183218,102182451,102179202,102188270,102178768,102188109,102190385,102180965,102178910,102178269,102179206,102181966,102184936,102175137,102184399,102184060,102170568,102188430,102179722,102175385,102189027,102188749,102169111,102188080,102180142,102191798,102170341,102191789,102184708,102180535,102190068,102184333,102170804,102178296,102169419,102184864…	-|-|-|-|-|-|-|-|-|-|-|-|-|-|-|-|-|-|-|-|-|-|-|-|-|-|-|-|-|-|-|-|-|-|-|-|-|-|-|-|-|-|-|-|-|-|-|-|-|-|-|-|-|-|-|-|-|-|-|-|-|-|-|-|-|-|-|-|-|-|-|-|-|-|-|-|-|-|-|-|-|-|-|-|-|-|-|-|-|-|-|-|-|-|-|-|-|-|-|-|-|-|-|-|-|-|-|-|-|-|-|-|-|-|-|-|-|-|-|-|-|-|-|-|-|-|-|-
GO:0007165	signal transduction	biological_process	1.51E-05	0.0041198	747	3367	3233	17299	102185260,102171974,100860874,102188786,102169947,102178603,102178071,102182904,102186483,102175118,102174954,102170028,102185519,102187779,102187022,102190168,102178706,102176500,102185469,102177036,102189146,102179381,102180196,102172767,102169896,102186575,102187342,102180424,102169783,102179106,102186683,102186393,102177261,102188491,102174713,102175063,102182279,102177570,102184691,102169064…	-|-|-|-|-|-|-|-|-|-|-|-|-|-|-|-|-|-|-|-|-|-|-|-|-|-|-|-|-|-|-|-|-|-|-|-|-|-|-|-|-|-|-|-|-|-|-|-|-|-|-|-|-|-|-|-|-|-|-|-|-|-|-|-|-|-|-|-|-|-|-|-|-|-|-|-|-|-|-|-|-|-|-|-|-|-|-|-|-|-|-|-|-|-|-|-|-|-|-|-|-|-|-|-|-|-|-|-|-|-|-|-|-|-|-|-|-|-|-|-|-|-|-|-|-|-|-|-
GO:0023052	signaling	biological_process	1.96E-05	0.0047061	751	3367	3259	17299	102189798,102178290,102180784,106501781,102177535,102181317,102171320,102175072,102180337,102168906,102182331,102185386,102173529,102182867,102190892,102173447,102190151,102181156,102174163,100861165,102187050,102169079,102190142,102184969,102190247,102174787,102178953,102189650,102179417,102181862,102175950,102187594,102169400,102172151,102188490,102169497,102190711,102177547,102191532,102186833…	-|-|-|-|-|-|-|-|-|-|-|-|-|-|-|-|-|-|-|-|-|-|-|-|-|-|-|-|-|-|-|-|-|-|-|-|-|-|-|-|-|-|-|-|-|-|-|-|-|-|-|-|-|-|-|-|-|-|-|-|-|-|-|-|-|-|-|-|-|-|-|-|-|-|-|-|-|-|-|-|-|-|-|-|-|-|-|-|-|-|-|-|-|-|-|-|-|-|-|-|-|-|-|-|-|-|-|-|-|-|-|-|-|-|-|-|-|-|-|-|-|-|-|-|-|-|-|-
GO:0044700	single organism signaling	biological_process	1.96E-05	0.0047061	751	3367	3259	17299	102188109,102190385,102182122,102189774,102170866,102173399,102179202,102181966,102179206,102187124,102178269,102190819,102176521,102189605,102178214,102180142,102191798,102169111,102184708,102180535,102191789,102170341,102181111,102184399,102183812,102175137,102189027,102188749,102175860,102188430,102184922,102188562,102179581,102188266,102169419,102184333,102170804,102175369,102176089,102177709…	-|-|-|-|-|-|-|-|-|-|-|-|-|-|-|-|-|-|-|-|-|-|-|-|-|-|-|-|-|-|-|-|-|-|-|-|-|-|-|-|-|-|-|-|-|-|-|-|-|-|-|-|-|-|-|-|-|-|-|-|-|-|-|-|-|-|-|-|-|-|-|-|-|-|-|-|-|-|-|-|-|-|-|-|-|-|-|-|-|-|-|-|-|-|-|-|-|-|-|-|-|-|-|-|-|-|-|-|-|-|-|-|-|-|-|-|-|-|-|-|-|-|-|-|-|-|-|-
GO:0005575	cellular_component	cellular_component	2.07E-05	0.0047061	2096	3367	10144	17299	102172887,102182778,102182552,102182262,102183437,102184850,102177440,102188809,102190641,102169886,102186936,102172356,102174800,102179787,102191142,102174416,102183957,102178839,102189187,102174133,102171092,102170343,102181419,102179609,102180480,102184552,102181457,102180110,102186186,102180997,102186138,102181200,102181818,102181293,102185080,102187103,100861171,102176852,102171718,102176677…	-|-|-|-|-|-|-|-|-|-|-|-|-|-|-|-|-|-|-|-|-|-|-|-|-|-|-|-|-|-|-|-|-|-|-|-|-|-|-|-|-|-|-|-|-|-|-|-|-|-|-|-|-|-|-|-|-|-|-|-|-|-|-|-|-|-|-|-|-|-|-|-|-|-|-|-|-|-|-|-|-|-|-|-|-|-|-|-|-|-|-|-|-|-|-|-|-|-|-|-|-|-|-|-|-|-|-|-|-|-|-|-|-|-|-|-|-|-|-|-|-|-|-|-|-|-|-|-
GO:0007154	cell communication	biological_process	3.56E-05	0.007468	756	3367	3298	17299	102175743,102188427,102171496,102188423,102188678,102175981,102179669,102187711,102183652,102187337,102176201,102171357,102186204,102182942,102177907,102184325,102186235,102184840,102190535,102186662,102181375,102185806,102169380,102187794,102171791,102168476,102181415,102169675,102183903,102188450,102175911,102180216,102185795,102179217,102185910,102184170,102190315,102189641,102180662,102189501…	-|-|-|-|-|-|-|-|-|-|-|-|-|-|-|-|-|-|-|-|-|-|-|-|-|-|-|-|-|-|-|-|-|-|-|-|-|-|-|-|-|-|-|-|-|-|-|-|-|-|-|-|-|-|-|-|-|-|-|-|-|-|-|-|-|-|-|-|-|-|-|-|-|-|-|-|-|-|-|-|-|-|-|-|-|-|-|-|-|-|-|-|-|-|-|-|-|-|-|-|-|-|-|-|-|-|-|-|-|-|-|-|-|-|-|-|-|-|-|-|-|-|-|-|-|-|-|-
GO:0005509	calcium ion binding	molecular_function	3.77E-05	0.007468	140	3367	539	17299	102189289,102187786,102187325,102183318,102185285,102185758,102182609,102169863,102177697,106502357,102179802,102180887,102189010,102185761,102181891,102172217,102186948,102169343,102178881,102191539,102180431,102177387,102183880,102185007,102186392,102190687,102179016,102191740,102173568,102191245,106502440,102179476,102187708,102171378,102171734,102187728,102171291,102176424,102168630,102181678…	-|-|-|-|-|-|-|-|-|-|-|-|-|-|-|-|-|-|-|-|-|-|-|-|-|-|-|-|-|-|-|-|-|-|-|-|-|-|-|-|-|-|-|-|-|-|-|-|-|-|-|-|-|-|-|-|-|-|-|-|-|-|-|-|-|-|-|-|-|-|-|-|-|-|-|-|-|-|-|-|-|-|-|-|-|-|-|-|-|-|-|-|-|-|-|-|-|-|-|-|-|-|-|-|-|-|-|-|-|-|-|-|-|-|-|-|-|-|-|-|-|-|-|-|-|-|-|-
GO:0009395	phospholipid catabolic process	biological_process	3.82E-05	0.007468	6	3367	6	17299	102,187,867,102,187,000,000,000,000,000,000,000,000,000,000,000,000,000	-|-|-|-|-|-|
GO:0050794	regulation of cellular process	biological_process	4.02E-05	0.0074867	1101	3367	5037	17299	102181294,102182788,102175319,102185411,102189773,102184552,102179609,102189380,102187103,102188645,102185080,102172948,102178213,102171176,102181293,102169379,102181200,102169300,102180997,102186138,102178148,102174012,102175942,102172330,102189004,102171718,102181570,102176852,100861307,102178421,102190231,102190729,102174545,102191257,102177961,102168927,102183783,102191004,102178579,102184850…	-|-|-|-|-|-|-|-|-|-|-|-|-|-|-|-|-|-|-|-|-|-|-|-|-|-|-|-|-|-|-|-|-|-|-|-|-|-|-|-|-|-|-|-|-|-|-|-|-|-|-|-|-|-|-|-|-|-|-|-|-|-|-|-|-|-|-|-|-|-|-|-|-|-|-|-|-|-|-|-|-|-|-|-|-|-|-|-|-|-|-|-|-|-|-|-|-|-|-|-|-|-|-|-|-|-|-|-|-|-|-|-|-|-|-|-|-|-|-|-|-|-|-|-|-|-|-|-
GO:0044242	cellular lipid catabolic process	biological_process	8.44E-05	0.015052	9	3367	13	17299	102,171,161,102,187,000,000,000,000,000,000,000,000,000,000,000,000,000,000,000,000,000,000,000,000,000,000	-|-|-|-|-|-|-|-|-|
GO:0050896	response to stimulus	biological_process	9.07E-05	0.015502	939	3367	4231	17299	102181061,102178937,102168233,102174303,102172036,102176668,102175328,102183000,102178033,102183973,102180141,102183287,102168517,106502446,102179016,102191381,102175790,102186917,102186076,102182274,102177055,102173621,102188635,102183344,102188001,102174136,102176443,102181751,102179466,102185861,102180853,102177180,102176906,102184259,102185034,102180887,102183846,102175776,102190553,102180571…	-|-|-|-|-|-|-|-|-|-|-|-|-|-|-|-|-|-|-|-|-|-|-|-|-|-|-|-|-|-|-|-|-|-|-|-|-|-|-|-|-|-|-|-|-|-|-|-|-|-|-|-|-|-|-|-|-|-|-|-|-|-|-|-|-|-|-|-|-|-|-|-|-|-|-|-|-|-|-|-|-|-|-|-|-|-|-|-|-|-|-|-|-|-|-|-|-|-|-|-|-|-|-|-|-|-|-|-|-|-|-|-|-|-|-|-|-|-|-|-|-|-|-|-|-|-|-|-
GO:0050789	regulation of biological process	biological_process	0.00010418	0.016527	1111	3367	5117	17299	102168693,102191435,102175261,102189163,102181502,102191156,102191774,102185200,102191328,102177412,102180167,102180462,102177548,102189010,102175489,102188961,102169303,102184211,102186675,102186610,102191708,102177969,102186399,102173869,102183877,102172990,102182105,102179990,102168429,102178995,102182191,102185182,102178620,102170425,102188956,102189945,102168300,102186584,102170391,102180197…	-|-|-|-|-|-|-|-|-|-|-|-|-|-|-|-|-|-|-|-|-|-|-|-|-|-|-|-|-|-|-|-|-|-|-|-|-|-|-|-|-|-|-|-|-|-|-|-|-|-|-|-|-|-|-|-|-|-|-|-|-|-|-|-|-|-|-|-|-|-|-|-|-|-|-|-|-|-|-|-|-|-|-|-|-|-|-|-|-|-|-|-|-|-|-|-|-|-|-|-|-|-|-|-|-|-|-|-|-|-|-|-|-|-|-|-|-|-|-|-|-|-|-|-|-|-|-|-
GO:0065007	biological regulation	biological_process	0.00010476	0.016527	1141	3367	5270	17299	102169666,102172311,102178549,102179376,102180604,102190107,102189560,102170803,102189337,102190008,102191740,102175660,102172353,102178106,102170617,102189300,102174067,102184319,102183773,102183086,102191644,102191465,102181169,102168685,102176661,102172677,102191746,102185824,102187828,102177118,102170699,102173927,102187325,102177727,102179230,102180230,102182281,102184740,102176310,102183893…	-|-|-|-|-|-|-|-|-|-|-|-|-|-|-|-|-|-|-|-|-|-|-|-|-|-|-|-|-|-|-|-|-|-|-|-|-|-|-|-|-|-|-|-|-|-|-|-|-|-|-|-|-|-|-|-|-|-|-|-|-|-|-|-|-|-|-|-|-|-|-|-|-|-|-|-|-|-|-|-|-|-|-|-|-|-|-|-|-|-|-|-|-|-|-|-|-|-|-|-|-|-|-|-|-|-|-|-|-|-|-|-|-|-|-|-|-|-|-|-|-|-|-|-|-|-|-|-
GO:0030246	carbohydrate binding	molecular_function	0.00014054	0.021352	54	3367	176	17299	102186125,106503065,102175204,102173083,102179502,102185392,102187749,102185930,102189672,102183403,102179158,102171180,106502079,102168532,102173433,102179417,102172822,102177407,102170345,102174560,102168630,102175466,102168505,102185659,102180425,102181218,100653408,102172432,102190787,102187672,102178166,102187156,102189932,102180574,102170997,102180291,102172076,102187127,102172254,102171507…	-|-|-|-|-|-|-|-|-|-|-|-|-|-|-|-|-|-|-|-|-|-|-|-|-|-|-|-|-|-|-|-|-|-|-|-|-|-|-|-|-|-|-|-|-|-|-|-|-|-|-|-|-|-|
GO:0022610	biological adhesion	biological_process	0.00036299	0.053178	109	3367	422	17299	102180395,102169637,102170642,102184791,102180469,102191000,102181404,102177231,102170451,102181615,102175177,102174895,102191697,102176852,102185698,102174868,102179867,102178975,102169064,102169526,102188640,102188653,102182016,102178373,102173428,102179442,102183592,102180482,102171371,102172105,102190210,102172265,102187050,102182102,102183117,102168670,102189582,102179609,102189372,102181457…	-|-|-|-|-|-|-|-|-|-|-|-|-|-|-|-|-|-|-|-|-|-|-|-|-|-|-|-|-|-|-|-|-|-|-|-|-|-|-|-|-|-|-|-|-|-|-|-|-|-|-|-|-|-|-|-|-|-|-|-|-|-|-|-|-|-|-|-|-|-|-|-|-|-|-|-|-|-|-|-|-|-|-|-|-|-|-|-|-|-|-|-|-|-|-|-|-|-|-|-|-|-|-|-|-|-|-|-|-|
GO:0031012	extracellular matrix	cellular_component	0.00082159	0.11621	74	3367	276	17299	102183732,100860800,102170642,102190083,102171626,102182397,102179883,102177231,102176609,102184856,102181066,102176677,102171174,102174891,102179867,102169064,102178975,102170333,102187842,100861171,102186306,102189365,102188327,102183087,102174580,102180482,102173789,102182102,102187050,102170337,100860828,102174703,102178296,102175743,102177438,102189524,102168660,102178549,100860930,102179423…	-|-|-|-|-|-|-|-|-|-|-|-|-|-|-|-|-|-|-|-|-|-|-|-|-|-|-|-|-|-|-|-|-|-|-|-|-|-|-|-|-|-|-|-|-|-|-|-|-|-|-|-|-|-|-|-|-|-|-|-|-|-|-|-|-|-|-|-|-|-|-|-|-|-|
GO:0051716	cellular response to stimulus	biological_process	0.00097312	0.13306	811	3367	3673	17299	102186235,102184325,102177907,102187794,102181415,102171791,102168476,102186662,102190535,102169380,102185806,102181375,102184840,102175981,102179669,102188678,102188423,102171496,102175743,102188427,102182942,102186204,102171357,102187711,102187337,102183652,102176201,102183619,102189501,102180662,102172306,102191148,102184034,102170225,102187456,102178028,102182659,102175911,102188450,102169675…	-|-|-|-|-|-|-|-|-|-|-|-|-|-|-|-|-|-|-|-|-|-|-|-|-|-|-|-|-|-|-|-|-|-|-|-|-|-|-|-|-|-|-|-|-|-|-|-|-|-|-|-|-|-|-|-|-|-|-|-|-|-|-|-|-|-|-|-|-|-|-|-|-|-|-|-|-|-|-|-|-|-|-|-|-|-|-|-|-|-|-|-|-|-|-|-|-|-|-|-|-|-|-|-|-|-|-|-|-|-|-|-|-|-|-|-|-|-|-|-|-|-|-|-|-|-|-|-
GO:0007155	cell adhesion	biological_process	0.001087	0.14383	102	3367	403	17299	106503258,102181457,102168313,102184861,102178978,102168670,102183117,102189582,102189372,102179609,102190210,102172265,102187050,102182102,102179442,102183592,102180482,102172105,102171371,102173428,102182016,102188653,102178975,102169064,102169526,102188640,102174868,102185698,102179867,102174895,102191697,102176852,102175177,102177231,102170451,102181404,102180469,102191000,102169637,102184791…	-|-|-|-|-|-|-|-|-|-|-|-|-|-|-|-|-|-|-|-|-|-|-|-|-|-|-|-|-|-|-|-|-|-|-|-|-|-|-|-|-|-|-|-|-|-|-|-|-|-|-|-|-|-|-|-|-|-|-|-|-|-|-|-|-|-|-|-|-|-|-|-|-|-|-|-|-|-|-|-|-|-|-|-|-|-|-|-|-|-|-|-|-|-|-|-|-|-|-|-|-|-|
GO:0001664	G-protein coupled receptor binding	molecular_function	0.001427	0.18293	24	3367	64	17299	###############################################################################################################################################################################################################################################################	-|-|-|-|-|-|-|-|-|-|-|-|-|-|-|-|-|-|-|-|-|-|-|-|
GO:0016042	lipid catabolic process	biological_process	0.0015815	0.19659	20	3367	55	17299	102,171,161,102,187,000,000,000,000,000,000,000,000,000,000,000,000,000,000,000,000,000,000,000,000,000,000,000,000,000,000,000,000,000,000,000,000,000,000,000,000,000,000,000,000,000,000,000,000,000,000,000,000,000,000,000,000,000,000,000	-|-|-|-|-|-|-|-|-|-|-|-|-|-|-|-|-|-|-|-|
GO:0009617	response to bacterium	biological_process	0.002255	0.26429	23	3367	67	17299	###############################################################################################################################################################################################################################################################	-|-|-|-|-|-|-|-|-|-|-|-|-|-|-|-|-|-|-|-|-|-|-|
GO:0042742	defense response to bacterium	biological_process	0.002255	0.26429	23	3367	67	17299	###############################################################################################################################################################################################################################################################	-|-|-|-|-|-|-|-|-|-|-|-|-|-|-|-|-|-|-|-|-|-|-|
GO:0040007	growth	biological_process	0.002926	0.3334	21	3367	59	17299	102,183,277,102,189,000,000,000,000,000,000,000,000,000,000,000,000,000,000,000,000,000,000,000,000,000,000,000,000,000,000,000,000,000,000,000,000,000,000,000,000,000,000,000,000,000,000,000,000,000,000,000,000,000,000,000,000,000,000,000,000,000,000	-|-|-|-|-|-|-|-|-|-|-|-|-|-|-|-|-|-|-|-|-|
GO:0051707	response to other organism	biological_process	0.0032414	0.35936	32	3367	105	17299	102171666,100861105,102186786,102178567,102179381,102179502,102174096,102181751,102189600,102186704,102175230,102184280,102191407,102182610,102179073,100861055,102173116,102173635,102188836,102170323,102188779,102180329,102189365,102177731,102169440,102170415,102190247,102170392,102176704,102191043,106502334,102191736	-|-|-|-|-|-|-|-|-|-|-|-|-|-|-|-|-|-|-|-|-|-|-|-|-|-|-|-|-|-|-|-|
GO:0005201	extracellular matrix structural constituent	molecular_function	0.0034819	0.37587	12	3367	29	17299	102,177,438,102,190,000,000,000,000,000,000,000,000,000,000,000,000,000,000,000,000,000,000,000,000,000,000,000,000,000,000,000,000,000,000,000	-|-|-|-|-|-|-|-|-|-|-|-|
GO:0030212	hyaluronan metabolic process	biological_process	0.0036109	0.37979	5	3367	7	17299	102,179,335,102,178,000,000,000,000,000,000,000,000,000,000	-|-|-|-|-|
GO:0005581	collagen	cellular_component	0.0041655	0.42717	11	3367	26	17299	102,177,438,102,190,000,000,000,000,000,000,000,000,000,000,000,000,000,000,000,000,000,000,000,000,000,000,000,000,000,000,000,000	-|-|-|-|-|-|-|-|-|-|-|
GO:0005576	extracellular region	cellular_component	0.0046364	0.4366	303	3367	1373	17299	102181324,102187309,102178549,102178717,102185039,102172200,106501772,100861231,102183996,102191740,102180978,102185007,102175054,102183880,102183126,102171007,102183086,102168936,102171600,102189010,102185431,102176310,102191384,102170392,102189618,102183677,102187325,100860938,102174450,102181872,102180462,102190455,102177561,102180823,102172331,102182614,102181582,102183445,102185519,102190168…	-|-|-|-|-|-|-|-|-|-|-|-|-|-|-|-|-|-|-|-|-|-|-|-|-|-|-|-|-|-|-|-|-|-|-|-|-|-|-|-|-|-|-|-|-|-|-|-|-|-|-|-|-|-|-|-|-|-|-|-|-|-|-|-|-|-|-|-|-|-|-|-|-|-|-|-|-|-|-|-|-|-|-|-|-|-|-|-|-|-|-|-|-|-|-|-|-|-|-|-|-|-|-|-|-|-|-|-|-|-|-|-|-|-|-|-|-|-|-|-|-|-|-|-|-|-|-|-
GO:0008009	chemokine activity	molecular_function	0.0046553	0.4366	18	3367	47	17299	102,175,293,102,178,000,000,000,000,000,000,000,000,000,000,000,000,000,000,000,000,000,000,000,000,000,000,000,000,000,000,000,000,000,000,000,000,000,000,000,000,000,000,000,000,000,000,000,000,000,000,000,000,000	-|-|-|-|-|-|-|-|-|-|-|-|-|-|-|-|-|-|
GO:0042379	chemokine receptor binding	molecular_function	0.0046553	0.4366	18	3367	47	17299	102,170,644,102,179,000,000,000,000,000,000,000,000,000,000,000,000,000,000,000,000,000,000,000,000,000,000,000,000,000,000,000,000,000,000,000,000,000,000,000,000,000,000,000,000,000,000,000,000,000,000,000,000,000	-|-|-|-|-|-|-|-|-|-|-|-|-|-|-|-|-|-|
GO:0004222	metalloendopeptidase activity	molecular_function	0.0046831	0.4366	43	3367	154	17299	106503356,102176966,102168660,102191489,102181419,102191476,102179423,102182645,102188871,102179883,102182397,102182472,102171626,102184856,102180425,102179476,102176609,102182849,102184364,102175388,102170549,102183309,102190520,102171174,102181066,100861171,102180449,102178408,102187842,102170333,102170893,102177138,102177979,102188327,102188405,102186306,102185582,102174607,102181648,102174580…	-|-|-|-|-|-|-|-|-|-|-|-|-|-|-|-|-|-|-|-|-|-|-|-|-|-|-|-|-|-|-|-|-|-|-|-|-|-|-|-|-|-|-|
GO:0051180	vitamin transport	biological_process	0.0048443	0.44159	4	3367	5	17299	102,182,942,102,181,000,000,000,000,000,000,000	-|-|-|-|
GO:0034220	ion transmembrane transport	biological_process	0.0051097	0.45565	92	3367	374	17299	102180395,102191052,102174328,102171882,102183148,102185534,102168759,102173775,102187158,102190347,102188092,102177792,102171570,102173746,102188933,102175547,102191139,102189310,102186584,102174511,102184488,102169243,102186105,102170425,102180668,102170891,102187603,102168596,102187983,102185879,102173863,102186656,102173498,102172681,102169079,102168606,102181750,102178859,102175502,102171993…	-|-|-|-|-|-|-|-|-|-|-|-|-|-|-|-|-|-|-|-|-|-|-|-|-|-|-|-|-|-|-|-|-|-|-|-|-|-|-|-|-|-|-|-|-|-|-|-|-|-|-|-|-|-|-|-|-|-|-|-|-|-|-|-|-|-|-|-|-|-|-|-|-|-|-|-|-|-|-|-|-|-|-|-|-|-|-|-|-|-|-|-|
GO:0008237	metallopeptidase activity	molecular_function	0.0057455	0.50145	54	3367	205	17299	102168660,102176966,102186080,106503356,102191489,102177032,102181419,102191476,102179423,102169643,102182645,102179883,102188871,102182397,102182472,102184477,102171626,102184856,102176609,102179476,102180425,102182849,102189275,102186410,102175388,102184364,102183309,102170549,102185784,102171174,102190520,102181066,102178408,102180449,100861171,102170333,102187842,102186132,102191726,102170893…	-|-|-|-|-|-|-|-|-|-|-|-|-|-|-|-|-|-|-|-|-|-|-|-|-|-|-|-|-|-|-|-|-|-|-|-|-|-|-|-|-|-|-|-|-|-|-|-|-|-|-|-|-|-|
GO:0015672	monovalent inorganic cation transport	biological_process	0.0060647	0.51803	105	3367	438	17299	102187889,102169243,102170891,102186105,102170425,102187455,102187603,102175547,102189310,102191139,102174511,102186584,102184488,102181750,102178859,102171993,102175502,106503840,102182700,102187983,102185879,102168596,102172681,102186656,102175319,102171715,102168606,102169079,102183203,102169069,102172079,102171598,102171882,102183148,102188085,102180395,102190471,102187158,102174895,102171570…	-|-|-|-|-|-|-|-|-|-|-|-|-|-|-|-|-|-|-|-|-|-|-|-|-|-|-|-|-|-|-|-|-|-|-|-|-|-|-|-|-|-|-|-|-|-|-|-|-|-|-|-|-|-|-|-|-|-|-|-|-|-|-|-|-|-|-|-|-|-|-|-|-|-|-|-|-|-|-|-|-|-|-|-|-|-|-|-|-|-|-|-|-|-|-|-|-|-|-|-|-|-|-|-|-|
GO:0003953	NAD+ nucleosidase activity	molecular_function	0.006188	0.51803	3	3367	3	17299	102,169,848,102,178,000,000,000,000	-|-|-|
GO:0004620	phospholipase activity	molecular_function	0.0064142	0.52622	14	3367	38	17299	102,176,380,102,175,000,000,000,000,000,000,000,000,000,000,000,000,000,000,000,000,000,000,000,000,000,000,000,000,000,000,000,000,000,000,000,000,000,000,000,000,000	-|-|-|-|-|-|-|-|-|-|-|-|-|-|
GO:0000975	regulatory region DNA binding	molecular_function	0.0077079	0.59897	8	3367	17	17299	102,176,582,102,168,000,000,000,000,000,000,000,000,000,000,000,000,000,000,000,000,000,000,000	-|-|-|-|-|-|-|-|
GO:0001067	regulatory region nucleic acid binding	molecular_function	0.0077079	0.59897	8	3367	17	17299	102,169,621,102,184,000,000,000,000,000,000,000,000,000,000,000,000,000,000,000,000,000,000,000	-|-|-|-|-|-|-|-|
GO:0044420	extracellular matrix part	cellular_component	0.0077391	0.59897	32	3367	112	17299	102178549,102178296,102183732,102189524,102190083,102177438,102170642,102180141,102176677,102173472,102179867,102176522,102177231,102185659,102185782,102176176,102178975,102180701,102169064,102177874,102176947,100860743,100860938,100860828,102180482,100860940,102184936,102187050,102187872,102178766,102182102,102177440	-|-|-|-|-|-|-|-|-|-|-|-|-|-|-|-|-|-|-|-|-|-|-|-|-|-|-|-|-|-|-|-|
GO:0006928	cellular component movement	biological_process	0.0085718	0.62271	53	3367	204	17299	102168858,102191096,102178549,102183148,102173274,102185229,102188823,102183741,102169611,102179633,102187236,102180712,102173472,102174210,102179542,102177792,102172459,102177231,102181766,102185659,102169141,102179990,102175856,102190719,106502419,102185582,102189523,102178942,102176176,102188780,102180701,102169064,102186789,102186893,102183933,102176920,102184149,102172035,100861382,102189593…	-|-|-|-|-|-|-|-|-|-|-|-|-|-|-|-|-|-|-|-|-|-|-|-|-|-|-|-|-|-|-|-|-|-|-|-|-|-|-|-|-|-|-|-|-|-|-|-|-|-|-|-|-|
GO:0005044	scavenger receptor activity	molecular_function	0.009338	0.62271	16	3367	47	17299	102,183,858,102,170,000,000,000,000,000,000,000,000,000,000,000,000,000,000,000,000,000,000,000,000,000,000,000,000,000,000,000,000,000,000,000,000,000,000,000,000,000,000,000,000,000,000,000	-|-|-|-|-|-|-|-|-|-|-|-|-|-|-|-|
GO:0038024	cargo receptor activity	molecular_function	0.009338	0.62271	16	3367	47	17299	102,169,872,102,189,000,000,000,000,000,000,000,000,000,000,000,000,000,000,000,000,000,000,000,000,000,000,000,000,000,000,000,000,000,000,000,000,000,000,000,000,000,000,000,000,000,000,000	-|-|-|-|-|-|-|-|-|-|-|-|-|-|-|-|
GO:0009607	response to biotic stimulus	biological_process	0.009346	0.62271	37	3367	133	17299	102179381,102190068,102186786,102178567,100861105,102171666,102186704,102189600,102181751,102174096,102179502,102191407,102184280,102175230,102180655,102173116,100861055,102191697,102179073,102174059,102182610,102170323,102188836,102173635,102177731,102180329,102189365,102188779,102170392,102190247,102170415,102169440,102191736,106502334,102191043,102176704,102185101	-|-|-|-|-|-|-|-|-|-|-|-|-|-|-|-|-|-|-|-|-|-|-|-|-|-|-|-|-|-|-|-|-|-|-|-|-|
GO:0007129	synapsis	biological_process	0.0096654	0.62271	6	3367	11	17299	102,173,499,102,180,000,000,000,000,000,000,000,000,000,000,000,000,000	-|-|-|-|-|-|
GO:0007130	synaptonemal complex assembly	biological_process	0.0096654	0.62271	6	3367	11	17299	102,173,499,102,182,000,000,000,000,000,000,000,000,000,000,000,000,000	-|-|-|-|-|-|
GO:0070192	chromosome organization involved in meiosis	biological_process	0.0096654	0.62271	6	3367	11	17299	102,176,947,102,191,000,000,000,000,000,000,000,000,000,000,000,000,000	-|-|-|-|-|-|
GO:0070193	synaptonemal complex organization	biological_process	0.0096654	0.62271	6	3367	11	17299	102,182,778,102,180,000,000,000,000,000,000,000,000,000,000,000,000,000	-|-|-|-|-|-|
GO:0001539	ciliary or bacterial-type flagellar motility	biological_process	0.0097724	0.62271	9	3367	21	17299	102,176,920,102,177,000,000,000,000,000,000,000,000,000,000,000,000,000,000,000,000,000,000,000,000,000,000	-|-|-|-|-|-|-|-|-|
GO:0006811	ion transport	biological_process	0.0098117	0.62271	233	3367	1065	17299	102187972,102174444,102171890,102185753,102189249,102168674,102171550,102180549,102185423,102176282,102168637,102190707,102168580,102182274,102181306,102184768,102178555,102180240,106502002,102190672,102182019,102187722,102188680,102182177,102180628,102181598,102169326,102171522,102191407,102187306,102183405,102181118,102175963,102180076,102168542,102168940,102168661,102170417,102186535,102171600…	-|-|-|-|-|-|-|-|-|-|-|-|-|-|-|-|-|-|-|-|-|-|-|-|-|-|-|-|-|-|-|-|-|-|-|-|-|-|-|-|-|-|-|-|-|-|-|-|-|-|-|-|-|-|-|-|-|-|-|-|-|-|-|-|-|-|-|-|-|-|-|-|-|-|-|-|-|-|-|-|-|-|-|-|-|-|-|-|-|-|-|-|-|-|-|-|-|-|-|-|-|-|-|-|-|-|-|-|-|-|-|-|-|-|-|-|-|-|-|-|-|-|-|-|-|-|-|-
GO:0000279	M phase	biological_process	0.0098675	0.62271	6	3367	11	17299	102,180,141,102,191,000,000,000,000,000,000,000,000,000,000,000,000,000	-|-|-|-|-|-|
GO:0022403	cell cycle phase	biological_process	0.0098675	0.62271	6	3367	11	17299	102,191,539,102,180,000,000,000,000,000,000,000,000,000,000,000,000,000	-|-|-|-|-|-|
GO:0047961	glycine N-acyltransferase activity	molecular_function	0.012438	0.77302	4	3367	6	17299	102,176,349,102,175,000,000,000,000,000,000,000	-|-|-|-|
GO:0008889	glycerophosphodiester phosphodiesterase activity	molecular_function	0.013188	0.79285	6	3367	12	17299	102,183,296,102,177,000,000,000,000,000,000,000,000,000,000,000,000,000	-|-|-|-|-|-|
GO:0005125	cytokine activity	molecular_function	0.013221	0.79285	22	3367	67	17299	###############################################################################################################################################################################################################################################################	-|-|-|-|-|-|-|-|-|-|-|-|-|-|-|-|-|-|-|-|-|-|
GO:0033177	proton-transporting two-sector ATPase complex, proton-transporting domain	cellular_component	0.013337	0.79285	52	3367	202	17299	102188933,102190672,102171570,102177792,102181415,102187158,102168236,106502002,100861376,102171522,102186600,102175963,102183148,102171882,102182942,102189249,102184956,102183444,102185423,102181750,102178859,102175502,102168728,106503578,102168606,102169079,102174343,102186656,102184936,102187983,102185879,102168596,102182596,102178910,102186105,102179206,102170425,102170891,102169243,102186535…	-|-|-|-|-|-|-|-|-|-|-|-|-|-|-|-|-|-|-|-|-|-|-|-|-|-|-|-|-|-|-|-|-|-|-|-|-|-|-|-|-|-|-|-|-|-|-|-|-|-|-|-|
GO:0043169	cation binding	molecular_function	0.013697	0.80264	613	3367	2978	17299	102170711,102182016,102180917,102177206,102168763,102168804,102177563,106502889,102173738,100861335,102179893,102179198,102187050,102191688,102175845,102182762,102169774,100861373,102189534,102186967,102178671,102184472,102185757,102182861,102181600,102191532,102177280,102187857,102177656,102180965,102189774,102180449,102169415,102178214,102184130,102169720,102173493,102188853,102182663,100860743…	-|-|-|-|-|-|-|-|-|-|-|-|-|-|-|-|-|-|-|-|-|-|-|-|-|-|-|-|-|-|-|-|-|-|-|-|-|-|-|-|-|-|-|-|-|-|-|-|-|-|-|-|-|-|-|-|-|-|-|-|-|-|-|-|-|-|-|-|-|-|-|-|-|-|-|-|-|-|-|-|-|-|-|-|-|-|-|-|-|-|-|-|-|-|-|-|-|-|-|-|-|-|-|-|-|-|-|-|-|-|-|-|-|-|-|-|-|-|-|-|-|-|-|-|-|-|-|-
GO:0005829	cytosol	cellular_component	0.015858	0.90552	26	3367	89	17299	102188809,102178766,102182102,102182762,102180628,102174919,100861381,102177882,102186091,102175502,102177792,102180712,106501743,102190817,102175054,102179235,102190640,102182596,102190860,102187650,102174691,102189586,102168858,102182942,102191096,102186704	-|-|-|-|-|-|-|-|-|-|-|-|-|-|-|-|-|-|-|-|-|-|-|-|-|-|
GO:0044765	single-organism transport	biological_process	0.015894	0.90552	399	3367	1910	17299	102178075,102181415,102172245,102182737,102176463,102176835,102186600,102188451,102185581,102169141,100861376,102168419,102183355,102182942,102183173,102189586,102190068,102187643,102190817,102168745,102183444,102181217,106503578,102168728,102170858,102181111,102170805,102176290,102179794,102184936,102178888,102176028,102172803,102179722,102175860,102188270,102170866,102189747,102185582,102175299…	-|-|-|-|-|-|-|-|-|-|-|-|-|-|-|-|-|-|-|-|-|-|-|-|-|-|-|-|-|-|-|-|-|-|-|-|-|-|-|-|-|-|-|-|-|-|-|-|-|-|-|-|-|-|-|-|-|-|-|-|-|-|-|-|-|-|-|-|-|-|-|-|-|-|-|-|-|-|-|-|-|-|-|-|-|-|-|-|-|-|-|-|-|-|-|-|-|-|-|-|-|-|-|-|-|-|-|-|-|-|-|-|-|-|-|-|-|-|-|-|-|-|-|-|-|-|-|-
GO:0033179	proton-transporting V-type ATPase, V0 domain	cellular_component	0.017366	0.96447	32	3367	116	17299	102180121,102183991,102177118,102189310,102180701,102170866,102170891,102186105,102182596,102178910,102168596,102185879,102184936,102186656,102169079,106503578,102181750,102175502,102185423,102183444,102184956,102182942,102171882,102183148,102171522,106502002,102168236,102187158,102181415,102177792,102171570,102188933	-|-|-|-|-|-|-|-|-|-|-|-|-|-|-|-|-|-|-|-|-|-|-|-|-|-|-|-|-|-|-|-|
GO:0055085	transmembrane transport	biological_process	0.017399	0.96447	204	3367	940	17299	102183148,102184964,102189282,102174328,102171882,102185392,102174641,102188846,102175327,102179417,102168734,102188159,102185757,102171570,102189285,102190347,102188092,102187158,102177789,102181873,102168759,102173942,102179811,102172525,102185534,102189740,102170891,102180917,102187000,102174706,102179213,102170065,102190303,102184488,100861382,102177535,102181685,100750232,102179626,102175547…	-|-|-|-|-|-|-|-|-|-|-|-|-|-|-|-|-|-|-|-|-|-|-|-|-|-|-|-|-|-|-|-|-|-|-|-|-|-|-|-|-|-|-|-|-|-|-|-|-|-|-|-|-|-|-|-|-|-|-|-|-|-|-|-|-|-|-|-|-|-|-|-|-|-|-|-|-|-|-|-|-|-|-|-|-|-|-|-|-|-|-|-|-|-|-|-|-|-|-|-|-|-|-|-|-|-|-|-|-|-|-|-|-|-|-|-|-|-|-|-|-|-|-|-|-|-|-|-
GO:0005882	intermediate filament	cellular_component	0.018678	0.99891	46	3367	175	17299	102181539,102176043,102170546,102181566,100861382,106501743,102185007,106501809,102169993,102175054,106502655,102179235,102185152,102182133,102182778,102180424,102182102,102178766,102178767,102184530,102182381,100861381,102168596,102182762,106503203,102175327,102171591,102168858,102189812,102178483,102177561,102183741,102190817,102176522,102177792,106503215,102180712,102168478,102178106,102168505…	-|-|-|-|-|-|-|-|-|-|-|-|-|-|-|-|-|-|-|-|-|-|-|-|-|-|-|-|-|-|-|-|-|-|-|-|-|-|-|-|-|-|-|-|-|-|
GO:0045111	intermediate filament cytoskeleton	cellular_component	0.018678	0.99891	46	3367	175	17299	106503204,102177231,102168784,100861180,102185659,102168505,102177493,102178106,102180712,102168478,106503215,102177792,102176522,102190817,102183741,102177561,102178483,102189812,102171591,102168858,102175327,106503203,102182762,100861381,102168596,102182381,102184530,102178767,102182102,102178766,102180424,102182778,102182133,102179235,106502655,102185152,102175054,102169993,106501809,102185007…	-|-|-|-|-|-|-|-|-|-|-|-|-|-|-|-|-|-|-|-|-|-|-|-|-|-|-|-|-|-|-|-|-|-|-|-|-|-|-|-|-|-|-|-|-|-|
GO:0016337	cell-cell adhesion	biological_process	0.01881	0.99891	32	3367	114	17299	102177648,102182016,102187481,102173493,102186392,102188653,102183117,102189372,102189582,102184861,102187786,102179442,102180899,102185761,102183318,106502357,102191000,106502356,102184211,102180395,102187443,102188255,102174054,102168295,102191697,102174868,102190687,102170451,102180903,102187728,102171734,102181678	-|-|-|-|-|-|-|-|-|-|-|-|-|-|-|-|-|-|-|-|-|-|-|-|-|-|-|-|-|-|-|-|
GO:0004866	endopeptidase inhibitor activity	molecular_function	0.019309	0.99891	30	3367	107	17299	102169547,100860924,102183419,102175278,102178659,102185317,102189753,102175560,102190027,102180393,102169880,102170003,102178312,102188588,102188033,102176516,102171619,102188858,100861213,102177641,102171348,102179335,102177175,102177484,102186527,102172450,102185477,102173204,102178021,102173848	-|-|-|-|-|-|-|-|-|-|-|-|-|-|-|-|-|-|-|-|-|-|-|-|-|-|-|-|-|-|
GO:0061135	endopeptidase regulator activity	molecular_function	0.019309	0.99891	30	3367	107	17299	102169547,102183419,102175278,100860924,102175560,102189753,102185317,102178659,102169880,102180393,102190027,102176516,102188033,102188588,102178312,102170003,102179335,102171348,102177641,100861213,102188858,102171619,102185477,102172450,102186527,102177484,102177175,102173848,102178021,102173204	-|-|-|-|-|-|-|-|-|-|-|-|-|-|-|-|-|-|-|-|-|-|-|-|-|-|-|-|-|-|
GO:0046872	metal ion binding	molecular_function	0.019481	0.99891	607	3367	2962	17299	102191384,102189010,102187488,102176847,102185758,102169863,102177697,102170415,102169303,102181951,102183899,102180835,106501817,106503855,102180167,102170015,102181432,100860911,102169343,102169705,102178744,102174619,102175261,102172217,102170277,102187708,102176637,102187728,102182333,102168630,106502440,102168940,102179476,102186591,102191323,102173568,102177730,102183680,102188831,102177240…	-|-|-|-|-|-|-|-|-|-|-|-|-|-|-|-|-|-|-|-|-|-|-|-|-|-|-|-|-|-|-|-|-|-|-|-|-|-|-|-|-|-|-|-|-|-|-|-|-|-|-|-|-|-|-|-|-|-|-|-|-|-|-|-|-|-|-|-|-|-|-|-|-|-|-|-|-|-|-|-|-|-|-|-|-|-|-|-|-|-|-|-|-|-|-|-|-|-|-|-|-|-|-|-|-|-|-|-|-|-|-|-|-|-|-|-|-|-|-|-|-|-|-|-|-|-|-|-
GO:0044780	bacterial-type flagellum assembly	biological_process	0.020738	1	9	3367	23	17299	102,181,133,102,172,000,000,000,000,000,000,000,000,000,000,000,000,000,000,000,000,000,000,000,000,000,000	-|-|-|-|-|-|-|-|-|
GO:0006812	cation transport	biological_process	0.021336	1	162	3367	733	17299	102170891,102187455,102187889,102184488,102175547,102175280,102178859,102175502,102173529,102182700,102182487,102169079,102169069,102187983,102175319,102172089,102186656,102171882,102183728,102184964,102183148,102187408,102172079,102190471,102171570,102190711,102185757,102187158,102188092,102172525,102173942,102181873,102185534,102179206,102187124,102172076,102182596,102178910,102189747,102170866…	-|-|-|-|-|-|-|-|-|-|-|-|-|-|-|-|-|-|-|-|-|-|-|-|-|-|-|-|-|-|-|-|-|-|-|-|-|-|-|-|-|-|-|-|-|-|-|-|-|-|-|-|-|-|-|-|-|-|-|-|-|-|-|-|-|-|-|-|-|-|-|-|-|-|-|-|-|-|-|-|-|-|-|-|-|-|-|-|-|-|-|-|-|-|-|-|-|-|-|-|-|-|-|-|-|-|-|-|-|-|-|-|-|-|-|-|-|-|-|-|-|-|-|-|-|-|-|-
GO:0003997	acyl-CoA oxidase activity	molecular_function	0.021345	1	3	3367	4	17299	102,171,161,102,184,000,000,000,000	-|-|-|
GO:0019566	arabinose metabolic process	biological_process	0.021346	1	3	3367	4	17299	102,189,411,102,176,000,000,000,000	-|-|-|
GO:0046373	L-arabinose metabolic process	biological_process	0.021346	1	3	3367	4	17299	102,189,411,102,188,000,000,000,000	-|-|-|
GO:0044445	cytosolic part	cellular_component	0.022045	1	25	3367	87	17299	###############################################################################################################################################################################################################################################################	-|-|-|-|-|-|-|-|-|-|-|-|-|-|-|-|-|-|-|-|-|-|-|-|-|
GO:0003774	motor activity	molecular_function	0.022776	1	51	3367	206	17299	102187236,102180712,102176522,102187978,102174210,102168784,102172459,102178106,102179990,102177493,102169141,102177736,102175327,102168858,102177371,102188823,102173274,102185229,102190817,102181929,102182778,102184618,102180424,102175502,102182381,102184936,100861381,102168596,102182762,102180482,102182102,102178766,102177929,102176048,102178491,102177189,102175856,102182596,102178942,102183079…	-|-|-|-|-|-|-|-|-|-|-|-|-|-|-|-|-|-|-|-|-|-|-|-|-|-|-|-|-|-|-|-|-|-|-|-|-|-|-|-|-|-|-|-|-|-|-|-|-|-|-|
GO:0006397	mRNA processing	biological_process	0.023506	1	29	3367	108	17299	102170926,102168258,102183451,102185142,102185967,102178802,102191812,102172115,102173499,102177493,102189821,102174064,102172288,102184398,102182596,102168891,102188536,102185182,102170379,102189812,102168519,102178631,102175909,102190040,102169102,102189801,102185152,102186242,102169611	-|-|-|-|-|-|-|-|-|-|-|-|-|-|-|-|-|-|-|-|-|-|-|-|-|-|-|-|-|
GO:0008081	phosphoric diester hydrolase activity	molecular_function	0.023853	1	21	3367	73	17299	102,178,551,102,176,000,000,000,000,000,000,000,000,000,000,000,000,000,000,000,000,000,000,000,000,000,000,000,000,000,000,000,000,000,000,000,000,000,000,000,000,000,000,000,000,000,000,000,000,000,000,000,000,000,000,000,000,000,000,000,000,000,000	-|-|-|-|-|-|-|-|-|-|-|-|-|-|-|-|-|-|-|-|-|
GO:0005179	hormone activity	molecular_function	0.024229	1	48	3367	188	17299	102185538,102190820,102185911,100861189,102185039,102175624,102172953,102168975,102191080,102188120,102184842,102170466,100860794,102188058,102173116,102180394,102180494,102182513,100861277,102171600,102186239,100860838,102185582,102180869,102175882,102189885,102191289,102175460,102181038,102178195,100861214,100861193,100861230,102170965,102187336,102181573,102169779,102168368,102179488,102178091…	-|-|-|-|-|-|-|-|-|-|-|-|-|-|-|-|-|-|-|-|-|-|-|-|-|-|-|-|-|-|-|-|-|-|-|-|-|-|-|-|-|-|-|-|-|-|-|-|
GO:0022857	transmembrane transporter activity	molecular_function	0.02475	1	280	3367	1323	17299	102183675,102187496,102175177,102186830,102174895,102177792,102168466,102185727,102188085,102180395,102178322,102191052,102185996,102186426,102171598,102171035,106502975,102176574,102173863,102168596,102187702,102173498,102191588,102186994,102171993,102181750,102184047,102191139,102187822,102175722,100860750,102175038,102176700,102180841,102180668,102180076,102184165,102181118,102191407,102171522…	-|-|-|-|-|-|-|-|-|-|-|-|-|-|-|-|-|-|-|-|-|-|-|-|-|-|-|-|-|-|-|-|-|-|-|-|-|-|-|-|-|-|-|-|-|-|-|-|-|-|-|-|-|-|-|-|-|-|-|-|-|-|-|-|-|-|-|-|-|-|-|-|-|-|-|-|-|-|-|-|-|-|-|-|-|-|-|-|-|-|-|-|-|-|-|-|-|-|-|-|-|-|-|-|-|-|-|-|-|-|-|-|-|-|-|-|-|-|-|-|-|-|-|-|-|-|-|-
GO:0044212	transcription regulatory region DNA binding	molecular_function	0.024788	1	4	3367	7	17299	102,184,175,102,168,000,000,000,000,000,000,000	-|-|-|-|
GO:0007156	homophilic cell adhesion	biological_process	0.026474	1	27	3367	96	17299	102183318,106502357,102180899,102179442,102187728,102185761,102171734,102170451,102181678,102190687,102174868,102184861,102187786,102183117,102189582,102189372,102191697,102174054,102187481,102187443,102188255,102173493,102186392,102184211,102177648,102182016,106502356	-|-|-|-|-|-|-|-|-|-|-|-|-|-|-|-|-|-|-|-|-|-|-|-|-|-|-|
GO:0009274	peptidoglycan-based cell wall	cellular_component	0.0276	1	5	3367	10	17299	102,191,767,102,173,000,000,000,000,000,000,000,000,000,000	-|-|-|-|-|
GO:0009276	Gram-negative-bacterium-type cell wall	cellular_component	0.0276	1	5	3367	10	17299	102,183,783,102,191,000,000,000,000,000,000,000,000,000,000	-|-|-|-|-|
GO:0003746	translation elongation factor activity	molecular_function	0.027912	1	9	3367	24	17299	102,175,461,102,172,000,000,000,000,000,000,000,000,000,000,000,000,000,000,000,000,000,000,000,000,000,000	-|-|-|-|-|-|-|-|-|
GO:0030545	receptor regulator activity	molecular_function	0.028098	1	5	3367	10	17299	102,189,214,102,170,000,000,000,000,000,000,000,000,000,000	-|-|-|-|-|
GO:0030547	receptor inhibitor activity	molecular_function	0.028098	1	5	3367	10	17299	102,190,168,102,181,000,000,000,000,000,000,000,000,000,000	-|-|-|-|-|
GO:0030548	acetylcholine receptor regulator activity	molecular_function	0.028098	1	5	3367	10	17299	102,189,214,102,190,000,000,000,000,000,000,000,000,000,000	-|-|-|-|-|
GO:0030550	acetylcholine receptor inhibitor activity	molecular_function	0.028098	1	5	3367	10	17299	102,189,214,102,181,000,000,000,000,000,000,000,000,000,000	-|-|-|-|-|
GO:0016298	lipase activity	molecular_function	0.028126	1	20	3367	70	17299	102,191,160,102,183,000,000,000,000,000,000,000,000,000,000,000,000,000,000,000,000,000,000,000,000,000,000,000,000,000,000,000,000,000,000,000,000,000,000,000,000,000,000,000,000,000,000,000,000,000,000,000,000,000,000,000,000,000,000,000	-|-|-|-|-|-|-|-|-|-|-|-|-|-|-|-|-|-|-|-|
GO:0010921	regulation of phosphatase activity	biological_process	0.028217	1	3	3367	4	17299	102,169,947,102,169,000,000,000,000	-|-|-|
GO:0035303	regulation of dephosphorylation	biological_process	0.028217	1	3	3367	4	17299	102,169,947,102,184,000,000,000,000	-|-|-|
GO:0043666	regulation of phosphoprotein phosphatase activity	biological_process	0.028217	1	3	3367	4	17299	102,169,947,102,169,000,000,000,000	-|-|-|
GO:0005515	protein binding	molecular_function	0.029615	1	1018	3367	5112	17299	102187879,102183148,102191577,102186704,102178579,102175327,102178607,102187637,102170726,102190729,102179633,102173225,102170942,102178035,102183732,102180538,102190333,102180467,102171718,102173116,102187259,102176852,106503985,102177324,102190458,102182160,102172866,102179309,102189525,102188405,102175856,102181245,102179614,102174763,102172399,102174404,102172948,102191426,102179532,102188640…	-|-|-|-|-|-|-|-|-|-|-|-|-|-|-|-|-|-|-|-|-|-|-|-|-|-|-|-|-|-|-|-|-|-|-|-|-|-|-|-|-|-|-|-|-|-|-|-|-|-|-|-|-|-|-|-|-|-|-|-|-|-|-|-|-|-|-|-|-|-|-|-|-|-|-|-|-|-|-|-|-|-|-|-|-|-|-|-|-|-|-|-|-|-|-|-|-|-|-|-|-|-|-|-|-|-|-|-|-|-|-|-|-|-|-|-|-|-|-|-|-|-|-|-|-|-|-|-
GO:0015629	actin cytoskeleton	cellular_component	0.030356	1	42	3367	166	17299	102180482,102182762,102168596,100861381,102184936,102182381,102178491,102182102,102178766,102180424,102182778,102181929,102178978,102175502,102179235,102175054,102185591,102191426,100861382,106501743,102178047,102180012,102177189,102183079,102182596,102168784,102177493,106503410,102178106,102180712,102188877,102185261,102187978,102176522,102190817,102187218,102177371,102168858,102175327,102177736…	-|-|-|-|-|-|-|-|-|-|-|-|-|-|-|-|-|-|-|-|-|-|-|-|-|-|-|-|-|-|-|-|-|-|-|-|-|-|-|-|-|-|
GO:2000026	regulation of multicellular organismal development	biological_process	0.030394	1	8	3367	21	17299	102,173,472,102,178,000,000,000,000,000,000,000,000,000,000,000,000,000,000,000,000,000,000,000	-|-|-|-|-|-|-|-|
GO:0005856	cytoskeleton	cellular_component	0.033392	1	96	3367	419	17299	102190817,102183741,102175625,102187218,102177736,102188740,102189812,102177371,102171591,102169261,100861180,106503204,102186774,102178106,102170047,102169141,102185659,102168505,106503410,102175021,102177493,102173472,102168478,102172925,102189286,102176522,106503215,102169993,106501809,102185007,102183933,102179235,106502655,102177118,102175054,102176043,102180012,102178047,102189054,102177189…	-|-|-|-|-|-|-|-|-|-|-|-|-|-|-|-|-|-|-|-|-|-|-|-|-|-|-|-|-|-|-|-|-|-|-|-|-|-|-|-|-|-|-|-|-|-|-|-|-|-|-|-|-|-|-|-|-|-|-|-|-|-|-|-|-|-|-|-|-|-|-|-|-|-|-|-|-|-|-|-|-|-|-|-|-|-|-|-|-|-|-|-|-|-|-|-|
GO:0016071	mRNA metabolic process	biological_process	0.03368	1	35	3367	138	17299	102177493,102173499,102191812,102172288,102183451,102170926,102168519,102189801,102169611,102187465,102188536,102184398,102168891,102189812,102170379,102189821,102172115,102174064,102187511,102168258,102178802,102185967,102185142,102178631,102179800,102175909,102187822,102186242,102185152,102190040,102169102,102182596,102185182,102182662,102183284	-|-|-|-|-|-|-|-|-|-|-|-|-|-|-|-|-|-|-|-|-|-|-|-|-|-|-|-|-|-|-|-|-|-|-|
GO:0051183	vitamin transporter activity	molecular_function	0.033713	1	2	3367	2	17299	102,182,942,102,181,000	-|-|
GO:0004555	alpha,alpha-trehalase activity	molecular_function	0.033714	1	2	3367	2	17299	102,168,580,102,183,000	-|-|
GO:0015927	trehalase activity	molecular_function	0.033714	1	2	3367	2	17299	102,168,580,102,183,000	-|-|
GO:0044461	bacterial-type flagellum part	cellular_component	0.033766	1	6	3367	14	17299	102,188,780,102,182,000,000,000,000,000,000,000,000,000,000,000,000,000	-|-|-|-|-|-|
GO:0050664	oxidoreductase activity, acting on NAD(P)H, oxygen as acceptor	molecular_function	0.03522	1	2	3367	2	17299	102,172,971,102,180,000	-|-|
GO:0005606	laminin-1 complex	cellular_component	0.035228	1	7	3367	18	17299	102,173,472,102,178,000,000,000,000,000,000,000,000,000,000,000,000,000,000,000,000	-|-|-|-|-|-|-|
GO:0016477	cell migration	biological_process	0.035228	1	7	3367	18	17299	102,173,472,102,178,000,000,000,000,000,000,000,000,000,000,000,000,000,000,000,000	-|-|-|-|-|-|-|
GO:0030155	regulation of cell adhesion	biological_process	0.035228	1	7	3367	18	17299	102,187,050,102,177,000,000,000,000,000,000,000,000,000,000,000,000,000,000,000,000	-|-|-|-|-|-|-|
GO:0030334	regulation of cell migration	biological_process	0.035228	1	7	3367	18	17299	102,177,440,102,187,000,000,000,000,000,000,000,000,000,000,000,000,000,000,000,000	-|-|-|-|-|-|-|
GO:0043256	laminin complex	cellular_component	0.035228	1	7	3367	18	17299	102,187,050,102,177,000,000,000,000,000,000,000,000,000,000,000,000,000,000,000,000	-|-|-|-|-|-|-|
GO:0045995	regulation of embryonic development	biological_process	0.035228	1	7	3367	18	17299	102,180,482,102,169,000,000,000,000,000,000,000,000,000,000,000,000,000,000,000,000	-|-|-|-|-|-|-|
GO:0051270	regulation of cellular component movement	biological_process	0.035228	1	7	3367	18	17299	102,169,064,102,180,000,000,000,000,000,000,000,000,000,000,000,000,000,000,000,000	-|-|-|-|-|-|-|
GO:2000145	regulation of cell motility	biological_process	0.035228	1	7	3367	18	17299	102,169,064,102,180,000,000,000,000,000,000,000,000,000,000,000,000,000,000,000,000	-|-|-|-|-|-|-|
GO:0006818	hydrogen transport	biological_process	0.035516	1	66	3367	280	17299	102187158,102171570,102177792,102188933,102180395,102171882,102171598,102183148,102187983,102185879,102168596,102186656,102169079,102168606,102171993,102181750,102178859,102175502,102182700,102189310,102191139,102186584,102174511,102184488,102169243,102186105,102170425,102170891,102187603,102175963,102180076,102171522,102186600,102181598,100861376,102168236,106502002,102181415,102190672,102187643…	-|-|-|-|-|-|-|-|-|-|-|-|-|-|-|-|-|-|-|-|-|-|-|-|-|-|-|-|-|-|-|-|-|-|-|-|-|-|-|-|-|-|-|-|-|-|-|-|-|-|-|-|-|-|-|-|-|-|-|-|-|-|-|-|-|-|
GO:0015992	proton transport	biological_process	0.035516	1	66	3367	280	17299	102183148,102171598,102171882,102180395,102187158,102188933,102171570,102177792,102169243,102187603,102170425,102186105,102170891,102189310,102191139,102184488,102174511,102186584,102182700,102181750,102178859,102175502,102171993,102186656,102168596,102187983,102185879,102169079,102168606,102171890,102182942,102189249,102185753,102185423,102187643,102184956,102183444,102181415,102168236,106502002…	-|-|-|-|-|-|-|-|-|-|-|-|-|-|-|-|-|-|-|-|-|-|-|-|-|-|-|-|-|-|-|-|-|-|-|-|-|-|-|-|-|-|-|-|-|-|-|-|-|-|-|-|-|-|-|-|-|-|-|-|-|-|-|-|-|-|
GO:0007160	cell-matrix adhesion	biological_process	0.036093	1	5	3367	11	17299	102,180,239,102,184,000,000,000,000,000,000,000,000,000,000	-|-|-|-|-|
GO:0031589	cell-substrate adhesion	biological_process	0.036093	1	5	3367	11	17299	102,180,239,102,184,000,000,000,000,000,000,000,000,000,000	-|-|-|-|-|
GO:0006813	potassium ion transport	biological_process	0.036281	1	23	3367	83	17299	###############################################################################################################################################################################################################################################################	-|-|-|-|-|-|-|-|-|-|-|-|-|-|-|-|-|-|-|-|-|-|-|
GO:0044430	cytoskeletal part	cellular_component	0.037527	1	83	3367	358	17299	106503204,100861180,102177493,106503410,102168505,102175021,102185659,102169141,102178106,102172925,102189286,102168478,102173472,106503215,102176522,102183741,102190817,102187218,102171591,102189812,102177371,102177736,102184936,102182381,100861381,102178491,102178766,102184530,102177929,102184850,102182778,102182133,102187275,102177118,102175054,102179235,106502655,106501809,102185007,102183933…	-|-|-|-|-|-|-|-|-|-|-|-|-|-|-|-|-|-|-|-|-|-|-|-|-|-|-|-|-|-|-|-|-|-|-|-|-|-|-|-|-|-|-|-|-|-|-|-|-|-|-|-|-|-|-|-|-|-|-|-|-|-|-|-|-|-|-|-|-|-|-|-|-|-|-|-|-|-|-|-|-|-|-|
GO:0005102	receptor binding	molecular_function	0.039341	1	138	3367	613	17299	102187336,102185939,102179488,102169779,102182102,102187050,102191205,100860785,102180482,102188070,102188405,102181038,102170202,102169596,102182431,102173116,102185577,102170644,102179668,100860960,102175624,102182110,102173357,102188120,100861193,102179643,102186637,102177440,102178766,102181575,102179590,102184936,102182513,106503295,102187545,102189703,102180869,102188338,102174844,102178753…	-|-|-|-|-|-|-|-|-|-|-|-|-|-|-|-|-|-|-|-|-|-|-|-|-|-|-|-|-|-|-|-|-|-|-|-|-|-|-|-|-|-|-|-|-|-|-|-|-|-|-|-|-|-|-|-|-|-|-|-|-|-|-|-|-|-|-|-|-|-|-|-|-|-|-|-|-|-|-|-|-|-|-|-|-|-|-|-|-|-|-|-|-|-|-|-|-|-|-|-|-|-|-|-|-|-|-|-|-|-|-|-|-|-|-|-|-|-|-|-|-|-|-|-|-|-|-|-
GO:0030258	lipid modification	biological_process	0.039848	1	11	3367	34	17299	102,172,432,102,171,000,000,000,000,000,000,000,000,000,000,000,000,000,000,000,000,000,000,000,000,000,000,000,000,000,000,000,000	-|-|-|-|-|-|-|-|-|-|-|
GO:0019400	alditol metabolic process	biological_process	0.039855	1	8	3367	22	17299	102,169,343,102,188,000,000,000,000,000,000,000,000,000,000,000,000,000,000,000,000,000,000,000	-|-|-|-|-|-|-|-|
GO:0030203	glycosaminoglycan metabolic process	biological_process	0.03993	1	8	3367	22	17299	102,179,335,102,171,000,000,000,000,000,000,000,000,000,000,000,000,000,000,000,000,000,000,000	-|-|-|-|-|-|-|-|
GO:0048870	cell motility	biological_process	0.040499	1	34	3367	132	17299	102177792,102179542,102180712,102187236,102173472,102185659,102177231,102172459,102181766,102183148,102191096,102168858,102178549,102183741,102175502,102182778,102187050,102182102,102177440,102180482,102186341,102184936,102189523,102188780,102176176,102185582,102190719,102172035,100861382,102184149,102174430,102180701,102169064,102176920	-|-|-|-|-|-|-|-|-|-|-|-|-|-|-|-|-|-|-|-|-|-|-|-|-|-|-|-|-|-|-|-|-|-|
GO:0051674	localization of cell	biological_process	0.040499	1	34	3367	132	17299	102183741,102183148,102178549,102191096,102168858,102185659,102181766,102172459,102177231,102177792,102179542,102173472,102180712,102187236,102174430,102172035,100861382,102184149,102176920,102180701,102169064,102176176,102188780,102189523,102185582,102190719,102187050,102182102,102177440,102184936,102180482,102186341,102175502,102182778	-|-|-|-|-|-|-|-|-|-|-|-|-|-|-|-|-|-|-|-|-|-|-|-|-|-|-|-|-|-|-|-|-|-|
GO:0006022	aminoglycan metabolic process	biological_process	0.040507	1	12	3367	38	17299	102,179,335,102,171,000,000,000,000,000,000,000,000,000,000,000,000,000,000,000,000,000,000,000,000,000,000,000,000,000,000,000,000,000,000,000	-|-|-|-|-|-|-|-|-|-|-|-|
GO:0007586	digestion	biological_process	0.041112	1	6	3367	14	17299	102,172,181,102,177,000,000,000,000,000,000,000,000,000,000,000,000,000	-|-|-|-|-|-|
GO:0005786	signal recognition particle, endoplasmic reticulum targeting	cellular_component	0.042042	1	2	3367	2	17299	102,183,991,102,175,000	-|-|
GO:0030942	endoplasmic reticulum signal peptide binding	molecular_function	0.042042	1	2	3367	2	17299	102,175,299,102,183,000	-|-|
GO:0016568	chromatin modification	biological_process	0.042567	1	17	3367	59	17299	102,175,385,102,174,000,000,000,000,000,000,000,000,000,000,000,000,000,000,000,000,000,000,000,000,000,000,000,000,000,000,000,000,000,000,000,000,000,000,000,000,000,000,000,000,000,000,000,000,000,000	-|-|-|-|-|-|-|-|-|-|-|-|-|-|-|-|-|
GO:0004857	enzyme inhibitor activity	molecular_function	0.042963	1	52	3367	213	17299	102177484,100860946,102177175,102185477,102187245,102172450,106503801,102173848,102178021,102184370,102173204,102170003,102188033,102178312,102188588,100861213,102177641,102171619,102184551,102179335,102177788,102175560,102176303,102189753,102179898,100861233,102169880,102171892,102172761,102169547,102183132,102175278,102186469,102178681,102186527,102189051,102169013,102183455,102176516,102188858…	-|-|-|-|-|-|-|-|-|-|-|-|-|-|-|-|-|-|-|-|-|-|-|-|-|-|-|-|-|-|-|-|-|-|-|-|-|-|-|-|-|-|-|-|-|-|-|-|-|-|-|-|
GO:0071705	nitrogen compound transport	biological_process	0.043211	1	32	3367	126	17299	102190471,102170716,102168745,102185038,102181306,102176282,102190723,102174328,102182942,102181113,102172339,102168759,102173775,102169326,102173746,102169685,102190347,102174416,102176615,102177698,102170172,102171600,102180668,102172076,102183400,102169243,102170417,102173498,102190544,102173863,102190659,102181217	-|-|-|-|-|-|-|-|-|-|-|-|-|-|-|-|-|-|-|-|-|-|-|-|-|-|-|-|-|-|-|-|
GO:0007127	meiosis I	biological_process	0.04448	1	8	3367	22	17299	102,182,778,102,176,000,000,000,000,000,000,000,000,000,000,000,000,000,000,000,000,000,000,000	-|-|-|-|-|-|-|-|
GO:0044781	bacterial-type flagellum organization	biological_process	0.04508	1	9	3367	26	17299	102,181,133,102,190,000,000,000,000,000,000,000,000,000,000,000,000,000,000,000,000,000,000,000,000,000,000	-|-|-|-|-|-|-|-|-|
GO:0050830	defense response to Gram-positive bacterium	biological_process	0.045556	1	5	3367	11	17299	102,186,704,102,177,000,000,000,000,000,000,000,000,000,000	-|-|-|-|-|
GO:0006635	fatty acid beta-oxidation	biological_process	0.046097	1	3	3367	5	17299	102,177,788,102,184,000,000,000,000	-|-|-|
GO:0019395	fatty acid oxidation	biological_process	0.046097	1	3	3367	5	17299	102,184,385,102,171,000,000,000,000	-|-|-|
GO:0034440	lipid oxidation	biological_process	0.046097	1	3	3367	5	17299	102,184,385,102,171,000,000,000,000	-|-|-|
GO:0016634	oxidoreductase activity, acting on the CH-CH group of donors, oxygen as acceptor	molecular_function	0.046097	1	3	3367	5	17299	102,177,788,102,184,000,000,000,000	-|-|-|
GO:0010970	microtubule-based transport	biological_process	0.046334	1	3	3367	5	17299	102,179,633,102,169,000,000,000,000	-|-|-|
GO:0030705	cytoskeleton-dependent intracellular transport	biological_process	0.046334	1	3	3367	5	17299	102,186,893,102,169,000,000,000,000	-|-|-|
GO:0042073	intraflagellar transport	biological_process	0.046334	1	3	3367	5	17299	102,186,893,102,169,000,000,000,000	-|-|-|
GO:0004252	serine-type endopeptidase activity	molecular_function	0.046576	1	54	3367	225	17299	102189952,102179626,102181933,102183858,102174387,102173260,102187970,102168390,106501715,102178849,102180965,102185651,102190464,102188693,102188911,102180152,102185018,102175816,102178773,102189225,102169760,102189729,102182396,102187460,102174866,102171355,102174456,102189289,102185995,102175078,102182837,102170055,102184496,102180823,102175790,106502724,102175743,102176085,102178191,102172752…	-|-|-|-|-|-|-|-|-|-|-|-|-|-|-|-|-|-|-|-|-|-|-|-|-|-|-|-|-|-|-|-|-|-|-|-|-|-|-|-|-|-|-|-|-|-|-|-|-|-|-|-|-|-|
GO:0050793	regulation of developmental process	biological_process	0.047146	1	12	3367	38	17299	102,173,472,102,178,000,000,000,000,000,000,000,000,000,000,000,000,000,000,000,000,000,000,000,000,000,000,000,000,000,000,000,000,000,000,000	-|-|-|-|-|-|-|-|-|-|-|-|
GO:0016715	oxidoreductase activity, acting on paired donors, with incorporation or reduction of molecular oxygen, reduced ascorbate as one donor, and incorporation of one atom of oxygen	molecular_function	0.047671	1	4	3367	8	17299	102,190,858,102,176,000,000,000,000,000,000,000	-|-|-|-|
GO:0015075	ion transmembrane transporter activity	molecular_function	0.047672	1	234	3367	1110	17299	102184472,102174654,102176861,102190471,102178229,102172079,102173046,102174641,102187408,102187780,102171882,102174328,102186372,102185392,102183148,102184964,102185534,102173942,102172525,102181873,102168759,102187158,102183319,102188092,102190347,102171570,102189285,102191302,102174059,102174272,100750232,102175280,102175547,102187167,102187889,102170065,102180917,102174706,102187000,102170891…	-|-|-|-|-|-|-|-|-|-|-|-|-|-|-|-|-|-|-|-|-|-|-|-|-|-|-|-|-|-|-|-|-|-|-|-|-|-|-|-|-|-|-|-|-|-|-|-|-|-|-|-|-|-|-|-|-|-|-|-|-|-|-|-|-|-|-|-|-|-|-|-|-|-|-|-|-|-|-|-|-|-|-|-|-|-|-|-|-|-|-|-|-|-|-|-|-|-|-|-|-|-|-|-|-|-|-|-|-|-|-|-|-|-|-|-|-|-|-|-|-|-|-|-|-|-|-|-
GO:0015988	energy coupled proton transmembrane transport, against electrochemical gradient	biological_process	0.048116	1	43	3367	177	17299	106503578,102182700,102181750,102171993,102178859,102175502,102186656,102184936,102191135,102185879,102168596,102169079,102168606,102170866,102180831,102182596,102178910,102186105,102170891,102189310,102180701,102177118,102183991,102180121,102184488,102181415,102187158,102168236,106502002,102188933,102171570,102177792,102171522,102181598,102180076,102182942,102185753,102183148,102171882,102185423…	-|-|-|-|-|-|-|-|-|-|-|-|-|-|-|-|-|-|-|-|-|-|-|-|-|-|-|-|-|-|-|-|-|-|-|-|-|-|-|-|-|-|-|
GO:0015991	ATP hydrolysis coupled proton transport	biological_process	0.048116	1	43	3367	177	17299	102171882,102183148,102185753,102182942,102184956,102183444,102180395,102185423,102171570,102177792,102188933,102187158,106502002,102168236,102181415,102180076,102171522,102181598,102182596,102180831,102178910,102186105,102170891,102170866,102184488,102180121,102189310,102180701,102177118,102183991,102181750,102178859,102171993,102175502,102182700,106503578,102168606,102169079,102184936,102191135…	-|-|-|-|-|-|-|-|-|-|-|-|-|-|-|-|-|-|-|-|-|-|-|-|-|-|-|-|-|-|-|-|-|-|-|-|-|-|-|-|-|-|-|
GO:0008509	anion transmembrane transporter activity	molecular_function	0.04963	1	31	3367	123	17299	102173498,102190544,102169326,102184669,102173863,102187078,102168759,102173775,102176028,102190347,102183319,102191302,102173746,102174059,102187722,102188085,102171550,102174654,100750232,102170172,102176282,102190471,102175581,102181306,102168745,102170417,102168419,102173046,102172339,102174328,102180668	-|-|-|-|-|-|-|-|-|-|-|-|-|-|-|-|-|-|-|-|-|-|-|-|-|-|-|-|-|-|-|
GO:0016571	histone methylation	biological_process	0.051575	1	6	3367	15	17299	102,182,274,102,171,000,000,000,000,000,000,000,000,000,000,000,000,000	-|-|-|-|-|-|
GO:0034968	histone lysine methylation	biological_process	0.051575	1	6	3367	15	17299	102,182,274,102,168,000,000,000,000,000,000,000,000,000,000,000,000,000	-|-|-|-|-|-|
GO:0030154	cell differentiation	biological_process	0.051663	1	22	3367	82	17299	###############################################################################################################################################################################################################################################################	-|-|-|-|-|-|-|-|-|-|-|-|-|-|-|-|-|-|-|-|-|-|
GO:0016702	oxidoreductase activity, acting on single donors with incorporation of molecular oxygen, incorporation of two atoms of oxygen	molecular_function	0.052298	1	10	3367	31	17299	102,168,425,102,187,000,000,000,000,000,000,000,000,000,000,000,000,000,000,000,000,000,000,000,000,000,000,000,000,000	-|-|-|-|-|-|-|-|-|-|
GO:0016209	antioxidant activity	molecular_function	0.052605	1	17	3367	59	17299	106,502,554,106,502,000,000,000,000,000,000,000,000,000,000,000,000,000,000,000,000,000,000,000,000,000,000,000,000,000,000,000,000,000,000,000,000,000,000,000,000,000,000,000,000,000,000,000,000,000,000	-|-|-|-|-|-|-|-|-|-|-|-|-|-|-|-|-|
GO:0016049	cell growth	biological_process	0.053028	1	6	3367	15	17299	102,177,062,102,180,000,000,000,000,000,000,000,000,000,000,000,000,000	-|-|-|-|-|-|
GO:0016469	proton-transporting two-sector ATPase complex	cellular_component	0.053323	1	63	3367	272	17299	100861376,102171522,102186600,102181598,102180076,102175963,102188933,102190672,102171570,102177792,102181415,102187158,102168236,106502002,102184956,102183444,102180395,102185423,102183148,102171882,102171890,102182942,102189249,102185753,102168606,102169079,102174343,102186656,102184936,102191135,102168596,102187983,102185879,102182700,102178859,102181750,102175502,102171993,102168728,106503578…	-|-|-|-|-|-|-|-|-|-|-|-|-|-|-|-|-|-|-|-|-|-|-|-|-|-|-|-|-|-|-|-|-|-|-|-|-|-|-|-|-|-|-|-|-|-|-|-|-|-|-|-|-|-|-|-|-|-|-|-|-|-|-|
GO:0006012	galactose metabolic process	biological_process	0.054041	1	3	3367	5	17299	102,183,197,102,174,000,000,000,000	-|-|-|
GO:0007218	neuropeptide signaling pathway	biological_process	0.055005	1	21	3367	78	17299	102,177,631,102,175,000,000,000,000,000,000,000,000,000,000,000,000,000,000,000,000,000,000,000,000,000,000,000,000,000,000,000,000,000,000,000,000,000,000,000,000,000,000,000,000,000,000,000,000,000,000,000,000,000,000,000,000,000,000,000,000,000,000	-|-|-|-|-|-|-|-|-|-|-|-|-|-|-|-|-|-|-|-|-|
GO:0042578	phosphoric ester hydrolase activity	molecular_function	0.05521	1	60	3367	261	17299	102168356,102178150,102187831,102171997,102178972,102180719,102188176,102190650,102170298,102178551,102183677,102171948,102182549,102179201,102174706,102169343,102179217,102169336,102179213,102170761,102177211,102180337,102173248,102183296,102168704,102191142,102169171,102171320,102180885,102179897,102175531,102173698,102168517,102180200,102181600,102177999,102179542,102172822,102172327,102184397…	-|-|-|-|-|-|-|-|-|-|-|-|-|-|-|-|-|-|-|-|-|-|-|-|-|-|-|-|-|-|-|-|-|-|-|-|-|-|-|-|-|-|-|-|-|-|-|-|-|-|-|-|-|-|-|-|-|-|-|-|
GO:0007128	meiotic prophase I	biological_process	0.055276	1	3	3367	5	17299	102,182,778,102,191,000,000,000,000	-|-|-|
GO:0051324	prophase	biological_process	0.055276	1	3	3367	5	17299	102,182,778,102,180,000,000,000,000	-|-|-|
GO:0004045	aminoacyl-tRNA hydrolase activity	molecular_function	0.055496	1	3	3367	5	17299	102,179,583,102,188,000,000,000,000	-|-|-|
GO:0006820	anion transport	biological_process	0.055499	1	39	3367	161	17299	102190471,102184956,102181306,102168745,102174654,102171550,102176282,102171035,102174328,102182942,102168419,102173046,102172339,102168759,102173775,102188451,102169326,102174059,102191302,102173746,102187722,102190347,102183319,102175581,106501780,102170172,102182279,100750232,102171600,102180668,102170417,102187078,102176028,102184669,102190544,102173498,102173863,102186769,102170858	-|-|-|-|-|-|-|-|-|-|-|-|-|-|-|-|-|-|-|-|-|-|-|-|-|-|-|-|-|-|-|-|-|-|-|-|-|-|-|
GO:0015077	monovalent inorganic cation transmembrane transporter activity	molecular_function	0.055796	1	112	3367	507	17299	102184316,102172245,102190672,106502002,102182836,102184156,102168236,102188067,102181415,102184512,102178555,102171968,102168940,100861376,102176835,102176463,102175963,102180076,102171522,102186600,102179466,102189249,102185753,102171890,102182942,102190707,102184956,102183444,102185423,102180549,102171550,102179036,102170015,106503578,102182811,102168728,102184875,102169260,102184936,102178888…	-|-|-|-|-|-|-|-|-|-|-|-|-|-|-|-|-|-|-|-|-|-|-|-|-|-|-|-|-|-|-|-|-|-|-|-|-|-|-|-|-|-|-|-|-|-|-|-|-|-|-|-|-|-|-|-|-|-|-|-|-|-|-|-|-|-|-|-|-|-|-|-|-|-|-|-|-|-|-|-|-|-|-|-|-|-|-|-|-|-|-|-|-|-|-|-|-|-|-|-|-|-|-|-|-|-|-|-|-|-|-|-|
GO:0016043	cellular component organization	biological_process	0.056205	1	226	3367	1071	17299	102168407,102185028,102173499,102176635,102177402,102188877,102176852,102191532,102188788,102176560,102179867,102169450,102169611,102186228,102179633,102170642,102178607,102175327,102185030,102191096,102173801,102183148,102177221,102180482,102169803,102173887,102187050,102177564,102182102,102177875,102181106,102181044,106502889,102175502,102188560,102188627,100861227,102186242,102185412,106501743…	-|-|-|-|-|-|-|-|-|-|-|-|-|-|-|-|-|-|-|-|-|-|-|-|-|-|-|-|-|-|-|-|-|-|-|-|-|-|-|-|-|-|-|-|-|-|-|-|-|-|-|-|-|-|-|-|-|-|-|-|-|-|-|-|-|-|-|-|-|-|-|-|-|-|-|-|-|-|-|-|-|-|-|-|-|-|-|-|-|-|-|-|-|-|-|-|-|-|-|-|-|-|-|-|-|-|-|-|-|-|-|-|-|-|-|-|-|-|-|-|-|-|-|-|-|-|-|-
GO:0005578	proteinaceous extracellular matrix	cellular_component	0.057152	1	48	3367	203	17299	102179867,102179016,102176522,102191740,102174891,102180141,102176677,102173472,102185659,102168404,102177231,100860930,102178549,102189524,102177438,102190083,102170642,102175743,100860800,102178296,102183732,100860828,102176947,100860743,100860938,102169880,102187325,102187050,102187872,102182102,102177440,102178766,102173789,102180482,100860940,102184936,102181891,102176176,102189774,102191539…	-|-|-|-|-|-|-|-|-|-|-|-|-|-|-|-|-|-|-|-|-|-|-|-|-|-|-|-|-|-|-|-|-|-|-|-|-|-|-|-|-|-|-|-|-|-|-|-|
GO:0061025	membrane fusion	biological_process	0.057646	1	15	3367	52	17299	102,189,160,102,187,000,000,000,000,000,000,000,000,000,000,000,000,000,000,000,000,000,000,000,000,000,000,000,000,000,000,000,000,000,000,000,000,000,000,000,000,000,000,000,000	-|-|-|-|-|-|-|-|-|-|-|-|-|-|-|
GO:0016459	myosin complex	cellular_component	0.058305	1	34	3367	137	17299	102177371,102168858,102177736,102175327,102190817,102176522,102187978,102180712,102177493,102178106,102168784,102183079,102182596,102177189,106501743,100861382,102178047,102179235,102175054,102185591,102191426,102175502,102180424,102182778,102181929,102178491,102178766,102182102,102180482,102182762,102168596,100861381,102184936,102182381	-|-|-|-|-|-|-|-|-|-|-|-|-|-|-|-|-|-|-|-|-|-|-|-|-|-|-|-|-|-|-|-|-|-|
GO:0016569	covalent chromatin modification	biological_process	0.058376	1	8	3367	23	17299	102,189,632,102,188,000,000,000,000,000,000,000,000,000,000,000,000,000,000,000,000,000,000,000	-|-|-|-|-|-|-|-|
GO:0016570	histone modification	biological_process	0.058376	1	8	3367	23	17299	102,175,385,102,182,000,000,000,000,000,000,000,000,000,000,000,000,000,000,000,000,000,000,000	-|-|-|-|-|-|-|-|
GO:0008150	biological_process	biological_process	0.05909	1	2546	3367	12874	17299	102178387,102188910,102187275,102172066,102184694,102174064,102183364,102169435,102185782,102188349,102190508,102182513,102177292,102178499,102185258,102180562,102188067,102180393,102182032,102191085,102181286,100860991,102190164,102175234,102189116,102186527,102168905,102177170,102181593,102185432,102188141,100861063,102180195,102183243,102188560,102172876,102185709,102172089,102187387,102188360…	-|-|-|-|-|-|-|-|-|-|-|-|-|-|-|-|-|-|-|-|-|-|-|-|-|-|-|-|-|-|-|-|-|-|-|-|-|-|-|-|-|-|-|-|-|-|-|-|-|-|-|-|-|-|-|-|-|-|-|-|-|-|-|-|-|-|-|-|-|-|-|-|-|-|-|-|-|-|-|-|-|-|-|-|-|-|-|-|-|-|-|-|-|-|-|-|-|-|-|-|-|-|-|-|-|-|-|-|-|-|-|-|-|-|-|-|-|-|-|-|-|-|-|-|-|-|-|-
GO:0005544	calcium-dependent phospholipid binding	molecular_function	0.059294	1	6	3367	16	17299	102,176,424,102,188,000,000,000,000,000,000,000,000,000,000,000,000,000	-|-|-|-|-|-|
GO:0005681	spliceosomal complex	cellular_component	0.059499	1	9	3367	27	17299	102,187,158,102,185,000,000,000,000,000,000,000,000,000,000,000,000,000,000,000,000,000,000,000,000,000,000	-|-|-|-|-|-|-|-|-|
GO:0005215	transporter activity	molecular_function	0.060732	1	307	3367	1490	17299	102180841,102180668,102176700,102175038,100860750,102187822,102175722,102191139,102175148,102184047,102181750,102170555,102171993,102186994,102191588,102173498,102173863,102187702,102168596,106502975,102176574,102171035,102171598,102186426,102191052,102185996,102178322,102188696,102181396,102180395,102188085,102185727,102168466,102177792,102174895,102186830,102175177,102187496,102188462,102183675…	-|-|-|-|-|-|-|-|-|-|-|-|-|-|-|-|-|-|-|-|-|-|-|-|-|-|-|-|-|-|-|-|-|-|-|-|-|-|-|-|-|-|-|-|-|-|-|-|-|-|-|-|-|-|-|-|-|-|-|-|-|-|-|-|-|-|-|-|-|-|-|-|-|-|-|-|-|-|-|-|-|-|-|-|-|-|-|-|-|-|-|-|-|-|-|-|-|-|-|-|-|-|-|-|-|-|-|-|-|-|-|-|-|-|-|-|-|-|-|-|-|-|-|-|-|-|-|-
GO:0004175	endopeptidase activity	molecular_function	0.061899	1	130	3367	600	17299	102174580,102181567,102174607,102178773,102189225,102169760,102169636,102187460,102187970,102168390,102188911,102186382,102180902,102176814,102187633,102179575,102184856,102181066,102190520,102189914,102172792,102180823,102191685,102178191,102175022,102182039,102189010,102170298,102177045,102175816,102174501,102189729,102182396,102174866,102171355,102175024,102174456,102189289,102175078,102189952…	-|-|-|-|-|-|-|-|-|-|-|-|-|-|-|-|-|-|-|-|-|-|-|-|-|-|-|-|-|-|-|-|-|-|-|-|-|-|-|-|-|-|-|-|-|-|-|-|-|-|-|-|-|-|-|-|-|-|-|-|-|-|-|-|-|-|-|-|-|-|-|-|-|-|-|-|-|-|-|-|-|-|-|-|-|-|-|-|-|-|-|-|-|-|-|-|-|-|-|-|-|-|-|-|-|-|-|-|-|-|-|-|-|-|-|-|-|-|-|-|-|-|-|-|-|-|-|-
GO:0004016	adenylate cyclase activity	molecular_function	0.061983	1	6	3367	16	17299	102,184,056,102,189,000,000,000,000,000,000,000,000,000,000,000,000,000	-|-|-|-|-|-|
GO:0030414	peptidase inhibitor activity	molecular_function	0.063132	1	35	3367	140	17299	102175278,102183132,102169547,102169880,102189753,102175560,102177788,102179335,102171619,100861213,102177641,102178312,102188588,102188033,102170003,102173204,102173848,102178021,102172450,102187245,102185477,102177175,102177484,102183419,102191119,100860924,102180393,102190027,102185317,102178659,102171348,102188858,102176516,102189051,102186527	-|-|-|-|-|-|-|-|-|-|-|-|-|-|-|-|-|-|-|-|-|-|-|-|-|-|-|-|-|-|-|-|-|-|-|
GO:0061134	peptidase regulator activity	molecular_function	0.063132	1	35	3367	140	17299	102188033,102178312,102188588,102170003,102179335,102177641,100861213,102171619,102187245,102185477,102172450,102177484,102177175,102173848,102178021,102173204,102169547,102183132,102175278,102175560,102189753,102177788,102169880,102176516,102171348,102188858,102189051,102186527,102191119,102183419,100860924,102185317,102178659,102180393,102190027	-|-|-|-|-|-|-|-|-|-|-|-|-|-|-|-|-|-|-|-|-|-|-|-|-|-|-|-|-|-|-|-|-|-|-|
GO:0044421	extracellular region part	cellular_component	0.06336	1	108	3367	492	17299	102176522,102191221,102191740,102179016,102173472,102180141,102174416,106501772,102168404,102185659,102168505,102176214,102178667,102184165,100860991,102170987,102172181,102178549,100860930,102177438,102176516,102175743,102177062,102174449,102189524,102178296,102190455,102189753,102175560,100860938,100860743,102187325,102169880,102181872,102174450,102176947,102184924,102189618,102187872,102178766…	-|-|-|-|-|-|-|-|-|-|-|-|-|-|-|-|-|-|-|-|-|-|-|-|-|-|-|-|-|-|-|-|-|-|-|-|-|-|-|-|-|-|-|-|-|-|-|-|-|-|-|-|-|-|-|-|-|-|-|-|-|-|-|-|-|-|-|-|-|-|-|-|-|-|-|-|-|-|-|-|-|-|-|-|-|-|-|-|-|-|-|-|-|-|-|-|-|-|-|-|-|-|-|-|-|-|-|-|
GO:0051701	interaction with host	biological_process	0.06515	1	40	3367	165	17299	102179914,102182760,102186469,102174760,102174379,106502334,102184924,102175917,102191043,102183372,102172761,102190310,102183126,102174387,102188836,106503801,102180869,102184978,102178373,102180965,102186465,102181615,102187322,102191790,102179073,102182032,102186331,102170162,102186662,102188309,102189160,102172151,102188255,102179773,106503356,102178717,102183455,102191447,102187719,102172181	-|-|-|-|-|-|-|-|-|-|-|-|-|-|-|-|-|-|-|-|-|-|-|-|-|-|-|-|-|-|-|-|-|-|-|-|-|-|-|-|
GO:0040012	regulation of locomotion	biological_process	0.065878	1	7	3367	20	17299	102,177,440,102,187,000,000,000,000,000,000,000,000,000,000,000,000,000,000,000,000	-|-|-|-|-|-|-|
GO:0004601	peroxidase activity	molecular_function	0.065923	1	9	3367	27	17299	102,180,134,102,180,000,000,000,000,000,000,000,000,000,000,000,000,000,000,000,000,000,000,000,000,000,000	-|-|-|-|-|-|-|-|-|
GO:0016684	oxidoreductase activity, acting on peroxide as acceptor	molecular_function	0.065923	1	9	3367	27	17299	106,502,553,106,502,000,000,000,000,000,000,000,000,000,000,000,000,000,000,000,000,000,000,000,000,000,000	-|-|-|-|-|-|-|-|-|
GO:0000375	RNA splicing, via transesterification reactions	biological_process	0.066135	1	9	3367	28	17299	102,191,812,102,178,000,000,000,000,000,000,000,000,000,000,000,000,000,000,000,000,000,000,000,000,000,000	-|-|-|-|-|-|-|-|-|
GO:0000377	RNA splicing, via transesterification reactions with bulged adenosine as nucleophile	biological_process	0.066135	1	9	3367	28	17299	102,185,967,102,168,000,000,000,000,000,000,000,000,000,000,000,000,000,000,000,000,000,000,000,000,000,000	-|-|-|-|-|-|-|-|-|
GO:0000398	mRNA splicing, via spliceosome	biological_process	0.066135	1	9	3367	28	17299	102,185,967,102,168,000,000,000,000,000,000,000,000,000,000,000,000,000,000,000,000,000,000,000,000,000,000	-|-|-|-|-|-|-|-|-|
GO:0019751	polyol metabolic process	biological_process	0.067731	1	9	3367	28	17299	102,176,966,102,183,000,000,000,000,000,000,000,000,000,000,000,000,000,000,000,000,000,000,000,000,000,000	-|-|-|-|-|-|-|-|-|
GO:0015171	amino acid transmembrane transporter activity	molecular_function	0.068163	1	15	3367	53	17299	102,173,775,102,168,000,000,000,000,000,000,000,000,000,000,000,000,000,000,000,000,000,000,000,000,000,000,000,000,000,000,000,000,000,000,000,000,000,000,000,000,000,000,000,000	-|-|-|-|-|-|-|-|-|-|-|-|-|-|-|
GO:0003674	molecular_function	molecular_function	0.069639	1	3028	3367	15438	17299	102189214,102170531,102183219,102183319,102170560,102179982,102178024,102168726,102187812,102182120,102173959,102183728,102187927,102189051,102171882,102182472,102169389,102188120,102177133,102172189,102178703,102186671,102183215,102179880,102172861,102172190,102169069,102184273,100860791,102171509,102188769,102175954,102188070,102191611,102181295,106503636,102179213,102175913,102172035,102177243…	-|-|-|-|-|-|-|-|-|-|-|-|-|-|-|-|-|-|-|-|-|-|-|-|-|-|-|-|-|-|-|-|-|-|-|-|-|-|-|-|-|-|-|-|-|-|-|-|-|-|-|-|-|-|-|-|-|-|-|-|-|-|-|-|-|-|-|-|-|-|-|-|-|-|-|-|-|-|-|-|-|-|-|-|-|-|-|-|-|-|-|-|-|-|-|-|-|-|-|-|-|-|-|-|-|-|-|-|-|-|-|-|-|-|-|-|-|-|-|-|-|-|-|-|-|-|-|-
GO:0072329	monocarboxylic acid catabolic process	biological_process	0.070364	1	4	3367	9	17299	102,177,788,102,171,000,000,000,000,000,000,000	-|-|-|-|
GO:0045444	fat cell differentiation	biological_process	0.074851	1	6	3367	16	17299	102,173,848,102,170,000,000,000,000,000,000,000,000,000,000,000,000,000	-|-|-|-|-|-|
GO:0003333	amino acid transmembrane transport	biological_process	0.077586	1	15	3367	54	17299	102,180,668,102,174,000,000,000,000,000,000,000,000,000,000,000,000,000,000,000,000,000,000,000,000,000,000,000,000,000,000,000,000,000,000,000,000,000,000,000,000,000,000,000,000	-|-|-|-|-|-|-|-|-|-|-|-|-|-|-|
GO:0016108	tetraterpenoid metabolic process	biological_process	0.078088	1	7	3367	21	17299	102,185,000,102,168,000,000,000,000,000,000,000,000,000,000,000,000,000,000,000,000	-|-|-|-|-|-|-|
GO:0016109	tetraterpenoid biosynthetic process	biological_process	0.078088	1	7	3367	21	17299	102,185,000,102,168,000,000,000,000,000,000,000,000,000,000,000,000,000,000,000,000	-|-|-|-|-|-|-|
GO:0016116	carotenoid metabolic process	biological_process	0.078088	1	7	3367	21	17299	102,185,000,102,168,000,000,000,000,000,000,000,000,000,000,000,000,000,000,000,000	-|-|-|-|-|-|-|
GO:0016117	carotenoid biosynthetic process	biological_process	0.078088	1	7	3367	21	17299	102,168,605,102,185,000,000,000,000,000,000,000,000,000,000,000,000,000,000,000,000	-|-|-|-|-|-|-|
GO:0006066	alcohol metabolic process	biological_process	0.078887	1	11	3367	37	17299	102,183,296,102,177,000,000,000,000,000,000,000,000,000,000,000,000,000,000,000,000,000,000,000,000,000,000,000,000,000,000,000,000	-|-|-|-|-|-|-|-|-|-|-|
GO:0008484	sulfuric ester hydrolase activity	molecular_function	0.079488	1	8	3367	25	17299	102,176,870,102,173,000,000,000,000,000,000,000,000,000,000,000,000,000,000,000,000,000,000,000	-|-|-|-|-|-|-|-|
GO:0008380	RNA splicing	biological_process	0.080524	1	13	3367	45	17299	102,168,258,102,185,000,000,000,000,000,000,000,000,000,000,000,000,000,000,000,000,000,000,000,000,000,000,000,000,000,000,000,000,000,000,000,000,000,000	-|-|-|-|-|-|-|-|-|-|-|-|-|
GO:0008252	nucleotidase activity	molecular_function	0.081065	1	3	3367	6	17299	102,184,397,102,180,000,000,000,000	-|-|-|
GO:0008253	5'-nucleotidase activity	molecular_function	0.081065	1	3	3367	6	17299	102,184,397,102,180,000,000,000,000	-|-|-|
GO:0005539	glycosaminoglycan binding	molecular_function	0.081113	1	9	3367	29	17299	102,168,630,102,171,000,000,000,000,000,000,000,000,000,000,000,000,000,000,000,000,000,000,000,000,000,000	-|-|-|-|-|-|-|-|-|
GO:0009062	fatty acid catabolic process	biological_process	0.081274	1	3	3367	6	17299	102,184,385,102,171,000,000,000,000	-|-|-|
GO:0004864	protein phosphatase inhibitor activity	molecular_function	0.081627	1	4	3367	9	17299	102,169,947,102,176,000,000,000,000,000,000,000	-|-|-|-|
GO:0019212	phosphatase inhibitor activity	molecular_function	0.081627	1	4	3367	9	17299	102,169,880,102,184,000,000,000,000,000,000,000	-|-|-|-|
GO:0006071	glycerol metabolic process	biological_process	0.082164	1	7	3367	21	17299	102,183,296,102,169,000,000,000,000,000,000,000,000,000,000,000,000,000,000,000,000	-|-|-|-|-|-|-|
GO:0008236	serine-type peptidase activity	molecular_function	0.083666	1	64	3367	282	17299	102189289,102174456,102175078,102182396,102189729,102171355,102174866,102175816,102180152,102185018,102185651,102180965,102188693,102178849,102180869,102173260,102174387,102181933,102189952,102170050,102183462,102180200,102173090,102171378,102187708,102173907,102168605,102176085,102184190,102175743,102172752,102181908,102175790,102184496,106502724,102182837,102185995,102187460,102178773,102169760…	-|-|-|-|-|-|-|-|-|-|-|-|-|-|-|-|-|-|-|-|-|-|-|-|-|-|-|-|-|-|-|-|-|-|-|-|-|-|-|-|-|-|-|-|-|-|-|-|-|-|-|-|-|-|-|-|-|-|-|-|-|-|-|-|
GO:0017171	serine hydrolase activity	molecular_function	0.083666	1	64	3367	282	17299	102169760,102189225,102178773,102182760,102185995,102182837,102187460,102183858,102179626,102188911,102190464,106501715,102168390,102187970,102169336,102179982,102179575,102176814,102186382,102174272,102181062,102171718,102184205,102178191,102180823,102170055,102173875,102188098,102182321,102175816,102185018,102180152,102175078,102189289,102174456,102171355,102174866,102182396,102189729,102174387…	-|-|-|-|-|-|-|-|-|-|-|-|-|-|-|-|-|-|-|-|-|-|-|-|-|-|-|-|-|-|-|-|-|-|-|-|-|-|-|-|-|-|-|-|-|-|-|-|-|-|-|-|-|-|-|-|-|-|-|-|-|-|-|-|
GO:0022891	substrate-specific transmembrane transporter activity	molecular_function	0.083743	1	239	3367	1154	17299	102183795,102182451,102178499,102169720,102186441,102175104,102183991,102170172,102180121,102187124,102179206,102178910,102182596,102172076,102170866,102189747,102184978,102188349,102185529,102169801,102176028,102177993,102176494,102180899,102188675,102178888,102184936,102184244,102184875,102170858,102168728,102182811,102181217,106503578,102183444,102184956,102185038,102168745,102189586,102182942…	-|-|-|-|-|-|-|-|-|-|-|-|-|-|-|-|-|-|-|-|-|-|-|-|-|-|-|-|-|-|-|-|-|-|-|-|-|-|-|-|-|-|-|-|-|-|-|-|-|-|-|-|-|-|-|-|-|-|-|-|-|-|-|-|-|-|-|-|-|-|-|-|-|-|-|-|-|-|-|-|-|-|-|-|-|-|-|-|-|-|-|-|-|-|-|-|-|-|-|-|-|-|-|-|-|-|-|-|-|-|-|-|-|-|-|-|-|-|-|-|-|-|-|-|-|-|-|-
GO:0006824	cobalt ion transport	biological_process	0.084162	1	3	3367	6	17299	102,182,487,102,182,000,000,000,000	-|-|-|
GO:0015087	cobalt ion transmembrane transporter activity	molecular_function	0.084162	1	3	3367	6	17299	102,182,487,102,188,000,000,000,000	-|-|-|
GO:0051276	chromosome organization	biological_process	0.085038	1	38	3367	159	17299	102189411,102187658,102173166,102184878,102180913,102190109,102188405,102191539,102176780,102175385,102177221,102179914,102174919,102184968,102180719,102182778,102175686,102176947,102182274,102175180,102180549,102169450,102173801,102169643,102179262,102181902,102169571,102189632,102189134,102173499,102168407,102171291,102188788,102178839,102184886,102176852,102180712,102180141	-|-|-|-|-|-|-|-|-|-|-|-|-|-|-|-|-|-|-|-|-|-|-|-|-|-|-|-|-|-|-|-|-|-|-|-|-|-|
GO:0050829	defense response to Gram-negative bacterium	biological_process	0.085155	1	5	3367	13	17299	102,186,704,102,177,000,000,000,000,000,000,000,000,000,000	-|-|-|-|-|
GO:0019321	pentose metabolic process	biological_process	0.085179	1	3	3367	6	17299	102,188,960,102,176,000,000,000,000	-|-|-|
GO:0046556	alpha-N-arabinofuranosidase activity	molecular_function	0.085251	1	3	3367	6	17299	102,189,411,102,188,000,000,000,000	-|-|-|
GO:0006027	glycosaminoglycan catabolic process	biological_process	0.086558	1	3	3367	6	17299	102,183,905,102,189,000,000,000,000	-|-|-|
GO:0009253	peptidoglycan catabolic process	biological_process	0.086558	1	3	3367	6	17299	102,183,951,102,189,000,000,000,000	-|-|-|
GO:0000087	M phase of mitotic cell cycle	biological_process	0.088151	1	3	3367	6	17299	102,187,214,102,181,000,000,000,000	-|-|-|
GO:0006658	phosphatidylserine metabolic process	biological_process	0.088766	1	2	3367	3	17299	102,169,493,102,174,000	-|-|
GO:0006659	phosphatidylserine biosynthetic process	biological_process	0.088766	1	2	3367	3	17299	102,174,494,102,169,000	-|-|
GO:0015889	cobalamin transport	biological_process	0.088767	1	2	3367	3	17299	102,170,716,102,190,000	-|-|
GO:0008488	gamma-glutamyl carboxylase activity	molecular_function	0.088793	1	2	3367	3	17299	102,173,605,102,170,000	-|-|
GO:0017187	peptidyl-glutamic acid carboxylation	biological_process	0.088793	1	2	3367	3	17299	102,173,605,102,170,000	-|-|
GO:0018200	peptidyl-glutamic acid modification	biological_process	0.088793	1	2	3367	3	17299	102,170,242,102,173,000	-|-|
GO:0018214	protein carboxylation	biological_process	0.088793	1	2	3367	3	17299	102,170,242,102,173,000	-|-|
GO:0015016	[heparan sulfate]-glucosamine N-sulfotransferase activity	molecular_function	0.090563	1	3	3367	6	17299	102,171,771,102,174,000,000,000,000	-|-|-|
GO:0034483	heparan sulfate sulfotransferase activity	molecular_function	0.090563	1	3	3367	6	17299	102,181,951,102,174,000,000,000,000	-|-|-|
GO:0016841	ammonia-lyase activity	molecular_function	0.090692	1	2	3367	3	17299	102,184,316,102,185,000	-|-|
GO:0001558	regulation of cell growth	biological_process	0.090749	1	5	3367	13	17299	102,185,702,102,177,000,000,000,000,000,000,000,000,000,000	-|-|-|-|-|
GO:0005520	insulin-like growth factor binding	molecular_function	0.090749	1	5	3367	13	17299	102,181,319,102,168,000,000,000,000,000,000,000,000,000,000	-|-|-|-|-|
GO:0031225	anchored to membrane	cellular_component	0.090808	1	2	3367	3	17299	102,188,564,102,182,000	-|-|
GO:0019888	protein phosphatase regulator activity	molecular_function	0.091093	1	6	3367	17	17299	102,176,303,102,169,000,000,000,000,000,000,000,000,000,000,000,000,000	-|-|-|-|-|-|
GO:0004819	glutamine-tRNA ligase activity	molecular_function	0.091201	1	2	3367	3	17299	102,187,336,102,183,000	-|-|
GO:0006425	glutaminyl-tRNA aminoacylation	biological_process	0.091201	1	2	3367	3	17299	102,183,922,102,187,000	-|-|
GO:0008831	dTDP-4-dehydrorhamnose reductase activity	molecular_function	0.091646	1	6	3367	17	17299	102,181,448,102,174,000,000,000,000,000,000,000,000,000,000,000,000,000	-|-|-|-|-|-|
GO:0000795	synaptonemal complex	cellular_component	0.092096	1	3	3367	6	17299	102,182,778,102,191,000,000,000,000	-|-|-|
GO:0000097	sulfur amino acid biosynthetic process	biological_process	0.092582	1	2	3367	3	17299	102,178,766,102,176,000	-|-|
GO:0009086	methionine biosynthetic process	biological_process	0.092582	1	2	3367	3	17299	102,176,966,102,178,000	-|-|
GO:0005886	plasma membrane	cellular_component	0.0937	1	51	3367	222	17299	102177697,102188986,102184105,102180899,100861212,102178195,102179794,102181217,102181044,102176782,102172887,100860813,102176429,106501743,102169168,106503480,106502655,102187356,102178910,102180965,102186727,102174655,102190745,102190610,102176700,102184123,102190164,102185581,102176835,102183405,102188564,102177507,102180200,102178403,102185427,102169874,102184156,102173090,102171718,102180141…	-|-|-|-|-|-|-|-|-|-|-|-|-|-|-|-|-|-|-|-|-|-|-|-|-|-|-|-|-|-|-|-|-|-|-|-|-|-|-|-|-|-|-|-|-|-|-|-|-|-|-|
GO:0009147	pyrimidine nucleoside triphosphate metabolic process	biological_process	0.09405	1	6	3367	17	17299	102,186,137,102,168,000,000,000,000,000,000,000,000,000,000,000,000,000	-|-|-|-|-|-|
GO:0042611	MHC protein complex	cellular_component	0.094106	1	12	3367	40	17299	102,190,745,102,181,000,000,000,000,000,000,000,000,000,000,000,000,000,000,000,000,000,000,000,000,000,000,000,000,000,000,000,000,000,000,000	-|-|-|-|-|-|-|-|-|-|-|-|
GO:0016311	dephosphorylation	biological_process	0.094311	1	28	3367	115	17299	102169326,102172327,102170298,102181731,102187214,102171948,102183677,102189507,102182549,102178150,102187831,102173698,102169880,102168517,102169947,102180719,102190939,102184563,102180080,102173248,102172151,102191111,102174520,102179201,102179213,102184370,102190737,102184974	-|-|-|-|-|-|-|-|-|-|-|-|-|-|-|-|-|-|-|-|-|-|-|-|-|-|-|-|
GO:0015078	hydrogen ion transmembrane transporter activity	molecular_function	0.094925	1	78	3367	352	17299	102186105,102170891,102170425,102169243,102186584,102174511,102191139,102189310,102181801,102182700,102181750,102178859,102171993,102175502,106503843,102169079,102168606,102177564,102186656,102187983,102185879,102168596,102183148,102171882,102171598,102187780,102184472,102171720,102180395,102188933,102177792,102171570,102187158,102172525,102173942,102187496,102179206,102182596,102178910,102170866…	-|-|-|-|-|-|-|-|-|-|-|-|-|-|-|-|-|-|-|-|-|-|-|-|-|-|-|-|-|-|-|-|-|-|-|-|-|-|-|-|-|-|-|-|-|-|-|-|-|-|-|-|-|-|-|-|-|-|-|-|-|-|-|-|-|-|-|-|-|-|-|-|-|-|-|-|-|-|
GO:0097367	carbohydrate derivative binding	molecular_function	0.094988	1	12	3367	43	17299	102,174,064,102,171,000,000,000,000,000,000,000,000,000,000,000,000,000,000,000,000,000,000,000,000,000,000,000,000,000,000,000,000,000,000,000	-|-|-|-|-|-|-|-|-|-|-|-|
GO:0005605	basal lamina	cellular_component	0.095856	1	7	3367	22	17299	102,177,440,102,187,000,000,000,000,000,000,000,000,000,000,000,000,000,000,000,000	-|-|-|-|-|-|-|
GO:0033176	proton-transporting V-type ATPase complex	cellular_component	0.096372	1	36	3367	153	17299	102185423,102184956,102183444,102182942,102171882,102183148,102180076,102171522,102181598,102187158,106502002,102168236,102181415,102171570,102177792,102188933,102180121,102189310,102177118,102180701,102183991,102170866,102182596,102180831,102178910,102170891,102186105,102184936,102185879,102168596,102186656,102169079,106503578,102181750,102175502,102182700	-|-|-|-|-|-|-|-|-|-|-|-|-|-|-|-|-|-|-|-|-|-|-|-|-|-|-|-|-|-|-|-|-|-|-|-|
GO:0003995	acyl-CoA dehydrogenase activity	molecular_function	0.097524	1	8	3367	26	17299	102,182,159,102,171,000,000,000,000,000,000,000,000,000,000,000,000,000,000,000,000,000,000,000	-|-|-|-|-|-|-|-|
GO:0035821	modification of morphology or physiology of other organism	biological_process	0.097677	1	23	3367	91	17299	###############################################################################################################################################################################################################################################################	-|-|-|-|-|-|-|-|-|-|-|-|-|-|-|-|-|-|-|-|-|-|-|
GO:0045596	negative regulation of cell differentiation	biological_process	0.097862	1	3	3367	6	17299	102,180,200,102,180,000,000,000,000	-|-|-|
GO:0051093	negative regulation of developmental process	biological_process	0.097862	1	3	3367	6	17299	102,180,200,102,180,000,000,000,000	-|-|-|
GO:0045502	dynein binding	molecular_function	0.098846	1	27	3367	111	17299	106501743,102172035,102172696,102187732,102183741,102191426,102169993,102173274,102176176,102172964,102168858,102185782,102185659,102182102,102185706,102178766,102177231,102182762,102175412,102180482,102182381,102168596,102177792,102176522,102180712,102182778,102173472	-|-|-|-|-|-|-|-|-|-|-|-|-|-|-|-|-|-|-|-|-|-|-|-|-|-|-|
GO:0032879	regulation of localization	biological_process	0.099535	1	14	3367	53	17299	102,178,549,102,173,000,000,000,000,000,000,000,000,000,000,000,000,000,000,000,000,000,000,000,000,000,000,000,000,000,000,000,000,000,000,000,000,000,000,000,000,000	-|-|-|-|-|-|-|-|-|-|-|-|-|-|
GO:0006897	endocytosis	biological_process	0.099922	1	6	3367	18	17299	102,169,450,102,189,000,000,000,000,000,000,000,000,000,000,000,000,000	-|-|-|-|-|-|
GO:1901615	organic hydroxy compound metabolic process	biological_process	0.099989	1	12	3367	43	17299	102,175,664,102,176,000,000,000,000,000,000,000,000,000,000,000,000,000,000,000,000,000,000,000,000,000,000,000,000,000,000,000,000,000,000,000	-|-|-|-|-|-|-|-|-|-|-|-|
GO:0019062	viral attachment to host cell	biological_process	0.10309	1	7	3367	21	17299	102,184,924,102,178,000,000,000,000,000,000,000,000,000,000,000,000,000,000,000,000	-|-|-|-|-|-|-|
GO:0044650	adhesion of symbiont to host cell	biological_process	0.10309	1	7	3367	21	17299	102,181,615,102,174,000,000,000,000,000,000,000,000,000,000,000,000,000,000,000,000	-|-|-|-|-|-|-|
GO:0016798	hydrolase activity, acting on glycosyl bonds	molecular_function	0.10369	1	49	3367	217	17299	102180874,102169848,102168505,102187633,102179476,102183118,102182431,102175531,102183602,102178075,102179867,100750234,102183708,102179542,102183905,102170472,102189389,102183197,102184807,102180726,102179417,102168580,102185703,102182092,102186052,102188112,102189586,102188128,102169928,102181178,102188960,102189848,102178874,102177564,102177683,102187897,102170965,102182552,102172212,102189411…	-|-|-|-|-|-|-|-|-|-|-|-|-|-|-|-|-|-|-|-|-|-|-|-|-|-|-|-|-|-|-|-|-|-|-|-|-|-|-|-|-|-|-|-|-|-|-|-|-|
GO:0005540	hyaluronic acid binding	molecular_function	0.10415	1	6	3367	18	17299	102,173,433,102,181,000,000,000,000,000,000,000,000,000,000,000,000,000	-|-|-|-|-|-|
GO:0040011	locomotion	biological_process	0.10471	1	45	3367	196	17299	102185582,102190719,102180965,102188780,102176176,102189523,102176920,102169064,102180701,102174430,100861382,102172035,102184149,102183372,102182778,102175917,102175502,102190310,102184936,102175137,102186341,102179914,102180482,102187050,102182102,102177440,102178549,102191447,102191096,102168858,102187719,102183148,102183741,102173472,102182032,102180712,102187236,102177792,102179542,102181766…	-|-|-|-|-|-|-|-|-|-|-|-|-|-|-|-|-|-|-|-|-|-|-|-|-|-|-|-|-|-|-|-|-|-|-|-|-|-|-|-|-|-|-|-|-|
GO:0007016	cytoskeletal anchoring at plasma membrane	biological_process	0.10514	1	4	3367	10	17299	102,178,403,102,179,000,000,000,000,000,000,000	-|-|-|-|
GO:0072348	sulfur compound transport	biological_process	0.10604	1	5	3367	14	17299	102,183,319,102,181,000,000,000,000,000,000,000,000,000,000	-|-|-|-|-|
GO:0008948	oxaloacetate decarboxylase activity	molecular_function	0.10604	1	7	3367	21	17299	102,170,425,102,170,000,000,000,000,000,000,000,000,000,000,000,000,000,000,000,000	-|-|-|-|-|-|-|
GO:0035725	sodium ion transmembrane transport	biological_process	0.10604	1	7	3367	21	17299	102,170,425,102,172,000,000,000,000,000,000,000,000,000,000,000,000,000,000,000,000	-|-|-|-|-|-|-|
GO:0071436	sodium ion export	biological_process	0.10604	1	7	3367	21	17299	102,175,547,102,182,000,000,000,000,000,000,000,000,000,000,000,000,000,000,000,000	-|-|-|-|-|-|-|
GO:0070588	calcium ion transmembrane transport	biological_process	0.10632	1	5	3367	14	17299	102,191,052,102,170,000,000,000,000,000,000,000,000,000,000	-|-|-|-|-|
GO:0016491	oxidoreductase activity	molecular_function	0.10703	1	248	3367	1206	17299	102183203,102189594,102171715,102187775,102175607,102168424,102190858,102185879,102182749,102187897,102187575,102177333,102169472,106503843,102188121,102190621,102181566,102179047,102174240,102181802,102173339,102190016,106503196,106501945,102175609,102177570,102172881,102187468,102188773,102178921,102191238,102187632,102181448,102177156,102173848,102187970,102184856,102176986,102168425,102184548…	-|-|-|-|-|-|-|-|-|-|-|-|-|-|-|-|-|-|-|-|-|-|-|-|-|-|-|-|-|-|-|-|-|-|-|-|-|-|-|-|-|-|-|-|-|-|-|-|-|-|-|-|-|-|-|-|-|-|-|-|-|-|-|-|-|-|-|-|-|-|-|-|-|-|-|-|-|-|-|-|-|-|-|-|-|-|-|-|-|-|-|-|-|-|-|-|-|-|-|-|-|-|-|-|-|-|-|-|-|-|-|-|-|-|-|-|-|-|-|-|-|-|-|-|-|-|-|-
GO:0071855	neuropeptide receptor binding	molecular_function	0.10705	1	6	3367	17	17299	102,181,740,102,174,000,000,000,000,000,000,000,000,000,000,000,000,000	-|-|-|-|-|-|
GO:0048869	cellular developmental process	biological_process	0.10708	1	32	3367	134	17299	102168999,102177387,102185412,106503295,102179081,102184015,102186936,102173033,102190195,102186727,102173848,102182240,102190417,102177392,102181106,102180175,102183087,102184342,102184060,102184144,102170225,102183117,102189613,102170804,102177561,102188733,102184565,102177020,102183633,102168630,102182177,102180200	-|-|-|-|-|-|-|-|-|-|-|-|-|-|-|-|-|-|-|-|-|-|-|-|-|-|-|-|-|-|-|-|
GO:0009190	cyclic nucleotide biosynthetic process	biological_process	0.10773	1	9	3367	31	17299	102,173,054,102,184,000,000,000,000,000,000,000,000,000,000,000,000,000,000,000,000,000,000,000,000,000,000	-|-|-|-|-|-|-|-|-|
GO:0007601	visual perception	biological_process	0.10959	1	2	3367	3	17299	102,171,076,102,186,000	-|-|
GO:0030553	cGMP binding	molecular_function	0.10959	1	2	3367	3	17299	102,171,076,102,186,000	-|-|
GO:0050953	sensory perception of light stimulus	biological_process	0.10959	1	2	3367	3	17299	102,186,527,102,171,000	-|-|
GO:0003950	NAD+ ADP-ribosyltransferase activity	molecular_function	0.11025	1	8	3367	27	17299	102,187,626,102,179,000,000,000,000,000,000,000,000,000,000,000,000,000,000,000,000,000,000,000	-|-|-|-|-|-|-|-|
GO:0016272	prefoldin complex	cellular_component	0.11029	1	17	3367	64	17299	102,180,712,102,175,000,000,000,000,000,000,000,000,000,000,000,000,000,000,000,000,000,000,000,000,000,000,000,000,000,000,000,000,000,000,000,000,000,000,000,000,000,000,000,000,000,000,000,000,000,000	-|-|-|-|-|-|-|-|-|-|-|-|-|-|-|-|-|
GO:0019838	growth factor binding	molecular_function	0.11092	1	6	3367	17	17299	102,189,404,102,177,000,000,000,000,000,000,000,000,000,000,000,000,000	-|-|-|-|-|-|
GO:0008233	peptidase activity	molecular_function	0.11274	1	170	3367	818	17299	102170055,102188098,102171626,102182472,102182397,102172197,102186704,102172994,102179883,100860786,102173875,102191704,102187812,102176609,102179982,102179073,102171718,102185784,102171174,102183309,102181062,102174272,102179626,102183858,102187842,102170333,102184605,100861171,102186306,102169336,102188327,106501715,102188405,102178246,100861209,102190464,102174073,102183087,102181648,102170337…	-|-|-|-|-|-|-|-|-|-|-|-|-|-|-|-|-|-|-|-|-|-|-|-|-|-|-|-|-|-|-|-|-|-|-|-|-|-|-|-|-|-|-|-|-|-|-|-|-|-|-|-|-|-|-|-|-|-|-|-|-|-|-|-|-|-|-|-|-|-|-|-|-|-|-|-|-|-|-|-|-|-|-|-|-|-|-|-|-|-|-|-|-|-|-|-|-|-|-|-|-|-|-|-|-|-|-|-|-|-|-|-|-|-|-|-|-|-|-|-|-|-|-|-|-|-|-|-
GO:0031854	orexigenic neuropeptide QRFP receptor binding	molecular_function	0.1131	1	2	3367	3	17299	102,174,668,102,174,000	-|-|
GO:0044003	modification by symbiont of host morphology or physiology	biological_process	0.11337	1	22	3367	88	17299	###############################################################################################################################################################################################################################################################	-|-|-|-|-|-|-|-|-|-|-|-|-|-|-|-|-|-|-|-|-|-|
GO:0051817	modification of morphology or physiology of other organism involved in symbiotic interaction	biological_process	0.11337	1	22	3367	88	17299	###############################################################################################################################################################################################################################################################	-|-|-|-|-|-|-|-|-|-|-|-|-|-|-|-|-|-|-|-|-|-|
GO:0044724	single-organism carbohydrate catabolic process	biological_process	0.11447	1	17	3367	67	17299	102,186,091,102,183,000,000,000,000,000,000,000,000,000,000,000,000,000,000,000,000,000,000,000,000,000,000,000,000,000,000,000,000,000,000,000,000,000,000,000,000,000,000,000,000,000,000,000,000,000,000	-|-|-|-|-|-|-|-|-|-|-|-|-|-|-|-|-|
GO:0040008	regulation of growth	biological_process	0.11773	1	5	3367	14	17299	102,168,666,102,181,000,000,000,000,000,000,000,000,000,000	-|-|-|-|-|
GO:0007018	microtubule-based movement	biological_process	0.1181	1	18	3367	73	17299	102,175,856,102,185,000,000,000,000,000,000,000,000,000,000,000,000,000,000,000,000,000,000,000,000,000,000,000,000,000,000,000,000,000,000,000,000,000,000,000,000,000,000,000,000,000,000,000,000,000,000,000,000,000	-|-|-|-|-|-|-|-|-|-|-|-|-|-|-|-|-|-|
GO:0070011	peptidase activity, acting on L-amino acid peptides	molecular_function	0.1202	1	158	3367	759	17299	102169643,102182039,102175022,102182321,102184477,102191685,102178191,102184205,102180823,102172792,102189914,102190520,102181066,102184856,102176814,102187633,102179575,102189275,102186382,102180902,102188911,102168390,102172512,102187970,102191726,102186132,102179932,102169636,102187460,102189225,102169760,102181567,102174607,102178773,102174580,102182760,102179423,100861202,102188871,102173907…	-|-|-|-|-|-|-|-|-|-|-|-|-|-|-|-|-|-|-|-|-|-|-|-|-|-|-|-|-|-|-|-|-|-|-|-|-|-|-|-|-|-|-|-|-|-|-|-|-|-|-|-|-|-|-|-|-|-|-|-|-|-|-|-|-|-|-|-|-|-|-|-|-|-|-|-|-|-|-|-|-|-|-|-|-|-|-|-|-|-|-|-|-|-|-|-|-|-|-|-|-|-|-|-|-|-|-|-|-|-|-|-|-|-|-|-|-|-|-|-|-|-|-|-|-|-|-|-
GO:0016755	transferase activity, transferring amino-acyl groups	molecular_function	0.121	1	8	3367	27	17299	102,188,149,102,169,000,000,000,000,000,000,000,000,000,000,000,000,000,000,000,000,000,000,000	-|-|-|-|-|-|-|-|
GO:0045226	extracellular polysaccharide biosynthetic process	biological_process	0.12116	1	6	3367	18	17299	102,174,841,102,181,000,000,000,000,000,000,000,000,000,000,000,000,000	-|-|-|-|-|-|
GO:0046379	extracellular polysaccharide metabolic process	biological_process	0.12116	1	6	3367	18	17299	102,174,841,102,181,000,000,000,000,000,000,000,000,000,000,000,000,000	-|-|-|-|-|-|
GO:0006865	amino acid transport	biological_process	0.12292	1	16	3367	62	17299	102,168,745,102,181,000,000,000,000,000,000,000,000,000,000,000,000,000,000,000,000,000,000,000,000,000,000,000,000,000,000,000,000,000,000,000,000,000,000,000,000,000,000,000,000,000,000,000	-|-|-|-|-|-|-|-|-|-|-|-|-|-|-|-|
GO:0000307	cyclin-dependent protein kinase holoenzyme complex	cellular_component	0.12382	1	2	3367	3	17299	102,187,161,102,188,000	-|-|
GO:0016533	cyclin-dependent protein kinase 5 holoenzyme complex	cellular_component	0.12382	1	2	3367	3	17299	102,188,933,102,187,000	-|-|
GO:0016534	cyclin-dependent protein kinase 5 activator activity	molecular_function	0.12382	1	2	3367	3	17299	102,188,933,102,187,000	-|-|
GO:0019209	kinase activator activity	molecular_function	0.12382	1	2	3367	3	17299	102,187,161,102,188,000	-|-|
GO:0019908	nuclear cyclin-dependent protein kinase holoenzyme complex	cellular_component	0.12382	1	2	3367	3	17299	102,188,933,102,187,000	-|-|
GO:0030295	protein kinase activator activity	molecular_function	0.12382	1	2	3367	3	17299	102,187,161,102,188,000	-|-|
GO:0043539	protein serine/threonine kinase activator activity	molecular_function	0.12382	1	2	3367	3	17299	102,188,933,102,187,000	-|-|
GO:0006383	transcription from RNA polymerase III promoter	biological_process	0.1242	1	4	3367	10	17299	102,188,737,102,175,000,000,000,000,000,000,000	-|-|-|-|
GO:0006568	tryptophan metabolic process	biological_process	0.1243	1	3	3367	7	17299	102,168,851,102,177,000,000,000,000	-|-|-|
GO:0006586	indolalkylamine metabolic process	biological_process	0.1243	1	3	3367	7	17299	102,168,851,102,189,000,000,000,000	-|-|-|
GO:0042430	indole-containing compound metabolic process	biological_process	0.1243	1	3	3367	7	17299	102,177,631,102,189,000,000,000,000	-|-|-|
GO:0044406	adhesion to host	biological_process	0.12495	1	7	3367	22	17299	102,170,162,102,174,000,000,000,000,000,000,000,000,000,000,000,000,000,000,000,000	-|-|-|-|-|-|-|
GO:0051825	adhesion to other organism involved in symbiotic interaction	biological_process	0.12495	1	7	3367	22	17299	102,184,924,102,184,000,000,000,000,000,000,000,000,000,000,000,000,000,000,000,000	-|-|-|-|-|-|-|
GO:0042493	response to drug	biological_process	0.12557	1	3	3367	7	17299	102,186,080,102,190,000,000,000,000	-|-|-|
GO:0031419	cobalamin binding	molecular_function	0.12573	1	3	3367	7	17299	102,190,723,102,170,000,000,000,000	-|-|-|
GO:0009424	bacterial-type flagellum hook	cellular_component	0.12606	1	3	3367	7	17299	102,182,700,102,186,000,000,000,000	-|-|-|
GO:0009236	cobalamin biosynthetic process	biological_process	0.12664	1	6	3367	19	17299	102,178,400,102,181,000,000,000,000,000,000,000,000,000,000,000,000,000	-|-|-|-|-|-|
GO:0016052	carbohydrate catabolic process	biological_process	0.12686	1	19	3367	77	17299	102,187,622,102,178,000,000,000,000,000,000,000,000,000,000,000,000,000,000,000,000,000,000,000,000,000,000,000,000,000,000,000,000,000,000,000,000,000,000,000,000,000,000,000,000,000,000,000,000,000,000,000,000,000,000,000,000	-|-|-|-|-|-|-|-|-|-|-|-|-|-|-|-|-|-|-|
GO:0022890	inorganic cation transmembrane transporter activity	molecular_function	0.12688	1	141	3367	671	17299	102184956,102183444,102182942,100861376,102186600,102176835,102176463,102189187,102184316,102172245,102183957,102188067,102181415,102184512,102168236,102182836,102184156,102178499,102182451,102183795,102186441,102169720,102183991,102180121,102172076,102182596,102178910,102187124,102179206,102189747,102170866,102177993,102188675,102180899,102176494,102184936,102178888,102184244,102168728,102170858…	-|-|-|-|-|-|-|-|-|-|-|-|-|-|-|-|-|-|-|-|-|-|-|-|-|-|-|-|-|-|-|-|-|-|-|-|-|-|-|-|-|-|-|-|-|-|-|-|-|-|-|-|-|-|-|-|-|-|-|-|-|-|-|-|-|-|-|-|-|-|-|-|-|-|-|-|-|-|-|-|-|-|-|-|-|-|-|-|-|-|-|-|-|-|-|-|-|-|-|-|-|-|-|-|-|-|-|-|-|-|-|-|-|-|-|-|-|-|-|-|-|-|-|-|-|-|-|-
GO:0031082	BLOC complex	cellular_component	0.12821	1	4	3367	11	17299	102,190,640,102,182,000,000,000,000,000,000,000	-|-|-|-|
GO:0031083	BLOC-1 complex	cellular_component	0.12821	1	4	3367	11	17299	102,190,640,102,177,000,000,000,000,000,000,000	-|-|-|-|
GO:0004616	phosphogluconate dehydrogenase (decarboxylating) activity	molecular_function	0.12911	1	6	3367	19	17299	102,186,077,102,176,000,000,000,000,000,000,000,000,000,000,000,000,000	-|-|-|-|-|-|
GO:0000270	peptidoglycan metabolic process	biological_process	0.12928	1	3	3367	7	17299	102,183,951,102,183,000,000,000,000	-|-|-|
GO:0009200	deoxyribonucleoside triphosphate metabolic process	biological_process	0.13008	1	3	3367	7	17299	102,178,309,106,502,000,000,000,000	-|-|-|
GO:0009211	pyrimidine deoxyribonucleoside triphosphate metabolic process	biological_process	0.13008	1	3	3367	7	17299	102,186,137,106,502,000,000,000,000	-|-|-|
GO:0046080	dUTP metabolic process	biological_process	0.13008	1	3	3367	7	17299	102,186,137,106,502,000,000,000,000	-|-|-|
GO:0005618	cell wall	cellular_component	0.13095	1	6	3367	19	17299	102,183,420,102,189,000,000,000,000,000,000,000,000,000,000,000,000,000	-|-|-|-|-|-|
GO:0017080	sodium channel regulator activity	molecular_function	0.13175	1	6	3367	19	17299	102,187,650,100,860,000,000,000,000,000,000,000,000,000,000,000,000,000	-|-|-|-|-|-|
GO:0019871	sodium channel inhibitor activity	molecular_function	0.13175	1	6	3367	19	17299	102,191,384,102,188,000,000,000,000,000,000,000,000,000,000,000,000,000	-|-|-|-|-|-|
GO:0006996	organelle organization	biological_process	0.13203	1	126	3367	599	17299	102179213,102190109,102181792,102188405,102176780,102175584,102186863,102184878,102173166,102175063,102187681,102180913,102171878,102189310,102187658,102172276,106501743,102182501,102177111,102176429,102171836,102181044,102184968,102181867,102180719,106502889,102175502,102188560,102177221,102168596,102180482,102173887,102179914,102169803,102189361,102185030,102185519,102191096,102187412,102187979…	-|-|-|-|-|-|-|-|-|-|-|-|-|-|-|-|-|-|-|-|-|-|-|-|-|-|-|-|-|-|-|-|-|-|-|-|-|-|-|-|-|-|-|-|-|-|-|-|-|-|-|-|-|-|-|-|-|-|-|-|-|-|-|-|-|-|-|-|-|-|-|-|-|-|-|-|-|-|-|-|-|-|-|-|-|-|-|-|-|-|-|-|-|-|-|-|-|-|-|-|-|-|-|-|-|-|-|-|-|-|-|-|-|-|-|-|-|-|-|-|-|-|-|-|-|-|
GO:0009425	bacterial-type flagellum basal body	cellular_component	0.13218	1	3	3367	7	17299	102,172,459,102,187,000,000,000,000	-|-|-|
GO:0022892	substrate-specific transporter activity	molecular_function	0.13259	1	247	3367	1212	17299	102185007,102173383,102177118,102184787,102180701,102169168,102186789,102179863,102173635,102176661,102175581,102168576,102186535,102170417,102168661,102170277,106502095,102185897,102183579,102190544,102174343,102170392,102169260,102189618,102183127,102187078,102171900,102189729,102171854,106503570,102179036,102170015,102184637,102190659,102176282,102185423,102171550,102180549,102189702,102181306…	-|-|-|-|-|-|-|-|-|-|-|-|-|-|-|-|-|-|-|-|-|-|-|-|-|-|-|-|-|-|-|-|-|-|-|-|-|-|-|-|-|-|-|-|-|-|-|-|-|-|-|-|-|-|-|-|-|-|-|-|-|-|-|-|-|-|-|-|-|-|-|-|-|-|-|-|-|-|-|-|-|-|-|-|-|-|-|-|-|-|-|-|-|-|-|-|-|-|-|-|-|-|-|-|-|-|-|-|-|-|-|-|-|-|-|-|-|-|-|-|-|-|-|-|-|-|-|-
GO:0017119	Golgi transport complex	cellular_component	0.13302	1	11	3367	41	17299	102,177,111,102,181,000,000,000,000,000,000,000,000,000,000,000,000,000,000,000,000,000,000,000,000,000,000,000,000,000,000,000,000	-|-|-|-|-|-|-|-|-|-|-|
GO:0008312	7S RNA binding	molecular_function	0.13359	1	3	3367	7	17299	102,173,242,102,183,000,000,000,000	-|-|-|
GO:0048500	signal recognition particle	cellular_component	0.13359	1	3	3367	7	17299	102,173,242,102,175,000,000,000,000	-|-|-|
GO:0004553	hydrolase activity, hydrolyzing O-glycosyl compounds	molecular_function	0.13417	1	44	3367	197	17299	102189586,102169928,102188128,102186052,102188112,102180726,102168580,102179417,102185703,102182092,102170472,102189389,102184807,102183197,102179867,102183708,100750234,102179542,102183905,102182431,102175531,102183602,102179476,102187633,102183118,102180874,102168417,102176795,102181891,102172049,102171007,102189593,102172212,102181720,102189411,100861227,102170965,102187897,102182552,102189848…	-|-|-|-|-|-|-|-|-|-|-|-|-|-|-|-|-|-|-|-|-|-|-|-|-|-|-|-|-|-|-|-|-|-|-|-|-|-|-|-|-|-|-|-|
GO:0016972	thiol oxidase activity	molecular_function	0.13563	1	8	3367	27	17299	102,175,234,102,174,000,000,000,000,000,000,000,000,000,000,000,000,000,000,000,000,000,000,000	-|-|-|-|-|-|-|-|
GO:0016054	organic acid catabolic process	biological_process	0.13622	1	13	3367	50	17299	102,180,419,102,172,000,000,000,000,000,000,000,000,000,000,000,000,000,000,000,000,000,000,000,000,000,000,000,000,000,000,000,000,000,000,000,000,000,000	-|-|-|-|-|-|-|-|-|-|-|-|-|
GO:0046395	carboxylic acid catabolic process	biological_process	0.13622	1	13	3367	50	17299	102,171,161,102,175,000,000,000,000,000,000,000,000,000,000,000,000,000,000,000,000,000,000,000,000,000,000,000,000,000,000,000,000,000,000,000,000,000,000	-|-|-|-|-|-|-|-|-|-|-|-|-|
GO:0005048	signal sequence binding	molecular_function	0.13673	1	3	3367	7	17299	102,183,218,102,183,000,000,000,000	-|-|-|
GO:0042277	peptide binding	molecular_function	0.13673	1	3	3367	7	17299	102,183,991,102,175,000,000,000,000	-|-|-|
GO:0001514	selenocysteine incorporation	biological_process	0.13694	1	3	3367	7	17299	102,191,142,102,177,000,000,000,000	-|-|-|
GO:0006451	translational readthrough	biological_process	0.13694	1	3	3367	7	17299	102,172,571,102,177,000,000,000,000	-|-|-|
GO:0009615	response to virus	biological_process	0.13788	1	5	3367	15	17299	102,173,116,100,861,000,000,000,000,000,000,000,000,000,000	-|-|-|-|-|
GO:0006955	immune response	biological_process	0.1387	1	50	3367	214	17299	102187851,102182431,102170644,102173357,102173335,102172138,102172181,102181229,102183142,102178717,102181582,102187309,102179937,102178438,102168905,102185939,102176716,102170772,102178587,102172887,102176782,102182683,102181854,102169872,106502076,102188986,100860785,102179590,102180887,102184105,102185560,102187545,102168936,102186727,102173033,102173628,102174844,102190745,102178753,102189703…	-|-|-|-|-|-|-|-|-|-|-|-|-|-|-|-|-|-|-|-|-|-|-|-|-|-|-|-|-|-|-|-|-|-|-|-|-|-|-|-|-|-|-|-|-|-|-|-|-|-|
GO:0033218	amide binding	molecular_function	0.13958	1	4	3367	11	17299	102,183,991,102,175,000,000,000,000,000,000,000	-|-|-|-|
GO:0019208	phosphatase regulator activity	molecular_function	0.13991	1	6	3367	19	17299	102,169,947,102,176,000,000,000,000,000,000,000,000,000,000,000,000,000	-|-|-|-|-|-|
GO:0016886	ligase activity, forming phosphoric ester bonds	molecular_function	0.14037	1	7	3367	24	17299	100,861,373,102,184,000,000,000,000,000,000,000,000,000,000,000,000,000,000,000,000	-|-|-|-|-|-|-|
GO:0071944	cell periphery	cellular_component	0.14062	1	79	3367	369	17299	102188564,102183405,102176835,102185581,102190164,102180141,102173090,102169874,102173472,102184156,102181375,102185427,102178403,102180200,102168905,102183741,102174606,102180604,102178585,102184956,102182942,102189812,102181229,102184398,100861212,102180899,102177697,102172887,102189729,102181217,102184144,102179794,106502655,102169168,102189489,102177387,102180121,102184123,102169343,102190610…	-|-|-|-|-|-|-|-|-|-|-|-|-|-|-|-|-|-|-|-|-|-|-|-|-|-|-|-|-|-|-|-|-|-|-|-|-|-|-|-|-|-|-|-|-|-|-|-|-|-|-|-|-|-|-|-|-|-|-|-|-|-|-|-|-|-|-|-|-|-|-|-|-|-|-|-|-|-|-|
GO:0005604	basement membrane	cellular_component	0.14315	1	20	3367	83	17299	102,184,936,102,177,000,000,000,000,000,000,000,000,000,000,000,000,000,000,000,000,000,000,000,000,000,000,000,000,000,000,000,000,000,000,000,000,000,000,000,000,000,000,000,000,000,000,000,000,000,000,000,000,000,000,000,000,000,000,000	-|-|-|-|-|-|-|-|-|-|-|-|-|-|-|-|-|-|-|-|
GO:0007131	reciprocal meiotic recombination	biological_process	0.14385	1	4	3367	11	17299	102,174,449,102,173,000,000,000,000,000,000,000	-|-|-|-|
GO:0035825	reciprocal DNA recombination	biological_process	0.14385	1	4	3367	11	17299	102,176,780,102,176,000,000,000,000,000,000,000	-|-|-|-|
GO:0051082	unfolded protein binding	molecular_function	0.14412	1	33	3367	142	17299	106501743,102178882,102172428,102179235,102175054,102187650,102182596,102188809,102178766,102177882,100861381,102190455,102175502,102176854,102190817,102189586,102173973,102185519,102191096,102182344,102182942,102168858,102178899,102180628,102189179,102180200,102179867,102188933,102169874,100861055,102180712,102180141,102189286	-|-|-|-|-|-|-|-|-|-|-|-|-|-|-|-|-|-|-|-|-|-|-|-|-|-|-|-|-|-|-|-|-|
GO:0019054	modulation by virus of host process	biological_process	0.14615	1	8	3367	28	17299	102,186,469,102,172,000,000,000,000,000,000,000,000,000,000,000,000,000,000,000,000,000,000,000	-|-|-|-|-|-|-|-|
GO:0044068	modulation by symbiont of host cellular process	biological_process	0.14615	1	8	3367	28	17299	102,172,181,106,503,000,000,000,000,000,000,000,000,000,000,000,000,000,000,000,000,000,000,000	-|-|-|-|-|-|-|-|
GO:0019033	viral tegument	cellular_component	0.14658	1	5	3367	15	17299	102,175,860,102,184,000,000,000,000,000,000,000,000,000,000	-|-|-|-|-|
GO:0009187	cyclic nucleotide metabolic process	biological_process	0.14765	1	9	3367	33	17299	102,189,798,102,181,000,000,000,000,000,000,000,000,000,000,000,000,000,000,000,000,000,000,000,000,000,000	-|-|-|-|-|-|-|-|-|
GO:0019882	antigen processing and presentation	biological_process	0.14832	1	19	3367	73	17299	102,186,727,102,172,000,000,000,000,000,000,000,000,000,000,000,000,000,000,000,000,000,000,000,000,000,000,000,000,000,000,000,000,000,000,000,000,000,000,000,000,000,000,000,000,000,000,000,000,000,000,000,000,000,000,000,000	-|-|-|-|-|-|-|-|-|-|-|-|-|-|-|-|-|-|-|
GO:0002376	immune system process	biological_process	0.14962	1	52	3367	225	17299	106502076,102180887,102184105,102179590,102188986,100860785,102169872,102178587,102181463,102172887,102176782,102181854,102182683,102176716,102185939,102170772,102171366,102187283,106503480,102187356,102175293,102178301,102182221,100860813,102178753,102190745,102174844,102190787,102179433,102189703,102187545,102168936,102185560,102173628,102186727,102173033,102170644,102182431,102187851,102178438…	-|-|-|-|-|-|-|-|-|-|-|-|-|-|-|-|-|-|-|-|-|-|-|-|-|-|-|-|-|-|-|-|-|-|-|-|-|-|-|-|-|-|-|-|-|-|-|-|-|-|-|-|
GO:0006007	glucose catabolic process	biological_process	0.15203	1	14	3367	56	17299	102,177,858,102,186,000,000,000,000,000,000,000,000,000,000,000,000,000,000,000,000,000,000,000,000,000,000,000,000,000,000,000,000,000,000,000,000,000,000,000,000,000	-|-|-|-|-|-|-|-|-|-|-|-|-|-|
GO:0019320	hexose catabolic process	biological_process	0.15203	1	14	3367	56	17299	102,173,116,102,186,000,000,000,000,000,000,000,000,000,000,000,000,000,000,000,000,000,000,000,000,000,000,000,000,000,000,000,000,000,000,000,000,000,000,000,000,000	-|-|-|-|-|-|-|-|-|-|-|-|-|-|
GO:0004435	phosphatidylinositol phospholipase C activity	molecular_function	0.15214	1	6	3367	20	17299	102,180,337,102,169,000,000,000,000,000,000,000,000,000,000,000,000,000	-|-|-|-|-|-|
GO:0004629	phospholipase C activity	molecular_function	0.15214	1	6	3367	20	17299	102,178,972,102,170,000,000,000,000,000,000,000,000,000,000,000,000,000	-|-|-|-|-|-|
GO:0016701	oxidoreductase activity, acting on single donors with incorporation of molecular oxygen	molecular_function	0.15291	1	11	3367	42	17299	102,189,116,102,172,000,000,000,000,000,000,000,000,000,000,000,000,000,000,000,000,000,000,000,000,000,000,000,000,000,000,000,000	-|-|-|-|-|-|-|-|-|-|-|
GO:0009235	cobalamin metabolic process	biological_process	0.15342	1	6	3367	20	17299	102,178,400,102,181,000,000,000,000,000,000,000,000,000,000,000,000,000	-|-|-|-|-|-|
GO:0043900	regulation of multi-organism process	biological_process	0.15356	1	5	3367	15	17299	102,173,887,102,173,000,000,000,000,000,000,000,000,000,000	-|-|-|-|-|
GO:0005342	organic acid transmembrane transporter activity	molecular_function	0.15408	1	18	3367	74	17299	102,173,746,102,174,000,000,000,000,000,000,000,000,000,000,000,000,000,000,000,000,000,000,000,000,000,000,000,000,000,000,000,000,000,000,000,000,000,000,000,000,000,000,000,000,000,000,000,000,000,000,000,000,000	-|-|-|-|-|-|-|-|-|-|-|-|-|-|-|-|-|-|
GO:0046943	carboxylic acid transmembrane transporter activity	molecular_function	0.15408	1	18	3367	74	17299	102,171,550,102,188,000,000,000,000,000,000,000,000,000,000,000,000,000,000,000,000,000,000,000,000,000,000,000,000,000,000,000,000,000,000,000,000,000,000,000,000,000,000,000,000,000,000,000,000,000,000,000,000,000	-|-|-|-|-|-|-|-|-|-|-|-|-|-|-|-|-|-|
GO:0045095	keratin filament	cellular_component	0.15436	1	11	3367	37	17299	102,178,483,102,178,000,000,000,000,000,000,000,000,000,000,000,000,000,000,000,000,000,000,000,000,000,000,000,000,000,000,000,000	-|-|-|-|-|-|-|-|-|-|-|
GO:0006858	extracellular transport	biological_process	0.15458	1	4	3367	11	17299	102,183,126,102,182,000,000,000,000,000,000,000	-|-|-|-|
GO:0042995	cell projection	cellular_component	0.15497	1	30	3367	129	17299	102185659,102182102,102172459,102186465,102186341,102180482,102184936,102181766,102182700,102179542,102175502,102177792,102187236,102180712,102182778,102173472,102184149,100861382,102172035,102174430,102180701,102183741,102179669,102183148,102188780,102176176,102171591,102168858,102191096,102190719	-|-|-|-|-|-|-|-|-|-|-|-|-|-|-|-|-|-|-|-|-|-|-|-|-|-|-|-|-|-|
GO:0019064	viral entry into host cell via membrane fusion with the plasma membrane	biological_process	0.15546	1	7	3367	24	17299	102,186,465,102,191,000,000,000,000,000,000,000,000,000,000,000,000,000,000,000,000	-|-|-|-|-|-|-|
GO:0015893	drug transport	biological_process	0.15618	1	2	3367	4	17299	102,181,217,102,190,000	-|-|
GO:0090484	drug transporter activity	molecular_function	0.15618	1	2	3367	4	17299	102,190,068,102,181,000	-|-|
GO:0004347	glucose-6-phosphate isomerase activity	molecular_function	0.15619	1	2	3367	4	17299	102,189,150,102,183,000	-|-|
GO:0016973	poly(A)+ mRNA export from nucleus	biological_process	0.15619	1	2	3367	4	17299	102,176,615,102,190,000	-|-|
GO:0003726	double-stranded RNA adenosine deaminase activity	molecular_function	0.15678	1	2	3367	4	17299	102,168,464,102,185,000	-|-|
GO:0008277	regulation of G-protein coupled receptor protein signaling pathway	biological_process	0.15849	1	11	3367	42	17299	102,168,656,102,175,000,000,000,000,000,000,000,000,000,000,000,000,000,000,000,000,000,000,000,000,000,000,000,000,000,000,000,000	-|-|-|-|-|-|-|-|-|-|-|
GO:0032502	developmental process	biological_process	0.15867	1	70	3367	325	17299	102184015,102179081,102190195,102182240,102173848,102190417,102168999,102169064,102185412,102180793,102176068,102188662,102179609,102181463,102169646,102183117,102187050,102188083,102170921,102181106,102172265,102177392,102183087,102180175,102170074,102191205,102180482,102187412,102177020,102183633,102184791,102189613,102177561,102170942,102188733,106501816,102188779,106503295,102173033,102186727…	-|-|-|-|-|-|-|-|-|-|-|-|-|-|-|-|-|-|-|-|-|-|-|-|-|-|-|-|-|-|-|-|-|-|-|-|-|-|-|-|-|-|-|-|-|-|-|-|-|-|-|-|-|-|-|-|-|-|-|-|-|-|-|-|-|-|-|-|-|-|
GO:0008924	malate dehydrogenase (quinone) activity	molecular_function	0.15875	1	2	3367	4	17299	102,190,300,102,190,000	-|-|
GO:0003796	lysozyme activity	molecular_function	0.15899	1	2	3367	4	17299	102,183,905,102,189,000	-|-|
GO:0030100	regulation of endocytosis	biological_process	0.15963	1	2	3367	4	17299	102,169,450,102,183,000	-|-|
GO:0045806	negative regulation of endocytosis	biological_process	0.15963	1	2	3367	4	17299	102,169,450,102,183,000	-|-|
GO:0050764	regulation of phagocytosis	biological_process	0.15963	1	2	3367	4	17299	102,183,173,102,169,000	-|-|
GO:0050765	negative regulation of phagocytosis	biological_process	0.15963	1	2	3367	4	17299	102,169,450,102,183,000	-|-|
GO:0016556	mRNA modification	biological_process	0.15998	1	2	3367	4	17299	102,182,662,102,179,000	-|-|
GO:0080009	mRNA methylation	biological_process	0.15998	1	2	3367	4	17299	102,182,662,102,179,000	-|-|
GO:0006558	L-phenylalanine metabolic process	biological_process	0.16032	1	2	3367	4	17299	102,178,409,102,168,000	-|-|
GO:1902221	erythrose 4-phosphate/phosphoenolpyruvate family amino acid metabolic process	biological_process	0.16032	1	2	3367	4	17299	102,178,409,102,168,000	-|-|
GO:0070008	serine-type exopeptidase activity	molecular_function	0.16326	1	10	3367	38	17299	102,170,050,102,170,000,000,000,000,000,000,000,000,000,000,000,000,000,000,000,000,000,000,000,000,000,000,000,000,000	-|-|-|-|-|-|-|-|-|-|
GO:0006470	protein dephosphorylation	biological_process	0.1639	1	24	3367	103	17299	###############################################################################################################################################################################################################################################################	-|-|-|-|-|-|-|-|-|-|-|-|-|-|-|-|-|-|-|-|-|-|-|-|
GO:0004057	arginyltransferase activity	molecular_function	0.16438	1	2	3367	4	17299	102,172,865,102,170,000	-|-|
GO:0016598	protein arginylation	biological_process	0.16438	1	2	3367	4	17299	102,170,858,102,172,000	-|-|
GO:0018193	peptidyl-amino acid modification	biological_process	0.16693	1	8	3367	29	17299	102,183,555,102,180,000,000,000,000,000,000,000,000,000,000,000,000,000,000,000,000,000,000,000	-|-|-|-|-|-|-|-|
GO:0010941	regulation of cell death	biological_process	0.16748	1	23	3367	98	17299	###############################################################################################################################################################################################################################################################	-|-|-|-|-|-|-|-|-|-|-|-|-|-|-|-|-|-|-|-|-|-|-|
GO:0042981	regulation of apoptotic process	biological_process	0.16748	1	23	3367	98	17299	###############################################################################################################################################################################################################################################################	-|-|-|-|-|-|-|-|-|-|-|-|-|-|-|-|-|-|-|-|-|-|-|
GO:0043067	regulation of programmed cell death	biological_process	0.16748	1	23	3367	98	17299	###############################################################################################################################################################################################################################################################	-|-|-|-|-|-|-|-|-|-|-|-|-|-|-|-|-|-|-|-|-|-|-|
GO:0006026	aminoglycan catabolic process	biological_process	0.16761	1	5	3367	16	17299	102,183,602,102,183,000,000,000,000,000,000,000,000,000,000	-|-|-|-|-|
GO:0006325	chromatin organization	biological_process	0.16811	1	23	3367	96	17299	###############################################################################################################################################################################################################################################################	-|-|-|-|-|-|-|-|-|-|-|-|-|-|-|-|-|-|-|-|-|-|-|
GO:0008514	organic anion transmembrane transporter activity	molecular_function	0.16814	1	18	3367	75	17299	102,173,746,102,174,000,000,000,000,000,000,000,000,000,000,000,000,000,000,000,000,000,000,000,000,000,000,000,000,000,000,000,000,000,000,000,000,000,000,000,000,000,000,000,000,000,000,000,000,000,000,000,000,000	-|-|-|-|-|-|-|-|-|-|-|-|-|-|-|-|-|-|
GO:0008144	drug binding	molecular_function	0.16861	1	3	3367	8	17299	102,191,147,102,178,000,000,000,000	-|-|-|
GO:0007126	meiosis	biological_process	0.16928	1	8	3367	29	17299	102,173,499,102,174,000,000,000,000,000,000,000,000,000,000,000,000,000,000,000,000,000,000,000	-|-|-|-|-|-|-|-|
GO:0051321	meiotic cell cycle	biological_process	0.16928	1	8	3367	29	17299	102,173,499,102,174,000,000,000,000,000,000,000,000,000,000,000,000,000,000,000,000,000,000,000	-|-|-|-|-|-|-|-|
GO:0006370	7-methylguanosine mRNA capping	biological_process	0.17034	1	3	3367	8	17299	102,173,499,102,189,000,000,000,000	-|-|-|
GO:0019842	vitamin binding	molecular_function	0.1706	1	8	3367	29	17299	102,170,716,100,861,000,000,000,000,000,000,000,000,000,000,000,000,000,000,000,000,000,000,000	-|-|-|-|-|-|-|-|
GO:0008677	2-dehydropantoate 2-reductase activity	molecular_function	0.17071	1	4	3367	12	17299	102,173,942,102,186,000,000,000,000,000,000,000	-|-|-|-|
GO:0042612	MHC class I protein complex	cellular_component	0.17246	1	4	3367	11	17299	102,168,905,102,184,000,000,000,000,000,000,000	-|-|-|-|
GO:0000015	phosphopyruvate hydratase complex	cellular_component	0.17356	1	3	3367	8	17299	102,186,704,102,174,000,000,000,000	-|-|-|
GO:0004634	phosphopyruvate hydratase activity	molecular_function	0.17356	1	3	3367	8	17299	102,174,691,102,190,000,000,000,000	-|-|-|
GO:0016998	cell wall macromolecule catabolic process	biological_process	0.1751	1	3	3367	8	17299	102,176,928,102,189,000,000,000,000	-|-|-|
GO:0008218	bioluminescence	biological_process	0.17589	1	4	3367	12	17299	102,180,200,102,171,000,000,000,000,000,000,000	-|-|-|-|
GO:0006338	chromatin remodeling	biological_process	0.17693	1	7	3367	25	17299	102,188,788,102,184,000,000,000,000,000,000,000,000,000,000,000,000,000,000,000,000	-|-|-|-|-|-|-|
GO:0019319	hexose biosynthetic process	biological_process	0.17768	1	4	3367	12	17299	102,183,482,102,188,000,000,000,000,000,000,000	-|-|-|-|
GO:0046364	monosaccharide biosynthetic process	biological_process	0.17768	1	4	3367	12	17299	102,183,482,102,188,000,000,000,000,000,000,000	-|-|-|-|
GO:0005876	spindle microtubule	cellular_component	0.17801	1	3	3367	8	17299	102,177,118,102,188,000,000,000,000	-|-|-|
GO:0005727	extrachromosomal circular DNA	cellular_component	0.17817	1	4	3367	12	17299	102,171,407,102,183,000,000,000,000,000,000,000	-|-|-|-|
GO:0046821	extrachromosomal DNA	cellular_component	0.17817	1	4	3367	12	17299	102,171,407,102,171,000,000,000,000,000,000,000	-|-|-|-|
GO:0005853	eukaryotic translation elongation factor 1 complex	cellular_component	0.17963	1	3	3367	8	17299	102,181,107,102,173,000,000,000,000	-|-|-|
GO:0009074	aromatic amino acid family catabolic process	biological_process	0.18014	1	4	3367	12	17299	102,168,851,102,168,000,000,000,000,000,000,000	-|-|-|-|
GO:0015097	mercury ion transmembrane transporter activity	molecular_function	0.18138	1	4	3367	12	17299	102,176,574,100,860,000,000,000,000,000,000,000	-|-|-|-|
GO:0015694	mercury ion transport	biological_process	0.18138	1	4	3367	12	17299	100,860,750,102,176,000,000,000,000,000,000,000	-|-|-|-|
GO:0046689	response to mercury ion	biological_process	0.18138	1	4	3367	12	17299	102,175,280,100,860,000,000,000,000,000,000,000	-|-|-|-|
GO:0050787	detoxification of mercury ion	biological_process	0.18138	1	4	3367	12	17299	102,176,574,100,860,000,000,000,000,000,000,000	-|-|-|-|
GO:0004725	protein tyrosine phosphatase activity	molecular_function	0.18232	1	23	3367	100	17299	###############################################################################################################################################################################################################################################################	-|-|-|-|-|-|-|-|-|-|-|-|-|-|-|-|-|-|-|-|-|-|-|
GO:0016670	oxidoreductase activity, acting on a sulfur group of donors, oxygen as acceptor	molecular_function	0.1826	1	8	3367	29	17299	102,189,594,106,503,000,000,000,000,000,000,000,000,000,000,000,000,000,000,000,000,000,000,000	-|-|-|-|-|-|-|-|
GO:0060627	regulation of vesicle-mediated transport	biological_process	0.18273	1	3	3367	8	17299	102,183,173,102,176,000,000,000,000	-|-|-|
GO:0016627	oxidoreductase activity, acting on the CH-CH group of donors	molecular_function	0.18276	1	23	3367	101	17299	###############################################################################################################################################################################################################################################################	-|-|-|-|-|-|-|-|-|-|-|-|-|-|-|-|-|-|-|-|-|-|-|
GO:0044036	cell wall macromolecule metabolic process	biological_process	0.18294	1	4	3367	12	17299	102,176,928,102,183,000,000,000,000,000,000,000	-|-|-|-|
GO:0019048	modulation by virus of host morphology or physiology	biological_process	0.18317	1	18	3367	75	17299	106,502,334,102,191,000,000,000,000,000,000,000,000,000,000,000,000,000,000,000,000,000,000,000,000,000,000,000,000,000,000,000,000,000,000,000,000,000,000,000,000,000,000,000,000,000,000,000,000,000,000,000,000,000	-|-|-|-|-|-|-|-|-|-|-|-|-|-|-|-|-|-|
GO:0002697	regulation of immune effector process	biological_process	0.18362	1	1	3367	1	17299	102179502	-|
GO:0002831	regulation of response to biotic stimulus	biological_process	0.18362	1	1	3367	1	17299	102179502	-|
GO:0005537	mannose binding	molecular_function	0.18362	1	1	3367	1	17299	102179502	-|
GO:0031347	regulation of defense response	biological_process	0.18362	1	1	3367	1	17299	102179502	-|
GO:0050688	regulation of defense response to virus	biological_process	0.18362	1	1	3367	1	17299	102179502	-|
GO:0050690	regulation of defense response to virus by virus	biological_process	0.18362	1	1	3367	1	17299	102179502	-|
GO:0051607	defense response to virus	biological_process	0.18362	1	1	3367	1	17299	102179502	-|
GO:0033905	xylan endo-1,3-beta-xylosidase activity	molecular_function	0.18363	1	1	3367	1	17299	102177564	-|
GO:0003864	3-methyl-2-oxobutanoate hydroxymethyltransferase activity	molecular_function	0.18363	1	1	3367	1	17299	102191376	-|
GO:0015939	pantothenate metabolic process	biological_process	0.18363	1	1	3367	1	17299	102191376	-|
GO:0015940	pantothenate biosynthetic process	biological_process	0.18363	1	1	3367	1	17299	102191376	-|
GO:0015234	thiamine transmembrane transporter activity	molecular_function	0.18363	1	1	3367	1	17299	102181217	-|
GO:0015888	thiamine transport	biological_process	0.18363	1	1	3367	1	17299	102181217	-|
GO:0045117	azole transport	biological_process	0.18363	1	1	3367	1	17299	102181217	-|
GO:0045118	azole transporter activity	molecular_function	0.18363	1	1	3367	1	17299	102181217	-|
GO:0090482	vitamin transmembrane transporter activity	molecular_function	0.18363	1	1	3367	1	17299	102181217	-|
GO:1901474	azole transmembrane transporter activity	molecular_function	0.18363	1	1	3367	1	17299	102181217	-|
GO:0019646	aerobic electron transport chain	biological_process	0.18364	1	1	3367	1	17299	102180134	-|
GO:0004097	catechol oxidase activity	molecular_function	0.18364	1	1	3367	1	17299	102169722	-|
GO:0032957	inositol trisphosphate metabolic process	biological_process	0.18364	1	1	3367	1	17299	102183460	-|
GO:0043647	inositol phosphate metabolic process	biological_process	0.18364	1	1	3367	1	17299	102183460	-|
GO:0047325	inositol tetrakisphosphate 1-kinase activity	molecular_function	0.18364	1	1	3367	1	17299	102183460	-|
GO:0051765	inositol tetrakisphosphate kinase activity	molecular_function	0.18364	1	1	3367	1	17299	102183460	-|
GO:0052725	inositol-1,3,4-trisphosphate 6-kinase activity	molecular_function	0.18364	1	1	3367	1	17299	102183460	-|
GO:0052726	inositol-1,3,4-trisphosphate 5-kinase activity	molecular_function	0.18364	1	1	3367	1	17299	102183460	-|
GO:0004834	tryptophan synthase activity	molecular_function	0.18364	1	1	3367	1	17299	102177631	-|
GO:0006059	hexitol metabolic process	biological_process	0.18364	1	1	3367	1	17299	102188104	-|
GO:0019402	galactitol metabolic process	biological_process	0.18364	1	1	3367	1	17299	102188104	-|
GO:0015225	biotin transporter activity	molecular_function	0.18364	1	1	3367	1	17299	102182942	-|
GO:0015878	biotin transport	biological_process	0.18364	1	1	3367	1	17299	102182942	-|
GO:0003871	5-methyltetrahydropteroyltriglutamate-homocysteine S-methyltransferase activity	molecular_function	0.18364	1	1	3367	1	17299	102176966	-|
GO:0042085	5-methyltetrahydropteroyltri-L-glutamate-dependent methyltransferase activity	molecular_function	0.18364	1	1	3367	1	17299	102176966	-|
GO:0005993	trehalose catabolic process	biological_process	0.18364	1	1	3367	1	17299	102168580	-|
GO:0009313	oligosaccharide catabolic process	biological_process	0.18364	1	1	3367	1	17299	102168580	-|
GO:0046352	disaccharide catabolic process	biological_process	0.18364	1	1	3367	1	17299	102168580	-|
GO:0006898	receptor-mediated endocytosis	biological_process	0.18364	1	1	3367	1	17299	102171570	-|
GO:0008671	2-dehydro-3-deoxygalactonokinase activity	molecular_function	0.18364	1	1	3367	1	17299	102189924	-|
GO:0019520	aldonic acid metabolic process	biological_process	0.18364	1	1	3367	1	17299	102189924	-|
GO:0019583	galactonate metabolic process	biological_process	0.18364	1	1	3367	1	17299	102189924	-|
GO:0019584	galactonate catabolic process	biological_process	0.18364	1	1	3367	1	17299	102189924	-|
GO:0034192	D-galactonate metabolic process	biological_process	0.18364	1	1	3367	1	17299	102189924	-|
GO:0034194	D-galactonate catabolic process	biological_process	0.18364	1	1	3367	1	17299	102189924	-|
GO:0046176	aldonic acid catabolic process	biological_process	0.18364	1	1	3367	1	17299	102189924	-|
GO:0008771	[citrate (pro-3S)-lyase] ligase activity	molecular_function	0.18364	1	1	3367	1	17299	102184459	-|
GO:0004096	catalase activity	molecular_function	0.18364	1	1	3367	1	17299	100860855	-|
GO:0034755	iron ion transmembrane transport	biological_process	0.18364	1	1	3367	1	17299	102182451	-|
GO:0002097	tRNA wobble base modification	biological_process	0.18364	1	1	3367	1	17299	102187229	-|
GO:0002098	tRNA wobble uridine modification	biological_process	0.18364	1	1	3367	1	17299	102187229	-|
GO:0002143	tRNA wobble position uridine thiolation	biological_process	0.18364	1	1	3367	1	17299	102187229	-|
GO:0033691	sialic acid binding	molecular_function	0.18364	1	1	3367	1	17299	102174064	-|
GO:0008818	cobalamin 5'-phosphate synthase activity	molecular_function	0.18364	1	1	3367	1	17299	102185995	-|
GO:0000334	3-hydroxyanthranilate 3,4-dioxygenase activity	molecular_function	0.18364	1	1	3367	1	17299	102187775	-|
GO:0010207	photosystem II assembly	biological_process	0.1837	1	1	3367	1	17299	102191685	-|
GO:0019799	tubulin N-acetyltransferase activity	molecular_function	0.18377	1	1	3367	1	17299	102183555	-|
GO:0034212	peptide N-acetyltransferase activity	molecular_function	0.18377	1	1	3367	1	17299	102183555	-|
GO:0071929	alpha-tubulin acetylation	biological_process	0.18377	1	1	3367	1	17299	102183555	-|
GO:0031145	anaphase-promoting complex-dependent proteasomal ubiquitin-dependent protein catabolic process	biological_process	0.18383	1	1	3367	1	17299	102170786	-|
GO:0015833	peptide transport	biological_process	0.18505	1	1	3367	1	17299	102181113	-|
GO:0006473	protein acetylation	biological_process	0.18536	1	3	3367	8	17299	102,175,385,102,183,000,000,000,000	-|-|-|
GO:0006475	internal protein amino acid acetylation	biological_process	0.18536	1	3	3367	8	17299	102,175,385,102,183,000,000,000,000	-|-|-|
GO:0018393	internal peptidyl-lysine acetylation	biological_process	0.18536	1	3	3367	8	17299	102,188,405,102,183,000,000,000,000	-|-|-|
GO:0018394	peptidyl-lysine acetylation	biological_process	0.18536	1	3	3367	8	17299	102,188,405,102,183,000,000,000,000	-|-|-|
GO:0043543	protein acylation	biological_process	0.18536	1	3	3367	8	17299	102,183,555,102,175,000,000,000,000	-|-|-|
GO:0003689	DNA clamp loader activity	molecular_function	0.18537	1	2	3367	4	17299	102,191,286,102,187,000	-|-|
GO:0005657	replication fork	cellular_component	0.18537	1	2	3367	4	17299	102,187,275,102,191,000	-|-|
GO:0005663	DNA replication factor C complex	cellular_component	0.18537	1	2	3367	4	17299	102,187,275,102,191,000	-|-|
GO:0033170	protein-DNA loading ATPase activity	molecular_function	0.18537	1	2	3367	4	17299	102,187,275,102,191,000	-|-|
GO:0005960	glycine cleavage complex	cellular_component	0.18543	1	3	3367	8	17299	102,168,734,102,185,000,000,000,000	-|-|-|
GO:0000276	mitochondrial proton-transporting ATP synthase complex, coupling factor F(o)	cellular_component	0.18769	1	15	3367	61	17299	102,173,635,102,169,000,000,000,000,000,000,000,000,000,000,000,000,000,000,000,000,000,000,000,000,000,000,000,000,000,000,000,000,000,000,000,000,000,000,000,000,000,000,000,000	-|-|-|-|-|-|-|-|-|-|-|-|-|-|-|
GO:0046365	monosaccharide catabolic process	biological_process	0.18823	1	14	3367	58	17299	102,186,091,102,189,000,000,000,000,000,000,000,000,000,000,000,000,000,000,000,000,000,000,000,000,000,000,000,000,000,000,000,000,000,000,000,000,000,000,000,000,000	-|-|-|-|-|-|-|-|-|-|-|-|-|-|
GO:0015849	organic acid transport	biological_process	0.1898	1	23	3367	100	17299	###############################################################################################################################################################################################################################################################	-|-|-|-|-|-|-|-|-|-|-|-|-|-|-|-|-|-|-|-|-|-|-|
GO:0046942	carboxylic acid transport	biological_process	0.1898	1	23	3367	100	17299	###############################################################################################################################################################################################################################################################	-|-|-|-|-|-|-|-|-|-|-|-|-|-|-|-|-|-|-|-|-|-|-|
GO:0006098	pentose-phosphate shunt	biological_process	0.19	1	6	3367	21	17299	102,186,077,102,177,000,000,000,000,000,000,000,000,000,000,000,000,000	-|-|-|-|-|-|
GO:0006740	NADPH regeneration	biological_process	0.19	1	6	3367	21	17299	102,186,077,102,178,000,000,000,000,000,000,000,000,000,000,000,000,000	-|-|-|-|-|-|
GO:0003941	L-serine ammonia-lyase activity	molecular_function	0.19001	1	1	3367	1	17299	102184316	-|
GO:0006359	regulation of transcription from RNA polymerase III promoter	biological_process	0.19022	1	2	3367	4	17299	102,189,452,102,175,000	-|-|
GO:0016480	negative regulation of transcription from RNA polymerase III promoter	biological_process	0.19022	1	2	3367	4	17299	102,189,452,102,175,000	-|-|
GO:0046658	anchored to plasma membrane	cellular_component	0.1904	1	1	3367	1	17299	102188564	-|
GO:0005507	copper ion binding	molecular_function	0.19054	1	14	3367	57	17299	102,174,272,102,181,000,000,000,000,000,000,000,000,000,000,000,000,000,000,000,000,000,000,000,000,000,000,000,000,000,000,000,000,000,000,000,000,000,000,000,000,000	-|-|-|-|-|-|-|-|-|-|-|-|-|-|
GO:0030001	metal ion transport	biological_process	0.19058	1	82	3367	389	17299	102178555,102184768,102188067,102184156,102168236,102182019,102183957,102180628,102187306,102189187,102183405,102176835,102176463,102168940,102185581,102168419,102183355,102189586,102180549,102168637,102168605,102182274,102184875,102170858,102182811,102184244,102179794,102170015,102172205,102180899,102175860,102169801,102169260,102177993,102170866,102189747,106502095,102187124,102172076,102179863…	-|-|-|-|-|-|-|-|-|-|-|-|-|-|-|-|-|-|-|-|-|-|-|-|-|-|-|-|-|-|-|-|-|-|-|-|-|-|-|-|-|-|-|-|-|-|-|-|-|-|-|-|-|-|-|-|-|-|-|-|-|-|-|-|-|-|-|-|-|-|-|-|-|-|-|-|-|-|-|-|-|-|
GO:0016994	precorrin-6A reductase activity	molecular_function	0.19091	1	1	3367	1	17299	102183631	-|
GO:0046782	regulation of viral transcription	biological_process	0.19133	1	2	3367	4	17299	102,173,447,102,182,000	-|-|
GO:0042803	protein homodimerization activity	molecular_function	0.19201	1	30	3367	134	17299	102172964,102176176,102173274,102181806,102185782,102168858,102191096,106501743,102172035,102191426,102169993,102187732,102172696,102183741,102177792,102176522,102173472,102182778,102180712,102185706,102182102,102178766,102183448,102185659,102182381,102168596,102177231,102182762,102175412,102180482	-|-|-|-|-|-|-|-|-|-|-|-|-|-|-|-|-|-|-|-|-|-|-|-|-|-|-|-|-|-|
GO:1901070	guanosine-containing compound biosynthetic process	biological_process	0.19285	1	4	3367	12	17299	102,168,496,102,187,000,000,000,000,000,000,000	-|-|-|-|
GO:0050380	undecaprenyl-diphosphatase activity	molecular_function	0.19297	1	1	3367	1	17299	102169326	-|
GO:0005890	sodium:potassium-exchanging ATPase complex	cellular_component	0.19383	1	3	3367	8	17299	102,185,581,102,179,000,000,000,000	-|-|-|
GO:0004664	prephenate dehydratase activity	molecular_function	0.19479	1	1	3367	1	17299	102178409	-|
GO:0009094	L-phenylalanine biosynthetic process	biological_process	0.19479	1	1	3367	1	17299	102178409	-|
GO:1902223	erythrose 4-phosphate/phosphoenolpyruvate family amino acid biosynthetic process	biological_process	0.19479	1	1	3367	1	17299	102178409	-|
GO:0003909	DNA ligase activity	molecular_function	0.195	1	5	3367	17	17299	102,171,145,102,177,000,000,000,000,000,000,000,000,000,000	-|-|-|-|-|
GO:0004114	3',5'-cyclic-nucleotide phosphodiesterase activity	molecular_function	0.19677	1	7	3367	26	17299	102,168,704,102,179,000,000,000,000,000,000,000,000,000,000,000,000,000,000,000,000	-|-|-|-|-|-|-|
GO:0006814	sodium ion transport	biological_process	0.19681	1	18	3367	76	17299	102,175,547,102,180,000,000,000,000,000,000,000,000,000,000,000,000,000,000,000,000,000,000,000,000,000,000,000,000,000,000,000,000,000,000,000,000,000,000,000,000,000,000,000,000,000,000,000,000,000,000,000,000,000	-|-|-|-|-|-|-|-|-|-|-|-|-|-|-|-|-|-|
GO:0015035	protein disulfide oxidoreductase activity	molecular_function	0.1971	1	8	3367	30	17299	102,190,016,102,175,000,000,000,000,000,000,000,000,000,000,000,000,000,000,000,000,000,000,000	-|-|-|-|-|-|-|-|
GO:0015036	disulfide oxidoreductase activity	molecular_function	0.1971	1	8	3367	30	17299	102,185,737,102,187,000,000,000,000,000,000,000,000,000,000,000,000,000,000,000,000,000,000,000	-|-|-|-|-|-|-|-|
GO:0010333	terpene synthase activity	molecular_function	0.19824	1	1	3367	1	17299	102188627	-|
GO:0046813	virion attachment, binding of host cell surface receptor	biological_process	0.19835	1	3	3367	8	17299	102,189,160,102,178,000,000,000,000	-|-|-|
GO:0048193	Golgi vesicle transport	biological_process	0.20239	1	33	3367	150	17299	102184850,102185902,102174610,102191348,102182381,102184936,102190468,102190455,102176290,102181750,102171029,102189170,100861335,102180012,102174511,102172428,102174240,102181566,102177111,102189310,102191539,102176609,102180628,102175186,102185028,102186465,102177792,102182737,102174416,102176062,102191488,102185519,102183893	-|-|-|-|-|-|-|-|-|-|-|-|-|-|-|-|-|-|-|-|-|-|-|-|-|-|-|-|-|-|-|-|-|
GO:0051239	regulation of multicellular organismal process	biological_process	0.20287	1	12	3367	49	17299	102,178,195,102,188,000,000,000,000,000,000,000,000,000,000,000,000,000,000,000,000,000,000,000,000,000,000,000,000,000,000,000,000,000,000,000	-|-|-|-|-|-|-|-|-|-|-|-|
GO:0015711	organic anion transport	biological_process	0.20332	1	23	3367	101	17299	###############################################################################################################################################################################################################################################################	-|-|-|-|-|-|-|-|-|-|-|-|-|-|-|-|-|-|-|-|-|-|-|
GO:0004714	transmembrane receptor protein tyrosine kinase activity	molecular_function	0.20405	1	4	3367	13	17299	100,861,165,102,172,000,000,000,000,000,000,000	-|-|-|-|
GO:0005777	peroxisome	cellular_component	0.20459	1	6	3367	21	17299	102,178,551,102,177,000,000,000,000,000,000,000,000,000,000,000,000,000	-|-|-|-|-|-|
GO:0042579	microbody	cellular_component	0.20459	1	6	3367	21	17299	102,178,551,102,177,000,000,000,000,000,000,000,000,000,000,000,000,000	-|-|-|-|-|-|
GO:0050792	regulation of viral process	biological_process	0.20642	1	3	3367	8	17299	102,173,887,102,173,000,000,000,000	-|-|-|
GO:0010628	positive regulation of gene expression	biological_process	0.20704	1	17	3367	72	17299	102,183,633,106,502,000,000,000,000,000,000,000,000,000,000,000,000,000,000,000,000,000,000,000,000,000,000,000,000,000,000,000,000,000,000,000,000,000,000,000,000,000,000,000,000,000,000,000,000,000,000	-|-|-|-|-|-|-|-|-|-|-|-|-|-|-|-|-|
GO:0045893	positive regulation of transcription, DNA-dependent	biological_process	0.20704	1	17	3367	72	17299	102,180,857,102,170,000,000,000,000,000,000,000,000,000,000,000,000,000,000,000,000,000,000,000,000,000,000,000,000,000,000,000,000,000,000,000,000,000,000,000,000,000,000,000,000,000,000,000,000,000,000	-|-|-|-|-|-|-|-|-|-|-|-|-|-|-|-|-|
GO:0045935	positive regulation of nucleobase-containing compound metabolic process	biological_process	0.20704	1	17	3367	72	17299	102,183,633,106,503,000,000,000,000,000,000,000,000,000,000,000,000,000,000,000,000,000,000,000,000,000,000,000,000,000,000,000,000,000,000,000,000,000,000,000,000,000,000,000,000,000,000,000,000,000,000	-|-|-|-|-|-|-|-|-|-|-|-|-|-|-|-|-|
GO:0051173	positive regulation of nitrogen compound metabolic process	biological_process	0.20704	1	17	3367	72	17299	102,182,102,102,189,000,000,000,000,000,000,000,000,000,000,000,000,000,000,000,000,000,000,000,000,000,000,000,000,000,000,000,000,000,000,000,000,000,000,000,000,000,000,000,000,000,000,000,000,000,000	-|-|-|-|-|-|-|-|-|-|-|-|-|-|-|-|-|
GO:0051254	positive regulation of RNA metabolic process	biological_process	0.20704	1	17	3367	72	17299	102,189,361,102,182,000,000,000,000,000,000,000,000,000,000,000,000,000,000,000,000,000,000,000,000,000,000,000,000,000,000,000,000,000,000,000,000,000,000,000,000,000,000,000,000,000,000,000,000,000,000	-|-|-|-|-|-|-|-|-|-|-|-|-|-|-|-|-|
GO:0051128	regulation of cellular component organization	biological_process	0.2072	1	20	3367	86	17299	102,170,804,102,186,000,000,000,000,000,000,000,000,000,000,000,000,000,000,000,000,000,000,000,000,000,000,000,000,000,000,000,000,000,000,000,000,000,000,000,000,000,000,000,000,000,000,000,000,000,000,000,000,000,000,000,000,000,000,000	-|-|-|-|-|-|-|-|-|-|-|-|-|-|-|-|-|-|-|-|
GO:0044282	small molecule catabolic process	biological_process	0.21011	1	13	3367	54	17299	102,180,872,102,168,000,000,000,000,000,000,000,000,000,000,000,000,000,000,000,000,000,000,000,000,000,000,000,000,000,000,000,000,000,000,000,000,000,000	-|-|-|-|-|-|-|-|-|-|-|-|-|
GO:0044712	single-organism catabolic process	biological_process	0.21011	1	13	3367	54	17299	102,175,051,102,171,000,000,000,000,000,000,000,000,000,000,000,000,000,000,000,000,000,000,000,000,000,000,000,000,000,000,000,000,000,000,000,000,000,000	-|-|-|-|-|-|-|-|-|-|-|-|-|
GO:0006546	glycine catabolic process	biological_process	0.21024	1	5	3367	17	17299	102,180,872,102,175,000,000,000,000,000,000,000,000,000,000	-|-|-|-|-|
GO:0009071	serine family amino acid catabolic process	biological_process	0.21024	1	5	3367	17	17299	102,168,734,102,185,000,000,000,000,000,000,000,000,000,000	-|-|-|-|-|
GO:0044767	single-organism developmental process	biological_process	0.21118	1	33	3367	149	17299	102168999,102186986,102169064,102177387,102185412,102182240,102184015,102179081,102173033,102172340,102184936,102170074,102184060,102184342,102180482,102177440,102187050,102181106,102172265,102181463,102179609,102183117,102184144,102177561,102170804,102170942,102191708,102188733,102184791,102178549,102184565,102168630,102173472	-|-|-|-|-|-|-|-|-|-|-|-|-|-|-|-|-|-|-|-|-|-|-|-|-|-|-|-|-|-|-|-|-|
GO:0004867	serine-type endopeptidase inhibitor activity	molecular_function	0.21173	1	13	3367	54	17299	102,169,547,102,178,000,000,000,000,000,000,000,000,000,000,000,000,000,000,000,000,000,000,000,000,000,000,000,000,000,000,000,000,000,000,000,000,000,000	-|-|-|-|-|-|-|-|-|-|-|-|-|
GO:0006096	glycolysis	biological_process	0.21244	1	8	3367	31	17299	102,183,482,102,173,000,000,000,000,000,000,000,000,000,000,000,000,000,000,000,000,000,000,000	-|-|-|-|-|-|-|-|
GO:0010038	response to metal ion	biological_process	0.21346	1	5	3367	17	17299	102,175,280,102,187,000,000,000,000,000,000,000,000,000,000	-|-|-|-|-|
GO:0000808	origin recognition complex	cellular_component	0.21422	1	4	3367	13	17299	102,179,491,102,181,000,000,000,000,000,000,000	-|-|-|-|
GO:0042613	MHC class II protein complex	cellular_component	0.2159	1	8	3367	29	17299	102,186,727,102,190,000,000,000,000,000,000,000,000,000,000,000,000,000,000,000,000,000,000,000	-|-|-|-|-|-|-|-|
GO:0008290	F-actin capping protein complex	cellular_component	0.217	1	3	3367	8	17299	102,187,218,102,188,000,000,000,000	-|-|-|
GO:0008324	cation transmembrane transporter activity	molecular_function	0.21796	1	164	3367	808	17299	102168236,102182836,102184156,102181415,102184512,102188067,102172245,102183957,102184316,102189187,102176463,102176835,102186600,100861376,102182942,102189586,102183444,102184956,102182811,106503578,102184875,102168728,102170858,102184244,102178888,102184936,102176494,102180899,102188675,102169801,102177993,102170866,102189747,102188349,102187124,102179206,102172076,102178910,102182596,102180121…	-|-|-|-|-|-|-|-|-|-|-|-|-|-|-|-|-|-|-|-|-|-|-|-|-|-|-|-|-|-|-|-|-|-|-|-|-|-|-|-|-|-|-|-|-|-|-|-|-|-|-|-|-|-|-|-|-|-|-|-|-|-|-|-|-|-|-|-|-|-|-|-|-|-|-|-|-|-|-|-|-|-|-|-|-|-|-|-|-|-|-|-|-|-|-|-|-|-|-|-|-|-|-|-|-|-|-|-|-|-|-|-|-|-|-|-|-|-|-|-|-|-|-|-|-|-|-|-
GO:0016641	oxidoreductase activity, acting on the CH-NH2 group of donors, oxygen as acceptor	molecular_function	0.21833	1	6	3367	21	17299	102,168,295,102,169,000,000,000,000,000,000,000,000,000,000,000,000,000	-|-|-|-|-|-|
GO:1901682	sulfur compound transmembrane transporter activity	molecular_function	0.21878	1	4	3367	13	17299	102,187,722,102,191,000,000,000,000,000,000,000	-|-|-|-|
GO:0045454	cell redox homeostasis	biological_process	0.21945	1	17	3367	74	17299	102,175,268,102,185,000,000,000,000,000,000,000,000,000,000,000,000,000,000,000,000,000,000,000,000,000,000,000,000,000,000,000,000,000,000,000,000,000,000,000,000,000,000,000,000,000,000,000,000,000,000	-|-|-|-|-|-|-|-|-|-|-|-|-|-|-|-|-|
GO:0009790	embryo development	biological_process	0.2197	1	7	3367	27	17299	102,187,050,102,177,000,000,000,000,000,000,000,000,000,000,000,000,000,000,000,000	-|-|-|-|-|-|-|
GO:0006721	terpenoid metabolic process	biological_process	0.21988	1	8	3367	31	17299	102,187,468,102,190,000,000,000,000,000,000,000,000,000,000,000,000,000,000,000,000,000,000,000	-|-|-|-|-|-|-|-|
GO:0016114	terpenoid biosynthetic process	biological_process	0.21988	1	8	3367	31	17299	102,185,879,102,172,000,000,000,000,000,000,000,000,000,000,000,000,000,000,000,000,000,000,000	-|-|-|-|-|-|-|-|
GO:0071554	cell wall organization or biogenesis	biological_process	0.21996	1	6	3367	22	17299	102,174,606,102,176,000,000,000,000,000,000,000,000,000,000,000,000,000	-|-|-|-|-|-|
GO:0008138	protein tyrosine/serine/threonine phosphatase activity	molecular_function	0.22057	1	19	3367	83	17299	102,191,111,102,172,000,000,000,000,000,000,000,000,000,000,000,000,000,000,000,000,000,000,000,000,000,000,000,000,000,000,000,000,000,000,000,000,000,000,000,000,000,000,000,000,000,000,000,000,000,000,000,000,000,000,000,000	-|-|-|-|-|-|-|-|-|-|-|-|-|-|-|-|-|-|-|
GO:0030259	lipid glycosylation	biological_process	0.22114	1	6	3367	22	17299	102,172,432,102,174,000,000,000,000,000,000,000,000,000,000,000,000,000	-|-|-|-|-|-|
GO:0007091	metaphase/anaphase transition of mitotic cell cycle	biological_process	0.22142	1	8	3367	31	17299	102,170,786,102,191,000,000,000,000,000,000,000,000,000,000,000,000,000,000,000,000,000,000,000	-|-|-|-|-|-|-|-|
GO:0030071	regulation of mitotic metaphase/anaphase transition	biological_process	0.22142	1	8	3367	31	17299	102,179,790,102,191,000,000,000,000,000,000,000,000,000,000,000,000,000,000,000,000,000,000,000	-|-|-|-|-|-|-|-|
GO:0044772	mitotic cell cycle phase transition	biological_process	0.22142	1	8	3367	31	17299	102,169,803,102,186,000,000,000,000,000,000,000,000,000,000,000,000,000,000,000,000,000,000,000	-|-|-|-|-|-|-|-|
GO:0044784	metaphase/anaphase transition of cell cycle	biological_process	0.22142	1	8	3367	31	17299	102,178,181,102,181,000,000,000,000,000,000,000,000,000,000,000,000,000,000,000,000,000,000,000	-|-|-|-|-|-|-|-|
GO:1901990	regulation of mitotic cell cycle phase transition	biological_process	0.22142	1	8	3367	31	17299	102,191,096,102,179,000,000,000,000,000,000,000,000,000,000,000,000,000,000,000,000,000,000,000	-|-|-|-|-|-|-|-|
GO:1902099	regulation of metaphase/anaphase transition of cell cycle	biological_process	0.22142	1	8	3367	31	17299	102,181,867,102,178,000,000,000,000,000,000,000,000,000,000,000,000,000,000,000,000,000,000,000	-|-|-|-|-|-|-|-|
GO:0016901	oxidoreductase activity, acting on the CH-OH group of donors, quinone or similar compound as acceptor	molecular_function	0.22146	1	3	3367	9	17299	102,180,064,102,190,000,000,000,000	-|-|-|
GO:0003910	DNA ligase (ATP) activity	molecular_function	0.22232	1	3	3367	9	17299	102,173,499,102,177,000,000,000,000	-|-|-|
GO:0051381	histamine binding	molecular_function	0.22245	1	1	3367	1	17299	102186082	-|
GO:0070026	nitric oxide binding	molecular_function	0.22245	1	1	3367	1	17299	102186082	-|
GO:0016791	phosphatase activity	molecular_function	0.22559	1	39	3367	182	17299	102171822,102180168,102189507,102184397,102172327,102181731,102187214,102168517,102180200,102173698,102191111,102190939,102184563,102180080,102189652,102172151,102174520,102169650,102190737,102184974,102171948,102183677,102182549,102190650,102188176,102170298,102171997,102180719,102168356,102187831,102178150,102180885,102191142,102179897,102173248,102174706,102179201,102179213,102169336	-|-|-|-|-|-|-|-|-|-|-|-|-|-|-|-|-|-|-|-|-|-|-|-|-|-|-|-|-|-|-|-|-|-|-|-|-|-|-|
GO:0006405	RNA export from nucleus	biological_process	0.22574	1	5	3367	18	17299	102,183,400,102,174,000,000,000,000,000,000,000,000,000,000	-|-|-|-|-|
GO:0051168	nuclear export	biological_process	0.22574	1	5	3367	18	17299	102,190,659,102,176,000,000,000,000,000,000,000,000,000,000	-|-|-|-|-|
GO:0051213	dioxygenase activity	molecular_function	0.22901	1	15	3367	65	17299	102,188,119,102,168,000,000,000,000,000,000,000,000,000,000,000,000,000,000,000,000,000,000,000,000,000,000,000,000,000,000,000,000,000,000,000,000,000,000,000,000,000,000,000,000	-|-|-|-|-|-|-|-|-|-|-|-|-|-|-|
GO:0006006	glucose metabolic process	biological_process	0.22919	1	15	3367	65	17299	102,184,316,102,190,000,000,000,000,000,000,000,000,000,000,000,000,000,000,000,000,000,000,000,000,000,000,000,000,000,000,000,000,000,000,000,000,000,000,000,000,000,000,000,000	-|-|-|-|-|-|-|-|-|-|-|-|-|-|-|
GO:0001505	regulation of neurotransmitter levels	biological_process	0.22957	1	2	3367	5	17299	102,188,405,102,174,000	-|-|
GO:0003972	RNA ligase (ATP) activity	molecular_function	0.22958	1	2	3367	5	17299	100,861,373,102,191,000	-|-|
GO:0000245	spliceosomal complex assembly	biological_process	0.22958	1	2	3367	5	17299	102,186,242,102,178,000	-|-|
GO:0003870	5-aminolevulinate synthase activity	molecular_function	0.22958	1	2	3367	5	17299	102,175,385,100,861,000	-|-|
GO:0016748	succinyltransferase activity	molecular_function	0.22958	1	2	3367	5	17299	100,861,387,102,175,000	-|-|
GO:0016749	N-succinyltransferase activity	molecular_function	0.22958	1	2	3367	5	17299	100,861,387,102,175,000	-|-|
GO:0004797	thymidine kinase activity	molecular_function	0.22975	1	2	3367	5	17299	102,177,563,102,168,000	-|-|
GO:0019136	deoxynucleoside kinase activity	molecular_function	0.22975	1	2	3367	5	17299	102,177,563,102,168,000	-|-|
GO:0019206	nucleoside kinase activity	molecular_function	0.22975	1	2	3367	5	17299	102,177,563,102,168,000	-|-|
GO:0003688	DNA replication origin binding	molecular_function	0.23095	1	3	3367	9	17299	102,177,563,102,191,000,000,000,000	-|-|-|
GO:0004721	phosphoprotein phosphatase activity	molecular_function	0.23112	1	25	3367	113	17299	###############################################################################################################################################################################################################################################################	-|-|-|-|-|-|-|-|-|-|-|-|-|-|-|-|-|-|-|-|-|-|-|-|-|
GO:0009219	pyrimidine deoxyribonucleotide metabolic process	biological_process	0.23153	1	3	3367	9	17299	102,186,137,102,178,000,000,000,000	-|-|-|
GO:0009262	deoxyribonucleotide metabolic process	biological_process	0.23153	1	3	3367	9	17299	102,178,309,106,502,000,000,000,000	-|-|-|
GO:0009394	2'-deoxyribonucleotide metabolic process	biological_process	0.23153	1	3	3367	9	17299	106,502,327,102,178,000,000,000,000	-|-|-|
GO:0019692	deoxyribose phosphate metabolic process	biological_process	0.23153	1	3	3367	9	17299	106,502,327,102,178,000,000,000,000	-|-|-|
GO:0008235	metalloexopeptidase activity	molecular_function	0.23213	1	7	3367	27	17299	102,186,410,102,169,000,000,000,000,000,000,000,000,000,000,000,000,000,000,000,000	-|-|-|-|-|-|-|
GO:0045263	proton-transporting ATP synthase complex, coupling factor F(o)	cellular_component	0.23228	1	18	3367	78	17299	102,178,499,102,174,000,000,000,000,000,000,000,000,000,000,000,000,000,000,000,000,000,000,000,000,000,000,000,000,000,000,000,000,000,000,000,000,000,000,000,000,000,000,000,000,000,000,000,000,000,000,000,000,000	-|-|-|-|-|-|-|-|-|-|-|-|-|-|-|-|-|-|
GO:0008849	enterochelin esterase activity	molecular_function	0.23246	1	1	3367	1	17299	102169678	-|
GO:0030260	entry into host cell	biological_process	0.23282	1	9	3367	36	17299	102,186,465,102,179,000,000,000,000,000,000,000,000,000,000,000,000,000,000,000,000,000,000,000,000,000,000	-|-|-|-|-|-|-|-|-|
GO:0044409	entry into host	biological_process	0.23282	1	9	3367	36	17299	102,183,372,102,182,000,000,000,000,000,000,000,000,000,000,000,000,000,000,000,000,000,000,000,000,000,000	-|-|-|-|-|-|-|-|-|
GO:0046718	viral entry into host cell	biological_process	0.23282	1	9	3367	36	17299	102,186,465,102,179,000,000,000,000,000,000,000,000,000,000,000,000,000,000,000,000,000,000,000,000,000,000	-|-|-|-|-|-|-|-|-|
GO:0051806	entry into cell of other organism involved in symbiotic interaction	biological_process	0.23282	1	9	3367	36	17299	102,187,719,102,180,000,000,000,000,000,000,000,000,000,000,000,000,000,000,000,000,000,000,000,000,000,000	-|-|-|-|-|-|-|-|-|
GO:0051828	entry into other organism involved in symbiotic interaction	biological_process	0.23282	1	9	3367	36	17299	102,183,372,102,191,000,000,000,000,000,000,000,000,000,000,000,000,000,000,000,000,000,000,000,000,000,000	-|-|-|-|-|-|-|-|-|
GO:0050877	neurological system process	biological_process	0.23348	1	24	3367	98	17299	###############################################################################################################################################################################################################################################################	-|-|-|-|-|-|-|-|-|-|-|-|-|-|-|-|-|-|-|-|-|-|-|-|
GO:0044463	cell projection part	cellular_component	0.2335	1	6	3367	22	17299	102,188,780,102,182,000,000,000,000,000,000,000,000,000,000,000,000,000	-|-|-|-|-|-|
GO:0008174	mRNA methyltransferase activity	molecular_function	0.23373	1	3	3367	9	17299	102,182,662,102,190,000,000,000,000	-|-|-|
GO:0006555	methionine metabolic process	biological_process	0.23479	1	2	3367	5	17299	102,178,766,102,176,000	-|-|
GO:0005732	small nucleolar ribonucleoprotein complex	cellular_component	0.23485	1	3	3367	9	17299	102,172,115,102,173,000,000,000,000	-|-|-|
GO:0004833	tryptophan 2,3-dioxygenase activity	molecular_function	0.23537	1	2	3367	5	17299	102,189,754,102,168,000	-|-|
GO:0006569	tryptophan catabolic process	biological_process	0.23537	1	2	3367	5	17299	102,168,851,102,189,000	-|-|
GO:0009310	amine catabolic process	biological_process	0.23537	1	2	3367	5	17299	102,168,851,102,189,000	-|-|
GO:0019441	tryptophan catabolic process to kynurenine	biological_process	0.23537	1	2	3367	5	17299	102,189,754,102,168,000	-|-|
GO:0042402	cellular biogenic amine catabolic process	biological_process	0.23537	1	2	3367	5	17299	102,189,754,102,168,000	-|-|
GO:0042436	indole-containing compound catabolic process	biological_process	0.23537	1	2	3367	5	17299	102,189,754,102,168,000	-|-|
GO:0042537	benzene-containing compound metabolic process	biological_process	0.23537	1	2	3367	5	17299	102,168,851,102,189,000	-|-|
GO:0046218	indolalkylamine catabolic process	biological_process	0.23537	1	2	3367	5	17299	102,189,754,102,168,000	-|-|
GO:0070189	kynurenine metabolic process	biological_process	0.23537	1	2	3367	5	17299	102,189,754,102,168,000	-|-|
GO:0000990	core RNA polymerase binding transcription factor activity	molecular_function	0.23729	1	7	3367	26	17299	102,172,288,102,171,000,000,000,000,000,000,000,000,000,000,000,000,000,000,000,000	-|-|-|-|-|-|-|
GO:0000996	core DNA-dependent RNA polymerase binding promoter specificity activity	molecular_function	0.23729	1	7	3367	26	17299	102,169,227,102,172,000,000,000,000,000,000,000,000,000,000,000,000,000,000,000,000	-|-|-|-|-|-|-|
GO:0016987	sigma factor activity	molecular_function	0.23729	1	7	3367	26	17299	102,171,718,102,172,000,000,000,000,000,000,000,000,000,000,000,000,000,000,000,000	-|-|-|-|-|-|-|
GO:0005996	monosaccharide metabolic process	biological_process	0.23764	1	27	3367	123	17299	102173116,102183482,102184316,102188457,102186091,102187622,102184158,102181998,102176986,102171715,102188960,102189848,102175328,102186704,102174706,102176795,102174691,102190860,102177858,102189150,102186077,102189411,102189389,102183197,102178423,102182092,102183270	-|-|-|-|-|-|-|-|-|-|-|-|-|-|-|-|-|-|-|-|-|-|-|-|-|-|-|
GO:0004571	mannosyl-oligosaccharide 1,2-alpha-mannosidase activity	molecular_function	0.23789	1	3	3367	9	17299	102,184,807,102,182,000,000,000,000	-|-|-|
GO:0015924	mannosyl-oligosaccharide mannosidase activity	molecular_function	0.23789	1	3	3367	9	17299	102,184,807,102,182,000,000,000,000	-|-|-|
GO:0044275	cellular carbohydrate catabolic process	biological_process	0.23851	1	3	3367	9	17299	102,189,924,102,168,000,000,000,000	-|-|-|
GO:0070925	organelle assembly	biological_process	0.23857	1	19	3367	83	17299	106,502,794,102,180,000,000,000,000,000,000,000,000,000,000,000,000,000,000,000,000,000,000,000,000,000,000,000,000,000,000,000,000,000,000,000,000,000,000,000,000,000,000,000,000,000,000,000,000,000,000,000,000,000,000,000,000	-|-|-|-|-|-|-|-|-|-|-|-|-|-|-|-|-|-|-|
GO:0008270	zinc ion binding	molecular_function	0.2387	1	304	3367	1535	17299	102186786,102172189,102178671,102184472,102171776,102188056,102182472,102191025,102168407,102185757,102168775,102180917,102186306,102177206,102175975,102179893,102191688,102182762,102172763,102188070,102184861,102168804,102177563,102185036,106502889,102173738,102174427,102184277,100861335,102181365,102168660,102184097,102179812,102191489,102171364,102184864,102173973,102190905,102189632,102168664…	-|-|-|-|-|-|-|-|-|-|-|-|-|-|-|-|-|-|-|-|-|-|-|-|-|-|-|-|-|-|-|-|-|-|-|-|-|-|-|-|-|-|-|-|-|-|-|-|-|-|-|-|-|-|-|-|-|-|-|-|-|-|-|-|-|-|-|-|-|-|-|-|-|-|-|-|-|-|-|-|-|-|-|-|-|-|-|-|-|-|-|-|-|-|-|-|-|-|-|-|-|-|-|-|-|-|-|-|-|-|-|-|-|-|-|-|-|-|-|-|-|-|-|-|-|-|-|-
GO:0015099	nickel cation transmembrane transporter activity	molecular_function	0.23903	1	2	3367	5	17299	102,182,019,102,188,000	-|-|
GO:0015675	nickel cation transport	biological_process	0.23903	1	2	3367	5	17299	102,182,019,102,188,000	-|-|
GO:0031109	microtubule polymerization or depolymerization	biological_process	0.23967	1	2	3367	5	17299	102,177,815,102,181,000	-|-|
GO:0031110	regulation of microtubule polymerization or depolymerization	biological_process	0.23967	1	2	3367	5	17299	102,177,815,102,181,000	-|-|
GO:0019239	deaminase activity	molecular_function	0.24001	1	5	3367	18	17299	102,183,350,102,185,000,000,000,000,000,000,000,000,000,000	-|-|-|-|-|
GO:0016705	oxidoreductase activity, acting on paired donors, with incorporation or reduction of molecular oxygen	molecular_function	0.24016	1	46	3367	217	17299	102175632,102175607,102185879,102190858,102183203,102191334,102184034,102190621,102182663,102182464,102177333,102185007,102188119,102173339,102181802,102169851,102190421,102174619,106502095,102187156,102178921,102182376,102188238,102188826,102190097,102185000,102169507,102180749,102176362,102170554,102182861,102184252,102176582,102172084,102188893,102183680,102187233,102191489,102168605,102191577…	-|-|-|-|-|-|-|-|-|-|-|-|-|-|-|-|-|-|-|-|-|-|-|-|-|-|-|-|-|-|-|-|-|-|-|-|-|-|-|-|-|-|-|-|-|-|
GO:0017056	structural constituent of nuclear pore	molecular_function	0.24095	1	4	3367	13	17299	102,181,566,102,175,000,000,000,000,000,000,000	-|-|-|-|
GO:0032507	maintenance of protein location in cell	biological_process	0.24097	1	15	3367	66	17299	102,181,375,102,188,000,000,000,000,000,000,000,000,000,000,000,000,000,000,000,000,000,000,000,000,000,000,000,000,000,000,000,000,000,000,000,000,000,000,000,000,000,000,000,000	-|-|-|-|-|-|-|-|-|-|-|-|-|-|-|
GO:0045185	maintenance of protein location	biological_process	0.24097	1	15	3367	66	17299	102,184,850,106,501,000,000,000,000,000,000,000,000,000,000,000,000,000,000,000,000,000,000,000,000,000,000,000,000,000,000,000,000,000,000,000,000,000,000,000,000,000,000,000,000	-|-|-|-|-|-|-|-|-|-|-|-|-|-|-|
GO:0051235	maintenance of location	biological_process	0.24097	1	15	3367	66	17299	102,184,850,106,501,000,000,000,000,000,000,000,000,000,000,000,000,000,000,000,000,000,000,000,000,000,000,000,000,000,000,000,000,000,000,000,000,000,000,000,000,000,000,000,000	-|-|-|-|-|-|-|-|-|-|-|-|-|-|-|
GO:0051651	maintenance of location in cell	biological_process	0.24097	1	15	3367	66	17299	102,188,611,102,181,000,000,000,000,000,000,000,000,000,000,000,000,000,000,000,000,000,000,000,000,000,000,000,000,000,000,000,000,000,000,000,000,000,000,000,000,000,000,000,000	-|-|-|-|-|-|-|-|-|-|-|-|-|-|-|
GO:0001897	cytolysis by symbiont of host cells	biological_process	0.24129	1	4	3367	13	17299	106,503,356,102,179,000,000,000,000,000,000,000	-|-|-|-|
GO:0019836	hemolysis by symbiont of host erythrocytes	biological_process	0.24129	1	4	3367	13	17299	102,178,717,106,503,000,000,000,000,000,000,000	-|-|-|-|
GO:0044179	hemolysis in other organism	biological_process	0.24129	1	4	3367	13	17299	102,178,717,102,187,000,000,000,000,000,000,000	-|-|-|-|
GO:0051715	cytolysis in other organism	biological_process	0.24129	1	4	3367	13	17299	102,178,717,102,187,000,000,000,000,000,000,000	-|-|-|-|
GO:0051801	cytolysis in other organism involved in symbiotic interaction	biological_process	0.24129	1	4	3367	13	17299	102,178,717,106,503,000,000,000,000,000,000,000	-|-|-|-|
GO:0052331	hemolysis in other organism involved in symbiotic interaction	biological_process	0.24129	1	4	3367	13	17299	106,503,356,102,179,000,000,000,000,000,000,000	-|-|-|-|
GO:0016559	peroxisome fission	biological_process	0.24138	1	2	3367	5	17299	102,178,551,102,184,000	-|-|
GO:0006952	defense response	biological_process	0.24207	1	50	3367	232	17299	102191407,106503399,102179668,102180392,102184280,102175230,102180141,102179073,100861055,102179867,102173650,102181208,102182610,102179381,102178567,102171666,102189164,102183445,102189600,102186704,100861069,102172181,102179502,102174096,102181751,102170392,102190247,102169440,102170415,102191736,102191043,102185142,102187559,102176704,102181867,102191332,100861213,102170323,102170003,102181299…	-|-|-|-|-|-|-|-|-|-|-|-|-|-|-|-|-|-|-|-|-|-|-|-|-|-|-|-|-|-|-|-|-|-|-|-|-|-|-|-|-|-|-|-|-|-|-|-|-|-|
GO:0018202	peptidyl-histidine modification	biological_process	0.24298	1	2	3367	5	17299	102,179,806,102,180,000	-|-|
GO:0004824	lysine-tRNA ligase activity	molecular_function	0.24419	1	2	3367	5	17299	102,170,283,102,182,000	-|-|
GO:0006430	lysyl-tRNA aminoacylation	biological_process	0.24419	1	2	3367	5	17299	102,182,177,102,170,000	-|-|
GO:0031640	killing of cells of other organism	biological_process	0.24454	1	6	3367	22	17299	102,180,978,102,187,000,000,000,000,000,000,000,000,000,000,000,000,000	-|-|-|-|-|-|
GO:0044364	disruption of cells of other organism	biological_process	0.24454	1	6	3367	22	17299	106,503,356,102,172,000,000,000,000,000,000,000,000,000,000,000,000,000	-|-|-|-|-|-|
GO:0009891	positive regulation of biosynthetic process	biological_process	0.24461	1	17	3367	74	17299	102,183,633,106,503,000,000,000,000,000,000,000,000,000,000,000,000,000,000,000,000,000,000,000,000,000,000,000,000,000,000,000,000,000,000,000,000,000,000,000,000,000,000,000,000,000,000,000,000,000,000	-|-|-|-|-|-|-|-|-|-|-|-|-|-|-|-|-|
GO:0010557	positive regulation of macromolecule biosynthetic process	biological_process	0.24461	1	17	3367	74	17299	102,189,361,102,182,000,000,000,000,000,000,000,000,000,000,000,000,000,000,000,000,000,000,000,000,000,000,000,000,000,000,000,000,000,000,000,000,000,000,000,000,000,000,000,000,000,000,000,000,000,000	-|-|-|-|-|-|-|-|-|-|-|-|-|-|-|-|-|
GO:0031328	positive regulation of cellular biosynthetic process	biological_process	0.24461	1	17	3367	74	17299	106,503,295,102,179,000,000,000,000,000,000,000,000,000,000,000,000,000,000,000,000,000,000,000,000,000,000,000,000,000,000,000,000,000,000,000,000,000,000,000,000,000,000,000,000,000,000,000,000,000,000	-|-|-|-|-|-|-|-|-|-|-|-|-|-|-|-|-|
GO:0071840	cellular component organization or biogenesis	biological_process	0.24523	1	236	3367	1180	17299	102179235,102171502,102177118,102189411,102172907,102171007,102191328,102179482,102170786,102187007,102177039,102171708,102191539,102178181,102173033,102183086,102190383,102182381,102189287,102183127,102182549,102169260,102183899,102183372,102168666,102169975,102186046,102180462,102178409,102180549,102185423,102189160,102174449,102173072,102182274,102189702,102184963,102169571,102179845,102187663…	-|-|-|-|-|-|-|-|-|-|-|-|-|-|-|-|-|-|-|-|-|-|-|-|-|-|-|-|-|-|-|-|-|-|-|-|-|-|-|-|-|-|-|-|-|-|-|-|-|-|-|-|-|-|-|-|-|-|-|-|-|-|-|-|-|-|-|-|-|-|-|-|-|-|-|-|-|-|-|-|-|-|-|-|-|-|-|-|-|-|-|-|-|-|-|-|-|-|-|-|-|-|-|-|-|-|-|-|-|-|-|-|-|-|-|-|-|-|-|-|-|-|-|-|-|-|-|-
GO:0005315	inorganic phosphate transmembrane transporter activity	molecular_function	0.24578	1	2	3367	5	17299	102,171,035,102,170,000	-|-|
GO:1901677	phosphate transmembrane transporter activity	molecular_function	0.24578	1	2	3367	5	17299	102,170,858,102,171,000	-|-|
GO:0004852	uroporphyrinogen-III synthase activity	molecular_function	0.24579	1	2	3367	5	17299	102,169,137,102,181,000	-|-|
GO:0045595	regulation of cell differentiation	biological_process	0.24615	1	3	3367	9	17299	102,180,200,102,183,000,000,000,000	-|-|-|
GO:0018205	peptidyl-lysine modification	biological_process	0.24619	1	3	3367	9	17299	102,188,405,102,175,000,000,000,000	-|-|-|
GO:0051704	multi-organism process	biological_process	0.24619	1	177	3367	881	17299	102184924,102182778,106502327,102175917,102188080,102176704,102190682,102174919,100861381,102186469,102190635,102172687,102174760,102190084,102191722,102184850,102169440,102180869,102169435,102180329,102184978,102180965,102183991,102177211,102168709,102174387,102172428,102169519,102182221,102168295,102188104,102173472,100861055,102182032,102175388,102186662,102170162,102182610,102176522,102185467…	-|-|-|-|-|-|-|-|-|-|-|-|-|-|-|-|-|-|-|-|-|-|-|-|-|-|-|-|-|-|-|-|-|-|-|-|-|-|-|-|-|-|-|-|-|-|-|-|-|-|-|-|-|-|-|-|-|-|-|-|-|-|-|-|-|-|-|-|-|-|-|-|-|-|-|-|-|-|-|-|-|-|-|-|-|-|-|-|-|-|-|-|-|-|-|-|-|-|-|-|-|-|-|-|-|-|-|-|-|-|-|-|-|-|-|-|-|-|-|-|-|-|-|-|-|-|-|-
GO:0048029	monosaccharide binding	molecular_function	0.24695	1	2	3367	5	17299	102,187,156,102,179,000	-|-|
GO:0002161	aminoacyl-tRNA editing activity	molecular_function	0.24781	1	2	3367	5	17299	102,170,283,102,182,000	-|-|
GO:0000287	magnesium ion binding	molecular_function	0.25139	1	18	3367	81	17299	102,180,239,102,173,000,000,000,000,000,000,000,000,000,000,000,000,000,000,000,000,000,000,000,000,000,000,000,000,000,000,000,000,000,000,000,000,000,000,000,000,000,000,000,000,000,000,000,000,000,000,000,000,000	-|-|-|-|-|-|-|-|-|-|-|-|-|-|-|-|-|-|
GO:0010035	response to inorganic substance	biological_process	0.25139	1	5	3367	18	17299	102,175,280,102,187,000,000,000,000,000,000,000,000,000,000	-|-|-|-|-|
GO:0005213	structural constituent of chorion	molecular_function	0.25312	1	6	3367	23	17299	102,184,015,102,179,000,000,000,000,000,000,000,000,000,000,000,000,000	-|-|-|-|-|-|
GO:0007304	chorion-containing eggshell formation	biological_process	0.25312	1	6	3367	23	17299	102,183,117,102,177,000,000,000,000,000,000,000,000,000,000,000,000,000	-|-|-|-|-|-|
GO:0030703	eggshell formation	biological_process	0.25312	1	6	3367	23	17299	102,177,387,102,183,000,000,000,000,000,000,000,000,000,000,000,000,000	-|-|-|-|-|-|
GO:0030707	ovarian follicle cell development	biological_process	0.25312	1	6	3367	23	17299	102,183,117,102,177,000,000,000,000,000,000,000,000,000,000,000,000,000	-|-|-|-|-|-|
GO:0015079	potassium ion transmembrane transporter activity	molecular_function	0.25386	1	16	3367	69	17299	102,168,940,102,188,000,000,000,000,000,000,000,000,000,000,000,000,000,000,000,000,000,000,000,000,000,000,000,000,000,000,000,000,000,000,000,000,000,000,000,000,000,000,000,000,000,000,000	-|-|-|-|-|-|-|-|-|-|-|-|-|-|-|-|
GO:0007167	enzyme linked receptor protein signaling pathway	biological_process	0.25407	1	7	3367	28	17299	102,183,467,102,180,000,000,000,000,000,000,000,000,000,000,000,000,000,000,000,000	-|-|-|-|-|-|-|
GO:0007169	transmembrane receptor protein tyrosine kinase signaling pathway	biological_process	0.25407	1	7	3367	28	17299	102,190,819,100,861,000,000,000,000,000,000,000,000,000,000,000,000,000,000,000,000	-|-|-|-|-|-|-|
GO:0009288	bacterial-type flagellum	cellular_component	0.25445	1	11	3367	46	17299	102,188,780,102,182,000,000,000,000,000,000,000,000,000,000,000,000,000,000,000,000,000,000,000,000,000,000,000,000,000,000,000,000	-|-|-|-|-|-|-|-|-|-|-|
GO:0005451	monovalent cation:hydrogen antiporter activity	molecular_function	0.25546	1	2	3367	5	17299	102,178,888,102,171,000	-|-|
GO:0015491	cation:cation antiporter activity	molecular_function	0.25546	1	2	3367	5	17299	102,171,598,102,178,000	-|-|
GO:0000278	mitotic cell cycle	biological_process	0.25547	1	18	3367	80	17299	102,186,228,102,189,000,000,000,000,000,000,000,000,000,000,000,000,000,000,000,000,000,000,000,000,000,000,000,000,000,000,000,000,000,000,000,000,000,000,000,000,000,000,000,000,000,000,000,000,000,000,000,000,000	-|-|-|-|-|-|-|-|-|-|-|-|-|-|-|-|-|-|
GO:0009072	aromatic amino acid family metabolic process	biological_process	0.25646	1	6	3367	23	17299	102,180,419,102,178,000,000,000,000,000,000,000,000,000,000,000,000,000	-|-|-|-|-|-|
GO:0008107	galactoside 2-alpha-L-fucosyltransferase activity	molecular_function	0.25742	1	2	3367	5	17299	102,172,400,102,185,000	-|-|
GO:0031127	alpha-(1,2)-fucosyltransferase activity	molecular_function	0.25742	1	2	3367	5	17299	102,172,400,102,185,000	-|-|
GO:0005126	cytokine receptor binding	molecular_function	0.2577	1	30	3367	129	17299	102183445,102181582,102187309,102181299,100860807,102178438,102187283,102178301,102175293,102168936,102187545,102173335,102173357,102173628,102178753,102174844,102178717,102189703,102170644,102180392,106502076,102179668,102179590,102181867,102185939,102170772,102181854,102182431,102187851,102182683	-|-|-|-|-|-|-|-|-|-|-|-|-|-|-|-|-|-|-|-|-|-|-|-|-|-|-|-|-|-|
GO:0032446	protein modification by small protein conjugation	biological_process	0.26068	1	12	3367	52	17299	102,185,835,102,172,000,000,000,000,000,000,000,000,000,000,000,000,000,000,000,000,000,000,000,000,000,000,000,000,000,000,000,000,000,000,000	-|-|-|-|-|-|-|-|-|-|-|-|
GO:0070647	protein modification by small protein conjugation or removal	biological_process	0.26068	1	12	3367	52	17299	100,860,991,102,185,000,000,000,000,000,000,000,000,000,000,000,000,000,000,000,000,000,000,000,000,000,000,000,000,000,000,000,000,000,000,000	-|-|-|-|-|-|-|-|-|-|-|-|
GO:0019898	extrinsic to membrane	cellular_component	0.26132	1	20	3367	89	17299	102,173,472,102,175,000,000,000,000,000,000,000,000,000,000,000,000,000,000,000,000,000,000,000,000,000,000,000,000,000,000,000,000,000,000,000,000,000,000,000,000,000,000,000,000,000,000,000,000,000,000,000,000,000,000,000,000,000,000,000	-|-|-|-|-|-|-|-|-|-|-|-|-|-|-|-|-|-|-|-|
GO:0004112	cyclic-nucleotide phosphodiesterase activity	molecular_function	0.26222	1	8	3367	33	17299	102,168,704,102,169,000,000,000,000,000,000,000,000,000,000,000,000,000,000,000,000,000,000,000	-|-|-|-|-|-|-|-|
GO:0045116	protein neddylation	biological_process	0.26254	1	2	3367	5	17299	102,183,084,102,185,000	-|-|
GO:0003840	gamma-glutamyltransferase activity	molecular_function	0.26284	1	2	3367	5	17299	102,175,220,102,182,000	-|-|
GO:0009620	response to fungus	biological_process	0.26384	1	4	3367	14	17299	102,181,751,102,190,000,000,000,000,000,000,000	-|-|-|-|
GO:0050832	defense response to fungus	biological_process	0.26384	1	4	3367	14	17299	102,170,392,102,181,000,000,000,000,000,000,000	-|-|-|-|
GO:0009975	cyclase activity	molecular_function	0.26524	1	9	3367	38	17299	106,502,145,102,189,000,000,000,000,000,000,000,000,000,000,000,000,000,000,000,000,000,000,000,000,000,000	-|-|-|-|-|-|-|-|-|
GO:0030551	cyclic nucleotide binding	molecular_function	0.2658	1	2	3367	5	17299	102,171,076,102,186,000	-|-|
GO:0009271	phage shock	biological_process	0.26716	1	4	3367	14	17299	102,173,116,100,861,000,000,000,000,000,000,000	-|-|-|-|
GO:0006213	pyrimidine nucleoside metabolic process	biological_process	0.26991	1	6	3367	23	17299	102,168,496,102,187,000,000,000,000,000,000,000,000,000,000,000,000,000	-|-|-|-|-|-|
GO:0016849	phosphorus-oxygen lyase activity	molecular_function	0.2705	1	10	3367	43	17299	102,184,056,102,173,000,000,000,000,000,000,000,000,000,000,000,000,000,000,000,000,000,000,000,000,000,000,000,000,000	-|-|-|-|-|-|-|-|-|-|
GO:0042600	chorion	cellular_component	0.27137	1	8	3367	33	17299	102,184,144,102,187,000,000,000,000,000,000,000,000,000,000,000,000,000,000,000,000,000,000,000	-|-|-|-|-|-|-|-|
GO:0000794	condensed nuclear chromosome	cellular_component	0.27143	1	14	3367	61	17299	102,182,381,102,189,000,000,000,000,000,000,000,000,000,000,000,000,000,000,000,000,000,000,000,000,000,000,000,000,000,000,000,000,000,000,000,000,000,000,000,000,000	-|-|-|-|-|-|-|-|-|-|-|-|-|-|
GO:0051262	protein tetramerization	biological_process	0.27343	1	3	3367	10	17299	102,169,621,102,184,000,000,000,000	-|-|-|
GO:0005057	receptor signaling protein activity	molecular_function	0.27399	1	3	3367	10	17299	102,179,669,102,179,000,000,000,000	-|-|-|
GO:0006915	apoptotic process	biological_process	0.27431	1	27	3367	125	17299	102174730,102180684,102189315,102176290,102174681,106503381,102191532,102188080,102186331,102176668,102170568,102172845,102176463,102173952,102189300,102170298,102172181,102175063,102175216,100860786,102190375,102188740,102175373,102188309,102178036,102180538,102183188	-|-|-|-|-|-|-|-|-|-|-|-|-|-|-|-|-|-|-|-|-|-|-|-|-|-|-|
GO:0012501	programmed cell death	biological_process	0.27431	1	27	3367	125	17299	102170568,102176668,102172845,102170298,102189300,102173952,102176463,102180684,102174730,102176290,102174681,102189315,102191532,106503381,102186331,102188080,102175373,102178036,102188309,102183188,102180538,102175063,102172181,100860786,102175216,102190375,102188740	-|-|-|-|-|-|-|-|-|-|-|-|-|-|-|-|-|-|-|-|-|-|-|-|-|-|-|
GO:0016615	malate dehydrogenase activity	molecular_function	0.27582	1	3	3367	10	17299	102,184,694,102,190,000,000,000,000	-|-|-|
GO:0051428	peptide hormone receptor binding	molecular_function	0.27624	1	2	3367	5	17299	102,186,175,102,179,000	-|-|
GO:0051429	corticotropin-releasing hormone receptor binding	molecular_function	0.27624	1	2	3367	5	17299	102,186,175,102,179,000	-|-|
GO:0051431	corticotropin-releasing hormone receptor 2 binding	molecular_function	0.27624	1	2	3367	5	17299	102,186,175,102,179,000	-|-|
GO:0007017	microtubule-based process	biological_process	0.27637	1	32	3367	152	17299	102184618,102187275,102184850,102177929,102176048,102181792,102171708,102175584,102175856,102186863,102178942,102171878,102183933,102177118,102186893,102186789,102184759,102189593,106501743,102172925,102176560,102174210,102177815,102179990,102175021,102169141,102188823,102185229,102173274,102188085,102169611,102179633	-|-|-|-|-|-|-|-|-|-|-|-|-|-|-|-|-|-|-|-|-|-|-|-|-|-|-|-|-|-|-|-|
GO:0009360	DNA polymerase III complex	cellular_component	0.27741	1	3	3367	10	17299	102,190,799,102,172,000,000,000,000	-|-|-|
GO:0042575	DNA polymerase complex	cellular_component	0.27741	1	3	3367	10	17299	102,174,340,102,172,000,000,000,000	-|-|-|
GO:0008073	ornithine decarboxylase inhibitor activity	molecular_function	0.27817	1	2	3367	5	17299	100,860,946,102,169,000	-|-|
GO:0042979	ornithine decarboxylase regulator activity	molecular_function	0.27817	1	2	3367	5	17299	100,860,946,102,169,000	-|-|
GO:0005230	extracellular ligand-gated ion channel activity	molecular_function	0.27848	1	16	3367	73	17299	102,178,792,102,175,000,000,000,000,000,000,000,000,000,000,000,000,000,000,000,000,000,000,000,000,000,000,000,000,000,000,000,000,000,000,000,000,000,000,000,000,000,000,000,000,000,000,000	-|-|-|-|-|-|-|-|-|-|-|-|-|-|-|-|
GO:0007217	tachykinin receptor signaling pathway	biological_process	0.27883	1	3	3367	10	17299	102,188,915,102,188,000,000,000,000	-|-|-|
GO:0008381	mechanically-gated ion channel activity	molecular_function	0.27911	1	2	3367	5	17299	102,178,229,102,189,000	-|-|
GO:0022833	mechanically gated channel activity	molecular_function	0.27911	1	2	3367	5	17299	102,178,229,102,189,000	-|-|
GO:0004181	metallocarboxypeptidase activity	molecular_function	0.27915	1	6	3367	24	17299	102,177,032,102,191,000,000,000,000,000,000,000,000,000,000,000,000,000	-|-|-|-|-|-|
GO:0000228	nuclear chromosome	cellular_component	0.27994	1	19	3367	86	17299	102,177,118,102,189,000,000,000,000,000,000,000,000,000,000,000,000,000,000,000,000,000,000,000,000,000,000,000,000,000,000,000,000,000,000,000,000,000,000,000,000,000,000,000,000,000,000,000,000,000,000,000,000,000,000,000,000	-|-|-|-|-|-|-|-|-|-|-|-|-|-|-|-|-|-|-|
GO:0008172	S-methyltransferase activity	molecular_function	0.28062	1	5	3367	19	17299	102,176,966,102,169,000,000,000,000,000,000,000,000,000,000	-|-|-|-|-|
GO:0061024	membrane organization	biological_process	0.28177	1	19	3367	86	17299	102,174,077,102,191,000,000,000,000,000,000,000,000,000,000,000,000,000,000,000,000,000,000,000,000,000,000,000,000,000,000,000,000,000,000,000,000,000,000,000,000,000,000,000,000,000,000,000,000,000,000,000,000,000,000,000,000	-|-|-|-|-|-|-|-|-|-|-|-|-|-|-|-|-|-|-|
GO:0016278	lysine N-methyltransferase activity	molecular_function	0.28249	1	8	3367	33	17299	102,189,411,102,168,000,000,000,000,000,000,000,000,000,000,000,000,000,000,000,000,000,000,000	-|-|-|-|-|-|-|-|
GO:0016279	protein-lysine N-methyltransferase activity	molecular_function	0.28249	1	8	3367	33	17299	102,189,632,102,179,000,000,000,000,000,000,000,000,000,000,000,000,000,000,000,000,000,000,000	-|-|-|-|-|-|-|-|
GO:0018024	histone-lysine N-methyltransferase activity	molecular_function	0.28249	1	8	3367	33	17299	102,189,411,102,171,000,000,000,000,000,000,000,000,000,000,000,000,000,000,000,000,000,000,000	-|-|-|-|-|-|-|-|
GO:0042054	histone methyltransferase activity	molecular_function	0.28249	1	8	3367	33	17299	102,179,787,100,861,000,000,000,000,000,000,000,000,000,000,000,000,000,000,000,000,000,000,000	-|-|-|-|-|-|-|-|
GO:0006403	RNA localization	biological_process	0.28268	1	7	3367	29	17299	102,177,698,102,174,000,000,000,000,000,000,000,000,000,000,000,000,000,000,000,000	-|-|-|-|-|-|-|
GO:0050657	nucleic acid transport	biological_process	0.28268	1	7	3367	29	17299	102,190,659,102,185,000,000,000,000,000,000,000,000,000,000,000,000,000,000,000,000	-|-|-|-|-|-|-|
GO:0050658	RNA transport	biological_process	0.28268	1	7	3367	29	17299	102,185,038,102,176,000,000,000,000,000,000,000,000,000,000,000,000,000,000,000,000	-|-|-|-|-|-|-|
GO:0051236	establishment of RNA localization	biological_process	0.28268	1	7	3367	29	17299	102,185,038,102,176,000,000,000,000,000,000,000,000,000,000,000,000,000,000,000,000	-|-|-|-|-|-|-|
GO:0051179	localization	biological_process	0.28343	1	521	3367	2682	17299	102179213,102187000,102189740,102187455,102175547,102179626,100750232,102175507,102186195,102190303,102172035,102184149,102182487,102182102,102190935,102169069,102177681,102187408,102171882,102189282,102183728,102169611,102174654,102186228,102175362,102181950,102190471,102187158,102171774,102183319,102174059,102185534,102172525,102173942,102168759,102189747,102185582,102190719,102182596,102180402…	-|-|-|-|-|-|-|-|-|-|-|-|-|-|-|-|-|-|-|-|-|-|-|-|-|-|-|-|-|-|-|-|-|-|-|-|-|-|-|-|-|-|-|-|-|-|-|-|-|-|-|-|-|-|-|-|-|-|-|-|-|-|-|-|-|-|-|-|-|-|-|-|-|-|-|-|-|-|-|-|-|-|-|-|-|-|-|-|-|-|-|-|-|-|-|-|-|-|-|-|-|-|-|-|-|-|-|-|-|-|-|-|-|-|-|-|-|-|-|-|-|-|-|-|-|-|-|-
GO:0044770	cell cycle phase transition	biological_process	0.28357	1	9	3367	38	17299	102,169,803,102,172,000,000,000,000,000,000,000,000,000,000,000,000,000,000,000,000,000,000,000,000,000,000	-|-|-|-|-|-|-|-|-|
GO:1901987	regulation of cell cycle phase transition	biological_process	0.28357	1	9	3367	38	17299	102,179,790,102,191,000,000,000,000,000,000,000,000,000,000,000,000,000,000,000,000,000,000,000,000,000,000	-|-|-|-|-|-|-|-|-|
GO:0008289	lipid binding	molecular_function	0.2843	1	49	3367	238	17299	102186827,102174512,102188635,102172262,102174434,102181806,102185753,102185377,102185519,102186465,102176424,102182253,102188462,102180134,102187870,102180141,102174416,102169874,102179565,106501837,102181375,102179867,102176556,102175054,102187533,102189049,102172428,102186779,102180963,102191367,102176607,102169343,102169063,102189754,102188513,102189523,102179303,102184015,102187431,100861381…	-|-|-|-|-|-|-|-|-|-|-|-|-|-|-|-|-|-|-|-|-|-|-|-|-|-|-|-|-|-|-|-|-|-|-|-|-|-|-|-|-|-|-|-|-|-|-|-|-|
GO:0006220	pyrimidine nucleotide metabolic process	biological_process	0.28473	1	8	3367	33	17299	102,168,422,102,186,000,000,000,000,000,000,000,000,000,000,000,000,000,000,000,000,000,000,000	-|-|-|-|-|-|-|-|
GO:0048040	UDP-glucuronate decarboxylase activity	molecular_function	0.28548	1	2	3367	5	17299	102,190,640,102,180,000	-|-|
GO:0052646	alditol phosphate metabolic process	biological_process	0.28799	1	5	3367	19	17299	102,169,493,102,186,000,000,000,000,000,000,000,000,000,000	-|-|-|-|-|
GO:0044456	synapse part	cellular_component	0.2881	1	3	3367	10	17299	102,174,199,102,170,000,000,000,000	-|-|-|
GO:0000981	sequence-specific DNA binding RNA polymerase II transcription factor activity	molecular_function	0.2889	1	3	3367	10	17299	102,185,753,102,185,000,000,000,000	-|-|-|
GO:0009898	internal side of plasma membrane	cellular_component	0.28968	1	5	3367	18	17299	100,861,212,102,184,000,000,000,000,000,000,000,000,000,000	-|-|-|-|-|
GO:0043903	regulation of symbiosis, encompassing mutualism through parasitism	biological_process	0.29045	1	4	3367	14	17299	102,172,181,102,182,000,000,000,000,000,000,000	-|-|-|-|
GO:0008608	attachment of spindle microtubules to kinetochore	biological_process	0.29121	1	6	3367	24	17299	102,188,085,102,175,000,000,000,000,000,000,000,000,000,000,000,000,000	-|-|-|-|-|-|
GO:0006094	gluconeogenesis	biological_process	0.29163	1	3	3367	10	17299	102,184,316,102,189,000,000,000,000	-|-|-|
GO:0003777	microtubule motor activity	molecular_function	0.29234	1	14	3367	64	17299	102,169,141,102,176,000,000,000,000,000,000,000,000,000,000,000,000,000,000,000,000,000,000,000,000,000,000,000,000,000,000,000,000,000,000,000,000,000,000,000,000,000	-|-|-|-|-|-|-|-|-|-|-|-|-|-|
GO:0030312	external encapsulating structure	cellular_component	0.2932	1	16	3367	73	17299	106,501,749,102,183,000,000,000,000,000,000,000,000,000,000,000,000,000,000,000,000,000,000,000,000,000,000,000,000,000,000,000,000,000,000,000,000,000,000,000,000,000,000,000,000,000,000,000	-|-|-|-|-|-|-|-|-|-|-|-|-|-|-|-|
GO:0006406	mRNA export from nucleus	biological_process	0.29336	1	4	3367	15	17299	102,190,659,102,176,000,000,000,000,000,000,000	-|-|-|-|
GO:0007600	sensory perception	biological_process	0.29412	1	20	3367	82	17299	102,185,467,102,179,000,000,000,000,000,000,000,000,000,000,000,000,000,000,000,000,000,000,000,000,000,000,000,000,000,000,000,000,000,000,000,000,000,000,000,000,000,000,000,000,000,000,000,000,000,000,000,000,000,000,000,000,000,000,000	-|-|-|-|-|-|-|-|-|-|-|-|-|-|-|-|-|-|-|-|
GO:0034453	microtubule anchoring	biological_process	0.29445	1	7	3367	29	17299	102,188,085,102,175,000,000,000,000,000,000,000,000,000,000,000,000,000,000,000,000	-|-|-|-|-|-|-|
GO:0007292	female gamete generation	biological_process	0.29505	1	6	3367	24	17299	102,183,117,102,177,000,000,000,000,000,000,000,000,000,000,000,000,000	-|-|-|-|-|-|
GO:0048477	oogenesis	biological_process	0.29505	1	6	3367	24	17299	102,184,015,102,179,000,000,000,000,000,000,000,000,000,000,000,000,000	-|-|-|-|-|-|
GO:0016763	transferase activity, transferring pentosyl groups	molecular_function	0.29621	1	14	3367	63	17299	102,191,111,102,179,000,000,000,000,000,000,000,000,000,000,000,000,000,000,000,000,000,000,000,000,000,000,000,000,000,000,000,000,000,000,000,000,000,000,000,000,000	-|-|-|-|-|-|-|-|-|-|-|-|-|-|
GO:0005615	extracellular space	cellular_component	0.29627	1	35	3367	164	17299	102168775,102185659,102176214,102168505,102183419,100860991,102176574,102185519,102174449,102177062,102176516,102189753,102175560,102181872,100861233,102179488,102182102,102177608,102178766,102191730,102168596,102175278,102177484,102183086,102183583,102181965,106502419,102170693,100860821,102180449,102174511,102179235,102169064,102177890,102186175	-|-|-|-|-|-|-|-|-|-|-|-|-|-|-|-|-|-|-|-|-|-|-|-|-|-|-|-|-|-|-|-|-|-|-|
GO:0052652	cyclic purine nucleotide metabolic process	biological_process	0.30003	1	5	3367	20	17299	102,185,469,102,181,000,000,000,000,000,000,000,000,000,000	-|-|-|-|-|
GO:0004828	serine-tRNA ligase activity	molecular_function	0.30102	1	11	3367	48	17299	102,183,991,102,185,000,000,000,000,000,000,000,000,000,000,000,000,000,000,000,000,000,000,000,000,000,000,000,000,000,000,000,000	-|-|-|-|-|-|-|-|-|-|-|
GO:0006434	seryl-tRNA aminoacylation	biological_process	0.30102	1	11	3367	48	17299	102,172,719,102,190,000,000,000,000,000,000,000,000,000,000,000,000,000,000,000,000,000,000,000,000,000,000,000,000,000,000,000,000	-|-|-|-|-|-|-|-|-|-|-|
GO:0004180	carboxypeptidase activity	molecular_function	0.30158	1	8	3367	34	17299	102,191,726,102,170,000,000,000,000,000,000,000,000,000,000,000,000,000,000,000,000,000,000,000	-|-|-|-|-|-|-|-|
GO:0015698	inorganic anion transport	biological_process	0.30291	1	11	3367	49	17299	102,170,858,102,168,000,000,000,000,000,000,000,000,000,000,000,000,000,000,000,000,000,000,000,000,000,000,000,000,000,000,000,000	-|-|-|-|-|-|-|-|-|-|-|
GO:0001907	killing by symbiont of host cells	biological_process	0.3038	1	5	3367	19	17299	102,179,773,106,503,000,000,000,000,000,000,000,000,000,000	-|-|-|-|-|
GO:0044004	disruption by symbiont of host cell	biological_process	0.3038	1	5	3367	19	17299	106,503,356,102,172,000,000,000,000,000,000,000,000,000,000	-|-|-|-|-|
GO:0051818	disruption of cells of other organism involved in symbiotic interaction	biological_process	0.3038	1	5	3367	19	17299	102,187,322,102,172,000,000,000,000,000,000,000,000,000,000	-|-|-|-|-|
GO:0051883	killing of cells in other organism involved in symbiotic interaction	biological_process	0.3038	1	5	3367	19	17299	102,178,717,106,503,000,000,000,000,000,000,000,000,000,000	-|-|-|-|-|
GO:0034508	centromere complex assembly	biological_process	0.30424	1	8	3367	34	17299	102,177,221,102,181,000,000,000,000,000,000,000,000,000,000,000,000,000,000,000,000,000,000,000	-|-|-|-|-|-|-|-|
GO:0003847	1-alkyl-2-acetylglycerophosphocholine esterase activity	molecular_function	0.30448	1	2	3367	6	17299	102,169,336,102,183,000	-|-|
GO:0030955	potassium ion binding	molecular_function	0.30474	1	3	3367	10	17299	106,503,840,102,189,000,000,000,000	-|-|-|
GO:0031420	alkali metal ion binding	molecular_function	0.30474	1	3	3367	10	17299	102,178,555,102,189,000,000,000,000	-|-|-|
GO:0042287	MHC protein binding	molecular_function	0.30698	1	2	3367	6	17299	102,185,560,102,171,000	-|-|
GO:0042289	MHC class II protein binding	molecular_function	0.30698	1	2	3367	6	17299	102,171,366,102,185,000	-|-|
GO:0008616	queuosine biosynthetic process	biological_process	0.30749	1	2	3367	6	17299	102,185,709,102,183,000	-|-|
GO:0046116	queuosine metabolic process	biological_process	0.30749	1	2	3367	6	17299	102,183,284,102,185,000	-|-|
GO:0004484	mRNA guanylyltransferase activity	molecular_function	0.30789	1	2	3367	6	17299	102,173,499,102,189,000	-|-|
GO:0005267	potassium channel activity	molecular_function	0.30825	1	14	3367	62	17299	102,184,875,102,178,000,000,000,000,000,000,000,000,000,000,000,000,000,000,000,000,000,000,000,000,000,000,000,000,000,000,000,000,000,000,000,000,000,000,000,000,000	-|-|-|-|-|-|-|-|-|-|-|-|-|-|
GO:0006816	calcium ion transport	biological_process	0.30914	1	6	3367	24	17299	102,170,148,102,170,000,000,000,000,000,000,000,000,000,000,000,000,000	-|-|-|-|-|-|
GO:0043044	ATP-dependent chromatin remodeling	biological_process	0.30937	1	4	3367	15	17299	102,184,968,102,188,000,000,000,000,000,000,000	-|-|-|-|
GO:0022618	ribonucleoprotein complex assembly	biological_process	0.3096	1	2	3367	6	17299	102,186,242,102,178,000	-|-|
GO:0016638	oxidoreductase activity, acting on the CH-NH2 group of donors	molecular_function	0.30988	1	10	3367	43	17299	102,168,295,102,183,000,000,000,000,000,000,000,000,000,000,000,000,000,000,000,000,000,000,000,000,000,000,000,000,000	-|-|-|-|-|-|-|-|-|-|
GO:0006913	nucleocytoplasmic transport	biological_process	0.31075	1	27	3367	128	17299	102182102,102178766,102178106,102185659,102182381,100861381,102177231,102190383,102176522,102177792,102190659,102174416,102180424,102180712,102176615,106501743,100861382,102180402,102169993,102186228,102190817,102189801,102177698,102185519,102175327,102168858,102183400	-|-|-|-|-|-|-|-|-|-|-|-|-|-|-|-|-|-|-|-|-|-|-|-|-|-|-|
GO:0051169	nuclear transport	biological_process	0.31075	1	27	3367	128	17299	102185519,102175327,102168858,102183400,102180402,102169993,102186228,102190817,102189801,102177698,102176615,100861382,106501743,102174416,102180712,102180424,102177792,102176522,102190659,102182381,100861381,102177231,102190383,102182102,102178766,102178106,102185659	-|-|-|-|-|-|-|-|-|-|-|-|-|-|-|-|-|-|-|-|-|-|-|-|-|-|-|
GO:0071203	WASH complex	cellular_component	0.31126	1	6	3367	24	17299	102,183,148,102,187,000,000,000,000,000,000,000,000,000,000,000,000,000	-|-|-|-|-|-|
GO:0005875	microtubule associated complex	cellular_component	0.31133	1	7	3367	29	17299	102,187,275,102,185,000,000,000,000,000,000,000,000,000,000,000,000,000,000,000,000	-|-|-|-|-|-|-|
GO:0010109	regulation of photosynthesis	biological_process	0.31206	1	2	3367	6	17299	102,178,729,102,184,000	-|-|
GO:0042548	regulation of photosynthesis, light reaction	biological_process	0.31206	1	2	3367	6	17299	102,184,205,102,178,000	-|-|
GO:0042549	photosystem II stabilization	biological_process	0.31206	1	2	3367	6	17299	102,184,205,102,178,000	-|-|
GO:0043467	regulation of generation of precursor metabolites and energy	biological_process	0.31206	1	2	3367	6	17299	102,178,729,102,184,000	-|-|
GO:0044454	nuclear chromosome part	cellular_component	0.31384	1	16	3367	73	17299	102,175,584,102,191,000,000,000,000,000,000,000,000,000,000,000,000,000,000,000,000,000,000,000,000,000,000,000,000,000,000,000,000,000,000,000,000,000,000,000,000,000,000,000,000,000,000,000	-|-|-|-|-|-|-|-|-|-|-|-|-|-|-|-|
GO:0004559	alpha-mannosidase activity	molecular_function	0.3139	1	5	3367	20	17299	102,182,552,102,187,000,000,000,000,000,000,000,000,000,000	-|-|-|-|-|
GO:0004550	nucleoside diphosphate kinase activity	molecular_function	0.31473	1	3	3367	10	17299	102,168,863,102,168,000,000,000,000	-|-|-|
GO:0006165	nucleoside diphosphate phosphorylation	biological_process	0.31473	1	3	3367	10	17299	102,168,863,102,168,000,000,000,000	-|-|-|
GO:0006183	GTP biosynthetic process	biological_process	0.31473	1	3	3367	10	17299	102,168,863,102,168,000,000,000,000	-|-|-|
GO:0006228	UTP biosynthetic process	biological_process	0.31473	1	3	3367	10	17299	102,168,863,102,168,000,000,000,000	-|-|-|
GO:0006241	CTP biosynthetic process	biological_process	0.31473	1	3	3367	10	17299	102,168,863,102,187,000,000,000,000	-|-|-|
GO:0009148	pyrimidine nucleoside triphosphate biosynthetic process	biological_process	0.31473	1	3	3367	10	17299	102,168,496,102,187,000,000,000,000	-|-|-|
GO:0009208	pyrimidine ribonucleoside triphosphate metabolic process	biological_process	0.31473	1	3	3367	10	17299	102,168,863,102,187,000,000,000,000	-|-|-|
GO:0009209	pyrimidine ribonucleoside triphosphate biosynthetic process	biological_process	0.31473	1	3	3367	10	17299	102,168,496,102,187,000,000,000,000	-|-|-|
GO:0046036	CTP metabolic process	biological_process	0.31473	1	3	3367	10	17299	102,168,863,102,187,000,000,000,000	-|-|-|
GO:0046051	UTP metabolic process	biological_process	0.31473	1	3	3367	10	17299	102,168,863,102,168,000,000,000,000	-|-|-|
GO:0046939	nucleotide phosphorylation	biological_process	0.31473	1	3	3367	10	17299	102,168,863,102,187,000,000,000,000	-|-|-|
GO:0015931	nucleobase-containing compound transport	biological_process	0.31567	1	7	3367	30	17299	102,185,038,102,176,000,000,000,000,000,000,000,000,000,000,000,000,000,000,000,000	-|-|-|-|-|-|-|
GO:0042802	identical protein binding	molecular_function	0.31587	1	36	3367	174	17299	102176176,102185782,106501743,102172035,102169993,102191426,102187732,102182893,102182778,102182102,102178766,102169069,102168596,102188070,102182381,102180482,102182762,102175412,102172964,102173274,102191096,102181806,102168858,102169450,102172696,102183741,102176522,102177792,102173472,102180712,102185706,102185659,102183448,102182160,102168968,102177231	-|-|-|-|-|-|-|-|-|-|-|-|-|-|-|-|-|-|-|-|-|-|-|-|-|-|-|-|-|-|-|-|-|-|-|-|
GO:0006414	translational elongation	biological_process	0.3163	1	12	3367	52	17299	102,177,929,102,181,000,000,000,000,000,000,000,000,000,000,000,000,000,000,000,000,000,000,000,000,000,000,000,000,000,000,000,000,000,000,000	-|-|-|-|-|-|-|-|-|-|-|-|
GO:0031099	regeneration	biological_process	0.31674	1	3	3367	10	17299	102,179,609,102,172,000,000,000,000	-|-|-|
GO:0042246	tissue regeneration	biological_process	0.31674	1	3	3367	10	17299	102,172,265,102,184,000,000,000,000	-|-|-|
GO:0048589	developmental growth	biological_process	0.31674	1	3	3367	10	17299	102,179,609,102,184,000,000,000,000	-|-|-|
GO:0005249	voltage-gated potassium channel activity	molecular_function	0.31701	1	9	3367	38	17299	106,503,840,102,178,000,000,000,000,000,000,000,000,000,000,000,000,000,000,000,000,000,000,000,000,000,000	-|-|-|-|-|-|-|-|-|
GO:0004565	beta-galactosidase activity	molecular_function	0.31754	1	2	3367	6	17299	102,182,092,102,183,000	-|-|
GO:0015925	galactosidase activity	molecular_function	0.31754	1	2	3367	6	17299	102,183,197,102,182,000	-|-|
GO:0008556	potassium-transporting ATPase activity	molecular_function	0.31799	1	2	3367	6	17299	102,187,455,102,172,000	-|-|
GO:0080134	regulation of response to stress	biological_process	0.31801	1	2	3367	6	17299	102,179,502,102,183,000	-|-|
GO:0009847	spore germination	biological_process	0.32019	1	2	3367	6	17299	102,188,423,102,184,000	-|-|
GO:0006944	cellular membrane fusion	biological_process	0.32104	1	5	3367	20	17299	102,179,867,102,174,000,000,000,000,000,000,000,000,000,000	-|-|-|-|-|
GO:0048284	organelle fusion	biological_process	0.32104	1	5	3367	20	17299	102,179,867,102,174,000,000,000,000,000,000,000,000,000,000	-|-|-|-|-|
GO:0048468	cell development	biological_process	0.3223	1	6	3367	25	17299	102,183,117,102,177,000,000,000,000,000,000,000,000,000,000,000,000,000	-|-|-|-|-|-|
GO:0016010	dystrophin-associated glycoprotein complex	cellular_component	0.32242	1	5	3367	20	17299	102,177,507,102,181,000,000,000,000,000,000,000,000,000,000	-|-|-|-|-|
GO:0019015	viral genome	cellular_component	0.32353	1	2	3367	6	17299	102,191,577,102,180,000	-|-|
GO:1901681	sulfur compound binding	molecular_function	0.32402	1	9	3367	39	17299	102,179,760,100,861,000,000,000,000,000,000,000,000,000,000,000,000,000,000,000,000,000,000,000,000,000,000	-|-|-|-|-|-|-|-|-|
GO:0005200	structural constituent of cytoskeleton	molecular_function	0.32494	1	2	3367	6	17299	102,179,669,102,185,000	-|-|
GO:0008191	metalloendopeptidase inhibitor activity	molecular_function	0.32584	1	2	3367	6	17299	102,190,027,100,860,000	-|-|
GO:0010576	metalloenzyme regulator activity	molecular_function	0.32584	1	2	3367	6	17299	100,860,924,102,190,000	-|-|
GO:0048551	metalloenzyme inhibitor activity	molecular_function	0.32584	1	2	3367	6	17299	100,860,924,102,190,000	-|-|
GO:0005759	mitochondrial matrix	cellular_component	0.3267	1	4	3367	15	17299	102,183,910,102,175,000,000,000,000,000,000,000	-|-|-|-|
GO:0006739	NADP metabolic process	biological_process	0.32761	1	6	3367	25	17299	102,186,077,102,177,000,000,000,000,000,000,000,000,000,000,000,000,000	-|-|-|-|-|-|
GO:0033743	peptide-methionine (R)-S-oxide reductase activity	molecular_function	0.3295	1	2	3367	6	17299	102,179,636,102,188,000	-|-|
GO:0045735	nutrient reservoir activity	molecular_function	0.32989	1	5	3367	20	17299	102,187,775,102,180,000,000,000,000,000,000,000,000,000,000	-|-|-|-|-|
GO:0016782	transferase activity, transferring sulfur-containing groups	molecular_function	0.33071	1	16	3367	73	17299	102,187,645,102,179,000,000,000,000,000,000,000,000,000,000,000,000,000,000,000,000,000,000,000,000,000,000,000,000,000,000,000,000,000,000,000,000,000,000,000,000,000,000,000,000,000,000,000	-|-|-|-|-|-|-|-|-|-|-|-|-|-|-|-|
GO:0016667	oxidoreductase activity, acting on a sulfur group of donors	molecular_function	0.33318	1	28	3367	133	17299	102177570,102189337,102175268,102175981,106501945,106503196,102190016,102174240,102173235,102184097,102179047,102174867,102175234,102189667,102185737,102183148,102181423,102179636,102191511,102177104,102189594,102186528,102188659,102172656,106503855,106501817,102187575,102178573	-|-|-|-|-|-|-|-|-|-|-|-|-|-|-|-|-|-|-|-|-|-|-|-|-|-|-|-|
GO:0005026	transforming growth factor beta receptor activity, type II	molecular_function	0.33355	1	1	3367	2	17299	100861300	-|
GO:0003001	generation of a signal involved in cell-cell signaling	biological_process	0.33355	1	1	3367	2	17299	102174199	-|
GO:0007269	neurotransmitter secretion	biological_process	0.33355	1	1	3367	2	17299	102174199	-|
GO:0008021	synaptic vesicle	cellular_component	0.33355	1	1	3367	2	17299	102174199	-|
GO:0023061	signal release	biological_process	0.33355	1	1	3367	2	17299	102174199	-|
GO:0015105	arsenite transmembrane transporter activity	molecular_function	0.33356	1	1	3367	2	17299	102168419	-|
GO:0015700	arsenite transport	biological_process	0.33356	1	1	3367	2	17299	102168419	-|
GO:0051341	regulation of oxidoreductase activity	biological_process	0.33356	1	1	3367	2	17299	102172663	-|
GO:0051354	negative regulation of oxidoreductase activity	biological_process	0.33356	1	1	3367	2	17299	102172663	-|
GO:1900757	regulation of D-amino-acid oxidase activity	biological_process	0.33356	1	1	3367	2	17299	102172663	-|
GO:1900758	negative regulation of D-amino-acid oxidase activity	biological_process	0.33356	1	1	3367	2	17299	102172663	-|
GO:0018189	pyrroloquinoline quinone biosynthetic process	biological_process	0.33356	1	1	3367	2	17299	102185075	-|
GO:0018212	peptidyl-tyrosine modification	biological_process	0.33356	1	1	3367	2	17299	102185075	-|
GO:0072350	tricarboxylic acid metabolic process	biological_process	0.33356	1	1	3367	2	17299	102185075	-|
GO:0072351	tricarboxylic acid biosynthetic process	biological_process	0.33356	1	1	3367	2	17299	102185075	-|
GO:0033926	glycopeptide alpha-N-acetylgalactosaminidase activity	molecular_function	0.33356	1	1	3367	2	17299	102179476	-|
GO:0018106	peptidyl-histidine phosphorylation	biological_process	0.33356	1	1	3367	2	17299	102180513	-|
GO:0005173	stem cell factor receptor binding	molecular_function	0.33356	1	1	3367	2	17299	100860807	-|
GO:0006314	intron homing	biological_process	0.33356	1	1	3367	2	17299	102188659	-|
GO:0004055	argininosuccinate synthase activity	molecular_function	0.33356	1	1	3367	2	17299	102178400	-|
GO:0031418	L-ascorbic acid binding	molecular_function	0.33356	1	1	3367	2	17299	102187156	-|
GO:0042438	melanin biosynthetic process	biological_process	0.33356	1	1	3367	2	17299	102176043	-|
GO:0046189	phenol-containing compound biosynthetic process	biological_process	0.33356	1	1	3367	2	17299	102176043	-|
GO:0003922	GMP synthase (glutamine-hydrolyzing) activity	molecular_function	0.33356	1	1	3367	2	17299	102178400	-|
GO:0006177	GMP biosynthetic process	biological_process	0.33356	1	1	3367	2	17299	102178400	-|
GO:0046037	GMP metabolic process	biological_process	0.33356	1	1	3367	2	17299	102178400	-|
GO:0004375	glycine dehydrogenase (decarboxylating) activity	molecular_function	0.33356	1	1	3367	2	17299	102172231	-|
GO:0016642	oxidoreductase activity, acting on the CH-NH2 group of donors, disulfide as acceptor	molecular_function	0.33356	1	1	3367	2	17299	102172231	-|
GO:0009664	plant-type cell wall organization	biological_process	0.33356	1	1	3367	2	17299	102182744	-|
GO:0009832	plant-type cell wall biogenesis	biological_process	0.33356	1	1	3367	2	17299	102182744	-|
GO:0010215	cellulose microfibril organization	biological_process	0.33356	1	1	3367	2	17299	102182744	-|
GO:0070726	cell wall assembly	biological_process	0.33356	1	1	3367	2	17299	102182744	-|
GO:0071668	plant-type cell wall assembly	biological_process	0.33356	1	1	3367	2	17299	102182744	-|
GO:0071669	plant-type cell wall organization or biogenesis	biological_process	0.33356	1	1	3367	2	17299	102182744	-|
GO:0006230	TMP biosynthetic process	biological_process	0.33356	1	1	3367	2	17299	102168422	-|
GO:0046044	TMP metabolic process	biological_process	0.33356	1	1	3367	2	17299	102168422	-|
GO:0030058	amine dehydrogenase activity	molecular_function	0.33356	1	1	3367	2	17299	102169829	-|
GO:0034227	tRNA thio-modification	biological_process	0.33356	1	1	3367	2	17299	102187229	-|
GO:0004420	hydroxymethylglutaryl-CoA reductase (NADPH) activity	molecular_function	0.33356	1	1	3367	2	17299	102188640	-|
GO:0008852	exodeoxyribonuclease I activity	molecular_function	0.33356	1	1	3367	2	17299	102185400	-|
GO:0004174	electron-transferring-flavoprotein dehydrogenase activity	molecular_function	0.33356	1	1	3367	2	17299	102182977	-|
GO:0016649	oxidoreductase activity, acting on the CH-NH group of donors, quinone or similar compound as acceptor	molecular_function	0.33356	1	1	3367	2	17299	102182977	-|
GO:0008140	cAMP response element binding protein binding	molecular_function	0.33356	1	1	3367	2	17299	102181884	-|
GO:0051289	protein homotetramerization	biological_process	0.33356	1	1	3367	2	17299	102181884	-|
GO:0006171	cAMP biosynthetic process	biological_process	0.33356	1	1	3367	2	17299	102189667	-|
GO:0046058	cAMP metabolic process	biological_process	0.33356	1	1	3367	2	17299	102189667	-|
GO:0000976	transcription regulatory region sequence-specific DNA binding	molecular_function	0.33359	1	1	3367	2	17299	102185075	-|
GO:0000977	RNA polymerase II regulatory region sequence-specific DNA binding	molecular_function	0.33359	1	1	3367	2	17299	102185075	-|
GO:0000978	RNA polymerase II core promoter proximal region sequence-specific DNA binding	molecular_function	0.33359	1	1	3367	2	17299	102185075	-|
GO:0000982	RNA polymerase II core promoter proximal region sequence-specific DNA binding transcription factor activity	molecular_function	0.33359	1	1	3367	2	17299	102185075	-|
GO:0000987	core promoter proximal region sequence-specific DNA binding	molecular_function	0.33359	1	1	3367	2	17299	102185075	-|
GO:0001012	RNA polymerase II regulatory region DNA binding	molecular_function	0.33359	1	1	3367	2	17299	102185075	-|
GO:0001159	core promoter proximal region DNA binding	molecular_function	0.33359	1	1	3367	2	17299	102185075	-|
GO:1901606	alpha-amino acid catabolic process	biological_process	0.33359	1	8	3367	35	17299	102,175,051,102,189,000,000,000,000,000,000,000,000,000,000,000,000,000,000,000,000,000,000,000	-|-|-|-|-|-|-|-|
GO:0006906	vesicle fusion	biological_process	0.33394	1	1	3367	2	17299	102185028	-|
GO:0048280	vesicle fusion with Golgi apparatus	biological_process	0.33394	1	1	3367	2	17299	102185028	-|
GO:0009887	organ morphogenesis	biological_process	0.33441	1	1	3367	2	17299	102172340	-|
GO:0030021	extracellular matrix structural constituent conferring compression resistance	molecular_function	0.33441	1	1	3367	2	17299	102172340	-|
GO:0030345	structural constituent of tooth enamel	molecular_function	0.33441	1	1	3367	2	17299	102172340	-|
GO:0042475	odontogenesis of dentin-containing tooth	biological_process	0.33441	1	1	3367	2	17299	102172340	-|
GO:0042476	odontogenesis	biological_process	0.33441	1	1	3367	2	17299	102172340	-|
GO:0019207	kinase regulator activity	molecular_function	0.33514	1	7	3367	29	17299	102,185,661,102,187,000,000,000,000,000,000,000,000,000,000,000,000,000,000,000,000	-|-|-|-|-|-|-|
GO:0019887	protein kinase regulator activity	molecular_function	0.33514	1	7	3367	29	17299	102,185,661,102,187,000,000,000,000,000,000,000,000,000,000,000,000,000,000,000,000	-|-|-|-|-|-|-|
GO:0000921	septin ring assembly	biological_process	0.33619	1	5	3367	20	17299	102,175,502,102,189,000,000,000,000,000,000,000,000,000,000	-|-|-|-|-|
GO:0005940	septin ring	cellular_component	0.33619	1	5	3367	20	17299	102,173,472,102,168,000,000,000,000,000,000,000,000,000,000	-|-|-|-|-|
GO:0031106	septin ring organization	biological_process	0.33619	1	5	3367	20	17299	102,180,482,102,189,000,000,000,000,000,000,000,000,000,000	-|-|-|-|-|
GO:0032156	septin cytoskeleton	cellular_component	0.33619	1	5	3367	20	17299	102,175,502,102,168,000,000,000,000,000,000,000,000,000,000	-|-|-|-|-|
GO:0032185	septin cytoskeleton organization	biological_process	0.33619	1	5	3367	20	17299	102,175,502,102,173,000,000,000,000,000,000,000,000,000,000	-|-|-|-|-|
GO:0000172	ribonuclease MRP complex	cellular_component	0.33643	1	1	3367	2	17299	102172115	-|
GO:0006379	mRNA cleavage	biological_process	0.33643	1	1	3367	2	17299	102172115	-|
GO:0030677	ribonuclease P complex	cellular_component	0.33643	1	1	3367	2	17299	102172115	-|
GO:0007088	regulation of mitosis	biological_process	0.33779	1	8	3367	35	17299	102,169,803,102,186,000,000,000,000,000,000,000,000,000,000,000,000,000,000,000,000,000,000,000	-|-|-|-|-|-|-|-|
GO:0007346	regulation of mitotic cell cycle	biological_process	0.33779	1	8	3367	35	17299	102,178,181,102,181,000,000,000,000,000,000,000,000,000,000,000,000,000,000,000,000,000,000,000	-|-|-|-|-|-|-|-|
GO:0051783	regulation of nuclear division	biological_process	0.33779	1	8	3367	35	17299	102,179,790,102,191,000,000,000,000,000,000,000,000,000,000,000,000,000,000,000,000,000,000,000	-|-|-|-|-|-|-|-|
GO:0004814	arginine-tRNA ligase activity	molecular_function	0.33816	1	3	3367	11	17299	102,170,283,102,182,000,000,000,000	-|-|-|
GO:0006420	arginyl-tRNA aminoacylation	biological_process	0.33816	1	3	3367	11	17299	102,170,283,102,182,000,000,000,000	-|-|-|
GO:0006909	phagocytosis	biological_process	0.33825	1	3	3367	11	17299	102,183,173,102,189,000,000,000,000	-|-|-|
GO:0004615	phosphomannomutase activity	molecular_function	0.33845	1	1	3367	2	17299	102188457	-|
GO:0019307	mannose biosynthetic process	biological_process	0.33845	1	1	3367	2	17299	102188457	-|
GO:0004367	glycerol-3-phosphate dehydrogenase [NAD+] activity	molecular_function	0.33898	1	1	3367	2	17299	102171407	-|
GO:0044423	virion part	cellular_component	0.33906	1	110	3367	550	17299	102180965,102184978,102179202,102183400,102185200,102176043,102187751,102186441,102179424,102169993,102177109,102175104,102179235,102178880,102175054,102180701,102190468,102189729,102191148,102184924,102178766,102175860,102174760,100861381,102184936,102182381,102182281,102175489,102183846,102191511,102189586,102185861,102187719,102178549,106502733,102171890,102173433,102184956,102189160,102188141…	-|-|-|-|-|-|-|-|-|-|-|-|-|-|-|-|-|-|-|-|-|-|-|-|-|-|-|-|-|-|-|-|-|-|-|-|-|-|-|-|-|-|-|-|-|-|-|-|-|-|-|-|-|-|-|-|-|-|-|-|-|-|-|-|-|-|-|-|-|-|-|-|-|-|-|-|-|-|-|-|-|-|-|-|-|-|-|-|-|-|-|-|-|-|-|-|-|-|-|-|-|-|-|-|-|-|-|-|-|-|
GO:0006891	intra-Golgi vesicle-mediated transport	biological_process	0.33986	1	12	3367	55	17299	102,177,792,102,171,000,000,000,000,000,000,000,000,000,000,000,000,000,000,000,000,000,000,000,000,000,000,000,000,000,000,000,000,000,000,000	-|-|-|-|-|-|-|-|-|-|-|-|
GO:0008410	CoA-transferase activity	molecular_function	0.34048	1	2	3367	6	17299	102,187,645,102,191,000	-|-|
GO:0015291	secondary active transmembrane transporter activity	molecular_function	0.34062	1	22	3367	107	17299	###############################################################################################################################################################################################################################################################	-|-|-|-|-|-|-|-|-|-|-|-|-|-|-|-|-|-|-|-|-|-|
GO:0055036	virion membrane	cellular_component	0.34071	1	4	3367	15	17299	102,184,978,102,184,000,000,000,000,000,000,000	-|-|-|-|
GO:0030286	dynein complex	cellular_component	0.34118	1	5	3367	21	17299	102,183,933,102,169,000,000,000,000,000,000,000,000,000,000	-|-|-|-|-|
GO:0005697	telomerase holoenzyme complex	cellular_component	0.34241	1	1	3367	2	17299	102184878	-|
GO:0007004	telomere maintenance via telomerase	biological_process	0.34241	1	1	3367	2	17299	102184878	-|
GO:0051972	regulation of telomerase activity	biological_process	0.34241	1	1	3367	2	17299	102184878	-|
GO:0051973	positive regulation of telomerase activity	biological_process	0.34241	1	1	3367	2	17299	102184878	-|
GO:0005666	DNA-directed RNA polymerase III complex	cellular_component	0.34245	1	2	3367	6	17299	102,188,737,102,179,000	-|-|
GO:0005845	mRNA cap binding complex	cellular_component	0.34264	1	2	3367	6	17299	102,179,470,102,169,000	-|-|
GO:0034518	RNA cap binding complex	cellular_component	0.34264	1	2	3367	6	17299	102,179,470,102,169,000	-|-|
GO:0008705	methionine synthase activity	molecular_function	0.34381	1	1	3367	2	17299	102178766	-|
GO:0042084	5-methyltetrahydrofolate-dependent methyltransferase activity	molecular_function	0.34381	1	1	3367	2	17299	102178766	-|
GO:0019318	hexose metabolic process	biological_process	0.34484	1	24	3367	115	17299	###############################################################################################################################################################################################################################################################	-|-|-|-|-|-|-|-|-|-|-|-|-|-|-|-|-|-|-|-|-|-|-|-|
GO:0016838	carbon-oxygen lyase activity, acting on phosphates	molecular_function	0.34548	1	1	3367	2	17299	102188627	-|
GO:0006953	acute-phase response	biological_process	0.34561	1	2	3367	6	17299	100,860,781,102,168,000	-|-|
GO:0008963	phospho-N-acetylmuramoyl-pentapeptide-transferase activity	molecular_function	0.34573	1	1	3367	2	17299	102174764	-|
GO:0048285	organelle fission	biological_process	0.34697	1	16	3367	75	17299	102,179,790,102,181,000,000,000,000,000,000,000,000,000,000,000,000,000,000,000,000,000,000,000,000,000,000,000,000,000,000,000,000,000,000,000,000,000,000,000,000,000,000,000,000,000,000,000	-|-|-|-|-|-|-|-|-|-|-|-|-|-|-|-|
GO:0046797	viral procapsid maturation	biological_process	0.34779	1	1	3367	2	17299	102175271	-|
GO:0004000	adenosine deaminase activity	molecular_function	0.3478	1	3	3367	11	17299	102,185,866,102,183,000,000,000,000	-|-|-|
GO:0052126	movement in host environment	biological_process	0.34786	1	10	3367	45	17299	102,190,310,102,187,000,000,000,000,000,000,000,000,000,000,000,000,000,000,000,000,000,000,000,000,000,000,000,000,000	-|-|-|-|-|-|-|-|-|-|
GO:0052192	movement in environment of other organism involved in symbiotic interaction	biological_process	0.34786	1	10	3367	45	17299	102,179,914,102,186,000,000,000,000,000,000,000,000,000,000,000,000,000,000,000,000,000,000,000,000,000,000,000,000,000	-|-|-|-|-|-|-|-|-|-|
GO:0006836	neurotransmitter transport	biological_process	0.34824	1	7	3367	31	17299	102,187,167,102,174,000,000,000,000,000,000,000,000,000,000,000,000,000,000,000,000	-|-|-|-|-|-|-|
GO:0006336	DNA replication-independent nucleosome assembly	biological_process	0.35066	1	3	3367	11	17299	102,184,968,102,188,000,000,000,000	-|-|-|
GO:0031055	chromatin remodeling at centromere	biological_process	0.35066	1	3	3367	11	17299	102,184,968,102,188,000,000,000,000	-|-|-|
GO:0034080	CENP-A containing nucleosome assembly at centromere	biological_process	0.35066	1	3	3367	11	17299	102,188,788,102,184,000,000,000,000	-|-|-|
GO:0034724	DNA replication-independent nucleosome organization	biological_process	0.35066	1	3	3367	11	17299	102,184,968,102,188,000,000,000,000	-|-|-|
GO:0043486	histone exchange	biological_process	0.35066	1	3	3367	11	17299	102,184,968,102,188,000,000,000,000	-|-|-|
GO:0008083	growth factor activity	molecular_function	0.35248	1	23	3367	107	17299	###############################################################################################################################################################################################################################################################	-|-|-|-|-|-|-|-|-|-|-|-|-|-|-|-|-|-|-|-|-|-|-|
GO:0009405	pathogenesis	biological_process	0.35273	1	58	3367	289	17299	102182849,102182644,102185659,102178106,102181218,102168295,102188104,102189214,102175388,102179867,102188433,102190817,102178035,102180549,102182979,102176034,102176861,102168858,102170756,102175327,102185861,102188871,102184398,102185431,102169774,102191384,102190635,102180175,100861381,102190084,102187231,102172687,102174607,102191722,102184850,102181648,102178124,102189414,102180424,102181156…	-|-|-|-|-|-|-|-|-|-|-|-|-|-|-|-|-|-|-|-|-|-|-|-|-|-|-|-|-|-|-|-|-|-|-|-|-|-|-|-|-|-|-|-|-|-|-|-|-|-|-|-|-|-|-|-|-|-|
GO:0006030	chitin metabolic process	biological_process	0.35277	1	4	3367	16	17299	102,183,602,102,176,000,000,000,000,000,000,000	-|-|-|-|
GO:1901071	glucosamine-containing compound metabolic process	biological_process	0.35277	1	4	3367	16	17299	102,179,542,102,183,000,000,000,000,000,000,000	-|-|-|-|
GO:0008201	heparin binding	molecular_function	0.35319	1	3	3367	11	17299	102,174,589,102,179,000,000,000,000	-|-|-|
GO:0006749	glutathione metabolic process	biological_process	0.3532	1	3	3367	11	17299	102,176,861,102,182,000,000,000,000	-|-|-|
GO:0007605	sensory perception of sound	biological_process	0.35391	1	3	3367	10	17299	102,169,064,102,185,000,000,000,000	-|-|-|
GO:0050954	sensory perception of mechanical stimulus	biological_process	0.35391	1	3	3367	10	17299	106,502,733,102,185,000,000,000,000	-|-|-|
GO:0007010	cytoskeleton organization	biological_process	0.35456	1	48	3367	237	17299	102177507,102177815,102186774,102185659,102175021,106503410,102173472,102188877,102173366,102178403,102176560,102179669,102188085,102170746,102170642,102176088,102176089,102187218,102174054,102185030,102179845,102189812,102187663,102187412,102169261,102187979,102168596,102180482,102173887,102184850,102173605,102182549,102189287,102181044,102172400,102175502,102188560,102171878,102177118,102187007…	-|-|-|-|-|-|-|-|-|-|-|-|-|-|-|-|-|-|-|-|-|-|-|-|-|-|-|-|-|-|-|-|-|-|-|-|-|-|-|-|-|-|-|-|-|-|-|-|
GO:0031975	envelope	cellular_component	0.35493	1	82	3367	409	17299	102176522,102184316,102190672,102182836,102184512,102188451,102178106,102169141,102185659,100861376,102174077,102187821,102175963,102188564,102179466,102189249,102178735,102174394,102174606,102190817,102190659,102173290,102168728,102178766,100861381,102185897,102182381,102186769,102190383,102188675,102174343,102179206,106501749,102183007,102186535,102169720,102173635,102178499,102179806,102169993…	-|-|-|-|-|-|-|-|-|-|-|-|-|-|-|-|-|-|-|-|-|-|-|-|-|-|-|-|-|-|-|-|-|-|-|-|-|-|-|-|-|-|-|-|-|-|-|-|-|-|-|-|-|-|-|-|-|-|-|-|-|-|-|-|-|-|-|-|-|-|-|-|-|-|-|-|-|-|-|-|-|-|
GO:0005098	Ran GTPase activator activity	molecular_function	0.35515	1	1	3367	2	17299	102187622	-|
GO:0031226	intrinsic to plasma membrane	cellular_component	0.35704	1	7	3367	31	17299	102,179,794,102,185,000,000,000,000,000,000,000,000,000,000,000,000,000,000,000,000	-|-|-|-|-|-|-|
GO:0018995	host	cellular_component	0.35714	1	29	3367	141	17299	102189010,102178667,102184165,102171205,102179442,102170477,102170987,102189618,106501772,102181615,102174760,102174450,102184924,102174416,102190455,102191221,100861138,102180823,102188640,102182614,102183880,102186137,102175882,102187249,102184978,102172994,102180965,102172181,102173033	-|-|-|-|-|-|-|-|-|-|-|-|-|-|-|-|-|-|-|-|-|-|-|-|-|-|-|-|-|
GO:0043245	extraorganismal space	cellular_component	0.35714	1	29	3367	141	17299	102184978,102180965,102172994,102173033,102172181,102188640,102180823,102183880,102182614,102175882,102186137,102187249,102174416,102184924,102174450,100861138,102191221,102190455,102171205,102189010,102184165,102178667,102170477,102170987,102179442,102189618,102174760,106501772,102181615	-|-|-|-|-|-|-|-|-|-|-|-|-|-|-|-|-|-|-|-|-|-|-|-|-|-|-|-|-|
GO:0043657	host cell	cellular_component	0.35714	1	29	3367	141	17299	102183880,102182614,102188640,102180823,102187249,102175882,102186137,102184978,102173033,102172181,102172994,102180965,102170477,102170987,102179442,102171205,102178667,102189010,102184165,102174760,106501772,102181615,102189618,102184924,102174416,102174450,100861138,102191221,102190455	-|-|-|-|-|-|-|-|-|-|-|-|-|-|-|-|-|-|-|-|-|-|-|-|-|-|-|-|-|
GO:0044215	other organism	cellular_component	0.35714	1	29	3367	141	17299	102184978,102180965,102172994,102173033,102172181,102188640,102180823,102183880,102182614,102175882,102186137,102187249,102174416,102184924,102174450,100861138,102191221,102190455,102171205,102189010,102178667,102184165,102170477,102170987,102179442,102189618,102174760,102181615,106501772	-|-|-|-|-|-|-|-|-|-|-|-|-|-|-|-|-|-|-|-|-|-|-|-|-|-|-|-|-|
GO:0044216	other organism cell	cellular_component	0.35714	1	29	3367	141	17299	102190455,102191221,100861138,102174450,102174416,102184924,102189618,106501772,102181615,102174760,102189010,102184165,102178667,102171205,102179442,102170477,102170987,102180965,102172994,102173033,102172181,102184978,102186137,102175882,102187249,102180823,102188640,102182614,102183880	-|-|-|-|-|-|-|-|-|-|-|-|-|-|-|-|-|-|-|-|-|-|-|-|-|-|-|-|-|
GO:0044217	other organism part	cellular_component	0.35714	1	29	3367	141	17299	102174760,102181615,106501772,102189618,102170987,102170477,102179442,102171205,102178667,102189010,102184165,100861138,102191221,102190455,102174416,102184924,102174450,102187249,102175882,102186137,102183880,102182614,102188640,102180823,102172181,102173033,102180965,102172994,102184978	-|-|-|-|-|-|-|-|-|-|-|-|-|-|-|-|-|-|-|-|-|-|-|-|-|-|-|-|-|
GO:0008108	UDP-glucose:hexose-1-phosphate uridylyltransferase activity	molecular_function	0.35837	1	1	3367	2	17299	102174706	-|
GO:0033043	regulation of organelle organization	biological_process	0.35882	1	12	3367	55	17299	102,186,228,102,177,000,000,000,000,000,000,000,000,000,000,000,000,000,000,000,000,000,000,000,000,000,000,000,000,000,000,000,000,000,000,000	-|-|-|-|-|-|-|-|-|-|-|-|
GO:0009452	7-methylguanosine RNA capping	biological_process	0.35919	1	5	3367	21	17299	102,184,003,102,189,000,000,000,000,000,000,000,000,000,000	-|-|-|-|-|
GO:0036260	RNA capping	biological_process	0.35919	1	5	3367	21	17299	102,173,499,102,187,000,000,000,000,000,000,000,000,000,000	-|-|-|-|-|
GO:0006885	regulation of pH	biological_process	0.35973	1	1	3367	2	17299	102175860	-|
GO:0055067	monovalent inorganic cation homeostasis	biological_process	0.35973	1	1	3367	2	17299	102175860	-|
GO:0009095	aromatic amino acid family biosynthetic process, prephenate pathway	biological_process	0.36036	1	1	3367	2	17299	102178409	-|
GO:0016682	oxidoreductase activity, acting on diphenols and related substances as donors, oxygen as acceptor	molecular_function	0.36041	1	3	3367	11	17299	102,169,722,102,183,000,000,000,000	-|-|-|
GO:0051259	protein oligomerization	biological_process	0.36181	1	14	3367	66	17299	102,181,884,102,178,000,000,000,000,000,000,000,000,000,000,000,000,000,000,000,000,000,000,000,000,000,000,000,000,000,000,000,000,000,000,000,000,000,000,000,000,000	-|-|-|-|-|-|-|-|-|-|-|-|-|-|
GO:0023021	termination of signal transduction	biological_process	0.36225	1	8	3367	36	17299	102,169,783,102,168,000,000,000,000,000,000,000,000,000,000,000,000,000,000,000,000,000,000,000	-|-|-|-|-|-|-|-|
GO:0038032	termination of G-protein coupled receptor signaling pathway	biological_process	0.36225	1	8	3367	36	17299	102,175,295,102,168,000,000,000,000,000,000,000,000,000,000,000,000,000,000,000,000,000,000,000	-|-|-|-|-|-|-|-|
GO:0045744	negative regulation of G-protein coupled receptor protein signaling pathway	biological_process	0.36225	1	8	3367	36	17299	102,190,892,102,170,000,000,000,000,000,000,000,000,000,000,000,000,000,000,000,000,000,000,000	-|-|-|-|-|-|-|-|
GO:0005129	granulocyte macrophage colony-stimulating factor receptor binding	molecular_function	0.3644	1	1	3367	2	17299	102182431	-|
GO:0016799	hydrolase activity, hydrolyzing N-glycosyl compounds	molecular_function	0.36459	1	4	3367	16	17299	102,168,505,102,169,000,000,000,000,000,000,000	-|-|-|-|
GO:0007268	synaptic transmission	biological_process	0.36538	1	4	3367	16	17299	102,170,415,102,174,000,000,000,000,000,000,000	-|-|-|-|
GO:0019226	transmission of nerve impulse	biological_process	0.36538	1	4	3367	16	17299	102,188,405,102,188,000,000,000,000,000,000,000	-|-|-|-|
GO:0035637	multicellular organismal signaling	biological_process	0.36538	1	4	3367	16	17299	102,188,070,102,188,000,000,000,000,000,000,000	-|-|-|-|
GO:0005852	eukaryotic translation initiation factor 3 complex	cellular_component	0.3655	1	3	3367	11	17299	102,178,608,102,188,000,000,000,000	-|-|-|
GO:0022412	cellular process involved in reproduction in multicellular organism	biological_process	0.36595	1	6	3367	26	17299	102,177,561,102,177,000,000,000,000,000,000,000,000,000,000,000,000,000	-|-|-|-|-|-|
GO:0009987	cellular process	biological_process	0.36637	1	2058	3367	10483	17299	102187732,102171878,102170501,106503801,102185089,102175216,102179442,102173863,102175510,102178874,102179491,102185902,102171461,102173312,102189639,102191768,102186263,102169637,102190420,102191000,102183455,102188585,102177020,102169643,102190640,102187979,102177507,102180902,102187043,102188462,100860896,102168422,102180712,102175051,102168466,102173248,100861008,102169993,102190894,102175664…	-|-|-|-|-|-|-|-|-|-|-|-|-|-|-|-|-|-|-|-|-|-|-|-|-|-|-|-|-|-|-|-|-|-|-|-|-|-|-|-|-|-|-|-|-|-|-|-|-|-|-|-|-|-|-|-|-|-|-|-|-|-|-|-|-|-|-|-|-|-|-|-|-|-|-|-|-|-|-|-|-|-|-|-|-|-|-|-|-|-|-|-|-|-|-|-|-|-|-|-|-|-|-|-|-|-|-|-|-|-|-|-|-|-|-|-|-|-|-|-|-|-|-|-|-|-|-|-
GO:0001836	release of cytochrome c from mitochondria	biological_process	0.36662	1	3	3367	11	17299	106,503,381,102,191,000,000,000,000	-|-|-|
GO:0008637	apoptotic mitochondrial changes	biological_process	0.36662	1	3	3367	11	17299	102,175,063,102,191,000,000,000,000	-|-|-|
GO:0097190	apoptotic signaling pathway	biological_process	0.36662	1	3	3367	11	17299	102,191,532,106,503,000,000,000,000	-|-|-|
GO:0015267	channel activity	molecular_function	0.36707	1	72	3367	364	17299	102168661,102184978,102189747,106502095,102170277,102184787,102169168,102175104,102173383,102168576,102171854,102170858,102184875,102184637,102190659,102180899,102170392,102185529,102169260,102176028,102183127,102189618,102168674,102189702,102168580,102188067,102178555,102184768,102180240,102184156,102178075,102178839,102178403,102191407,102176463,102176835,102184165,102181118,102186512,102168940…	-|-|-|-|-|-|-|-|-|-|-|-|-|-|-|-|-|-|-|-|-|-|-|-|-|-|-|-|-|-|-|-|-|-|-|-|-|-|-|-|-|-|-|-|-|-|-|-|-|-|-|-|-|-|-|-|-|-|-|-|-|-|-|-|-|-|-|-|-|-|-|-|
GO:0022803	passive transmembrane transporter activity	molecular_function	0.36707	1	72	3367	364	17299	102178294,102178792,100750232,102187822,102187000,102176700,102174706,102180917,102170065,102187889,102181818,102175319,102186994,102179705,102190964,106503840,102182614,102178322,102176861,102174641,102185996,102178229,102191052,102186372,102185392,102180347,102183675,102188013,102188092,102174272,102185727,102189285,102175104,102169168,102184787,102173383,102168576,102168661,102189747,102184978…	-|-|-|-|-|-|-|-|-|-|-|-|-|-|-|-|-|-|-|-|-|-|-|-|-|-|-|-|-|-|-|-|-|-|-|-|-|-|-|-|-|-|-|-|-|-|-|-|-|-|-|-|-|-|-|-|-|-|-|-|-|-|-|-|-|-|-|-|-|-|-|-|
GO:0004089	carbonate dehydratase activity	molecular_function	0.36716	1	1	3367	2	17299	100860946	-|
GO:0005665	DNA-directed RNA polymerase II, core complex	cellular_component	0.36733	1	3	3367	11	17299	102,187,892,102,183,000,000,000,000	-|-|-|
GO:0009522	photosystem I	cellular_component	0.36738	1	5	3367	21	17299	102,187,000,102,182,000,000,000,000,000,000,000,000,000,000	-|-|-|-|-|
GO:0015718	monocarboxylic acid transport	biological_process	0.36832	1	4	3367	16	17299	102,188,451,102,182,000,000,000,000,000,000,000	-|-|-|-|
GO:0006544	glycine metabolic process	biological_process	0.36848	1	5	3367	21	17299	102,175,051,102,180,000,000,000,000,000,000,000,000,000,000	-|-|-|-|-|
GO:0005643	nuclear pore	cellular_component	0.36995	1	26	3367	126	17299	102175327,102185519,102168858,102176615,100861382,106501743,102181566,102180402,102169993,102175054,102190817,102186228,102177792,102176522,102190659,102187158,102180712,102180424,102178106,102182102,102178766,102185659,100861381,102182381,102190383,102177231	-|-|-|-|-|-|-|-|-|-|-|-|-|-|-|-|-|-|-|-|-|-|-|-|-|-|
GO:0046930	pore complex	cellular_component	0.36995	1	26	3367	126	17299	102182102,102178766,102178106,102185659,102182381,100861381,102177231,102190383,102176522,102177792,102190659,102187158,102180424,102180712,102176615,102181566,106501743,100861382,102169993,102180402,102190817,102186228,102175054,102185519,102175327,102168858	-|-|-|-|-|-|-|-|-|-|-|-|-|-|-|-|-|-|-|-|-|-|-|-|-|-|
GO:0009063	cellular amino acid catabolic process	biological_process	0.37002	1	9	3367	41	17299	102,175,051,102,189,000,000,000,000,000,000,000,000,000,000,000,000,000,000,000,000,000,000,000,000,000,000	-|-|-|-|-|-|-|-|-|
GO:0022402	cell cycle process	biological_process	0.37082	1	42	3367	209	17299	102187214,102181731,102170987,102171522,102176635,102173499,106502002,102180141,102179790,102177792,102178839,102181647,102186228,102185423,102174449,102191096,102189650,102183148,102182381,102169803,102175632,102177875,102182778,102176947,102181867,102179898,102180402,100861227,102175268,102172276,102189310,102179482,102191328,102170786,102177111,102183204,102179213,102171708,102191539,102176780…	-|-|-|-|-|-|-|-|-|-|-|-|-|-|-|-|-|-|-|-|-|-|-|-|-|-|-|-|-|-|-|-|-|-|-|-|-|-|-|-|-|-|
GO:0055114	oxidation-reduction process	biological_process	0.37198	1	213	3367	1092	17299	102174012,102171672,102188826,100861196,102173942,102175891,102185000,102169507,102173116,102171774,102174272,102189539,102182861,102170331,102178671,102170055,102190414,102179216,102178423,102188340,102183717,102189650,102191577,102178903,102182909,102190925,102174841,102171371,102179198,102184969,102173738,102172190,102182159,102181801,102181553,102179801,102188640,102186077,102176429,102188033…	-|-|-|-|-|-|-|-|-|-|-|-|-|-|-|-|-|-|-|-|-|-|-|-|-|-|-|-|-|-|-|-|-|-|-|-|-|-|-|-|-|-|-|-|-|-|-|-|-|-|-|-|-|-|-|-|-|-|-|-|-|-|-|-|-|-|-|-|-|-|-|-|-|-|-|-|-|-|-|-|-|-|-|-|-|-|-|-|-|-|-|-|-|-|-|-|-|-|-|-|-|-|-|-|-|-|-|-|-|-|-|-|-|-|-|-|-|-|-|-|-|-|-|-|-|-|-|-
GO:0005227	calcium activated cation channel activity	molecular_function	0.37246	1	5	3367	21	17299	102,187,889,102,175,000,000,000,000,000,000,000,000,000,000	-|-|-|-|-|
GO:0015269	calcium-activated potassium channel activity	molecular_function	0.37246	1	5	3367	21	17299	102,187,889,102,175,000,000,000,000,000,000,000,000,000,000	-|-|-|-|-|
GO:0004022	alcohol dehydrogenase (NAD) activity	molecular_function	0.3733	1	1	3367	2	17299	102175664	-|
GO:0015945	methanol metabolic process	biological_process	0.3733	1	1	3367	2	17299	102175664	-|
GO:0015946	methanol oxidation	biological_process	0.3733	1	1	3367	2	17299	102175664	-|
GO:0034308	primary alcohol metabolic process	biological_process	0.3733	1	1	3367	2	17299	102175664	-|
GO:0022607	cellular component assembly	biological_process	0.37404	1	107	3367	537	17299	102189812,102169571,106502733,102184900,102181902,102182744,102185423,102180549,102181647,102178844,102174449,102189286,102180141,102178555,102169685,106502002,102173472,102178839,102180200,102182434,102170987,102171522,102185467,102181133,102187630,102168953,102168630,100860991,102168505,106503410,102185659,102173176,102186774,102191539,102171708,102169621,102178181,102172952,102172076,102183086…	-|-|-|-|-|-|-|-|-|-|-|-|-|-|-|-|-|-|-|-|-|-|-|-|-|-|-|-|-|-|-|-|-|-|-|-|-|-|-|-|-|-|-|-|-|-|-|-|-|-|-|-|-|-|-|-|-|-|-|-|-|-|-|-|-|-|-|-|-|-|-|-|-|-|-|-|-|-|-|-|-|-|-|-|-|-|-|-|-|-|-|-|-|-|-|-|-|-|-|-|-|-|-|-|-|-|-|
GO:0030313	cell envelope	cellular_component	0.37482	1	7	3367	31	17299	102,174,606,102,183,000,000,000,000,000,000,000,000,000,000,000,000,000,000,000,000	-|-|-|-|-|-|-|
GO:0032504	multicellular organism reproduction	biological_process	0.37607	1	14	3367	65	17299	102,170,922,102,184,000,000,000,000,000,000,000,000,000,000,000,000,000,000,000,000,000,000,000,000,000,000,000,000,000,000,000,000,000,000,000,000,000,000,000,000,000	-|-|-|-|-|-|-|-|-|-|-|-|-|-|
GO:0048609	multicellular organismal reproductive process	biological_process	0.37607	1	14	3367	65	17299	102,181,286,102,177,000,000,000,000,000,000,000,000,000,000,000,000,000,000,000,000,000,000,000,000,000,000,000,000,000,000,000,000,000,000,000,000,000,000,000,000,000	-|-|-|-|-|-|-|-|-|-|-|-|-|-|
GO:0016567	protein ubiquitination	biological_process	0.37704	1	10	3367	47	17299	102,172,681,100,860,000,000,000,000,000,000,000,000,000,000,000,000,000,000,000,000,000,000,000,000,000,000,000,000,000	-|-|-|-|-|-|-|-|-|-|
GO:0008452	RNA ligase activity	molecular_function	0.37785	1	2	3367	7	17299	102,191,704,100,861,000	-|-|
GO:0046834	lipid phosphorylation	biological_process	0.37786	1	2	3367	7	17299	102,178,781,102,177,000	-|-|
GO:0046854	phosphatidylinositol phosphorylation	biological_process	0.37786	1	2	3367	7	17299	102,178,781,102,177,000	-|-|
GO:0004176	ATP-dependent peptidase activity	molecular_function	0.37786	1	2	3367	7	17299	102,175,790,102,172,000	-|-|
GO:0022836	gated channel activity	molecular_function	0.37794	1	37	3367	184	17299	102171854,102184875,102179705,102190659,106503840,102175319,102180899,102170392,102186994,102169260,102176028,102168661,102187889,102184978,102189747,102181818,102184787,102175104,102169168,100750232,102178792,102168576,102188067,102178555,102184156,102185727,102176835,102176463,102183675,102168940,102188013,102191052,102185996,102178229,102168674,102189702,102168580	-|-|-|-|-|-|-|-|-|-|-|-|-|-|-|-|-|-|-|-|-|-|-|-|-|-|-|-|-|-|-|-|-|-|-|-|-|
GO:0022839	ion gated channel activity	molecular_function	0.37794	1	37	3367	184	17299	102178229,102185996,102191052,102168674,102168580,102189702,102178555,102188067,102184156,102185727,102183675,102176835,102176463,102168940,102188013,102168661,102189747,102187889,102184978,102181818,102169168,102175104,102184787,102178792,100750232,102168576,102184875,102171854,102179705,102190659,106503840,102180899,102175319,102170392,102186994,102169260,102176028	-|-|-|-|-|-|-|-|-|-|-|-|-|-|-|-|-|-|-|-|-|-|-|-|-|-|-|-|-|-|-|-|-|-|-|-|-|
GO:0008519	ammonium transmembrane transporter activity	molecular_function	0.37799	1	2	3367	7	17299	102,176,282,102,190,000	-|-|
GO:0015101	organic cation transmembrane transporter activity	molecular_function	0.37799	1	2	3367	7	17299	102,176,282,102,190,000	-|-|
GO:0015696	ammonium transport	biological_process	0.37799	1	2	3367	7	17299	102,190,471,102,176,000	-|-|
GO:0000346	transcription export complex	cellular_component	0.37837	1	2	3367	7	17299	102,189,812,102,182,000	-|-|
GO:0000347	THO complex	cellular_component	0.37837	1	2	3367	7	17299	102,182,596,102,189,000	-|-|
GO:0000445	THO complex part of transcription export complex	cellular_component	0.37837	1	2	3367	7	17299	102,189,812,102,182,000	-|-|
GO:0006353	DNA-dependent transcription, termination	biological_process	0.37935	1	2	3367	7	17299	100,860,743,102,189,000	-|-|
GO:0009218	pyrimidine ribonucleotide metabolic process	biological_process	0.37983	1	5	3367	21	17299	102,168,863,102,181,000,000,000,000,000,000,000,000,000,000	-|-|-|-|-|
GO:0009220	pyrimidine ribonucleotide biosynthetic process	biological_process	0.37983	1	5	3367	21	17299	102,187,663,102,168,000,000,000,000,000,000,000,000,000,000	-|-|-|-|-|
GO:0005216	ion channel activity	molecular_function	0.37992	1	71	3367	360	17299	102168674,102189702,102168580,102178839,102178403,102180240,102178075,102184156,102188067,102178555,102184768,102186512,102168940,102176835,102176463,102181118,102184165,102191407,102170277,106502095,102184978,102189747,102168661,102168576,102173383,102184787,102169168,102175104,102190659,102184637,102171854,102170858,102184875,102169260,102176028,102183127,102189618,102185529,102170392,102180899…	-|-|-|-|-|-|-|-|-|-|-|-|-|-|-|-|-|-|-|-|-|-|-|-|-|-|-|-|-|-|-|-|-|-|-|-|-|-|-|-|-|-|-|-|-|-|-|-|-|-|-|-|-|-|-|-|-|-|-|-|-|-|-|-|-|-|-|-|-|-|-|
GO:0022838	substrate-specific channel activity	molecular_function	0.37992	1	71	3367	360	17299	102176835,102176463,102184165,102181118,102191407,102186512,102168940,102178075,102180240,102184156,102188067,102184768,102178555,102178839,102178403,102189702,102168580,102168674,102180899,102170392,102176028,102169260,102183127,102189618,102185529,102171854,102170858,102184875,102184637,102190659,102173383,102184787,102169168,102175104,102168576,102184978,102189747,102168661,102170277,106502095…	-|-|-|-|-|-|-|-|-|-|-|-|-|-|-|-|-|-|-|-|-|-|-|-|-|-|-|-|-|-|-|-|-|-|-|-|-|-|-|-|-|-|-|-|-|-|-|-|-|-|-|-|-|-|-|-|-|-|-|-|-|-|-|-|-|-|-|-|-|-|-|
GO:0000394	RNA splicing, via endonucleolytic cleavage and ligation	biological_process	0.38086	1	3	3367	11	17299	102,178,591,102,191,000,000,000,000	-|-|-|
GO:0006388	tRNA splicing, via endonucleolytic cleavage and ligation	biological_process	0.38086	1	3	3367	11	17299	100,861,373,102,178,000,000,000,000	-|-|-|
GO:0033644	host cell membrane	cellular_component	0.38138	1	8	3367	36	17299	102,189,618,102,174,000,000,000,000,000,000,000,000,000,000,000,000,000,000,000,000,000,000,000	-|-|-|-|-|-|-|-|
GO:0044218	other organism cell membrane	cellular_component	0.38138	1	8	3367	36	17299	102,184,978,102,184,000,000,000,000,000,000,000,000,000,000,000,000,000,000,000,000,000,000,000	-|-|-|-|-|-|-|-|
GO:0044279	other organism membrane	cellular_component	0.38138	1	8	3367	36	17299	102,181,615,102,187,000,000,000,000,000,000,000,000,000,000,000,000,000,000,000,000,000,000,000	-|-|-|-|-|-|-|-|
GO:0071826	ribonucleoprotein complex subunit organization	biological_process	0.38287	1	2	3367	7	17299	102,178,631,102,186,000	-|-|
GO:0017048	Rho GTPase binding	molecular_function	0.38289	1	4	3367	17	17299	102,183,077,102,173,000,000,000,000,000,000,000	-|-|-|-|
GO:0051028	mRNA transport	biological_process	0.38453	1	4	3367	17	17299	102,183,400,102,177,000,000,000,000,000,000,000	-|-|-|-|
GO:0008192	RNA guanylyltransferase activity	molecular_function	0.38517	1	2	3367	7	17299	102,189,801,102,173,000	-|-|
GO:0070568	guanylyltransferase activity	molecular_function	0.38517	1	2	3367	7	17299	102,189,801,102,173,000	-|-|
GO:0046914	transition metal ion binding	molecular_function	0.38569	1	360	3367	1855	17299	106503479,102178859,102170337,102183243,102180826,102180802,102181648,102183087,102184298,102187345,102182376,102188327,102180997,100861171,102188645,102174572,102170333,102187842,102172948,102179468,102185016,102168959,102174272,102180467,102191635,102185664,102171174,102185784,102183890,102187348,102173499,100861345,102185000,102188826,102180372,102179883,102182397,102178903,102171626,102170850…	-|-|-|-|-|-|-|-|-|-|-|-|-|-|-|-|-|-|-|-|-|-|-|-|-|-|-|-|-|-|-|-|-|-|-|-|-|-|-|-|-|-|-|-|-|-|-|-|-|-|-|-|-|-|-|-|-|-|-|-|-|-|-|-|-|-|-|-|-|-|-|-|-|-|-|-|-|-|-|-|-|-|-|-|-|-|-|-|-|-|-|-|-|-|-|-|-|-|-|-|-|-|-|-|-|-|-|-|-|-|-|-|-|-|-|-|-|-|-|-|-|-|-|-|-|-|-|-
GO:0043086	negative regulation of catalytic activity	biological_process	0.38746	1	2	3367	7	17299	102,171,892,102,172,000	-|-|
GO:0044092	negative regulation of molecular function	biological_process	0.38746	1	2	3367	7	17299	102,172,663,102,171,000	-|-|
GO:0050497	transferase activity, transferring alkylthio groups	molecular_function	0.38785	1	2	3367	7	17299	106,503,001,102,179,000	-|-|
GO:0050524	coenzyme-B sulfoethylthiotransferase activity	molecular_function	0.38785	1	2	3367	7	17299	102,179,801,106,503,000	-|-|
GO:0009142	nucleoside triphosphate biosynthetic process	biological_process	0.38837	1	23	3367	111	17299	###############################################################################################################################################################################################################################################################	-|-|-|-|-|-|-|-|-|-|-|-|-|-|-|-|-|-|-|-|-|-|-|
GO:0009145	purine nucleoside triphosphate biosynthetic process	biological_process	0.38837	1	23	3367	111	17299	###############################################################################################################################################################################################################################################################	-|-|-|-|-|-|-|-|-|-|-|-|-|-|-|-|-|-|-|-|-|-|-|
GO:0009201	ribonucleoside triphosphate biosynthetic process	biological_process	0.38837	1	23	3367	111	17299	###############################################################################################################################################################################################################################################################	-|-|-|-|-|-|-|-|-|-|-|-|-|-|-|-|-|-|-|-|-|-|-|
GO:0009206	purine ribonucleoside triphosphate biosynthetic process	biological_process	0.38837	1	23	3367	111	17299	###############################################################################################################################################################################################################################################################	-|-|-|-|-|-|-|-|-|-|-|-|-|-|-|-|-|-|-|-|-|-|-|
GO:0005523	tropomyosin binding	molecular_function	0.38863	1	2	3367	7	17299	102,170,047,102,175,000	-|-|
GO:0048610	cellular process involved in reproduction	biological_process	0.38943	1	35	3367	172	17299	106503295,102184015,102179081,102188327,102191539,102176780,102177387,106502889,102184144,102182778,102183372,102175917,102183117,102176947,100861381,102179442,102175271,102187719,102175327,102182257,106502733,102191447,102189650,102174449,102181324,102177561,102169611,102182032,102180141,102191790,102177402,102173499,102187630,102185467,102186465	-|-|-|-|-|-|-|-|-|-|-|-|-|-|-|-|-|-|-|-|-|-|-|-|-|-|-|-|-|-|-|-|-|-|-|
GO:0015985	energy coupled proton transport, down electrochemical gradient	biological_process	0.38991	1	20	3367	96	17299	102,173,635,102,174,000,000,000,000,000,000,000,000,000,000,000,000,000,000,000,000,000,000,000,000,000,000,000,000,000,000,000,000,000,000,000,000,000,000,000,000,000,000,000,000,000,000,000,000,000,000,000,000,000,000,000,000,000,000,000	-|-|-|-|-|-|-|-|-|-|-|-|-|-|-|-|-|-|-|-|
GO:0015986	ATP synthesis coupled proton transport	biological_process	0.38991	1	20	3367	96	17299	102,191,139,102,169,000,000,000,000,000,000,000,000,000,000,000,000,000,000,000,000,000,000,000,000,000,000,000,000,000,000,000,000,000,000,000,000,000,000,000,000,000,000,000,000,000,000,000,000,000,000,000,000,000,000,000,000,000,000,000	-|-|-|-|-|-|-|-|-|-|-|-|-|-|-|-|-|-|-|-|
GO:0008965	phosphoenolpyruvate-protein phosphotransferase activity	molecular_function	0.39268	1	3	3367	12	17299	102,186,426,102,177,000,000,000,000	-|-|-|
GO:0015298	solute:cation antiporter activity	molecular_function	0.39309	1	5	3367	22	17299	102,178,888,102,172,000,000,000,000,000,000,000,000,000,000	-|-|-|-|-|
GO:0015299	solute:hydrogen antiporter activity	molecular_function	0.39309	1	5	3367	22	17299	102,190,707,102,172,000,000,000,000,000,000,000,000,000,000	-|-|-|-|-|
GO:0001871	pattern binding	molecular_function	0.39383	1	6	3367	26	17299	102,187,127,102,176,000,000,000,000,000,000,000,000,000,000,000,000,000	-|-|-|-|-|-|
GO:0030247	polysaccharide binding	molecular_function	0.39383	1	6	3367	26	17299	102,190,787,102,170,000,000,000,000,000,000,000,000,000,000,000,000,000	-|-|-|-|-|-|
GO:0005991	trehalose metabolic process	biological_process	0.39391	1	2	3367	7	17299	102,183,708,102,168,000	-|-|
GO:0072527	pyrimidine-containing compound metabolic process	biological_process	0.39487	1	12	3367	57	17299	102,178,309,102,176,000,000,000,000,000,000,000,000,000,000,000,000,000,000,000,000,000,000,000,000,000,000,000,000,000,000,000,000,000,000,000	-|-|-|-|-|-|-|-|-|-|-|-|
GO:0005664	nuclear origin of replication recognition complex	cellular_component	0.3961	1	2	3367	7	17299	102,175,078,102,181,000	-|-|
GO:0046906	tetrapyrrole binding	molecular_function	0.39636	1	38	3367	186	17299	102168851,100861212,102190142,102186637,102182663,102190621,102177333,102189256,102184119,102168959,102187658,102169851,102173339,102174619,100860855,102178921,102182376,106502553,102189754,102188826,102188238,102173114,102170554,102169507,102186992,102184252,102182861,102176710,102170716,102183680,102187233,102178903,102174897,102174495,106502554,102182039,102190723,102182119	-|-|-|-|-|-|-|-|-|-|-|-|-|-|-|-|-|-|-|-|-|-|-|-|-|-|-|-|-|-|-|-|-|-|-|-|-|-|
GO:0003008	system process	biological_process	0.3967	1	26	3367	118	17299	102186527,102184211,102177405,102188405,102178479,102191644,106502733,102174855,102171076,102188836,102185432,102181502,102169064,102174138,102178195,102185981,100860874,102187794,102174416,102178203,102174199,102168726,102170415,102185467,102188070,102179923	-|-|-|-|-|-|-|-|-|-|-|-|-|-|-|-|-|-|-|-|-|-|-|-|-|-|
GO:0005753	mitochondrial proton-transporting ATP synthase complex	cellular_component	0.39685	1	15	3367	71	17299	102,190,672,102,179,000,000,000,000,000,000,000,000,000,000,000,000,000,000,000,000,000,000,000,000,000,000,000,000,000,000,000,000,000,000,000,000,000,000,000,000,000,000,000,000	-|-|-|-|-|-|-|-|-|-|-|-|-|-|-|
GO:0000041	transition metal ion transport	biological_process	0.39714	1	27	3367	131	17299	102182451,102183795,100860750,102168637,102182274,102179863,102175280,102176574,102186105,102187124,102187408,102183355,102170866,102188839,102169678,102177993,102172089,102185534,102189187,102184244,102188324,102173529,102182019,102183957,102172205,102168236,102182487	-|-|-|-|-|-|-|-|-|-|-|-|-|-|-|-|-|-|-|-|-|-|-|-|-|-|-|
GO:0016153	urocanate hydratase activity	molecular_function	0.39794	1	2	3367	7	17299	102,176,516,102,178,000	-|-|
GO:0030515	snoRNA binding	molecular_function	0.39808	1	2	3367	7	17299	102,190,324,102,173,000	-|-|
GO:0072588	box H/ACA RNP complex	cellular_component	0.39808	1	2	3367	7	17299	102,190,324,102,173,000	-|-|
GO:0005244	voltage-gated ion channel activity	molecular_function	0.3991	1	14	3367	67	17299	106,503,840,102,178,000,000,000,000,000,000,000,000,000,000,000,000,000,000,000,000,000,000,000,000,000,000,000,000,000,000,000,000,000,000,000,000,000,000,000,000,000	-|-|-|-|-|-|-|-|-|-|-|-|-|-|
GO:0022832	voltage-gated channel activity	molecular_function	0.3991	1	14	3367	67	17299	102,178,555,102,189,000,000,000,000,000,000,000,000,000,000,000,000,000,000,000,000,000,000,000,000,000,000,000,000,000,000,000,000,000,000,000,000,000,000,000,000,000	-|-|-|-|-|-|-|-|-|-|-|-|-|-|
GO:0019012	virion	cellular_component	0.39929	1	114	3367	578	17299	102169611,102171472,102180648,102174940,102190471,102178567,102176088,102168858,102191577,102191372,102185519,102175327,102183148,102187412,102182310,102186465,102177231,102183527,102181615,102180509,102180712,102173116,106503881,102188659,102188933,102186091,102179867,102176560,102181208,102177792,102169064,102170280,102172035,102176780,102172174,102186363,102177206,102178373,102180997,102168408…	-|-|-|-|-|-|-|-|-|-|-|-|-|-|-|-|-|-|-|-|-|-|-|-|-|-|-|-|-|-|-|-|-|-|-|-|-|-|-|-|-|-|-|-|-|-|-|-|-|-|-|-|-|-|-|-|-|-|-|-|-|-|-|-|-|-|-|-|-|-|-|-|-|-|-|-|-|-|-|-|-|-|-|-|-|-|-|-|-|-|-|-|-|-|-|-|-|-|-|-|-|-|-|-|-|-|-|-|-|-|-|-|-|-|
GO:0006810	transport	biological_process	0.39966	1	494	3367	2573	17299	102177564,102187983,102188815,102186656,102175319,102172089,102179946,102178859,102175502,102182700,102190964,102169784,102180963,102174494,102176615,102187167,106501743,102184488,100861382,102175280,102189525,102170891,102181818,102187889,102188405,102174706,102173499,102181873,102177789,102185028,102171570,102190333,102189285,102179867,102174272,102191302,106501837,102190347,102179633,102168734…	-|-|-|-|-|-|-|-|-|-|-|-|-|-|-|-|-|-|-|-|-|-|-|-|-|-|-|-|-|-|-|-|-|-|-|-|-|-|-|-|-|-|-|-|-|-|-|-|-|-|-|-|-|-|-|-|-|-|-|-|-|-|-|-|-|-|-|-|-|-|-|-|-|-|-|-|-|-|-|-|-|-|-|-|-|-|-|-|-|-|-|-|-|-|-|-|-|-|-|-|-|-|-|-|-|-|-|-|-|-|-|-|-|-|-|-|-|-|-|-|-|-|-|-|-|-|-|-
GO:0051234	establishment of localization	biological_process	0.39966	1	494	3367	2573	17299	102177681,102188846,102181806,102182526,102172079,102173046,102187408,102171882,102190723,102183728,102189282,102186228,102169611,102174654,102175362,102179417,102190471,102181950,102171774,102187158,102183319,102188092,102190711,102172008,102174059,102185757,102177231,102185534,102173942,102179811,102176609,102172525,102168759,102177775,102179213,102170065,102180917,102176432,102187000,102173242…	-|-|-|-|-|-|-|-|-|-|-|-|-|-|-|-|-|-|-|-|-|-|-|-|-|-|-|-|-|-|-|-|-|-|-|-|-|-|-|-|-|-|-|-|-|-|-|-|-|-|-|-|-|-|-|-|-|-|-|-|-|-|-|-|-|-|-|-|-|-|-|-|-|-|-|-|-|-|-|-|-|-|-|-|-|-|-|-|-|-|-|-|-|-|-|-|-|-|-|-|-|-|-|-|-|-|-|-|-|-|-|-|-|-|-|-|-|-|-|-|-|-|-|-|-|-|-|-
GO:0016788	hydrolase activity, acting on ester bonds	molecular_function	0.39974	1	154	3367	795	17299	102173698,102168236,102191160,102172327,102185467,102184397,102184325,102174077,102176380,102191712,102189546,102186527,102191780,102188141,102184864,102179812,102171076,102181908,102179737,102187275,102187511,102183364,102188176,102186241,102178551,102179217,102170866,102180965,102170761,102178942,102177211,102179897,102191142,102172822,102181600,102185945,102185757,102179867,102171672,100861390…	-|-|-|-|-|-|-|-|-|-|-|-|-|-|-|-|-|-|-|-|-|-|-|-|-|-|-|-|-|-|-|-|-|-|-|-|-|-|-|-|-|-|-|-|-|-|-|-|-|-|-|-|-|-|-|-|-|-|-|-|-|-|-|-|-|-|-|-|-|-|-|-|-|-|-|-|-|-|-|-|-|-|-|-|-|-|-|-|-|-|-|-|-|-|-|-|-|-|-|-|-|-|-|-|-|-|-|-|-|-|-|-|-|-|-|-|-|-|-|-|-|-|-|-|-|-|-|-
GO:0046034	ATP metabolic process	biological_process	0.39992	1	22	3367	107	17299	###############################################################################################################################################################################################################################################################	-|-|-|-|-|-|-|-|-|-|-|-|-|-|-|-|-|-|-|-|-|-|
GO:0005929	cilium	cellular_component	0.40118	1	23	3367	111	17299	###############################################################################################################################################################################################################################################################	-|-|-|-|-|-|-|-|-|-|-|-|-|-|-|-|-|-|-|-|-|-|-|
GO:0031514	motile cilium	cellular_component	0.40118	1	23	3367	111	17299	###############################################################################################################################################################################################################################################################	-|-|-|-|-|-|-|-|-|-|-|-|-|-|-|-|-|-|-|-|-|-|-|
GO:0008272	sulfate transport	biological_process	0.40301	1	3	3367	12	17299	102,191,302,102,187,000,000,000,000	-|-|-|
GO:0015116	sulfate transmembrane transporter activity	molecular_function	0.40301	1	3	3367	12	17299	102,183,319,102,191,000,000,000,000	-|-|-|
GO:0000793	condensed chromosome	cellular_component	0.40316	1	14	3367	67	17299	102,189,310,102,177,000,000,000,000,000,000,000,000,000,000,000,000,000,000,000,000,000,000,000,000,000,000,000,000,000,000,000,000,000,000,000,000,000,000,000,000,000	-|-|-|-|-|-|-|-|-|-|-|-|-|-|
GO:0009968	negative regulation of signal transduction	biological_process	0.40354	1	10	3367	47	17299	102,168,656,102,175,000,000,000,000,000,000,000,000,000,000,000,000,000,000,000,000,000,000,000,000,000,000,000,000,000	-|-|-|-|-|-|-|-|-|-|
GO:0010648	negative regulation of cell communication	biological_process	0.40354	1	10	3367	47	17299	102,168,656,102,175,000,000,000,000,000,000,000,000,000,000,000,000,000,000,000,000,000,000,000,000,000,000,000,000,000	-|-|-|-|-|-|-|-|-|-|
GO:0023057	negative regulation of signaling	biological_process	0.40354	1	10	3367	47	17299	102,188,662,102,169,000,000,000,000,000,000,000,000,000,000,000,000,000,000,000,000,000,000,000,000,000,000,000,000,000	-|-|-|-|-|-|-|-|-|-|
GO:0016573	histone acetylation	biological_process	0.40392	1	2	3367	7	17299	102,175,385,102,188,000	-|-|
GO:0048856	anatomical structure development	biological_process	0.404	1	33	3367	162	17299	102182240,102184015,102179081,102173033,102168999,102169064,102186986,102177387,102185412,102179609,102181463,102183117,102184144,102184936,102172340,102184060,102184342,102180482,102177440,102187050,102181106,102172265,102178549,102184565,102177561,102170804,102191708,102188733,102184791,106501816,102173472,102168630,102186471	-|-|-|-|-|-|-|-|-|-|-|-|-|-|-|-|-|-|-|-|-|-|-|-|-|-|-|-|-|-|-|-|-|
GO:0007224	smoothened signaling pathway	biological_process	0.40487	1	2	3367	7	17299	102,185,529,102,181,000	-|-|
GO:0009877	nodulation	biological_process	0.40519	1	4	3367	17	17299	102,187,404,102,174,000,000,000,000,000,000,000	-|-|-|-|
GO:0005543	phospholipid binding	molecular_function	0.40532	1	21	3367	106	17299	102,174,434,102,169,000,000,000,000,000,000,000,000,000,000,000,000,000,000,000,000,000,000,000,000,000,000,000,000,000,000,000,000,000,000,000,000,000,000,000,000,000,000,000,000,000,000,000,000,000,000,000,000,000,000,000,000,000,000,000,000,000,000	-|-|-|-|-|-|-|-|-|-|-|-|-|-|-|-|-|-|-|-|-|
GO:0008219	cell death	biological_process	0.40544	1	29	3367	144	17299	102175216,100860786,102175063,102172181,102188740,102190375,102175373,102180538,102183188,102188309,102177211,102178036,102189315,102176290,102174681,102174730,102180684,102188080,102186331,102191532,106503381,102176668,102170568,102170415,102176463,102189300,102173952,102170298,102172845	-|-|-|-|-|-|-|-|-|-|-|-|-|-|-|-|-|-|-|-|-|-|-|-|-|-|-|-|-|
GO:0016265	death	biological_process	0.40544	1	29	3367	144	17299	102188740,102190375,100860786,102175216,102172181,102175063,102183188,102180538,102177211,102188309,102178036,102175373,102186331,102188080,102191532,106503381,102176290,102174681,102189315,102180684,102174730,102189300,102173952,102170298,102176463,102172845,102170568,102170415,102176668	-|-|-|-|-|-|-|-|-|-|-|-|-|-|-|-|-|-|-|-|-|-|-|-|-|-|-|-|-|
GO:0019362	pyridine nucleotide metabolic process	biological_process	0.40655	1	7	3367	32	17299	102,180,679,102,186,000,000,000,000,000,000,000,000,000,000,000,000,000,000,000,000	-|-|-|-|-|-|-|
GO:0046496	nicotinamide nucleotide metabolic process	biological_process	0.40655	1	7	3367	32	17299	102,177,858,102,181,000,000,000,000,000,000,000,000,000,000,000,000,000,000,000,000	-|-|-|-|-|-|-|
GO:0072524	pyridine-containing compound metabolic process	biological_process	0.40655	1	7	3367	32	17299	102,180,679,102,186,000,000,000,000,000,000,000,000,000,000,000,000,000,000,000,000	-|-|-|-|-|-|-|
GO:0001071	nucleic acid binding transcription factor activity	molecular_function	0.40776	1	166	3367	841	17299	100860919,102184063,102174857,102184915,102187296,102183444,102169050,102171092,102186748,102171182,102182512,102172288,102190189,102172385,102180150,102191085,102171147,102186328,102176522,102191366,102178336,102183991,102184493,102173019,102186376,102190582,102189452,102169006,102169549,102177656,102180965,102169227,102176751,102177729,102178671,102188309,102190231,102178421,102174512,102172189…	-|-|-|-|-|-|-|-|-|-|-|-|-|-|-|-|-|-|-|-|-|-|-|-|-|-|-|-|-|-|-|-|-|-|-|-|-|-|-|-|-|-|-|-|-|-|-|-|-|-|-|-|-|-|-|-|-|-|-|-|-|-|-|-|-|-|-|-|-|-|-|-|-|-|-|-|-|-|-|-|-|-|-|-|-|-|-|-|-|-|-|-|-|-|-|-|-|-|-|-|-|-|-|-|-|-|-|-|-|-|-|-|-|-|-|-|-|-|-|-|-|-|-|-|-|-|-|-
GO:0003700	sequence-specific DNA binding transcription factor activity	molecular_function	0.40776	1	166	3367	841	17299	102169227,102176751,102177729,102177656,102169549,102180965,102191366,102178336,102183991,102186376,102184493,102173019,102190582,102169006,102189452,102172385,102180150,102186328,102191085,102171147,102176522,102172288,102190189,102171092,102169050,102171182,102186748,102182512,100860919,102174857,102184063,102184915,102187296,102183444,102191377,102191736,102177563,102180793,102169774,102169954…	-|-|-|-|-|-|-|-|-|-|-|-|-|-|-|-|-|-|-|-|-|-|-|-|-|-|-|-|-|-|-|-|-|-|-|-|-|-|-|-|-|-|-|-|-|-|-|-|-|-|-|-|-|-|-|-|-|-|-|-|-|-|-|-|-|-|-|-|-|-|-|-|-|-|-|-|-|-|-|-|-|-|-|-|-|-|-|-|-|-|-|-|-|-|-|-|-|-|-|-|-|-|-|-|-|-|-|-|-|-|-|-|-|-|-|-|-|-|-|-|-|-|-|-|-|-|-|-
GO:0008537	proteasome activator complex	cellular_component	0.40856	1	2	3367	7	17299	102,180,200,102,187,000	-|-|
GO:0022624	proteasome accessory complex	cellular_component	0.40856	1	2	3367	7	17299	102,187,549,102,180,000	-|-|
GO:0004415	hyalurononglucosaminidase activity	molecular_function	0.40857	1	2	3367	7	17299	102,168,417,102,172,000	-|-|
GO:0015929	hexosaminidase activity	molecular_function	0.40857	1	2	3367	7	17299	102,168,417,102,172,000	-|-|
GO:0005635	nuclear envelope	cellular_component	0.40888	1	28	3367	139	17299	102186577,102185659,102178766,102182102,102178106,102177231,102190383,102182381,100861381,102190659,102176522,102177792,102180712,102180424,102187158,102171836,102181566,100861382,106501743,102176615,102190817,102175054,102186228,102180402,102169993,102168858,102185519,102175327	-|-|-|-|-|-|-|-|-|-|-|-|-|-|-|-|-|-|-|-|-|-|-|-|-|-|-|-|
GO:0044459	plasma membrane part	cellular_component	0.40987	1	32	3367	157	17299	102179937,102178585,102168905,102181229,102190164,102185581,102176835,102183405,102177507,102188564,102178403,102185427,102184156,100860813,106503480,106502655,102187356,102169168,102186727,102174655,102190745,102184123,102177697,102188986,102180899,102184105,100861212,102178195,102179794,102181044,102176782,102172887	-|-|-|-|-|-|-|-|-|-|-|-|-|-|-|-|-|-|-|-|-|-|-|-|-|-|-|-|-|-|-|-|
GO:0042180	cellular ketone metabolic process	biological_process	0.41036	1	4	3367	17	17299	102,185,075,102,189,000,000,000,000,000,000,000	-|-|-|-|
GO:0000917	barrier septum assembly	biological_process	0.41049	1	13	3367	63	17299	102,181,647,102,180,000,000,000,000,000,000,000,000,000,000,000,000,000,000,000,000,000,000,000,000,000,000,000,000,000,000,000,000,000,000,000,000,000,000	-|-|-|-|-|-|-|-|-|-|-|-|-|
GO:0032506	cytokinetic process	biological_process	0.41049	1	13	3367	63	17299	102,183,204,106,502,000,000,000,000,000,000,000,000,000,000,000,000,000,000,000,000,000,000,000,000,000,000,000,000,000,000,000,000,000,000,000,000,000,000	-|-|-|-|-|-|-|-|-|-|-|-|-|
GO:0090529	cell septum assembly	biological_process	0.41049	1	13	3367	63	17299	102,183,204,106,502,000,000,000,000,000,000,000,000,000,000,000,000,000,000,000,000,000,000,000,000,000,000,000,000,000,000,000,000,000,000,000,000,000,000	-|-|-|-|-|-|-|-|-|-|-|-|-|
GO:0000746	conjugation	biological_process	0.41126	1	5	3367	22	17299	102,176,522,102,179,000,000,000,000,000,000,000,000,000,000	-|-|-|-|-|
GO:0019028	viral capsid	cellular_component	0.41256	1	74	3367	374	17299	102180482,102168596,102188070,102189170,106502889,102169889,102184618,102183243,102172035,102170280,102169064,102187960,102180997,102177206,102180509,102177231,102179867,102188933,102177792,102181208,102176560,102180712,106503881,102188659,102190471,102176088,102169611,102174940,102183148,102187412,102168858,102175327,102185519,102178766,102183846,100861381,102175489,102182281,102182381,102184936…	-|-|-|-|-|-|-|-|-|-|-|-|-|-|-|-|-|-|-|-|-|-|-|-|-|-|-|-|-|-|-|-|-|-|-|-|-|-|-|-|-|-|-|-|-|-|-|-|-|-|-|-|-|-|-|-|-|-|-|-|-|-|-|-|-|-|-|-|-|-|-|-|-|-|
GO:0031967	organelle envelope	cellular_component	0.41376	1	75	3367	379	17299	102180424,102183117,102182102,102177564,102186577,102187983,102168596,102170425,102187681,102179213,102169243,102176615,100861382,106501743,102181566,102171836,102182279,102191139,102178036,102177792,102179867,102187158,102180712,102190436,102187496,102187154,102177231,102190640,102175327,102187779,102185519,102168858,102184472,102171720,102186228,102190659,102173290,102168728,102178766,100861381…	-|-|-|-|-|-|-|-|-|-|-|-|-|-|-|-|-|-|-|-|-|-|-|-|-|-|-|-|-|-|-|-|-|-|-|-|-|-|-|-|-|-|-|-|-|-|-|-|-|-|-|-|-|-|-|-|-|-|-|-|-|-|-|-|-|-|-|-|-|-|-|-|-|-|-|
GO:0006508	proteolysis	biological_process	0.41377	1	144	3367	741	17299	102184477,102182321,102175022,102182039,102169643,102180823,102184205,102191685,102181066,102189002,102190520,102189914,102172792,102189275,102180902,102186382,102179575,102176814,102184856,102172512,102187970,102168390,102188911,102186132,102191726,102187460,102169636,102176068,102191186,102179932,102182760,106503001,102174580,102178773,102191124,102174607,102181567,102169760,102189225,102190737…	-|-|-|-|-|-|-|-|-|-|-|-|-|-|-|-|-|-|-|-|-|-|-|-|-|-|-|-|-|-|-|-|-|-|-|-|-|-|-|-|-|-|-|-|-|-|-|-|-|-|-|-|-|-|-|-|-|-|-|-|-|-|-|-|-|-|-|-|-|-|-|-|-|-|-|-|-|-|-|-|-|-|-|-|-|-|-|-|-|-|-|-|-|-|-|-|-|-|-|-|-|-|-|-|-|-|-|-|-|-|-|-|-|-|-|-|-|-|-|-|-|-|-|-|-|-|-|-
GO:0008135	translation factor activity, nucleic acid binding	molecular_function	0.41403	1	18	3367	87	17299	102,180,869,102,179,000,000,000,000,000,000,000,000,000,000,000,000,000,000,000,000,000,000,000,000,000,000,000,000,000,000,000,000,000,000,000,000,000,000,000,000,000,000,000,000,000,000,000,000,000,000,000,000,000	-|-|-|-|-|-|-|-|-|-|-|-|-|-|-|-|-|-|
GO:0005984	disaccharide metabolic process	biological_process	0.41756	1	3	3367	12	17299	102,183,708,102,168,000,000,000,000	-|-|-|
GO:0044413	avoidance of host defenses	biological_process	0.41798	1	4	3367	17	17299	102,188,836,102,179,000,000,000,000,000,000,000	-|-|-|-|
GO:0044415	evasion or tolerance of host defenses	biological_process	0.41798	1	4	3367	17	17299	102,188,836,106,502,000,000,000,000,000,000,000	-|-|-|-|
GO:0051832	avoidance of defenses of other organism involved in symbiotic interaction	biological_process	0.41798	1	4	3367	17	17299	102,188,836,102,191,000,000,000,000,000,000,000	-|-|-|-|
GO:0051834	evasion or tolerance of defenses of other organism involved in symbiotic interaction	biological_process	0.41798	1	4	3367	17	17299	102,188,836,106,502,000,000,000,000,000,000,000	-|-|-|-|
GO:0052173	response to defenses of other organism involved in symbiotic interaction	biological_process	0.41798	1	4	3367	17	17299	102,188,836,106,502,000,000,000,000,000,000,000	-|-|-|-|
GO:0052200	response to host defenses	biological_process	0.41798	1	4	3367	17	17299	102,191,043,102,179,000,000,000,000,000,000,000	-|-|-|-|
GO:0075136	response to host	biological_process	0.41798	1	4	3367	17	17299	102,179,073,102,191,000,000,000,000,000,000,000	-|-|-|-|
GO:0006848	pyruvate transport	biological_process	0.42124	1	3	3367	12	17299	102,188,451,102,182,000,000,000,000	-|-|-|
GO:0006850	mitochondrial pyruvate transport	biological_process	0.42124	1	3	3367	12	17299	102,182,279,102,186,000,000,000,000	-|-|-|
GO:0015934	large ribosomal subunit	cellular_component	0.42224	1	3	3367	12	17299	102,169,737,102,172,000,000,000,000	-|-|-|
GO:0030976	thiamine pyrophosphate binding	molecular_function	0.42227	1	4	3367	17	17299	102,179,760,102,187,000,000,000,000,000,000,000	-|-|-|-|
GO:0006720	isoprenoid metabolic process	biological_process	0.42329	1	9	3367	43	17299	102,190,300,102,190,000,000,000,000,000,000,000,000,000,000,000,000,000,000,000,000,000,000,000,000,000,000	-|-|-|-|-|-|-|-|-|
GO:0008299	isoprenoid biosynthetic process	biological_process	0.42329	1	9	3367	43	17299	102,177,538,102,187,000,000,000,000,000,000,000,000,000,000,000,000,000,000,000,000,000,000,000,000,000,000	-|-|-|-|-|-|-|-|-|
GO:0015297	antiporter activity	molecular_function	0.4235	1	6	3367	28	17299	102,178,888,102,190,000,000,000,000,000,000,000,000,000,000,000,000,000	-|-|-|-|-|-|
GO:0051260	protein homooligomerization	biological_process	0.42405	1	11	3367	53	17299	102,178,607,102,178,000,000,000,000,000,000,000,000,000,000,000,000,000,000,000,000,000,000,000,000,000,000,000,000,000,000,000,000	-|-|-|-|-|-|-|-|-|-|-|
GO:0019049	evasion or tolerance of host defenses by virus	biological_process	0.42496	1	3	3367	12	17299	102,188,836,106,502,000,000,000,000	-|-|-|
GO:0006783	heme biosynthetic process	biological_process	0.42532	1	5	3367	23	17299	102,185,000,102,179,000,000,000,000,000,000,000,000,000,000	-|-|-|-|-|
GO:0005326	neurotransmitter transporter activity	molecular_function	0.42559	1	5	3367	23	17299	102,172,245,102,171,000,000,000,000,000,000,000,000,000,000	-|-|-|-|-|
GO:0005328	neurotransmitter:sodium symporter activity	molecular_function	0.42559	1	5	3367	23	17299	102,187,167,102,186,000,000,000,000,000,000,000,000,000,000	-|-|-|-|-|
GO:0004383	guanylate cyclase activity	molecular_function	0.42741	1	4	3367	18	17299	102,188,104,102,185,000,000,000,000,000,000,000	-|-|-|-|
GO:0006182	cGMP biosynthetic process	biological_process	0.42741	1	4	3367	18	17299	102,188,104,102,189,000,000,000,000,000,000,000	-|-|-|-|
GO:0046068	cGMP metabolic process	biological_process	0.42741	1	4	3367	18	17299	102,185,469,102,189,000,000,000,000,000,000,000	-|-|-|-|
GO:0009132	nucleoside diphosphate metabolic process	biological_process	0.42844	1	3	3367	12	17299	102,168,496,102,187,000,000,000,000	-|-|-|
GO:0019199	transmembrane receptor protein kinase activity	molecular_function	0.42903	1	10	3367	47	17299	102,174,882,102,186,000,000,000,000,000,000,000,000,000,000,000,000,000,000,000,000,000,000,000,000,000,000,000,000,000	-|-|-|-|-|-|-|-|-|-|
GO:0019954	asexual reproduction	biological_process	0.43073	1	14	3367	69	17299	102,178,181,102,183,000,000,000,000,000,000,000,000,000,000,000,000,000,000,000,000,000,000,000,000,000,000,000,000,000,000,000,000,000,000,000,000,000,000,000,000,000	-|-|-|-|-|-|-|-|-|-|-|-|-|-|
GO:0006417	regulation of translation	biological_process	0.43087	1	4	3367	17	17299	106,502,334,102,172,000,000,000,000,000,000,000	-|-|-|-|
GO:0032259	methylation	biological_process	0.43246	1	22	3367	109	17299	###############################################################################################################################################################################################################################################################	-|-|-|-|-|-|-|-|-|-|-|-|-|-|-|-|-|-|-|-|-|-|
GO:0001906	cell killing	biological_process	0.4325	1	6	3367	27	17299	102,178,717,102,180,000,000,000,000,000,000,000,000,000,000,000,000,000	-|-|-|-|-|-|
GO:0006275	regulation of DNA replication	biological_process	0.4327	1	7	3367	32	17299	102,184,474,102,178,000,000,000,000,000,000,000,000,000,000,000,000,000,000,000,000	-|-|-|-|-|-|-|
GO:0015081	sodium ion transmembrane transporter activity	molecular_function	0.43301	1	19	3367	95	17299	102,182,811,102,184,000,000,000,000,000,000,000,000,000,000,000,000,000,000,000,000,000,000,000,000,000,000,000,000,000,000,000,000,000,000,000,000,000,000,000,000,000,000,000,000,000,000,000,000,000,000,000,000,000,000,000,000	-|-|-|-|-|-|-|-|-|-|-|-|-|-|-|-|-|-|-|
GO:0007276	gamete generation	biological_process	0.43335	1	12	3367	57	17299	102,184,015,102,179,000,000,000,000,000,000,000,000,000,000,000,000,000,000,000,000,000,000,000,000,000,000,000,000,000,000,000,000,000,000,000	-|-|-|-|-|-|-|-|-|-|-|-|
GO:0031988	membrane-bounded vesicle	cellular_component	0.43396	1	17	3367	84	17299	102,177,792,102,182,000,000,000,000,000,000,000,000,000,000,000,000,000,000,000,000,000,000,000,000,000,000,000,000,000,000,000,000,000,000,000,000,000,000,000,000,000,000,000,000,000,000,000,000,000,000	-|-|-|-|-|-|-|-|-|-|-|-|-|-|-|-|-|
GO:0019354	siroheme biosynthetic process	biological_process	0.43483	1	4	3367	18	17299	102,179,583,102,185,000,000,000,000,000,000,000	-|-|-|-|
GO:0043115	precorrin-2 dehydrogenase activity	molecular_function	0.43483	1	4	3367	18	17299	102,183,203,102,179,000,000,000,000,000,000,000	-|-|-|-|
GO:0046156	siroheme metabolic process	biological_process	0.43483	1	4	3367	18	17299	102,183,203,102,179,000,000,000,000,000,000,000	-|-|-|-|
GO:0051705	multi-organism behavior	biological_process	0.43535	1	4	3367	18	17299	102,173,116,100,860,000,000,000,000,000,000,000	-|-|-|-|
GO:0022843	voltage-gated cation channel activity	molecular_function	0.43658	1	12	3367	58	17299	102,168,940,102,168,000,000,000,000,000,000,000,000,000,000,000,000,000,000,000,000,000,000,000,000,000,000,000,000,000,000,000,000,000,000,000	-|-|-|-|-|-|-|-|-|-|-|-|
GO:0051205	protein insertion into membrane	biological_process	0.43873	1	3	3367	12	17299	102,189,146,102,189,000,000,000,000	-|-|-|
GO:0051668	localization within membrane	biological_process	0.43873	1	3	3367	12	17299	102,189,146,102,189,000,000,000,000	-|-|-|
GO:0009126	purine nucleoside monophosphate metabolic process	biological_process	0.4419	1	3	3367	13	17299	102,190,922,102,178,000,000,000,000	-|-|-|
GO:0009127	purine nucleoside monophosphate biosynthetic process	biological_process	0.4419	1	3	3367	13	17299	102,178,400,102,190,000,000,000,000	-|-|-|
GO:0009167	purine ribonucleoside monophosphate metabolic process	biological_process	0.4419	1	3	3367	13	17299	102,171,622,102,190,000,000,000,000	-|-|-|
GO:0009168	purine ribonucleoside monophosphate biosynthetic process	biological_process	0.4419	1	3	3367	13	17299	102,190,922,102,171,000,000,000,000	-|-|-|
GO:0006979	response to oxidative stress	biological_process	0.44604	1	5	3367	22	17299	102,178,033,102,173,000,000,000,000,000,000,000,000,000,000	-|-|-|-|-|
GO:0071555	cell wall organization	biological_process	0.44774	1	2	3367	8	17299	102,174,606,102,182,000	-|-|
GO:0012507	ER to Golgi transport vesicle membrane	cellular_component	0.44806	1	7	3367	33	17299	102,191,488,102,174,000,000,000,000,000,000,000,000,000,000,000,000,000,000,000,000	-|-|-|-|-|-|-|
GO:0030127	COPII vesicle coat	cellular_component	0.44806	1	7	3367	33	17299	102,175,186,100,861,000,000,000,000,000,000,000,000,000,000,000,000,000,000,000,000	-|-|-|-|-|-|-|
GO:0030134	ER to Golgi transport vesicle	cellular_component	0.44806	1	7	3367	33	17299	102,185,902,102,191,000,000,000,000,000,000,000,000,000,000,000,000,000,000,000,000	-|-|-|-|-|-|-|
GO:0019031	viral envelope	cellular_component	0.44813	1	48	3367	244	17299	102168505,102186465,102177231,102181118,102170162,102186091,102179867,102177792,102176522,102174416,102180712,102173116,102182032,102178567,102171472,102189160,102187719,102185861,102182310,102168858,102185519,102175327,102178549,102181106,102178766,102170921,102191511,102182381,100861381,102169889,102190192,102189729,102172035,102187751,102185200,102178880,102175054,102169064,102175104,102179235…	-|-|-|-|-|-|-|-|-|-|-|-|-|-|-|-|-|-|-|-|-|-|-|-|-|-|-|-|-|-|-|-|-|-|-|-|-|-|-|-|-|-|-|-|-|-|-|-|
GO:0036338	viral membrane	cellular_component	0.44813	1	48	3367	244	17299	102171472,102189160,102178567,102168858,102178549,102175327,102185519,102187719,102182310,102185861,102177231,102186465,102181118,102168505,102180712,102173116,102174416,102182032,102179867,102170162,102186091,102177792,102176522,102179235,102175104,102169064,102178880,102175054,102169993,102177109,102172035,102185200,102187751,102186363,102176780,102172174,102178373,102177206,102184015,102191511…	-|-|-|-|-|-|-|-|-|-|-|-|-|-|-|-|-|-|-|-|-|-|-|-|-|-|-|-|-|-|-|-|-|-|-|-|-|-|-|-|-|-|-|-|-|-|-|-|
GO:0051051	negative regulation of transport	biological_process	0.44824	1	6	3367	29	17299	102,169,450,102,188,000,000,000,000,000,000,000,000,000,000,000,000,000	-|-|-|-|-|-|
GO:0008131	primary amine oxidase activity	molecular_function	0.44859	1	3	3367	12	17299	102,184,856,102,168,000,000,000,000	-|-|-|
GO:0006606	protein import into nucleus	biological_process	0.4494	1	22	3367	110	17299	###############################################################################################################################################################################################################################################################	-|-|-|-|-|-|-|-|-|-|-|-|-|-|-|-|-|-|-|-|-|-|
GO:0034504	protein localization to nucleus	biological_process	0.4494	1	22	3367	110	17299	###############################################################################################################################################################################################################################################################	-|-|-|-|-|-|-|-|-|-|-|-|-|-|-|-|-|-|-|-|-|-|
GO:0044744	protein targeting to nucleus	biological_process	0.4494	1	22	3367	110	17299	###############################################################################################################################################################################################################################################################	-|-|-|-|-|-|-|-|-|-|-|-|-|-|-|-|-|-|-|-|-|-|
GO:0051170	nuclear import	biological_process	0.4494	1	22	3367	110	17299	###############################################################################################################################################################################################################################################################	-|-|-|-|-|-|-|-|-|-|-|-|-|-|-|-|-|-|-|-|-|-|
GO:0065003	macromolecular complex assembly	biological_process	0.4506	1	64	3367	325	17299	102176852,102180712,102188788,102189483,102178607,102185519,102178426,102183909,102181884,102191685,102184968,102180719,102175502,102188627,102179106,102177221,102168596,102179914,102180482,102186038,102182102,102177564,102175400,102190109,102173166,102186242,102169064,102174511,102173472,102169685,102178555,102189286,102178839,100860991,102168953,102182434,102173176,102186774,102185659,106503410…	-|-|-|-|-|-|-|-|-|-|-|-|-|-|-|-|-|-|-|-|-|-|-|-|-|-|-|-|-|-|-|-|-|-|-|-|-|-|-|-|-|-|-|-|-|-|-|-|-|-|-|-|-|-|-|-|-|-|-|-|-|-|-|-|
GO:0008053	mitochondrial fusion	biological_process	0.45162	1	4	3367	18	17299	102,187,821,102,168,000,000,000,000,000,000,000	-|-|-|-|
GO:0009069	serine family amino acid metabolic process	biological_process	0.4526	1	5	3367	23	17299	102,180,872,102,175,000,000,000,000,000,000,000,000,000,000	-|-|-|-|-|
GO:0051537	2 iron, 2 sulfur cluster binding	molecular_function	0.45382	1	9	3367	43	17299	102,174,272,102,184,000,000,000,000,000,000,000,000,000,000,000,000,000,000,000,000,000,000,000,000,000,000	-|-|-|-|-|-|-|-|-|
GO:0003887	DNA-directed DNA polymerase activity	molecular_function	0.45521	1	16	3367	80	17299	102,174,589,102,185,000,000,000,000,000,000,000,000,000,000,000,000,000,000,000,000,000,000,000,000,000,000,000,000,000,000,000,000,000,000,000,000,000,000,000,000,000,000,000,000,000,000,000	-|-|-|-|-|-|-|-|-|-|-|-|-|-|-|-|
GO:0033057	multicellular organismal reproductive behavior	biological_process	0.45537	1	2	3367	8	17299	102,173,116,102,185,000	-|-|
GO:0044706	multi-multicellular organism process	biological_process	0.45537	1	2	3367	8	17299	102,173,116,102,185,000	-|-|
GO:0045297	post-mating behavior	biological_process	0.45537	1	2	3367	8	17299	102,185,039,102,173,000	-|-|
GO:0045924	regulation of female receptivity	biological_process	0.45537	1	2	3367	8	17299	102,185,039,102,173,000	-|-|
GO:0046008	regulation of female receptivity, post-mating	biological_process	0.45537	1	2	3367	8	17299	102,173,116,102,185,000	-|-|
GO:0060180	female mating behavior	biological_process	0.45537	1	2	3367	8	17299	102,185,039,102,173,000	-|-|
GO:0008076	voltage-gated potassium channel complex	cellular_component	0.45595	1	1	3367	3	17299	102169168	-|
GO:0034705	potassium channel complex	cellular_component	0.45595	1	1	3367	3	17299	102169168	-|
GO:0003980	UDP-glucose:glycoprotein glucosyltransferase activity	molecular_function	0.45595	1	1	3367	3	17299	102171854	-|
GO:0017108	5'-flap endonuclease activity	molecular_function	0.45595	1	1	3367	3	17299	102182279	-|
GO:0033557	Slx1-Slx4 complex	cellular_component	0.45595	1	1	3367	3	17299	102182279	-|
GO:0048256	flap endonuclease activity	molecular_function	0.45595	1	1	3367	3	17299	102182279	-|
GO:0001504	neurotransmitter uptake	biological_process	0.45595	1	1	3367	3	17299	102188405	-|
GO:0031644	regulation of neurological system process	biological_process	0.45595	1	1	3367	3	17299	102188405	-|
GO:0050804	regulation of synaptic transmission	biological_process	0.45595	1	1	3367	3	17299	102188405	-|
GO:0050827	toxin receptor binding	molecular_function	0.45595	1	1	3367	3	17299	102188405	-|
GO:0051580	regulation of neurotransmitter uptake	biological_process	0.45595	1	1	3367	3	17299	102188405	-|
GO:0051581	negative regulation of neurotransmitter uptake	biological_process	0.45595	1	1	3367	3	17299	102188405	-|
GO:0051588	regulation of neurotransmitter transport	biological_process	0.45595	1	1	3367	3	17299	102188405	-|
GO:0051589	negative regulation of neurotransmitter transport	biological_process	0.45595	1	1	3367	3	17299	102188405	-|
GO:0051609	inhibition of neurotransmitter uptake	biological_process	0.45595	1	1	3367	3	17299	102188405	-|
GO:0051969	regulation of transmission of nerve impulse	biological_process	0.45595	1	1	3367	3	17299	102188405	-|
GO:0042618	poly-hydroxybutyrate metabolic process	biological_process	0.45595	1	1	3367	3	17299	102184794	-|
GO:0042619	poly-hydroxybutyrate biosynthetic process	biological_process	0.45595	1	1	3367	3	17299	102184794	-|
GO:1901440	poly(hydroxyalkanoate) metabolic process	biological_process	0.45595	1	1	3367	3	17299	102184794	-|
GO:1901441	poly(hydroxyalkanoate) biosynthetic process	biological_process	0.45595	1	1	3367	3	17299	102184794	-|
GO:0004411	homogentisate 1,2-dioxygenase activity	molecular_function	0.45595	1	1	3367	3	17299	102168891	-|
GO:0006559	L-phenylalanine catabolic process	biological_process	0.45595	1	1	3367	3	17299	102168891	-|
GO:1902222	erythrose 4-phosphate/phosphoenolpyruvate family amino acid catabolic process	biological_process	0.45595	1	1	3367	3	17299	102168891	-|
GO:0004748	ribonucleoside-diphosphate reductase activity, thioredoxin disulfide as acceptor	molecular_function	0.45595	1	1	3367	3	17299	102184031	-|
GO:0016725	oxidoreductase activity, acting on CH or CH2 groups	molecular_function	0.45595	1	1	3367	3	17299	102184031	-|
GO:0016728	oxidoreductase activity, acting on CH or CH2 groups, disulfide as acceptor	molecular_function	0.45595	1	1	3367	3	17299	102184031	-|
GO:0000176	nuclear exosome (RNase complex)	cellular_component	0.45595	1	1	3367	3	17299	102185945	-|
GO:0004609	phosphatidylserine decarboxylase activity	molecular_function	0.45596	1	1	3367	3	17299	102170331	-|
GO:0006855	drug transmembrane transport	biological_process	0.45596	1	1	3367	3	17299	102190068	-|
GO:0015238	drug transmembrane transporter activity	molecular_function	0.45596	1	1	3367	3	17299	102190068	-|
GO:0004645	phosphorylase activity	molecular_function	0.45596	1	1	3367	3	17299	102190697	-|
GO:0008184	glycogen phosphorylase activity	molecular_function	0.45596	1	1	3367	3	17299	102190697	-|
GO:0006526	arginine biosynthetic process	biological_process	0.45628	1	1	3367	3	17299	102178400	-|
GO:0030865	cortical cytoskeleton organization	biological_process	0.45691	1	2	3367	8	17299	102,172,400,102,169,000	-|-|
GO:0030866	cortical actin cytoskeleton organization	biological_process	0.45691	1	2	3367	8	17299	102,172,400,102,169,000	-|-|
GO:0016023	cytoplasmic membrane-bounded vesicle	cellular_component	0.45738	1	16	3367	80	17299	102,174,199,102,185,000,000,000,000,000,000,000,000,000,000,000,000,000,000,000,000,000,000,000,000,000,000,000,000,000,000,000,000,000,000,000,000,000,000,000,000,000,000,000,000,000,000,000	-|-|-|-|-|-|-|-|-|-|-|-|-|-|-|-|
GO:0003911	DNA ligase (NAD+) activity	molecular_function	0.4574	1	2	3367	8	17299	102,171,145,102,184,000	-|-|
GO:0009404	toxin metabolic process	biological_process	0.45772	1	4	3367	18	17299	102,189,010,102,191,000,000,000,000,000,000,000	-|-|-|-|
GO:0019684	photosynthesis, light reaction	biological_process	0.45809	1	5	3367	23	17299	102,191,685,102,178,000,000,000,000,000,000,000,000,000,000	-|-|-|-|-|
GO:0018112	proline racemase activity	molecular_function	0.45975	1	1	3367	3	17299	102176847	-|
GO:0000159	protein phosphatase type 2A complex	cellular_component	0.45985	1	2	3367	8	17299	102,187,022,102,169,000	-|-|
GO:0008287	protein serine/threonine phosphatase complex	cellular_component	0.45985	1	2	3367	8	17299	102,187,022,102,169,000	-|-|
GO:0008601	protein phosphatase type 2A regulator activity	molecular_function	0.45985	1	2	3367	8	17299	102,169,526,102,187,000	-|-|
GO:0008479	queuine tRNA-ribosyltransferase activity	molecular_function	0.46071	1	1	3367	3	17299	102185709	-|
GO:0006914	autophagy	biological_process	0.46117	1	42	3367	214	17299	102182381,102168596,102172062,106503578,102183372,102175502,102181625,102187732,102169064,102180701,102181317,102171507,102181566,102190610,102185782,102182596,102171522,102168505,102185812,102173366,106502002,102182836,106502794,102180712,102177792,102182019,102188933,102179867,102172696,102186228,102183741,102189524,102183444,102170199,102190375,102168858,102180062,102182942,102183893,102189433…	-|-|-|-|-|-|-|-|-|-|-|-|-|-|-|-|-|-|-|-|-|-|-|-|-|-|-|-|-|-|-|-|-|-|-|-|-|-|-|-|-|-|
GO:0052689	carboxylic ester hydrolase activity	molecular_function	0.4616	1	15	3367	76	17299	102,188,058,102,191,000,000,000,000,000,000,000,000,000,000,000,000,000,000,000,000,000,000,000,000,000,000,000,000,000,000,000,000,000,000,000,000,000,000,000,000,000,000,000,000	-|-|-|-|-|-|-|-|-|-|-|-|-|-|-|
GO:0065004	protein-DNA complex assembly	biological_process	0.46307	1	14	3367	67	17299	102,176,852,102,190,000,000,000,000,000,000,000,000,000,000,000,000,000,000,000,000,000,000,000,000,000,000,000,000,000,000,000,000,000,000,000,000,000,000,000,000,000	-|-|-|-|-|-|-|-|-|-|-|-|-|-|
GO:0071824	protein-DNA complex subunit organization	biological_process	0.46307	1	14	3367	67	17299	102,178,839,102,180,000,000,000,000,000,000,000,000,000,000,000,000,000,000,000,000,000,000,000,000,000,000,000,000,000,000,000,000,000,000,000,000,000,000,000,000,000	-|-|-|-|-|-|-|-|-|-|-|-|-|-|
GO:0008134	transcription factor binding	molecular_function	0.46313	1	36	3367	185	17299	102185782,102177189,102186936,102178942,102176176,102187732,102169993,102191426,102172035,106501743,102182778,102184244,102182762,102175412,102180482,102182381,102168596,102178766,102182102,102177929,102168858,102181890,102185229,102173274,102172964,102181419,102183741,102172696,102190729,102180712,102173472,102177792,102176522,102177231,102185659,102185706	-|-|-|-|-|-|-|-|-|-|-|-|-|-|-|-|-|-|-|-|-|-|-|-|-|-|-|-|-|-|-|-|-|-|-|-|
GO:0000781	chromosome, telomeric region	cellular_component	0.46318	1	1	3367	3	17299	102184878	-|
GO:0010833	telomere maintenance via telomere lengthening	biological_process	0.46318	1	1	3367	3	17299	102184878	-|
GO:0030153	bacteriocin immunity	biological_process	0.46354	1	3	3367	13	17299	100,860,806,102,173,000,000,000,000	-|-|-|
GO:0000280	nuclear division	biological_process	0.46389	1	14	3367	70	17299	102,176,635,102,177,000,000,000,000,000,000,000,000,000,000,000,000,000,000,000,000,000,000,000,000,000,000,000,000,000,000,000,000,000,000,000,000,000,000,000,000,000	-|-|-|-|-|-|-|-|-|-|-|-|-|-|
GO:0007067	mitosis	biological_process	0.46389	1	14	3367	70	17299	102,181,867,102,178,000,000,000,000,000,000,000,000,000,000,000,000,000,000,000,000,000,000,000,000,000,000,000,000,000,000,000,000,000,000,000,000,000,000,000,000,000	-|-|-|-|-|-|-|-|-|-|-|-|-|-|
GO:0001671	ATPase activator activity	molecular_function	0.46573	1	1	3367	3	17299	102177899	-|
GO:0016073	snRNA metabolic process	biological_process	0.46584	1	1	3367	3	17299	102171811	-|
GO:0016180	snRNA processing	biological_process	0.46584	1	1	3367	3	17299	102171811	-|
GO:0034472	snRNA 3'-end processing	biological_process	0.46584	1	1	3367	3	17299	102171811	-|
GO:0034477	U6 snRNA 3'-end processing	biological_process	0.46584	1	1	3367	3	17299	102171811	-|
GO:0043628	ncRNA 3'-end processing	biological_process	0.46584	1	1	3367	3	17299	102171811	-|
GO:0032505	reproduction of a single-celled organism	biological_process	0.46613	1	12	3367	60	17299	102,183,204,106,502,000,000,000,000,000,000,000,000,000,000,000,000,000,000,000,000,000,000,000,000,000,000,000,000,000,000,000,000,000,000,000	-|-|-|-|-|-|-|-|-|-|-|-|
GO:0043093	cytokinesis by binary fission	biological_process	0.46613	1	12	3367	60	17299	102,183,204,106,502,000,000,000,000,000,000,000,000,000,000,000,000,000,000,000,000,000,000,000,000,000,000,000,000,000,000,000,000,000,000,000	-|-|-|-|-|-|-|-|-|-|-|-|
GO:0003879	ATP phosphoribosyltransferase activity	molecular_function	0.4662	1	1	3367	3	17299	100861373	-|
GO:0005242	inward rectifier potassium channel activity	molecular_function	0.4663	1	4	3367	18	17299	102,176,463,102,168,000,000,000,000,000,000,000	-|-|-|-|
GO:0033130	acetylcholine receptor binding	molecular_function	0.46658	1	2	3367	8	17299	102,188,070,102,170,000	-|-|
GO:0045211	postsynaptic membrane	cellular_component	0.46658	1	2	3367	8	17299	102,170,415,102,188,000	-|-|
GO:0097060	synaptic membrane	cellular_component	0.46658	1	2	3367	8	17299	102,170,415,102,188,000	-|-|
GO:0042162	telomeric DNA binding	molecular_function	0.46724	1	2	3367	8	17299	102,184,878,102,183,000	-|-|
GO:0044599	AP-5 adaptor complex	cellular_component	0.46756	1	1	3367	3	17299	102178608	-|
GO:0004879	ligand-activated sequence-specific DNA binding RNA polymerase II transcription factor activity	molecular_function	0.46759	1	2	3367	8	17299	102,174,512,102,185,000	-|-|
GO:0004882	androgen receptor activity	molecular_function	0.46759	1	2	3367	8	17299	102,174,512,102,185,000	-|-|
GO:0030521	androgen receptor signaling pathway	biological_process	0.46759	1	2	3367	8	17299	102,185,753,102,174,000	-|-|
GO:0016846	carbon-sulfur lyase activity	molecular_function	0.46761	1	4	3367	18	17299	102,177,833,102,191,000,000,000,000,000,000,000	-|-|-|-|
GO:0030030	cell projection organization	biological_process	0.46893	1	13	3367	65	17299	102,179,867,102,185,000,000,000,000,000,000,000,000,000,000,000,000,000,000,000,000,000,000,000,000,000,000,000,000,000,000,000,000,000,000,000,000,000,000	-|-|-|-|-|-|-|-|-|-|-|-|-|
GO:0044429	mitochondrial part	cellular_component	0.47028	1	51	3367	259	17299	102179466,102190640,102189249,102187779,102178735,102174394,102171720,102184472,102184316,102179867,102190672,102182836,102190436,102184512,102188451,102174077,102169141,100861376,102187821,102175963,100861387,102188564,102187496,102187154,102183007,102170425,102179206,102187681,102186535,102179213,102169243,102173635,102169720,102179806,102178499,102183910,102182279,102178036,102191139,102173290…	-|-|-|-|-|-|-|-|-|-|-|-|-|-|-|-|-|-|-|-|-|-|-|-|-|-|-|-|-|-|-|-|-|-|-|-|-|-|-|-|-|-|-|-|-|-|-|-|-|-|-|
GO:0010257	NADH dehydrogenase complex assembly	biological_process	0.47045	1	1	3367	3	17299	102189483	-|
GO:0032981	mitochondrial respiratory chain complex I assembly	biological_process	0.47045	1	1	3367	3	17299	102189483	-|
GO:0033108	mitochondrial respiratory chain complex assembly	biological_process	0.47045	1	1	3367	3	17299	102189483	-|
GO:0097031	mitochondrial respiratory chain complex I biogenesis	biological_process	0.47045	1	1	3367	3	17299	102189483	-|
GO:0003877	ATP adenylyltransferase activity	molecular_function	0.47049	1	1	3367	3	17299	102185966	-|
GO:0010604	positive regulation of macromolecule metabolic process	biological_process	0.47072	1	17	3367	85	17299	102,168,670,102,184,000,000,000,000,000,000,000,000,000,000,000,000,000,000,000,000,000,000,000,000,000,000,000,000,000,000,000,000,000,000,000,000,000,000,000,000,000,000,000,000,000,000,000,000,000,000	-|-|-|-|-|-|-|-|-|-|-|-|-|-|-|-|-|
GO:0008686	3,4-dihydroxy-2-butanone-4-phosphate synthase activity	molecular_function	0.47139	1	1	3367	3	17299	102180869	-|
GO:0009156	ribonucleoside monophosphate biosynthetic process	biological_process	0.47169	1	5	3367	24	17299	102,178,400,102,190,000,000,000,000,000,000,000,000,000,000	-|-|-|-|-|
GO:0009161	ribonucleoside monophosphate metabolic process	biological_process	0.47169	1	5	3367	24	17299	102,190,922,102,178,000,000,000,000,000,000,000,000,000,000	-|-|-|-|-|
GO:0045259	proton-transporting ATP synthase complex	cellular_component	0.47198	1	19	3367	95	17299	102,169,720,102,173,000,000,000,000,000,000,000,000,000,000,000,000,000,000,000,000,000,000,000,000,000,000,000,000,000,000,000,000,000,000,000,000,000,000,000,000,000,000,000,000,000,000,000,000,000,000,000,000,000,000,000,000	-|-|-|-|-|-|-|-|-|-|-|-|-|-|-|-|-|-|-|
GO:0004529	exodeoxyribonuclease activity	molecular_function	0.47304	1	9	3367	44	17299	102,185,400,102,183,000,000,000,000,000,000,000,000,000,000,000,000,000,000,000,000,000,000,000,000,000,000	-|-|-|-|-|-|-|-|-|
GO:0016895	exodeoxyribonuclease activity, producing 5'-phosphomonoesters	molecular_function	0.47304	1	9	3367	44	17299	102,180,141,102,168,000,000,000,000,000,000,000,000,000,000,000,000,000,000,000,000,000,000,000,000,000,000	-|-|-|-|-|-|-|-|-|
GO:0000184	nuclear-transcribed mRNA catabolic process, nonsense-mediated decay	biological_process	0.47336	1	2	3367	8	17299	102,187,822,102,187,000	-|-|
GO:0007051	spindle organization	biological_process	0.47376	1	2	3367	8	17299	102,186,863,102,171,000	-|-|
GO:0031982	vesicle	cellular_component	0.4739	1	21	3367	106	17299	102,174,240,102,169,000,000,000,000,000,000,000,000,000,000,000,000,000,000,000,000,000,000,000,000,000,000,000,000,000,000,000,000,000,000,000,000,000,000,000,000,000,000,000,000,000,000,000,000,000,000,000,000,000,000,000,000,000,000,000,000,000,000	-|-|-|-|-|-|-|-|-|-|-|-|-|-|-|-|-|-|-|-|-|
GO:0006919	activation of cysteine-type endopeptidase activity involved in apoptotic process	biological_process	0.47396	1	3	3367	13	17299	106,503,381,102,191,000,000,000,000	-|-|-|
GO:0010950	positive regulation of endopeptidase activity	biological_process	0.47396	1	3	3367	13	17299	102,175,063,106,503,000,000,000,000	-|-|-|
GO:0010952	positive regulation of peptidase activity	biological_process	0.47396	1	3	3367	13	17299	102,175,063,102,191,000,000,000,000	-|-|-|
GO:0043280	positive regulation of cysteine-type endopeptidase activity involved in apoptotic process	biological_process	0.47396	1	3	3367	13	17299	102,175,063,102,191,000,000,000,000	-|-|-|
GO:0043281	regulation of cysteine-type endopeptidase activity involved in apoptotic process	biological_process	0.47396	1	3	3367	13	17299	102,175,063,102,191,000,000,000,000	-|-|-|
GO:0052547	regulation of peptidase activity	biological_process	0.47396	1	3	3367	13	17299	106,503,381,102,191,000,000,000,000	-|-|-|
GO:0052548	regulation of endopeptidase activity	biological_process	0.47396	1	3	3367	13	17299	102,191,532,106,503,000,000,000,000	-|-|-|
GO:0097202	activation of cysteine-type endopeptidase activity	biological_process	0.47396	1	3	3367	13	17299	102,191,532,106,503,000,000,000,000	-|-|-|
GO:2000116	regulation of cysteine-type endopeptidase activity	biological_process	0.47396	1	3	3367	13	17299	106,503,381,102,191,000,000,000,000	-|-|-|
GO:2001056	positive regulation of cysteine-type endopeptidase activity	biological_process	0.47396	1	3	3367	13	17299	102,191,532,106,503,000,000,000,000	-|-|-|
GO:0015002	heme-copper terminal oxidase activity	molecular_function	0.47411	1	16	3367	78	17299	102,187,780,102,179,000,000,000,000,000,000,000,000,000,000,000,000,000,000,000,000,000,000,000,000,000,000,000,000,000,000,000,000,000,000,000,000,000,000,000,000,000,000,000,000,000,000,000	-|-|-|-|-|-|-|-|-|-|-|-|-|-|-|-|
GO:0008283	cell proliferation	biological_process	0.47461	1	2	3367	8	17299	102,180,141,102,179,000	-|-|
GO:0008284	positive regulation of cell proliferation	biological_process	0.47461	1	2	3367	8	17299	102,180,141,102,179,000	-|-|
GO:0042127	regulation of cell proliferation	biological_process	0.47461	1	2	3367	8	17299	102,179,867,102,180,000	-|-|
GO:0001527	microfibril	cellular_component	0.4747	1	1	3367	3	17299	102177874	-|
GO:0043205	fibril	cellular_component	0.4747	1	1	3367	3	17299	102177874	-|
GO:0019050	suppression by virus of host apoptotic process	biological_process	0.47517	1	2	3367	8	17299	102,188,309,102,186,000	-|-|
GO:0033668	negative regulation by symbiont of host apoptotic process	biological_process	0.47517	1	2	3367	8	17299	102,188,309,102,186,000	-|-|
GO:0052041	negative regulation by symbiont of host programmed cell death	biological_process	0.47517	1	2	3367	8	17299	102,186,331,102,188,000	-|-|
GO:0052490	negative regulation by organism of programmed cell death in other organism involved in symbiotic interaction	biological_process	0.47517	1	2	3367	8	17299	102,188,309,102,186,000	-|-|
GO:0001726	ruffle	cellular_component	0.47582	1	1	3367	3	17299	102179669	-|
GO:0031252	cell leading edge	cellular_component	0.47582	1	1	3367	3	17299	102179669	-|
GO:0004100	chitin synthase activity	molecular_function	0.47653	1	1	3367	3	17299	102174427	-|
GO:0004135	amylo-alpha-1,6-glucosidase activity	molecular_function	0.4767	1	1	3367	3	17299	102178874	-|
GO:0005980	glycogen catabolic process	biological_process	0.4767	1	1	3367	3	17299	102178874	-|
GO:0030029	actin filament-based process	biological_process	0.47717	1	12	3367	59	17299	102,172,400,102,188,000,000,000,000,000,000,000,000,000,000,000,000,000,000,000,000,000,000,000,000,000,000,000,000,000,000,000,000,000,000,000	-|-|-|-|-|-|-|-|-|-|-|-|
GO:0030036	actin cytoskeleton organization	biological_process	0.47717	1	12	3367	59	17299	102,186,774,102,170,000,000,000,000,000,000,000,000,000,000,000,000,000,000,000,000,000,000,000,000,000,000,000,000,000,000,000,000,000,000,000	-|-|-|-|-|-|-|-|-|-|-|-|
GO:0043385	mycotoxin metabolic process	biological_process	0.47738	1	1	3367	3	17299	102189010	-|
GO:0043386	mycotoxin biosynthetic process	biological_process	0.47738	1	1	3367	3	17299	102189010	-|
GO:0045122	aflatoxin biosynthetic process	biological_process	0.47738	1	1	3367	3	17299	102189010	-|
GO:0046222	aflatoxin metabolic process	biological_process	0.47738	1	1	3367	3	17299	102189010	-|
GO:1901376	organic heteropentacyclic compound metabolic process	biological_process	0.47738	1	1	3367	3	17299	102189010	-|
GO:1901378	organic heteropentacyclic compound biosynthetic process	biological_process	0.47738	1	1	3367	3	17299	102189010	-|
GO:0017182	peptidyl-diphthamide metabolic process	biological_process	0.47782	1	1	3367	3	17299	102179806	-|
GO:0017183	peptidyl-diphthamide biosynthetic process from peptidyl-histidine	biological_process	0.47782	1	1	3367	3	17299	102179806	-|
GO:0005779	integral to peroxisomal membrane	cellular_component	0.47795	1	2	3367	8	17299	102,178,551,102,184,000	-|-|
GO:0031231	intrinsic to peroxisomal membrane	cellular_component	0.47795	1	2	3367	8	17299	102,178,551,102,184,000	-|-|
GO:0051049	regulation of transport	biological_process	0.47856	1	7	3367	35	17299	102,181,375,102,188,000,000,000,000,000,000,000,000,000,000,000,000,000,000,000,000	-|-|-|-|-|-|-|
GO:0051129	negative regulation of cellular component organization	biological_process	0.47857	1	7	3367	34	17299	102,178,181,102,183,000,000,000,000,000,000,000,000,000,000,000,000,000,000,000,000	-|-|-|-|-|-|-|
GO:0006801	superoxide metabolic process	biological_process	0.47924	1	2	3367	8	17299	102,179,198,100,861,000	-|-|
GO:0072593	reactive oxygen species metabolic process	biological_process	0.47924	1	2	3367	8	17299	100,861,196,102,179,000	-|-|
GO:0030234	enzyme regulator activity	molecular_function	0.47941	1	108	3367	561	17299	102169526,102182279,102179335,102171619,102177641,100861213,102188588,102178312,102188033,102171711,102170003,102169749,102173848,102178021,106503801,102177499,102172450,102187245,102177175,102177484,100860946,102187497,102185433,102169079,102169547,102171892,102189380,100861233,102179898,106503479,102178972,102171348,102172151,102184503,102183455,100861069,102187022,102191096,102181806,102169013…	-|-|-|-|-|-|-|-|-|-|-|-|-|-|-|-|-|-|-|-|-|-|-|-|-|-|-|-|-|-|-|-|-|-|-|-|-|-|-|-|-|-|-|-|-|-|-|-|-|-|-|-|-|-|-|-|-|-|-|-|-|-|-|-|-|-|-|-|-|-|-|-|-|-|-|-|-|-|-|-|-|-|-|-|-|-|-|-|-|-|-|-|-|-|-|-|-|-|-|-|-|-|-|-|-|-|-|-|
GO:0015923	mannosidase activity	molecular_function	0.48039	1	5	3367	24	17299	102,189,848,102,182,000,000,000,000,000,000,000,000,000,000	-|-|-|-|-|
GO:0006869	lipid transport	biological_process	0.48049	1	15	3367	73	17299	102,188,462,100,861,000,000,000,000,000,000,000,000,000,000,000,000,000,000,000,000,000,000,000,000,000,000,000,000,000,000,000,000,000,000,000,000,000,000,000,000,000,000,000,000	-|-|-|-|-|-|-|-|-|-|-|-|-|-|-|
GO:0010876	lipid localization	biological_process	0.48049	1	15	3367	73	17299	102,189,729,106,501,000,000,000,000,000,000,000,000,000,000,000,000,000,000,000,000,000,000,000,000,000,000,000,000,000,000,000,000,000,000,000,000,000,000,000,000,000,000,000,000	-|-|-|-|-|-|-|-|-|-|-|-|-|-|-|
GO:0008733	L-arabinose isomerase activity	molecular_function	0.48066	1	1	3367	3	17299	102189603	-|
GO:0031406	carboxylic acid binding	molecular_function	0.48086	1	4	3367	19	17299	102,174,064,102,175,000,000,000,000,000,000,000	-|-|-|-|
GO:0020027	hemoglobin metabolic process	biological_process	0.48102	1	1	3367	3	17299	102181463	-|
GO:0030097	hemopoiesis	biological_process	0.48102	1	1	3367	3	17299	102181463	-|
GO:0030492	hemoglobin binding	molecular_function	0.48102	1	1	3367	3	17299	102181463	-|
GO:0048534	hematopoietic or lymphoid organ development	biological_process	0.48102	1	1	3367	3	17299	102181463	-|
GO:0005135	interleukin-3 receptor binding	molecular_function	0.48181	1	1	3367	3	17299	106502076	-|
GO:0048038	quinone binding	molecular_function	0.48225	1	4	3367	18	17299	102,180,064,102,184,000,000,000,000,000,000,000	-|-|-|-|
GO:0009020	tRNA (guanosine-2'-O-)-methyltransferase activity	molecular_function	0.48277	1	1	3367	3	17299	102187022	-|
GO:0009893	positive regulation of metabolic process	biological_process	0.48357	1	34	3367	174	17299	102168505,102170987,102171522,102184319,102191221,102184738,102182019,102179867,102182836,102187784,102189524,102186228,102183741,102179022,106502975,102183148,102168858,102183633,102180062,102182102,102189361,102182381,102186469,102180857,102180719,102168670,102181566,102171507,102181625,102187828,102187732,102183880,102182596,106503295	-|-|-|-|-|-|-|-|-|-|-|-|-|-|-|-|-|-|-|-|-|-|-|-|-|-|-|-|-|-|-|-|-|-|
GO:0031325	positive regulation of cellular metabolic process	biological_process	0.48357	1	34	3367	174	17299	106503295,102182596,102181566,102171507,102183880,102187732,102187828,102181625,102180719,102168670,102189361,102182102,102180857,102186469,102182381,102183148,106502975,102179022,102183633,102180062,102168858,102189524,102187784,102183741,102186228,102179867,102182019,102184738,102191221,102182836,102168505,102184319,102171522,102170987	-|-|-|-|-|-|-|-|-|-|-|-|-|-|-|-|-|-|-|-|-|-|-|-|-|-|-|-|-|-|-|-|-|-|
GO:0019634	organic phosphonate metabolic process	biological_process	0.4839	1	2	3367	8	17299	102,183,890,102,185,000	-|-|
GO:0006754	ATP biosynthetic process	biological_process	0.48395	1	20	3367	101	17299	102,171,890,102,169,000,000,000,000,000,000,000,000,000,000,000,000,000,000,000,000,000,000,000,000,000,000,000,000,000,000,000,000,000,000,000,000,000,000,000,000,000,000,000,000,000,000,000,000,000,000,000,000,000,000,000,000,000,000,000	-|-|-|-|-|-|-|-|-|-|-|-|-|-|-|-|-|-|-|-|
GO:0005956	protein kinase CK2 complex	cellular_component	0.48439	1	1	3367	3	17299	102186569	-|
GO:0016824	hydrolase activity, acting on acid halide bonds	molecular_function	0.48446	1	1	3367	3	17299	102177874	-|
GO:0019120	hydrolase activity, acting on acid halide bonds, in C-halide compounds	molecular_function	0.48446	1	1	3367	3	17299	102177874	-|
GO:0008855	exodeoxyribonuclease VII activity	molecular_function	0.4846	1	8	3367	39	17299	102,168,236,102,170,000,000,000,000,000,000,000,000,000,000,000,000,000,000,000,000,000,000,000	-|-|-|-|-|-|-|-|
GO:0065008	regulation of biological quality	biological_process	0.48553	1	88	3367	457	17299	100860991,102181218,102189134,102186774,102185659,106503410,102175021,102168505,102174199,102180978,102178403,102181375,102186662,102170804,102188255,102179669,102174855,102174449,102179773,106503356,102178717,102180650,102179502,102185039,102185737,102172181,102186469,102185018,102184850,102178766,102175860,102191043,102172761,102186528,102172205,102178573,102175268,102179235,102183126,102185618…	-|-|-|-|-|-|-|-|-|-|-|-|-|-|-|-|-|-|-|-|-|-|-|-|-|-|-|-|-|-|-|-|-|-|-|-|-|-|-|-|-|-|-|-|-|-|-|-|-|-|-|-|-|-|-|-|-|-|-|-|-|-|-|-|-|-|-|-|-|-|-|-|-|-|-|-|-|-|-|-|-|-|-|-|-|-|-|-|
GO:0008017	microtubule binding	molecular_function	0.48771	1	15	3367	77	17299	102,179,990,102,187,000,000,000,000,000,000,000,000,000,000,000,000,000,000,000,000,000,000,000,000,000,000,000,000,000,000,000,000,000,000,000,000,000,000,000,000,000,000,000,000	-|-|-|-|-|-|-|-|-|-|-|-|-|-|-|
GO:0009245	lipid A biosynthetic process	biological_process	0.48845	1	2	3367	8	17299	102,182,904,102,187,000	-|-|
GO:0046493	lipid A metabolic process	biological_process	0.48845	1	2	3367	8	17299	102,187,412,102,182,000	-|-|
GO:1901269	lipooligosaccharide metabolic process	biological_process	0.48845	1	2	3367	8	17299	102,182,904,102,187,000	-|-|
GO:1901271	lipooligosaccharide biosynthetic process	biological_process	0.48845	1	2	3367	8	17299	102,182,904,102,187,000	-|-|
GO:0019060	intracellular transport of viral proteins in host cell	biological_process	0.48887	1	1	3367	3	17299	102183126	-|
GO:0030581	symbiont intracellular protein transport in host	biological_process	0.48887	1	1	3367	3	17299	102183126	-|
GO:0046719	regulation by virus of viral protein levels in host cell	biological_process	0.48887	1	1	3367	3	17299	102183126	-|
GO:0051708	intracellular protein transport in other organism involved in symbiotic interaction	biological_process	0.48887	1	1	3367	3	17299	102183126	-|
GO:0007157	heterophilic cell-cell adhesion	biological_process	0.48929	1	1	3367	3	17299	102168295	-|
GO:0008238	exopeptidase activity	molecular_function	0.48946	1	24	3367	125	17299	###############################################################################################################################################################################################################################################################	-|-|-|-|-|-|-|-|-|-|-|-|-|-|-|-|-|-|-|-|-|-|-|-|
GO:0008417	fucosyltransferase activity	molecular_function	0.49029	1	3	3367	13	17299	102,172,400,102,185,000,000,000,000	-|-|-|
GO:0016775	phosphotransferase activity, nitrogenous group as acceptor	molecular_function	0.49096	1	11	3367	56	17299	102,188,070,102,184,000,000,000,000,000,000,000,000,000,000,000,000,000,000,000,000,000,000,000,000,000,000,000,000,000,000,000,000	-|-|-|-|-|-|-|-|-|-|-|
GO:0034237	protein kinase A regulatory subunit binding	molecular_function	0.49136	1	1	3367	3	17299	102187672	-|
GO:0051018	protein kinase A binding	molecular_function	0.49136	1	1	3367	3	17299	102187672	-|
GO:0001525	angiogenesis	biological_process	0.49154	1	1	3367	3	17299	102191708	-|
GO:0001568	blood vessel development	biological_process	0.49154	1	1	3367	3	17299	102191708	-|
GO:0001944	vasculature development	biological_process	0.49154	1	1	3367	3	17299	102191708	-|
GO:0045765	regulation of angiogenesis	biological_process	0.49154	1	1	3367	3	17299	102191708	-|
GO:0048514	blood vessel morphogenesis	biological_process	0.49154	1	1	3367	3	17299	102191708	-|
GO:0072358	cardiovascular system development	biological_process	0.49154	1	1	3367	3	17299	102191708	-|
GO:0072359	circulatory system development	biological_process	0.49154	1	1	3367	3	17299	102191708	-|
GO:1901342	regulation of vasculature development	biological_process	0.49154	1	1	3367	3	17299	102191708	-|
GO:0016884	carbon-nitrogen ligase activity, with glutamine as amido-N-donor	molecular_function	0.49351	1	3	3367	14	17299	102,173,973,102,178,000,000,000,000	-|-|-|
GO:0005516	calmodulin binding	molecular_function	0.49361	1	5	3367	24	17299	102,176,762,102,183,000,000,000,000,000,000,000,000,000,000	-|-|-|-|-|
GO:0008378	galactosyltransferase activity	molecular_function	0.49411	1	6	3367	28	17299	102,178,329,102,177,000,000,000,000,000,000,000,000,000,000,000,000,000	-|-|-|-|-|-|
GO:0006479	protein methylation	biological_process	0.49457	1	11	3367	55	17299	100,861,071,102,182,000,000,000,000,000,000,000,000,000,000,000,000,000,000,000,000,000,000,000,000,000,000,000,000,000,000,000,000	-|-|-|-|-|-|-|-|-|-|-|
GO:0008213	protein alkylation	biological_process	0.49457	1	11	3367	55	17299	102,190,682,102,189,000,000,000,000,000,000,000,000,000,000,000,000,000,000,000,000,000,000,000,000,000,000,000,000,000,000,000,000	-|-|-|-|-|-|-|-|-|-|-|
GO:0032994	protein-lipid complex	cellular_component	0.49564	1	1	3367	3	17299	100861233	-|
GO:0034358	plasma lipoprotein particle	cellular_component	0.49564	1	1	3367	3	17299	100861233	-|
GO:0042627	chylomicron	cellular_component	0.49564	1	1	3367	3	17299	100861233	-|
GO:0031410	cytoplasmic vesicle	cellular_component	0.49587	1	20	3367	102	17299	102,191,348,102,182,000,000,000,000,000,000,000,000,000,000,000,000,000,000,000,000,000,000,000,000,000,000,000,000,000,000,000,000,000,000,000,000,000,000,000,000,000,000,000,000,000,000,000,000,000,000,000,000,000,000,000,000,000,000,000	-|-|-|-|-|-|-|-|-|-|-|-|-|-|-|-|-|-|-|-|
GO:0004573	mannosyl-oligosaccharide glucosidase activity	molecular_function	0.49607	1	1	3367	3	17299	102183708	-|
GO:0046983	protein dimerization activity	molecular_function	0.49727	1	58	3367	296	17299	102179532,102191426,102169993,102187732,102191817,102172035,106501743,102175670,102169236,102188109,102185782,102177988,102176176,102170812,102168596,102188488,102182381,102188070,102180482,102182762,102175412,102180230,102186021,102181648,102182102,102178766,102175524,102185881,102182778,102191579,106503840,102171262,102172696,102183741,102177020,102176130,102191096,102181806,102168858,102170343…	-|-|-|-|-|-|-|-|-|-|-|-|-|-|-|-|-|-|-|-|-|-|-|-|-|-|-|-|-|-|-|-|-|-|-|-|-|-|-|-|-|-|-|-|-|-|-|-|-|-|-|-|-|-|-|-|-|-|
GO:0051052	regulation of DNA metabolic process	biological_process	0.4974	1	7	3367	34	17299	102,189,311,102,172,000,000,000,000,000,000,000,000,000,000,000,000,000,000,000,000	-|-|-|-|-|-|-|
GO:0003810	protein-glutamine gamma-glutamyltransferase activity	molecular_function	0.49778	1	3	3367	14	17299	102,185,477,102,169,000,000,000,000	-|-|-|
GO:0007617	mating behavior	biological_process	0.498	1	3	3367	14	17299	100,860,838,102,173,000,000,000,000	-|-|-|
GO:0019098	reproductive behavior	biological_process	0.498	1	3	3367	14	17299	100,860,838,102,173,000,000,000,000	-|-|-|
GO:0005887	integral to plasma membrane	cellular_component	0.50006	1	6	3367	30	17299	102,185,581,102,179,000,000,000,000,000,000,000,000,000,000,000,000,000	-|-|-|-|-|-|
GO:0008146	sulfotransferase activity	molecular_function	0.50066	1	12	3367	60	17299	102,183,905,102,179,000,000,000,000,000,000,000,000,000,000,000,000,000,000,000,000,000,000,000,000,000,000,000,000,000,000,000,000,000,000,000	-|-|-|-|-|-|-|-|-|-|-|-|
GO:0004713	protein tyrosine kinase activity	molecular_function	0.50068	1	5	3367	25	17299	102,184,349,102,172,000,000,000,000,000,000,000,000,000,000	-|-|-|-|-|
GO:0034622	cellular macromolecular complex assembly	biological_process	0.50089	1	49	3367	250	17299	102188627,102184968,102180719,102175502,102178409,102175686,102182102,102175400,102178766,102180482,102179914,102168596,102177221,102172952,102173166,102172076,102183086,102190109,102178631,102177846,102174511,102179235,102186242,102169064,102188788,102178839,102169685,102180712,102189286,102173472,102176852,102185659,106503410,102168505,102173176,102186774,102168953,102189483,100860991,102181902…	-|-|-|-|-|-|-|-|-|-|-|-|-|-|-|-|-|-|-|-|-|-|-|-|-|-|-|-|-|-|-|-|-|-|-|-|-|-|-|-|-|-|-|-|-|-|-|-|-|
GO:0016778	diphosphotransferase activity	molecular_function	0.50256	1	3	3367	14	17299	102,176,062,102,173,000,000,000,000	-|-|-|
GO:0003006	developmental process involved in reproduction	biological_process	0.50271	1	8	3367	40	17299	102,184,015,102,179,000,000,000,000,000,000,000,000,000,000,000,000,000,000,000,000,000,000,000	-|-|-|-|-|-|-|-|
GO:0002526	acute inflammatory response	biological_process	0.50387	1	2	3367	8	17299	100,860,781,102,168,000	-|-|
GO:0043414	macromolecule methylation	biological_process	0.50595	1	17	3367	87	17299	102,180,617,102,189,000,000,000,000,000,000,000,000,000,000,000,000,000,000,000,000,000,000,000,000,000,000,000,000,000,000,000,000,000,000,000,000,000,000,000,000,000,000,000,000,000,000,000,000,000,000	-|-|-|-|-|-|-|-|-|-|-|-|-|-|-|-|-|
GO:0016055	Wnt receptor signaling pathway	biological_process	0.50749	1	11	3367	56	17299	102,170,921,102,178,000,000,000,000,000,000,000,000,000,000,000,000,000,000,000,000,000,000,000,000,000,000,000,000,000,000,000,000	-|-|-|-|-|-|-|-|-|-|-|
GO:0051181	cofactor transport	biological_process	0.50756	1	3	3367	14	17299	102,182,942,102,169,000,000,000,000	-|-|-|
GO:0009311	oligosaccharide metabolic process	biological_process	0.50795	1	7	3367	34	17299	102,187,412,102,183,000,000,000,000,000,000,000,000,000,000,000,000,000,000,000,000	-|-|-|-|-|-|-|
GO:0006817	phosphate ion transport	biological_process	0.50819	1	3	3367	14	17299	102,171,035,102,184,000,000,000,000	-|-|-|
GO:0019087	transformation of host cell by virus	biological_process	0.50846	1	5	3367	24	17299	102,186,662,102,174,000,000,000,000,000,000,000,000,000,000	-|-|-|-|-|
GO:0009653	anatomical structure morphogenesis	biological_process	0.50981	1	19	3367	97	17299	102,183,117,102,184,000,000,000,000,000,000,000,000,000,000,000,000,000,000,000,000,000,000,000,000,000,000,000,000,000,000,000,000,000,000,000,000,000,000,000,000,000,000,000,000,000,000,000,000,000,000,000,000,000,000,000,000	-|-|-|-|-|-|-|-|-|-|-|-|-|-|-|-|-|-|-|
GO:0009636	response to toxic substance	biological_process	0.5107	1	6	3367	30	17299	102,169,215,102,175,000,000,000,000,000,000,000,000,000,000,000,000,000	-|-|-|-|-|-|
GO:0046915	transition metal ion transmembrane transporter activity	molecular_function	0.51103	1	24	3367	122	17299	###############################################################################################################################################################################################################################################################	-|-|-|-|-|-|-|-|-|-|-|-|-|-|-|-|-|-|-|-|-|-|-|-|
GO:0005739	mitochondrion	cellular_component	0.51146	1	60	3367	309	17299	102177564,102169260,102175385,102186769,102190075,102187983,102168596,102185897,102188675,102174343,102179036,102188539,102176061,102173290,102168728,102177102,102176349,102183117,102173635,102169720,102179806,102178499,102175500,102183910,102182279,102178036,102191139,102183007,102170425,102179206,102187681,102186535,102179213,102169243,102188451,102174077,102169141,100861376,102187821,102175963…	-|-|-|-|-|-|-|-|-|-|-|-|-|-|-|-|-|-|-|-|-|-|-|-|-|-|-|-|-|-|-|-|-|-|-|-|-|-|-|-|-|-|-|-|-|-|-|-|-|-|-|-|-|-|-|-|-|-|-|-|
GO:0005351	sugar:hydrogen symporter activity	molecular_function	0.51184	1	5	3367	25	17299	102,186,426,102,188,000,000,000,000,000,000,000,000,000,000	-|-|-|-|-|
GO:0005402	cation:sugar symporter activity	molecular_function	0.51184	1	5	3367	25	17299	102,189,586,102,177,000,000,000,000,000,000,000,000,000,000	-|-|-|-|-|
GO:0015295	solute:hydrogen symporter activity	molecular_function	0.51184	1	5	3367	25	17299	102,188,349,102,186,000,000,000,000,000,000,000,000,000,000	-|-|-|-|-|
GO:0005247	voltage-gated chloride channel activity	molecular_function	0.51301	1	2	3367	9	17299	102,176,028,100,750,000	-|-|
GO:0005253	anion channel activity	molecular_function	0.51301	1	2	3367	9	17299	100,750,232,102,176,000	-|-|
GO:0005254	chloride channel activity	molecular_function	0.51301	1	2	3367	9	17299	102,176,028,100,750,000	-|-|
GO:0006821	chloride transport	biological_process	0.51301	1	2	3367	9	17299	102,176,028,100,750,000	-|-|
GO:0008308	voltage-gated anion channel activity	molecular_function	0.51301	1	2	3367	9	17299	102,176,028,100,750,000	-|-|
GO:0015108	chloride transmembrane transporter activity	molecular_function	0.51301	1	2	3367	9	17299	102,176,028,100,750,000	-|-|
GO:0015296	anion:cation symporter activity	molecular_function	0.51335	1	2	3367	9	17299	102,171,550,102,174,000	-|-|
GO:0017153	sodium:dicarboxylate symporter activity	molecular_function	0.51335	1	2	3367	9	17299	102,171,550,102,174,000	-|-|
GO:0016840	carbon-nitrogen lyase activity	molecular_function	0.51519	1	2	3367	9	17299	102,185,636,102,184,000	-|-|
GO:0000030	mannosyltransferase activity	molecular_function	0.51551	1	2	3367	9	17299	102,185,529,102,185,000	-|-|
GO:0015276	ligand-gated ion channel activity	molecular_function	0.51607	1	21	3367	110	17299	102,179,705,102,184,000,000,000,000,000,000,000,000,000,000,000,000,000,000,000,000,000,000,000,000,000,000,000,000,000,000,000,000,000,000,000,000,000,000,000,000,000,000,000,000,000,000,000,000,000,000,000,000,000,000,000,000,000,000,000,000,000,000	-|-|-|-|-|-|-|-|-|-|-|-|-|-|-|-|-|-|-|-|-|
GO:0022834	ligand-gated channel activity	molecular_function	0.51607	1	21	3367	110	17299	102,168,661,102,185,000,000,000,000,000,000,000,000,000,000,000,000,000,000,000,000,000,000,000,000,000,000,000,000,000,000,000,000,000,000,000,000,000,000,000,000,000,000,000,000,000,000,000,000,000,000,000,000,000,000,000,000,000,000,000,000,000,000	-|-|-|-|-|-|-|-|-|-|-|-|-|-|-|-|-|-|-|-|-|
GO:0046131	pyrimidine ribonucleoside metabolic process	biological_process	0.51616	1	4	3367	19	17299	102,181,553,102,168,000,000,000,000,000,000,000	-|-|-|-|
GO:0046132	pyrimidine ribonucleoside biosynthetic process	biological_process	0.51616	1	4	3367	19	17299	102,181,553,102,168,000,000,000,000,000,000,000	-|-|-|-|
GO:0046134	pyrimidine nucleoside biosynthetic process	biological_process	0.51616	1	4	3367	19	17299	102,168,496,102,187,000,000,000,000,000,000,000	-|-|-|-|
GO:0044782	cilium organization	biological_process	0.5164	1	4	3367	19	17299	102,168,630,102,186,000,000,000,000,000,000,000	-|-|-|-|
GO:0044428	nuclear part	cellular_component	0.51842	1	122	3367	636	17299	102190383,102182381,100861381,102175385,102178766,102190968,102169801,102184850,102174103,102185967,102186037,102169189,102182778,102168258,102190659,102175078,102177729,102175054,102177118,102175268,102180402,102169102,102169993,102170786,102191435,102191539,102177656,102183086,102185560,102170277,102182596,102176176,102186182,102172288,102174167,102173431,102183866,102180392,102179069,102181734…	-|-|-|-|-|-|-|-|-|-|-|-|-|-|-|-|-|-|-|-|-|-|-|-|-|-|-|-|-|-|-|-|-|-|-|-|-|-|-|-|-|-|-|-|-|-|-|-|-|-|-|-|-|-|-|-|-|-|-|-|-|-|-|-|-|-|-|-|-|-|-|-|-|-|-|-|-|-|-|-|-|-|-|-|-|-|-|-|-|-|-|-|-|-|-|-|-|-|-|-|-|-|-|-|-|-|-|-|-|-|-|-|-|-|-|-|-|-|-|-|-|-|
GO:0009237	siderophore metabolic process	biological_process	0.51857	1	1	3367	3	17299	102186789	-|
GO:0015343	siderophore transmembrane transporter activity	molecular_function	0.51857	1	1	3367	3	17299	102186789	-|
GO:0015603	iron chelate transmembrane transporter activity	molecular_function	0.51857	1	1	3367	3	17299	102186789	-|
GO:0019290	siderophore biosynthetic process	biological_process	0.51857	1	1	3367	3	17299	102186789	-|
GO:0042927	siderophore transporter activity	molecular_function	0.51857	1	1	3367	3	17299	102186789	-|
GO:0009152	purine ribonucleotide biosynthetic process	biological_process	0.51918	1	29	3367	151	17299	102178499,102173635,102186584,102174511,102169720,102191139,102185469,102187603,102179206,102170425,102178400,102189667,102171890,102187663,102169243,102189249,102189798,102168496,102186535,100861376,102174343,102186600,102175963,102187983,102190672,102168863,102168728,102188104,102181156	-|-|-|-|-|-|-|-|-|-|-|-|-|-|-|-|-|-|-|-|-|-|-|-|-|-|-|-|-|
GO:0015293	symporter activity	molecular_function	0.52	1	14	3367	74	17299	102,188,349,102,186,000,000,000,000,000,000,000,000,000,000,000,000,000,000,000,000,000,000,000,000,000,000,000,000,000,000,000,000,000,000,000,000,000,000,000,000,000	-|-|-|-|-|-|-|-|-|-|-|-|-|-|
GO:0015294	solute:cation symporter activity	molecular_function	0.52	1	14	3367	74	17299	102,179,946,102,177,000,000,000,000,000,000,000,000,000,000,000,000,000,000,000,000,000,000,000,000,000,000,000,000,000,000,000,000,000,000,000,000,000,000,000,000,000	-|-|-|-|-|-|-|-|-|-|-|-|-|-|
GO:0039526	modulation by virus of host apoptotic process	biological_process	0.5202	1	3	3367	14	17299	102,172,181,102,188,000,000,000,000	-|-|-|
GO:0044531	modulation of programmed cell death in other organism	biological_process	0.5202	1	3	3367	14	17299	102,186,331,102,188,000,000,000,000	-|-|-|
GO:0044532	modulation of apoptotic process in other organism	biological_process	0.5202	1	3	3367	14	17299	102,172,181,102,188,000,000,000,000	-|-|-|
GO:0052040	modulation by symbiont of host programmed cell death	biological_process	0.5202	1	3	3367	14	17299	102,172,181,102,186,000,000,000,000	-|-|-|
GO:0052150	modulation by symbiont of host apoptotic process	biological_process	0.5202	1	3	3367	14	17299	102,172,181,102,188,000,000,000,000	-|-|-|
GO:0052248	modulation of programmed cell death in other organism involved in symbiotic interaction	biological_process	0.5202	1	3	3367	14	17299	102,186,331,102,188,000,000,000,000	-|-|-|
GO:0052433	modulation by organism of apoptotic process in other organism involved in symbiotic interaction	biological_process	0.5202	1	3	3367	14	17299	102,186,331,102,188,000,000,000,000	-|-|-|
GO:0009539	photosystem II reaction center	cellular_component	0.52028	1	7	3367	35	17299	102,168,772,102,173,000,000,000,000,000,000,000,000,000,000,000,000,000,000,000,000	-|-|-|-|-|-|-|
GO:0018149	peptide cross-linking	biological_process	0.52058	1	4	3367	19	17299	106,504,023,102,185,000,000,000,000,000,000,000	-|-|-|-|
GO:0020037	heme binding	molecular_function	0.52087	1	35	3367	179	17299	102176710,102183680,102187233,102178903,102174897,102182039,106502554,102174495,102182119,102188826,102188238,102170554,102173114,102169507,102186992,102184252,102182861,102168959,102187658,102169851,102173339,102174619,100860855,102178921,102182376,106502553,102189754,102168851,100861212,102190142,102186637,102190621,102182663,102177333,102184119	-|-|-|-|-|-|-|-|-|-|-|-|-|-|-|-|-|-|-|-|-|-|-|-|-|-|-|-|-|-|-|-|-|-|-|
GO:0000439	core TFIIH complex	cellular_component	0.5212	1	2	3367	9	17299	102,188,377,102,174,000	-|-|
GO:0000441	SSL2-core TFIIH complex	cellular_component	0.5212	1	2	3367	9	17299	102,174,167,102,188,000	-|-|
GO:0032806	carboxy-terminal domain protein kinase complex	cellular_component	0.5212	1	2	3367	9	17299	102,188,377,102,174,000	-|-|
GO:0009260	ribonucleotide biosynthetic process	biological_process	0.52397	1	31	3367	162	17299	102169243,102171890,102189667,102187663,102168496,102189798,102189249,102186535,102187603,102170425,102179206,102178400,102191139,102185469,102178499,102169720,102174511,102186584,102173635,102188104,102168728,102181156,102190672,102168863,102181553,102186600,102174343,102175963,102187983,102168422,100861376	-|-|-|-|-|-|-|-|-|-|-|-|-|-|-|-|-|-|-|-|-|-|-|-|-|-|-|-|-|-|-|
GO:0046390	ribose phosphate biosynthetic process	biological_process	0.52397	1	31	3367	162	17299	102178499,102186584,102173635,102174511,102169720,102191139,102185469,102187603,102178400,102170425,102179206,102189667,102187663,102171890,102169243,102189249,102189798,102186535,102168496,102168422,100861376,102174343,102186600,102187983,102175963,102190672,102168863,102181553,102168728,102188104,102181156	-|-|-|-|-|-|-|-|-|-|-|-|-|-|-|-|-|-|-|-|-|-|-|-|-|-|-|-|-|-|-|
GO:0019900	kinase binding	molecular_function	0.52485	1	4	3367	19	17299	102,187,158,102,177,000,000,000,000,000,000,000	-|-|-|-|
GO:0019901	protein kinase binding	molecular_function	0.52485	1	4	3367	19	17299	102,184,956,102,187,000,000,000,000,000,000,000	-|-|-|-|
GO:0030436	asexual sporulation	biological_process	0.52553	1	2	3367	9	17299	102,170,074,102,170,000	-|-|
GO:0033227	dsRNA transport	biological_process	0.52583	1	2	3367	9	17299	102,185,038,102,169,000	-|-|
GO:0051032	nucleic acid transmembrane transporter activity	molecular_function	0.52583	1	2	3367	9	17299	102,169,243,102,185,000	-|-|
GO:0051033	RNA transmembrane transporter activity	molecular_function	0.52583	1	2	3367	9	17299	102,185,038,102,169,000	-|-|
GO:0000096	sulfur amino acid metabolic process	biological_process	0.52632	1	2	3367	9	17299	102,178,766,102,176,000	-|-|
GO:0051920	peroxiredoxin activity	molecular_function	0.52684	1	4	3367	19	17299	102,185,007,102,175,000,000,000,000,000,000,000	-|-|-|-|
GO:0051493	regulation of cytoskeleton organization	biological_process	0.52776	1	4	3367	19	17299	102,177,815,102,181,000,000,000,000,000,000,000	-|-|-|-|
GO:0007606	sensory perception of chemical stimulus	biological_process	0.5286	1	15	3367	69	17299	102,187,794,100,860,000,000,000,000,000,000,000,000,000,000,000,000,000,000,000,000,000,000,000,000,000,000,000,000,000,000,000,000,000,000,000,000,000,000,000,000,000,000,000,000	-|-|-|-|-|-|-|-|-|-|-|-|-|-|-|
GO:0004749	ribose phosphate diphosphokinase activity	molecular_function	0.53008	1	2	3367	9	17299	102,180,994,102,173,000	-|-|
GO:0045229	external encapsulating structure organization	biological_process	0.53059	1	2	3367	9	17299	102,182,744,102,174,000	-|-|
GO:0009986	cell surface	cellular_component	0.5311	1	2	3367	9	17299	102,188,621,102,180,000	-|-|
GO:0004129	cytochrome-c oxidase activity	molecular_function	0.53142	1	14	3367	70	17299	102,177,564,102,171,000,000,000,000,000,000,000,000,000,000,000,000,000,000,000,000,000,000,000,000,000,000,000,000,000,000,000,000,000,000,000,000,000,000,000,000,000	-|-|-|-|-|-|-|-|-|-|-|-|-|-|
GO:0016675	oxidoreductase activity, acting on a heme group of donors	molecular_function	0.53142	1	14	3367	70	17299	102,179,466,102,184,000,000,000,000,000,000,000,000,000,000,000,000,000,000,000,000,000,000,000,000,000,000,000,000,000,000,000,000,000,000,000,000,000,000,000,000,000	-|-|-|-|-|-|-|-|-|-|-|-|-|-|
GO:0016676	oxidoreductase activity, acting on a heme group of donors, oxygen as acceptor	molecular_function	0.53142	1	14	3367	70	17299	102,182,836,102,187,000,000,000,000,000,000,000,000,000,000,000,000,000,000,000,000,000,000,000,000,000,000,000,000,000,000,000,000,000,000,000,000,000,000,000,000,000	-|-|-|-|-|-|-|-|-|-|-|-|-|-|
GO:0004806	triglyceride lipase activity	molecular_function	0.53172	1	6	3367	31	17299	102,182,321,102,171,000,000,000,000,000,000,000,000,000,000,000,000,000	-|-|-|-|-|-|
GO:0051087	chaperone binding	molecular_function	0.53202	1	7	3367	35	17299	102,189,310,102,185,000,000,000,000,000,000,000,000,000,000,000,000,000,000,000,000	-|-|-|-|-|-|-|
GO:0044391	ribosomal subunit	cellular_component	0.53209	1	3	3367	14	17299	102,187,834,102,169,000,000,000,000	-|-|-|
GO:0042886	amide transport	biological_process	0.53267	1	2	3367	9	17299	102,181,113,102,182,000	-|-|
GO:0007049	cell cycle	biological_process	0.53311	1	84	3367	440	17299	102178942,102178181,102187124,102191539,102171708,102185782,102170866,102183795,102173110,102191328,102179482,102170786,102179235,102175268,102183991,102177530,102180701,102180402,102184244,102176947,102182778,102185529,102186581,102177929,102178766,102175632,102182381,102181890,102183444,102174449,102189779,102185423,102181647,102182019,102176522,102178839,102180141,102179790,106503979,106502002…	-|-|-|-|-|-|-|-|-|-|-|-|-|-|-|-|-|-|-|-|-|-|-|-|-|-|-|-|-|-|-|-|-|-|-|-|-|-|-|-|-|-|-|-|-|-|-|-|-|-|-|-|-|-|-|-|-|-|-|-|-|-|-|-|-|-|-|-|-|-|-|-|-|-|-|-|-|-|-|-|-|-|-|-|
GO:0072511	divalent inorganic cation transport	biological_process	0.53317	1	27	3367	140	17299	102183957,102173529,102188324,102184244,102182019,102168236,102182487,102184768,102170858,102188092,102177993,102170148,102189187,102172089,102180899,102187306,102187124,102186105,102176574,102170866,102188839,102191052,102187408,102182274,100860750,102183795,102175280	-|-|-|-|-|-|-|-|-|-|-|-|-|-|-|-|-|-|-|-|-|-|-|-|-|-|-|
GO:0004511	tyrosine 3-monooxygenase activity	molecular_function	0.53667	1	2	3367	9	17299	106,502,095,102,188,000	-|-|
GO:0009401	phosphoenolpyruvate-dependent sugar phosphotransferase system	biological_process	0.53674	1	4	3367	20	17299	102,189,586,102,177,000,000,000,000,000,000,000	-|-|-|-|
GO:0000956	nuclear-transcribed mRNA catabolic process	biological_process	0.53678	1	2	3367	9	17299	102,187,822,102,187,000	-|-|
GO:1901293	nucleoside phosphate biosynthetic process	biological_process	0.53849	1	40	3367	211	17299	102178400,102189249,102171890,102189667,102187663,102185469,102184056,106502145,102190672,102188104,102180994,100861376,102168422,102175963,102173923,102186600,102179206,102170425,102171622,102187603,102186535,102189798,102168496,102169243,102173635,102186584,102174511,102169720,102178499,102173054,102191139,102190922,102181553,102168863,102181156,102169880,102168728,102187983,102180679,102174343	-|-|-|-|-|-|-|-|-|-|-|-|-|-|-|-|-|-|-|-|-|-|-|-|-|-|-|-|-|-|-|-|-|-|-|-|-|-|-|-|
GO:0030284	estrogen receptor activity	molecular_function	0.53854	1	2	3367	9	17299	102,191,367,102,189,000	-|-|
GO:0016503	pheromone receptor activity	molecular_function	0.53862	1	3	3367	12	17299	102,178,203,102,178,000,000,000,000	-|-|-|
GO:0000123	histone acetyltransferase complex	cellular_component	0.53973	1	4	3367	20	17299	102,188,405,102,179,000,000,000,000,000,000,000	-|-|-|-|
GO:0015103	inorganic anion transmembrane transporter activity	molecular_function	0.54015	1	6	3367	31	17299	102,183,319,100,750,000,000,000,000,000,000,000,000,000,000,000,000,000	-|-|-|-|-|-|
GO:0005740	mitochondrial envelope	cellular_component	0.54098	1	47	3367	244	17299	102187983,102185897,102168596,102186769,102188675,102174343,102177564,102173290,102183117,102168728,102182279,102191139,102178036,102169720,102173635,102179806,102178499,102179213,102186535,102169243,102179206,102170425,102183007,102187681,102175963,102187821,102187496,102188564,102187154,102188451,100861376,102169141,102174077,102182836,102184512,102190436,102184316,102179867,102190672,102174394…	-|-|-|-|-|-|-|-|-|-|-|-|-|-|-|-|-|-|-|-|-|-|-|-|-|-|-|-|-|-|-|-|-|-|-|-|-|-|-|-|-|-|-|-|-|-|-|
GO:0006954	inflammatory response	biological_process	0.54146	1	4	3367	19	17299	100,860,781,102,168,000,000,000,000,000,000,000	-|-|-|-|
GO:0043933	macromolecular complex subunit organization	biological_process	0.54185	1	66	3367	344	17299	102178844,102174449,102180549,102181902,102169571,102189812,102184900,102168505,106503410,102185659,102186774,102173176,102182434,102168953,100860991,102178839,102189286,102178555,102169685,102173472,102178631,102177846,102179235,102172952,102172076,102183086,102171708,102169621,102180869,102178766,102169260,102183127,102186046,102169975,102178409,102175686,102184175,102191685,102181884,102178426…	-|-|-|-|-|-|-|-|-|-|-|-|-|-|-|-|-|-|-|-|-|-|-|-|-|-|-|-|-|-|-|-|-|-|-|-|-|-|-|-|-|-|-|-|-|-|-|-|-|-|-|-|-|-|-|-|-|-|-|-|-|-|-|-|-|-|
GO:0031369	translation initiation factor binding	molecular_function	0.54249	1	2	3367	9	17299	102,180,361,106,502,000	-|-|
GO:0050909	sensory perception of taste	biological_process	0.54313	1	11	3367	49	17299	102,191,644,102,178,000,000,000,000,000,000,000,000,000,000,000,000,000,000,000,000,000,000,000,000,000,000,000,000,000,000,000,000	-|-|-|-|-|-|-|-|-|-|-|
GO:0019866	organelle inner membrane	cellular_component	0.54504	1	30	3367	156	17299	102174343,102188675,102187496,102187154,102186769,102175963,102187983,100861376,102186577,102177564,102188451,102168728,102184512,102182836,102190672,102171720,102191139,102174394,102182279,102171836,102178499,102173635,102169720,102169243,102187779,102189249,102186535,102179213,102170425,102179206	-|-|-|-|-|-|-|-|-|-|-|-|-|-|-|-|-|-|-|-|-|-|-|-|-|-|-|-|-|-|
GO:0031966	mitochondrial membrane	cellular_component	0.54553	1	41	3367	214	17299	102178735,102174394,102171720,102190640,102187779,102189249,102188451,102174077,102169141,100861376,102187821,102175963,102187154,102188564,102187496,102190672,102179867,102182836,102190436,102184512,102173635,102169720,102179806,102178499,102182279,102191139,102183007,102179206,102170425,102187681,102186535,102179213,102169243,102177564,102186769,102187983,102168596,102174343,102188675,102173290…	-|-|-|-|-|-|-|-|-|-|-|-|-|-|-|-|-|-|-|-|-|-|-|-|-|-|-|-|-|-|-|-|-|-|-|-|-|-|-|-|-|
GO:0005778	peroxisomal membrane	cellular_component	0.54623	1	2	3367	9	17299	102,184,963,102,178,000	-|-|
GO:0031903	microbody membrane	cellular_component	0.54623	1	2	3367	9	17299	102,184,963,102,178,000	-|-|
GO:0044438	microbody part	cellular_component	0.54623	1	2	3367	9	17299	102,184,963,102,178,000	-|-|
GO:0044439	peroxisomal part	cellular_component	0.54623	1	2	3367	9	17299	102,184,963,102,178,000	-|-|
GO:0030176	integral to endoplasmic reticulum membrane	cellular_component	0.54662	1	8	3367	41	17299	102,179,863,102,187,000,000,000,000,000,000,000,000,000,000,000,000,000,000,000,000,000,000,000	-|-|-|-|-|-|-|-|
GO:0031704	apelin receptor binding	molecular_function	0.54715	1	2	3367	9	17299	102,181,740,102,188,000	-|-|
GO:0009124	nucleoside monophosphate biosynthetic process	biological_process	0.54729	1	5	3367	26	17299	102,171,622,102,190,000,000,000,000,000,000,000,000,000,000	-|-|-|-|-|
GO:0019184	nonribosomal peptide biosynthetic process	biological_process	0.54753	1	2	3367	9	17299	102,186,789,102,176,000	-|-|
GO:0004185	serine-type carboxypeptidase activity	molecular_function	0.54787	1	2	3367	9	17299	102,184,190,102,170,000	-|-|
GO:0009896	positive regulation of catabolic process	biological_process	0.54846	1	17	3367	89	17299	102,183,148,102,182,000,000,000,000,000,000,000,000,000,000,000,000,000,000,000,000,000,000,000,000,000,000,000,000,000,000,000,000,000,000,000,000,000,000,000,000,000,000,000,000,000,000,000,000,000,000	-|-|-|-|-|-|-|-|-|-|-|-|-|-|-|-|-|
GO:0010508	positive regulation of autophagy	biological_process	0.54846	1	17	3367	89	17299	102,182,836,102,179,000,000,000,000,000,000,000,000,000,000,000,000,000,000,000,000,000,000,000,000,000,000,000,000,000,000,000,000,000,000,000,000,000,000,000,000,000,000,000,000,000,000,000,000,000,000	-|-|-|-|-|-|-|-|-|-|-|-|-|-|-|-|-|
GO:0031331	positive regulation of cellular catabolic process	biological_process	0.54846	1	17	3367	89	17299	102,168,858,102,180,000,000,000,000,000,000,000,000,000,000,000,000,000,000,000,000,000,000,000,000,000,000,000,000,000,000,000,000,000,000,000,000,000,000,000,000,000,000,000,000,000,000,000,000,000,000	-|-|-|-|-|-|-|-|-|-|-|-|-|-|-|-|-|
GO:0046849	bone remodeling	biological_process	0.5499	1	3	3367	13	17299	100,861,213,102,190,000,000,000,000	-|-|-|
GO:0048771	tissue remodeling	biological_process	0.5499	1	3	3367	13	17299	102,190,443,100,861,000,000,000,000	-|-|-|
GO:0008013	beta-catenin binding	molecular_function	0.55016	1	3	3367	15	17299	102,178,409,102,182,000,000,000,000	-|-|-|
GO:0006013	mannose metabolic process	biological_process	0.55071	1	3	3367	15	17299	102,189,389,102,188,000,000,000,000	-|-|-|
GO:0032801	receptor catabolic process	biological_process	0.5515	1	3	3367	15	17299	102,189,618,102,184,000,000,000,000	-|-|-|
GO:0051427	hormone receptor binding	molecular_function	0.55309	1	2	3367	9	17299	102,186,175,102,179,000	-|-|
GO:0042262	DNA protection	biological_process	0.5534	1	2	3367	9	17299	100,861,382,102,178,000	-|-|
GO:0048646	anatomical structure formation involved in morphogenesis	biological_process	0.5541	1	9	3367	47	17299	102,179,081,102,184,000,000,000,000,000,000,000,000,000,000,000,000,000,000,000,000,000,000,000,000,000,000	-|-|-|-|-|-|-|-|-|
GO:0048013	ephrin receptor signaling pathway	biological_process	0.55423	1	3	3367	15	17299	102,183,467,102,190,000,000,000,000	-|-|-|
GO:0000776	kinetochore	cellular_component	0.55567	1	13	3367	69	17299	102,181,902,102,186,000,000,000,000,000,000,000,000,000,000,000,000,000,000,000,000,000,000,000,000,000,000,000,000,000,000,000,000,000,000,000,000,000,000	-|-|-|-|-|-|-|-|-|-|-|-|-|
GO:0035737	injection of substance in to other organism	biological_process	0.55587	1	1	3367	4	17299	102191621	-|
GO:0035738	envenomation resulting in modification of morphology or physiology of other organism	biological_process	0.55587	1	1	3367	4	17299	102191621	-|
GO:0044559	envenomation resulting in modulation of voltage-gated potassium channel activity in other organism	biological_process	0.55587	1	1	3367	4	17299	102191621	-|
GO:0044560	envenomation resulting in modulation of ion channel activity in other organism	biological_process	0.55587	1	1	3367	4	17299	102191621	-|
GO:0044562	envenomation resulting in negative regulation of voltage-gated potassium channel activity in other organism	biological_process	0.55587	1	1	3367	4	17299	102191621	-|
GO:0044564	envenomation resulting in occlusion of the pore of voltage-gated potassium channel in other organism	biological_process	0.55587	1	1	3367	4	17299	102191621	-|
GO:0004363	glutathione synthase activity	molecular_function	0.55588	1	1	3367	4	17299	102176861	-|
GO:0015288	porin activity	molecular_function	0.55588	1	1	3367	4	17299	102176700	-|
GO:0022829	wide pore channel activity	molecular_function	0.55588	1	1	3367	4	17299	102176700	-|
GO:0006582	melanin metabolic process	biological_process	0.55588	1	1	3367	4	17299	102176043	-|
GO:0004715	non-membrane spanning protein tyrosine kinase activity	molecular_function	0.55588	1	1	3367	4	17299	102184349	-|
GO:0008898	homocysteine S-methyltransferase activity	molecular_function	0.55588	1	1	3367	4	17299	102175022	-|
GO:0006784	heme a biosynthetic process	biological_process	0.55588	1	1	3367	4	17299	102171371	-|
GO:0046160	heme a metabolic process	biological_process	0.55588	1	1	3367	4	17299	102171371	-|
GO:0010277	chlorophyllide a oxygenase [overall] activity	molecular_function	0.55588	1	1	3367	4	17299	102170573	-|
GO:0045005	maintenance of fidelity involved in DNA-dependent DNA replication	biological_process	0.55588	1	1	3367	4	17299	102189311	-|
GO:0048478	replication fork protection	biological_process	0.55588	1	1	3367	4	17299	102189311	-|
GO:0042546	cell wall biogenesis	biological_process	0.55595	1	1	3367	4	17299	102182744	-|
GO:0051225	spindle assembly	biological_process	0.55606	1	1	3367	4	17299	102171708	-|
GO:0016836	hydro-lyase activity	molecular_function	0.55612	1	10	3367	52	17299	102,186,704,100,860,000,000,000,000,000,000,000,000,000,000,000,000,000,000,000,000,000,000,000,000,000,000,000,000,000	-|-|-|-|-|-|-|-|-|-|
GO:0032886	regulation of microtubule-based process	biological_process	0.55648	1	2	3367	9	17299	102,177,815,102,181,000	-|-|
GO:0070507	regulation of microtubule cytoskeleton organization	biological_process	0.55648	1	2	3367	9	17299	102,181,792,102,177,000	-|-|
GO:0006334	nucleosome assembly	biological_process	0.55659	1	9	3367	44	17299	102,190,109,102,176,000,000,000,000,000,000,000,000,000,000,000,000,000,000,000,000,000,000,000,000,000,000	-|-|-|-|-|-|-|-|-|
GO:0031497	chromatin assembly	biological_process	0.55659	1	9	3367	44	17299	102,190,109,102,176,000,000,000,000,000,000,000,000,000,000,000,000,000,000,000,000,000,000,000,000,000,000	-|-|-|-|-|-|-|-|-|
GO:0034728	nucleosome organization	biological_process	0.55659	1	9	3367	44	17299	102,180,549,102,179,000,000,000,000,000,000,000,000,000,000,000,000,000,000,000,000,000,000,000,000,000,000	-|-|-|-|-|-|-|-|-|
GO:0003872	6-phosphofructokinase activity	molecular_function	0.55674	1	1	3367	4	17299	102186091	-|
GO:0005945	6-phosphofructokinase complex	cellular_component	0.55674	1	1	3367	4	17299	102186091	-|
GO:0008658	penicillin binding	molecular_function	0.55678	1	1	3367	4	17299	102178942	-|
GO:0033293	monocarboxylic acid binding	molecular_function	0.55678	1	1	3367	4	17299	102178942	-|
GO:0030133	transport vesicle	cellular_component	0.55688	1	11	3367	58	17299	100,861,335,102,190,000,000,000,000,000,000,000,000,000,000,000,000,000,000,000,000,000,000,000,000,000,000,000,000,000,000,000,000	-|-|-|-|-|-|-|-|-|-|-|
GO:0009110	vitamin biosynthetic process	biological_process	0.55776	1	8	3367	42	17299	102,191,376,102,181,000,000,000,000,000,000,000,000,000,000,000,000,000,000,000,000,000,000,000	-|-|-|-|-|-|-|-|
GO:0042364	water-soluble vitamin biosynthetic process	biological_process	0.55776	1	8	3367	42	17299	102,185,995,102,177,000,000,000,000,000,000,000,000,000,000,000,000,000,000,000,000,000,000,000	-|-|-|-|-|-|-|-|
GO:0042626	ATPase activity, coupled to transmembrane movement of substances	molecular_function	0.5584	1	21	3367	113	17299	102,181,156,102,181,000,000,000,000,000,000,000,000,000,000,000,000,000,000,000,000,000,000,000,000,000,000,000,000,000,000,000,000,000,000,000,000,000,000,000,000,000,000,000,000,000,000,000,000,000,000,000,000,000,000,000,000,000,000,000,000,000,000	-|-|-|-|-|-|-|-|-|-|-|-|-|-|-|-|-|-|-|-|-|
GO:0043492	ATPase activity, coupled to movement of substances	molecular_function	0.5584	1	21	3367	113	17299	102,179,626,102,180,000,000,000,000,000,000,000,000,000,000,000,000,000,000,000,000,000,000,000,000,000,000,000,000,000,000,000,000,000,000,000,000,000,000,000,000,000,000,000,000,000,000,000,000,000,000,000,000,000,000,000,000,000,000,000,000,000,000	-|-|-|-|-|-|-|-|-|-|-|-|-|-|-|-|-|-|-|-|-|
GO:0031929	TOR signaling cascade	biological_process	0.55858	1	1	3367	4	17299	102171008	-|
GO:0032006	regulation of TOR signaling cascade	biological_process	0.55858	1	1	3367	4	17299	102171008	-|
GO:0004813	alanine-tRNA ligase activity	molecular_function	0.55873	1	1	3367	4	17299	102182456	-|
GO:0006419	alanyl-tRNA aminoacylation	biological_process	0.55873	1	1	3367	4	17299	102182456	-|
GO:0047661	amino-acid racemase activity	molecular_function	0.55897	1	1	3367	4	17299	102176847	-|
GO:0007093	mitotic cell cycle checkpoint	biological_process	0.55941	1	5	3367	26	17299	102,178,181,102,191,000,000,000,000,000,000,000,000,000,000	-|-|-|-|-|
GO:0007094	mitotic spindle assembly checkpoint	biological_process	0.55941	1	5	3367	26	17299	102,169,803,102,191,000,000,000,000,000,000,000,000,000,000	-|-|-|-|-|
GO:0031577	spindle checkpoint	biological_process	0.55941	1	5	3367	26	17299	102,186,228,102,191,000,000,000,000,000,000,000,000,000,000	-|-|-|-|-|
GO:0045839	negative regulation of mitosis	biological_process	0.55941	1	5	3367	26	17299	102,178,181,102,191,000,000,000,000,000,000,000,000,000,000	-|-|-|-|-|
GO:0045841	negative regulation of mitotic metaphase/anaphase transition	biological_process	0.55941	1	5	3367	26	17299	102,169,803,102,191,000,000,000,000,000,000,000,000,000,000	-|-|-|-|-|
GO:0051784	negative regulation of nuclear division	biological_process	0.55941	1	5	3367	26	17299	102,186,228,102,191,000,000,000,000,000,000,000,000,000,000	-|-|-|-|-|
GO:0071173	spindle assembly checkpoint	biological_process	0.55941	1	5	3367	26	17299	102,191,328,102,178,000,000,000,000,000,000,000,000,000,000	-|-|-|-|-|
GO:0071174	mitotic spindle checkpoint	biological_process	0.55941	1	5	3367	26	17299	102,186,228,102,191,000,000,000,000,000,000,000,000,000,000	-|-|-|-|-|
GO:1901991	negative regulation of mitotic cell cycle phase transition	biological_process	0.55941	1	5	3367	26	17299	102,178,181,102,191,000,000,000,000,000,000,000,000,000,000	-|-|-|-|-|
GO:1902100	negative regulation of metaphase/anaphase transition of cell cycle	biological_process	0.55941	1	5	3367	26	17299	102,191,328,102,178,000,000,000,000,000,000,000,000,000,000	-|-|-|-|-|
GO:0005743	mitochondrial inner membrane	cellular_component	0.55947	1	28	3367	146	17299	102190672,102182836,102168728,102184512,102177564,102188451,100861376,102186769,102187983,102175963,102174343,102188675,102187496,102187154,102179206,102170425,102189249,102187779,102186535,102179213,102169243,102173635,102169720,102178499,102182279,102174394,102171720,102191139	-|-|-|-|-|-|-|-|-|-|-|-|-|-|-|-|-|-|-|-|-|-|-|-|-|-|-|-|
GO:0004784	superoxide dismutase activity	molecular_function	0.56018	1	1	3367	4	17299	102179198	-|
GO:0016721	oxidoreductase activity, acting on superoxide radicals as acceptor	molecular_function	0.56018	1	1	3367	4	17299	102179198	-|
GO:0005868	cytoplasmic dynein complex	cellular_component	0.56039	1	1	3367	4	17299	102183933	-|
GO:0042720	mitochondrial inner membrane peptidase complex	cellular_component	0.56071	1	1	3367	4	17299	102187779	-|
GO:0016730	oxidoreductase activity, acting on iron-sulfur proteins as donors	molecular_function	0.56108	1	1	3367	4	17299	102173176	-|
GO:0006733	oxidoreduction coenzyme metabolic process	biological_process	0.5638	1	8	3367	42	17299	102,178,423,102,181,000,000,000,000,000,000,000,000,000,000,000,000,000,000,000,000,000,000,000	-|-|-|-|-|-|-|-|
GO:0019083	viral transcription	biological_process	0.56385	1	3	3367	15	17299	102,182,221,102,189,000,000,000,000	-|-|-|
GO:0008962	phosphatidylglycerophosphatase activity	molecular_function	0.56415	1	1	3367	4	17299	102169650	-|
GO:0032797	SMN complex	cellular_component	0.56597	1	1	3367	4	17299	102180480	-|
GO:0022804	active transmembrane transporter activity	molecular_function	0.56676	1	43	3367	233	17299	102181111,102179946,102171993,102170858,102181156,102174250,102186581,102183579,102182262,102188815,102187702,102178888,102187455,102187603,102180841,102188349,102187167,102186441,102179626,102174059,102177792,102172245,102177789,102186830,102173942,102171968,102172525,102180638,102180076,102171035,102171598,102189586,102172079,102171890,102186426,102187779,102185753,102190707,102189524,102188085…	-|-|-|-|-|-|-|-|-|-|-|-|-|-|-|-|-|-|-|-|-|-|-|-|-|-|-|-|-|-|-|-|-|-|-|-|-|-|-|-|-|-|-|
GO:0000149	SNARE binding	molecular_function	0.56686	1	3	3367	15	17299	102,182,102,102,190,000,000,000,000	-|-|-|
GO:0019905	syntaxin binding	molecular_function	0.56686	1	3	3367	15	17299	102,182,102,102,190,000,000,000,000	-|-|-|
GO:0042601	endospore-forming forespore	cellular_component	0.56737	1	1	3367	4	17299	102170942	-|
GO:0042763	intracellular immature spore	cellular_component	0.56737	1	1	3367	4	17299	102170942	-|
GO:0015932	nucleobase-containing compound transmembrane transporter activity	molecular_function	0.56759	1	5	3367	26	17299	102,175,038,106,503,000,000,000,000,000,000,000,000,000,000	-|-|-|-|-|
GO:0019902	phosphatase binding	molecular_function	0.56772	1	1	3367	4	17299	102169238	-|
GO:0006570	tyrosine metabolic process	biological_process	0.56783	1	1	3367	4	17299	102168891	-|
GO:0007015	actin filament organization	biological_process	0.56784	1	3	3367	15	17299	102,186,774,102,185,000,000,000,000	-|-|-|
GO:0005874	microtubule	cellular_component	0.56791	1	5	3367	26	17299	106,501,743,102,189,000,000,000,000,000,000,000,000,000,000	-|-|-|-|-|
GO:0004379	glycylpeptide N-tetradecanoyltransferase activity	molecular_function	0.56825	1	1	3367	4	17299	102180607	-|
GO:0019107	myristoyltransferase activity	molecular_function	0.56825	1	1	3367	4	17299	102180607	-|
GO:0009067	aspartate family amino acid biosynthetic process	biological_process	0.56852	1	4	3367	21	17299	102,178,400,102,178,000,000,000,000,000,000,000	-|-|-|-|
GO:0007031	peroxisome organization	biological_process	0.57026	1	3	3367	15	17299	102,178,551,102,177,000,000,000,000	-|-|-|
GO:0008217	regulation of blood pressure	biological_process	0.57117	1	1	3367	4	17299	102178195	-|
GO:0042311	vasodilation	biological_process	0.57117	1	1	3367	4	17299	102178195	-|
GO:0042312	regulation of vasodilation	biological_process	0.57117	1	1	3367	4	17299	102178195	-|
GO:0047750	cholestenol delta-isomerase activity	molecular_function	0.57158	1	1	3367	4	17299	102177226	-|
GO:0006221	pyrimidine nucleotide biosynthetic process	biological_process	0.57167	1	5	3367	26	17299	102,168,496,102,187,000,000,000,000,000,000,000,000,000,000	-|-|-|-|-|
GO:0051345	positive regulation of hydrolase activity	biological_process	0.57194	1	3	3367	15	17299	102,175,063,102,191,000,000,000,000	-|-|-|
GO:0051782	negative regulation of cell division	biological_process	0.57261	1	1	3367	4	17299	102173307	-|
GO:0002682	regulation of immune system process	biological_process	0.57311	1	1	3367	4	17299	102179502	-|
GO:0009403	toxin biosynthetic process	biological_process	0.57337	1	1	3367	4	17299	102189010	-|
GO:0007021	tubulin complex assembly	biological_process	0.57344	1	1	3367	4	17299	102189286	-|
GO:0072668	tubulin complex biogenesis	biological_process	0.57344	1	1	3367	4	17299	102189286	-|
GO:0015370	solute:sodium symporter activity	molecular_function	0.57358	1	9	3367	49	17299	102,172,245,102,179,000,000,000,000,000,000,000,000,000,000,000,000,000,000,000,000,000,000,000,000,000,000	-|-|-|-|-|-|-|-|-|
GO:0030193	regulation of blood coagulation	biological_process	0.57362	1	1	3367	4	17299	102183592	-|
GO:0050818	regulation of coagulation	biological_process	0.57362	1	1	3367	4	17299	102183592	-|
GO:0061041	regulation of wound healing	biological_process	0.57362	1	1	3367	4	17299	102183592	-|
GO:1900046	regulation of hemostasis	biological_process	0.57362	1	1	3367	4	17299	102183592	-|
GO:0009073	aromatic amino acid family biosynthetic process	biological_process	0.57374	1	1	3367	4	17299	102178409	-|
GO:0006461	protein complex assembly	biological_process	0.57415	1	50	3367	265	17299	102173472,102189286,102178555,102180712,102169685,102178839,102168953,102189483,100860991,102182434,102173176,102186774,106503410,102168505,102185659,102185519,102184900,102178607,102189812,102183909,102178426,102178844,102191685,102181884,102174449,102184175,102178409,102175502,102188627,102186046,102179106,102169975,102168596,102186038,102180482,102182102,102178766,102177564,102175400,102169260…	-|-|-|-|-|-|-|-|-|-|-|-|-|-|-|-|-|-|-|-|-|-|-|-|-|-|-|-|-|-|-|-|-|-|-|-|-|-|-|-|-|-|-|-|-|-|-|-|-|-|
GO:0070271	protein complex biogenesis	biological_process	0.57415	1	50	3367	265	17299	102189286,102169685,102178555,102180712,102173472,102178839,102182434,102189483,102168953,100860991,102168505,106503410,102185659,102173176,102186774,102189812,102185519,102178607,102184900,102178426,102183909,102191685,102181884,102178844,102174449,102184175,102188627,102186046,102179106,102169975,102175502,102178409,102186038,102180482,102168596,102169260,102182102,102178766,102177564,102175400…	-|-|-|-|-|-|-|-|-|-|-|-|-|-|-|-|-|-|-|-|-|-|-|-|-|-|-|-|-|-|-|-|-|-|-|-|-|-|-|-|-|-|-|-|-|-|-|-|-|-|
GO:0000910	cytokinesis	biological_process	0.57494	1	13	3367	70	17299	102,177,875,102,179,000,000,000,000,000,000,000,000,000,000,000,000,000,000,000,000,000,000,000,000,000,000,000,000,000,000,000,000,000,000,000,000,000,000	-|-|-|-|-|-|-|-|-|-|-|-|-|
GO:0008745	N-acetylmuramoyl-L-alanine amidase activity	molecular_function	0.57519	1	1	3367	4	17299	102183951	-|
GO:0005637	nuclear inner membrane	cellular_component	0.57541	1	2	3367	10	17299	102,186,577,102,171,000	-|-|
GO:0005639	integral to nuclear inner membrane	cellular_component	0.57541	1	2	3367	10	17299	102,171,836,102,186,000	-|-|
GO:0031229	intrinsic to nuclear inner membrane	cellular_component	0.57541	1	2	3367	10	17299	102,186,577,102,171,000	-|-|
GO:0044453	nuclear membrane part	cellular_component	0.57541	1	2	3367	10	17299	102,186,577,102,171,000	-|-|
GO:0048522	positive regulation of cellular process	biological_process	0.57647	1	39	3367	207	17299	102182596,106503295,102181566,102171507,102187732,102183880,102178036,102181625,102187828,102180719,102168670,102189361,102182102,102180857,102182381,102186469,102172181,106502975,102183148,102179022,102168858,102180062,102183633,102187784,102189524,102183741,102186228,102182019,102179867,102191221,102184738,102180141,102182836,106503410,102168505,102176609,102170987,102171522,102184319	-|-|-|-|-|-|-|-|-|-|-|-|-|-|-|-|-|-|-|-|-|-|-|-|-|-|-|-|-|-|-|-|-|-|-|-|-|-|-|
GO:0006644	phospholipid metabolic process	biological_process	0.57664	1	18	3367	97	17299	102,187,867,102,175,000,000,000,000,000,000,000,000,000,000,000,000,000,000,000,000,000,000,000,000,000,000,000,000,000,000,000,000,000,000,000,000,000,000,000,000,000,000,000,000,000,000,000,000,000,000,000,000,000	-|-|-|-|-|-|-|-|-|-|-|-|-|-|-|-|-|-|
GO:0015159	polysaccharide transmembrane transporter activity	molecular_function	0.57796	1	1	3367	4	17299	102185007	-|
GO:0007205	protein kinase C-activating G-protein coupled receptor signaling pathway	biological_process	0.57861	1	4	3367	21	17299	102,175,743,102,175,000,000,000,000,000,000,000	-|-|-|-|
GO:0006164	purine nucleotide biosynthetic process	biological_process	0.57899	1	29	3367	155	17299	100861376,102175963,102187983,102186600,102174343,102190672,102168863,102181156,102188104,102168728,102169720,102173635,102186584,102174511,102178499,102185469,102191139,102179206,102178400,102170425,102187603,102189249,102189798,102168496,102186535,102169243,102171890,102189667,102187663	-|-|-|-|-|-|-|-|-|-|-|-|-|-|-|-|-|-|-|-|-|-|-|-|-|-|-|-|-|
GO:0005024	transforming growth factor beta-activated receptor activity	molecular_function	0.57938	1	5	3367	25	17299	102,187,767,102,186,000,000,000,000,000,000,000,000,000,000	-|-|-|-|-|
GO:0004618	phosphoglycerate kinase activity	molecular_function	0.5794	1	1	3367	4	17299	102173116	-|
GO:0001522	pseudouridine synthesis	biological_process	0.57976	1	5	3367	26	17299	102,182,586,102,175,000,000,000,000,000,000,000,000,000,000	-|-|-|-|-|
GO:0043038	amino acid activation	biological_process	0.57984	1	26	3367	139	17299	102180869,102182456,102190610,102178549,102170283,102183148,102169829,102183922,102183991,102181593,102185423,102190453,102179760,102183444,102172428,102181317,102174416,102184618,102174910,102187336,102188933,102172719,102182177,102184516,102182381,102185659	-|-|-|-|-|-|-|-|-|-|-|-|-|-|-|-|-|-|-|-|-|-|-|-|-|-|
GO:0043039	tRNA aminoacylation	biological_process	0.57984	1	26	3367	139	17299	102181317,102172428,102183444,102179760,102181593,102183991,102190453,102185423,102183922,102170283,102183148,102169829,102178549,102180869,102182456,102190610,102185659,102184516,102182381,102182177,102172719,102187336,102188933,102184618,102174910,102174416	-|-|-|-|-|-|-|-|-|-|-|-|-|-|-|-|-|-|-|-|-|-|-|-|-|-|
GO:0005802	trans-Golgi network	cellular_component	0.58053	1	1	3367	4	17299	102176609	-|
GO:0006892	post-Golgi vesicle-mediated transport	biological_process	0.58053	1	1	3367	4	17299	102176609	-|
GO:0006893	Golgi to plasma membrane transport	biological_process	0.58053	1	1	3367	4	17299	102176609	-|
GO:0032386	regulation of intracellular transport	biological_process	0.58053	1	1	3367	4	17299	102176609	-|
GO:0032388	positive regulation of intracellular transport	biological_process	0.58053	1	1	3367	4	17299	102176609	-|
GO:0033157	regulation of intracellular protein transport	biological_process	0.58053	1	1	3367	4	17299	102176609	-|
GO:0042996	regulation of Golgi to plasma membrane protein transport	biological_process	0.58053	1	1	3367	4	17299	102176609	-|
GO:0042998	positive regulation of Golgi to plasma membrane protein transport	biological_process	0.58053	1	1	3367	4	17299	102176609	-|
GO:0043001	Golgi to plasma membrane protein transport	biological_process	0.58053	1	1	3367	4	17299	102176609	-|
GO:0051050	positive regulation of transport	biological_process	0.58053	1	1	3367	4	17299	102176609	-|
GO:0051222	positive regulation of protein transport	biological_process	0.58053	1	1	3367	4	17299	102176609	-|
GO:0071253	connexin binding	molecular_function	0.58053	1	1	3367	4	17299	102176609	-|
GO:0090316	positive regulation of intracellular protein transport	biological_process	0.58053	1	1	3367	4	17299	102176609	-|
GO:0010309	acireductone dioxygenase [iron(II)-requiring] activity	molecular_function	0.58122	1	1	3367	4	17299	102181302	-|
GO:0000778	condensed nuclear chromosome kinetochore	cellular_component	0.58228	1	9	3367	48	17299	102,175,584,102,186,000,000,000,000,000,000,000,000,000,000,000,000,000,000,000,000,000,000,000,000,000,000	-|-|-|-|-|-|-|-|-|
GO:0000780	condensed nuclear chromosome, centromeric region	cellular_component	0.58228	1	9	3367	48	17299	102,186,863,102,176,000,000,000,000,000,000,000,000,000,000,000,000,000,000,000,000,000,000,000,000,000,000	-|-|-|-|-|-|-|-|-|
GO:0000940	condensed chromosome outer kinetochore	cellular_component	0.58228	1	9	3367	48	17299	102,175,584,102,176,000,000,000,000,000,000,000,000,000,000,000,000,000,000,000,000,000,000,000,000,000,000	-|-|-|-|-|-|-|-|-|
GO:0000942	condensed nuclear chromosome outer kinetochore	cellular_component	0.58228	1	9	3367	48	17299	102,176,560,102,186,000,000,000,000,000,000,000,000,000,000,000,000,000,000,000,000,000,000,000,000,000,000	-|-|-|-|-|-|-|-|-|
GO:0042729	DASH complex	cellular_component	0.58228	1	9	3367	48	17299	102,175,584,102,176,000,000,000,000,000,000,000,000,000,000,000,000,000,000,000,000,000,000,000,000,000,000	-|-|-|-|-|-|-|-|-|
GO:0006004	fucose metabolic process	biological_process	0.58243	1	1	3367	4	17299	102183270	-|
GO:0008736	L-fucose isomerase activity	molecular_function	0.58243	1	1	3367	4	17299	102183270	-|
GO:0006119	oxidative phosphorylation	biological_process	0.58285	1	6	3367	31	17299	102,168,388,102,181,000,000,000,000,000,000,000,000,000,000,000,000,000	-|-|-|-|-|-|
GO:0042773	ATP synthesis coupled electron transport	biological_process	0.58285	1	6	3367	31	17299	102,190,968,102,181,000,000,000,000,000,000,000,000,000,000,000,000,000	-|-|-|-|-|-|
GO:0000152	nuclear ubiquitin ligase complex	cellular_component	0.58339	1	21	3367	112	17299	102,185,036,102,177,000,000,000,000,000,000,000,000,000,000,000,000,000,000,000,000,000,000,000,000,000,000,000,000,000,000,000,000,000,000,000,000,000,000,000,000,000,000,000,000,000,000,000,000,000,000,000,000,000,000,000,000,000,000,000,000,000,000	-|-|-|-|-|-|-|-|-|-|-|-|-|-|-|-|-|-|-|-|-|
GO:0005680	anaphase-promoting complex	cellular_component	0.58339	1	21	3367	112	17299	102,187,112,102,177,000,000,000,000,000,000,000,000,000,000,000,000,000,000,000,000,000,000,000,000,000,000,000,000,000,000,000,000,000,000,000,000,000,000,000,000,000,000,000,000,000,000,000,000,000,000,000,000,000,000,000,000,000,000,000,000,000,000	-|-|-|-|-|-|-|-|-|-|-|-|-|-|-|-|-|-|-|-|-|
GO:0051119	sugar transmembrane transporter activity	molecular_function	0.58412	1	5	3367	27	17299	102,186,426,102,188,000,000,000,000,000,000,000,000,000,000	-|-|-|-|-|
GO:0090305	nucleic acid phosphodiester bond hydrolysis	biological_process	0.58458	1	2	3367	10	17299	102,189,650,102,172,000	-|-|
GO:0004568	chitinase activity	molecular_function	0.58476	1	2	3367	10	17299	102,179,542,102,183,000	-|-|
GO:0006032	chitin catabolic process	biological_process	0.58476	1	2	3367	10	17299	102,179,542,102,183,000	-|-|
GO:0046348	amino sugar catabolic process	biological_process	0.58476	1	2	3367	10	17299	102,179,542,102,183,000	-|-|
GO:1901072	glucosamine-containing compound catabolic process	biological_process	0.58476	1	2	3367	10	17299	102,179,542,102,183,000	-|-|
GO:0006904	vesicle docking involved in exocytosis	biological_process	0.58516	1	5	3367	27	17299	102,173,499,102,186,000,000,000,000,000,000,000,000,000,000	-|-|-|-|-|
GO:0006766	vitamin metabolic process	biological_process	0.58558	1	8	3367	43	17299	102,180,869,102,182,000,000,000,000,000,000,000,000,000,000,000,000,000,000,000,000,000,000,000	-|-|-|-|-|-|-|-|
GO:0006767	water-soluble vitamin metabolic process	biological_process	0.58558	1	8	3367	43	17299	102,183,631,102,181,000,000,000,000,000,000,000,000,000,000,000,000,000,000,000,000,000,000,000	-|-|-|-|-|-|-|-|
GO:0003854	3-beta-hydroxy-delta5-steroid dehydrogenase activity	molecular_function	0.58751	1	4	3367	21	17299	102,174,841,102,181,000,000,000,000,000,000,000	-|-|-|-|
GO:0016229	steroid dehydrogenase activity	molecular_function	0.58751	1	4	3367	21	17299	102,179,361,102,170,000,000,000,000,000,000,000	-|-|-|-|
GO:0033764	steroid dehydrogenase activity, acting on the CH-OH group of donors, NAD or NADP as acceptor	molecular_function	0.58751	1	4	3367	21	17299	102,174,841,102,181,000,000,000,000,000,000,000	-|-|-|-|
GO:0051258	protein polymerization	biological_process	0.58788	1	22	3367	115	17299	###############################################################################################################################################################################################################################################################	-|-|-|-|-|-|-|-|-|-|-|-|-|-|-|-|-|-|-|-|-|-|
GO:0009165	nucleotide biosynthetic process	biological_process	0.58867	1	38	3367	204	17299	102169720,102173635,102186584,102174511,102178499,102191139,102173054,102179206,102170425,102187603,102186535,102189798,102168496,102169243,102187983,102174343,102180679,102168863,102181553,102169880,102181156,102168728,102185469,102184056,102178400,102189249,102187663,102189667,102171890,102180994,100861376,102168422,102175963,102173923,102186600,102190672,106502145,102188104	-|-|-|-|-|-|-|-|-|-|-|-|-|-|-|-|-|-|-|-|-|-|-|-|-|-|-|-|-|-|-|-|-|-|-|-|-|-|
GO:0007005	mitochondrion organization	biological_process	0.58874	1	12	3367	64	17299	102,179,213,106,503,000,000,000,000,000,000,000,000,000,000,000,000,000,000,000,000,000,000,000,000,000,000,000,000,000,000,000,000,000,000,000	-|-|-|-|-|-|-|-|-|-|-|-|
GO:0004860	protein kinase inhibitor activity	molecular_function	0.58875	1	4	3367	21	17299	102,179,898,102,178,000,000,000,000,000,000,000	-|-|-|-|
GO:0019210	kinase inhibitor activity	molecular_function	0.58875	1	4	3367	21	17299	102,171,892,102,185,000,000,000,000,000,000,000	-|-|-|-|
GO:0030518	intracellular steroid hormone receptor signaling pathway	biological_process	0.58977	1	2	3367	10	17299	102,185,753,102,174,000	-|-|
GO:0030522	intracellular receptor signaling pathway	biological_process	0.58977	1	2	3367	10	17299	102,185,753,102,174,000	-|-|
GO:0042168	heme metabolic process	biological_process	0.58996	1	6	3367	33	17299	102,183,203,102,185,000,000,000,000,000,000,000,000,000,000,000,000,000	-|-|-|-|-|-|
GO:0004838	L-tyrosine:2-oxoglutarate aminotransferase activity	molecular_function	0.59004	1	1	3367	4	17299	102180419	-|
GO:0070547	L-tyrosine aminotransferase activity	molecular_function	0.59004	1	1	3367	4	17299	102180419	-|
GO:0009916	alternative oxidase activity	molecular_function	0.59054	1	1	3367	4	17299	102183991	-|
GO:0003993	acid phosphatase activity	molecular_function	0.59057	1	3	3367	16	17299	102,171,997,102,169,000,000,000,000	-|-|-|
GO:0010383	cell wall polysaccharide metabolic process	biological_process	0.5906	1	1	3367	4	17299	102171007	-|
GO:0010410	hemicellulose metabolic process	biological_process	0.5906	1	1	3367	4	17299	102171007	-|
GO:0045491	xylan metabolic process	biological_process	0.5906	1	1	3367	4	17299	102171007	-|
GO:0045493	xylan catabolic process	biological_process	0.5906	1	1	3367	4	17299	102171007	-|
GO:0046559	alpha-glucuronidase activity	molecular_function	0.5906	1	1	3367	4	17299	102171007	-|
GO:0005261	cation channel activity	molecular_function	0.5907	1	25	3367	134	17299	###############################################################################################################################################################################################################################################################	-|-|-|-|-|-|-|-|-|-|-|-|-|-|-|-|-|-|-|-|-|-|-|-|-|
GO:0046873	metal ion transmembrane transporter activity	molecular_function	0.59116	1	74	3367	392	17299	102188092,102187158,102174059,102188324,102168466,102185534,102188013,102172079,102187408,102191052,106502975,102184964,102176574,102188085,102183909,102182487,102173529,102179946,106503840,102172681,102172089,102175319,102187889,102188839,102187455,102170425,102186105,102175280,102175547,102187167,100860750,102188067,102178555,102184768,102168236,102184156,102182019,102172245,102183957,102187306…	-|-|-|-|-|-|-|-|-|-|-|-|-|-|-|-|-|-|-|-|-|-|-|-|-|-|-|-|-|-|-|-|-|-|-|-|-|-|-|-|-|-|-|-|-|-|-|-|-|-|-|-|-|-|-|-|-|-|-|-|-|-|-|-|-|-|-|-|-|-|-|-|-|-|
GO:0007052	mitotic spindle organization	biological_process	0.59188	1	1	3367	4	17299	102186863	-|
GO:0030472	mitotic spindle organization in nucleus	biological_process	0.59188	1	1	3367	4	17299	102186863	-|
GO:0009163	nucleoside biosynthetic process	biological_process	0.59225	1	28	3367	150	17299	102178400,102179206,102170425,102187603,102168496,102189249,102186535,102183284,102187663,102171890,102169243,102174511,102186584,102173635,102169720,102178499,102191139,102181553,102190672,102168863,102168728,100861376,102187983,102175963,102174343,102189734,102185709,102186600	-|-|-|-|-|-|-|-|-|-|-|-|-|-|-|-|-|-|-|-|-|-|-|-|-|-|-|-|
GO:0042455	ribonucleoside biosynthetic process	biological_process	0.59225	1	28	3367	150	17299	102169243,102171890,102187663,102183284,102189249,102186535,102168496,102187603,102179206,102170425,102178400,102191139,102178499,102169720,102186584,102174511,102173635,102168728,102168863,102190672,102181553,102186600,102185709,102174343,102189734,102187983,102175963,100861376	-|-|-|-|-|-|-|-|-|-|-|-|-|-|-|-|-|-|-|-|-|-|-|-|-|-|-|-|
GO:0043234	protein complex	cellular_component	0.59246	1	354	3367	1864	17299	102168772,102188085,102180361,102180395,102184947,102191685,102177020,102178832,102190640,102180902,102188462,102184572,102177507,102187161,102180712,102187978,102177792,102186091,102181805,102171878,102169526,102191139,102179458,102170546,102176126,102181566,102172512,102175584,102189610,102176700,102175243,102187650,102168596,102186038,102188986,102185902,102191558,102179491,102175400,102169636…	-|-|-|-|-|-|-|-|-|-|-|-|-|-|-|-|-|-|-|-|-|-|-|-|-|-|-|-|-|-|-|-|-|-|-|-|-|-|-|-|-|-|-|-|-|-|-|-|-|-|-|-|-|-|-|-|-|-|-|-|-|-|-|-|-|-|-|-|-|-|-|-|-|-|-|-|-|-|-|-|-|-|-|-|-|-|-|-|-|-|-|-|-|-|-|-|-|-|-|-|-|-|-|-|-|-|-|-|-|-|-|-|-|-|-|-|-|-|-|-|-|-|-|-|-|-|-|-
GO:0020012	evasion or tolerance of host immune response	biological_process	0.5926	1	2	3367	10	17299	102,179,073,102,191,000	-|-|
GO:0051805	evasion or tolerance of immune response of other organism involved in symbiotic interaction	biological_process	0.5926	1	2	3367	10	17299	102,179,073,102,191,000	-|-|
GO:0052564	response to immune response of other organism involved in symbiotic interaction	biological_process	0.5926	1	2	3367	10	17299	102,179,073,102,191,000	-|-|
GO:0052572	response to host immune response	biological_process	0.5926	1	2	3367	10	17299	102,179,073,102,191,000	-|-|
GO:0051302	regulation of cell division	biological_process	0.59301	1	2	3367	10	17299	102,173,307,102,173,000	-|-|
GO:0008483	transaminase activity	molecular_function	0.59376	1	2	3367	10	17299	102,176,828,102,180,000	-|-|
GO:0016769	transferase activity, transferring nitrogenous groups	molecular_function	0.59376	1	2	3367	10	17299	102,180,419,102,176,000	-|-|
GO:0000723	telomere maintenance	biological_process	0.59478	1	3	3367	16	17299	102,173,801,102,189,000,000,000,000	-|-|-|
GO:0032200	telomere organization	biological_process	0.59478	1	3	3367	16	17299	102,184,878,102,189,000,000,000,000	-|-|-|
GO:0060249	anatomical structure homeostasis	biological_process	0.59478	1	3	3367	16	17299	102,189,134,102,184,000,000,000,000	-|-|-|
GO:0048585	negative regulation of response to stimulus	biological_process	0.59729	1	10	3367	54	17299	102,170,375,102,191,000,000,000,000,000,000,000,000,000,000,000,000,000,000,000,000,000,000,000,000,000,000,000,000,000	-|-|-|-|-|-|-|-|-|-|
GO:0003690	double-stranded DNA binding	molecular_function	0.59743	1	8	3367	43	17299	102,181,166,102,185,000,000,000,000,000,000,000,000,000,000,000,000,000,000,000,000,000,000,000	-|-|-|-|-|-|-|-|
GO:0030248	cellulose binding	molecular_function	0.59859	1	1	3367	4	17299	102170965	-|
GO:0000003	reproduction	biological_process	0.59965	1	56	3367	297	17299	102179442,100861381,102170074,102177875,102189821,102183117,102176947,102182778,102183372,102175917,102184144,106502889,102170922,102177387,102180402,102179482,102188327,102191539,102176780,102183204,100860838,102178181,106503295,102179081,102184015,102185467,102171522,102186465,102170987,102181286,102187630,102173499,102177402,102191790,102173116,102180141,106502002,102171774,102182032,102177792…	-|-|-|-|-|-|-|-|-|-|-|-|-|-|-|-|-|-|-|-|-|-|-|-|-|-|-|-|-|-|-|-|-|-|-|-|-|-|-|-|-|-|-|-|-|-|-|-|-|-|-|-|-|-|-|-|
GO:0004536	deoxyribonuclease activity	molecular_function	0.59978	1	14	3367	76	17299	102,171,708,102,180,000,000,000,000,000,000,000,000,000,000,000,000,000,000,000,000,000,000,000,000,000,000,000,000,000,000,000,000,000,000,000,000,000,000,000,000,000	-|-|-|-|-|-|-|-|-|-|-|-|-|-|
GO:0016877	ligase activity, forming carbon-sulfur bonds	molecular_function	0.6004	1	1	3367	4	17299	102184459	-|
GO:0016878	acid-thiol ligase activity	molecular_function	0.6004	1	1	3367	4	17299	102184459	-|
GO:0007267	cell-cell signaling	biological_process	0.60081	1	5	3367	27	17299	102,174,199,102,176,000,000,000,000,000,000,000,000,000,000	-|-|-|-|-|
GO:0001614	purinergic nucleotide receptor activity	molecular_function	0.60186	1	2	3367	10	17299	102,173,383,102,180,000	-|-|
GO:0016502	nucleotide receptor activity	molecular_function	0.60186	1	2	3367	10	17299	102,173,383,102,180,000	-|-|
GO:0035586	purinergic receptor activity	molecular_function	0.60186	1	2	3367	10	17299	102,180,347,102,173,000	-|-|
GO:0015930	glutamate synthase activity	molecular_function	0.60296	1	2	3367	10	17299	102,183,717,102,178,000	-|-|
GO:0016746	transferase activity, transferring acyl groups	molecular_function	0.60379	1	39	3367	211	17299	102175783,102178596,102182719,102172865,102176852,100861387,102175936,102187348,102185519,102174081,102178690,102187412,102168288,102185364,102185127,102169156,102168734,102184764,102175220,102176349,102170858,102169129,102173381,102176061,102183555,102174919,102185173,102173866,102175385,102176386,102188405,102191539,102184794,102185477,102187658,102188149,102169238,102175500,102180607	-|-|-|-|-|-|-|-|-|-|-|-|-|-|-|-|-|-|-|-|-|-|-|-|-|-|-|-|-|-|-|-|-|-|-|-|-|-|-|
GO:0010564	regulation of cell cycle process	biological_process	0.60423	1	9	3367	49	17299	102,191,096,102,179,000,000,000,000,000,000,000,000,000,000,000,000,000,000,000,000,000,000,000,000,000,000	-|-|-|-|-|-|-|-|-|
GO:0004527	exonuclease activity	molecular_function	0.60489	1	16	3367	87	17299	102,185,400,102,174,000,000,000,000,000,000,000,000,000,000,000,000,000,000,000,000,000,000,000,000,000,000,000,000,000,000,000,000,000,000,000,000,000,000,000,000,000,000,000,000,000,000,000	-|-|-|-|-|-|-|-|-|-|-|-|-|-|-|-|
GO:0031301	integral to organelle membrane	cellular_component	0.60492	1	13	3367	70	17299	102,189,054,102,177,000,000,000,000,000,000,000,000,000,000,000,000,000,000,000,000,000,000,000,000,000,000,000,000,000,000,000,000,000,000,000,000,000,000	-|-|-|-|-|-|-|-|-|-|-|-|-|
GO:0005158	insulin receptor binding	molecular_function	0.60557	1	3	3367	16	17299	102,179,669,102,169,000,000,000,000	-|-|-|
GO:0030150	protein import into mitochondrial matrix	biological_process	0.60568	1	2	3367	10	17299	102,169,141,102,179,000	-|-|
GO:1901659	glycosyl compound biosynthetic process	biological_process	0.60695	1	28	3367	151	17299	102168728,102190672,102168863,102181553,102187983,102175963,102186600,102185709,102189734,102174343,100861376,102183284,102189249,102186535,102168496,102169243,102187663,102171890,102170425,102178400,102179206,102187603,102191139,102169720,102173635,102186584,102174511,102178499	-|-|-|-|-|-|-|-|-|-|-|-|-|-|-|-|-|-|-|-|-|-|-|-|-|-|-|-|
GO:0004673	protein histidine kinase activity	molecular_function	0.60726	1	8	3367	44	17299	102,174,706,102,180,000,000,000,000,000,000,000,000,000,000,000,000,000,000,000,000,000,000,000	-|-|-|-|-|-|-|-|
GO:0016831	carboxy-lyase activity	molecular_function	0.60745	1	12	3367	64	17299	102,170,331,102,190,000,000,000,000,000,000,000,000,000,000,000,000,000,000,000,000,000,000,000,000,000,000,000,000,000,000,000,000,000,000,000	-|-|-|-|-|-|-|-|-|-|-|-|
GO:0008373	sialyltransferase activity	molecular_function	0.60815	1	4	3367	22	17299	102,180,329,102,182,000,000,000,000,000,000,000	-|-|-|-|
GO:0008430	selenium binding	molecular_function	0.60845	1	7	3367	38	17299	102,182,627,102,177,000,000,000,000,000,000,000,000,000,000,000,000,000,000,000,000	-|-|-|-|-|-|-|
GO:0000075	cell cycle checkpoint	biological_process	0.60916	1	6	3367	33	17299	102,191,096,102,169,000,000,000,000,000,000,000,000,000,000,000,000,000	-|-|-|-|-|-|
GO:1901988	negative regulation of cell cycle phase transition	biological_process	0.60916	1	6	3367	33	17299	102,178,181,102,191,000,000,000,000,000,000,000,000,000,000,000,000,000	-|-|-|-|-|-|
GO:0007618	mating	biological_process	0.60972	1	3	3367	16	17299	102,185,039,100,860,000,000,000,000	-|-|-|
GO:0044703	multi-organism reproductive process	biological_process	0.60972	1	3	3367	16	17299	102,185,039,102,173,000,000,000,000	-|-|-|
GO:0006333	chromatin assembly or disassembly	biological_process	0.60974	1	9	3367	46	17299	102,179,914,102,180,000,000,000,000,000,000,000,000,000,000,000,000,000,000,000,000,000,000,000,000,000,000	-|-|-|-|-|-|-|-|-|
GO:0016614	oxidoreductase activity, acting on CH-OH group of donors	molecular_function	0.60981	1	29	3367	159	17299	102170331,106503208,102180064,102184694,102173738,102183203,102181998,102173942,102181740,102176986,102171407,102171715,102185879,102174841,102177858,102181902,102179361,102190421,102190300,102189650,102181448,102177156,102186575,102181566,102175664,102178423,102178671,102186077,102188640	-|-|-|-|-|-|-|-|-|-|-|-|-|-|-|-|-|-|-|-|-|-|-|-|-|-|-|-|-|
GO:0016875	ligase activity, forming carbon-oxygen bonds	molecular_function	0.61013	1	25	3367	136	17299	###############################################################################################################################################################################################################################################################	-|-|-|-|-|-|-|-|-|-|-|-|-|-|-|-|-|-|-|-|-|-|-|-|-|
GO:0016876	ligase activity, forming aminoacyl-tRNA and related compounds	molecular_function	0.61013	1	25	3367	136	17299	###############################################################################################################################################################################################################################################################	-|-|-|-|-|-|-|-|-|-|-|-|-|-|-|-|-|-|-|-|-|-|-|-|-|
GO:0000902	cell morphogenesis	biological_process	0.61111	1	10	3367	53	17299	102,181,106,102,168,000,000,000,000,000,000,000,000,000,000,000,000,000,000,000,000,000,000,000,000,000,000,000,000,000	-|-|-|-|-|-|-|-|-|-|
GO:0032989	cellular component morphogenesis	biological_process	0.61111	1	10	3367	53	17299	102,182,240,102,173,000,000,000,000,000,000,000,000,000,000,000,000,000,000,000,000,000,000,000,000,000,000,000,000,000	-|-|-|-|-|-|-|-|-|-|
GO:0042451	purine nucleoside biosynthetic process	biological_process	0.61331	1	25	3367	135	17299	###############################################################################################################################################################################################################################################################	-|-|-|-|-|-|-|-|-|-|-|-|-|-|-|-|-|-|-|-|-|-|-|-|-|
GO:0046129	purine ribonucleoside biosynthetic process	biological_process	0.61331	1	25	3367	135	17299	###############################################################################################################################################################################################################################################################	-|-|-|-|-|-|-|-|-|-|-|-|-|-|-|-|-|-|-|-|-|-|-|-|-|
GO:0048518	positive regulation of biological process	biological_process	0.61608	1	39	3367	210	17299	102182596,106503295,102181566,102171507,102178036,102187732,102183880,102181625,102187828,102180719,102168670,102189361,102182102,102180857,102182381,102186469,102183148,106502975,102172181,102179022,102168858,102183633,102180062,102187784,102189524,102183741,102186228,102182019,102179867,102191221,102184738,102180141,102182836,106503410,102168505,102176609,102171522,102170987,102184319	-|-|-|-|-|-|-|-|-|-|-|-|-|-|-|-|-|-|-|-|-|-|-|-|-|-|-|-|-|-|-|-|-|-|-|-|-|-|-|
GO:0004970	ionotropic glutamate receptor activity	molecular_function	0.61651	1	5	3367	28	17299	102,190,659,102,184,000,000,000,000,000,000,000,000,000,000	-|-|-|-|-|
GO:0005231	excitatory extracellular ligand-gated ion channel activity	molecular_function	0.61651	1	5	3367	28	17299	102,184,875,102,170,000,000,000,000,000,000,000,000,000,000	-|-|-|-|-|
GO:0005234	extracellular-glutamate-gated ion channel activity	molecular_function	0.61651	1	5	3367	28	17299	102,190,659,102,170,000,000,000,000,000,000,000,000,000,000	-|-|-|-|-|
GO:0008066	glutamate receptor activity	molecular_function	0.61651	1	5	3367	28	17299	102,190,659,102,185,000,000,000,000,000,000,000,000,000,000	-|-|-|-|-|
GO:0044431	Golgi apparatus part	cellular_component	0.61674	1	19	3367	104	17299	102,185,519,102,188,000,000,000,000,000,000,000,000,000,000,000,000,000,000,000,000,000,000,000,000,000,000,000,000,000,000,000,000,000,000,000,000,000,000,000,000,000,000,000,000,000,000,000,000,000,000,000,000,000,000,000,000	-|-|-|-|-|-|-|-|-|-|-|-|-|-|-|-|-|-|-|
GO:0006072	glycerol-3-phosphate metabolic process	biological_process	0.61675	1	3	3367	16	17299	102,171,407,102,183,000,000,000,000	-|-|-|
GO:0046168	glycerol-3-phosphate catabolic process	biological_process	0.61675	1	3	3367	16	17299	102,186,077,102,171,000,000,000,000	-|-|-|
GO:0022904	respiratory electron transport chain	biological_process	0.6182	1	8	3367	43	17299	102,182,732,102,174,000,000,000,000,000,000,000,000,000,000,000,000,000,000,000,000,000,000,000	-|-|-|-|-|-|-|-|
GO:0016226	iron-sulfur cluster assembly	biological_process	0.61822	1	3	3367	16	17299	102,183,899,102,180,000,000,000,000	-|-|-|
GO:0031163	metallo-sulfur cluster assembly	biological_process	0.61822	1	3	3367	16	17299	102,183,899,102,187,000,000,000,000	-|-|-|
GO:0005375	copper ion transmembrane transporter activity	molecular_function	0.62062	1	2	3367	10	17299	102,185,534,102,179,000	-|-|
GO:0035434	copper ion transmembrane transport	biological_process	0.62062	1	2	3367	10	17299	102,185,534,102,179,000	-|-|
GO:0044702	single organism reproductive process	biological_process	0.62238	1	14	3367	76	17299	102,177,387,102,177,000,000,000,000,000,000,000,000,000,000,000,000,000,000,000,000,000,000,000,000,000,000,000,000,000,000,000,000,000,000,000,000,000,000,000,000,000	-|-|-|-|-|-|-|-|-|-|-|-|-|-|
GO:0010506	regulation of autophagy	biological_process	0.62238	1	18	3367	98	17299	102,181,625,102,183,000,000,000,000,000,000,000,000,000,000,000,000,000,000,000,000,000,000,000,000,000,000,000,000,000,000,000,000,000,000,000,000,000,000,000,000,000,000,000,000,000,000,000,000,000,000,000,000,000	-|-|-|-|-|-|-|-|-|-|-|-|-|-|-|-|-|-|
GO:0015631	tubulin binding	molecular_function	0.62289	1	16	3367	89	17299	102,176,048,102,178,000,000,000,000,000,000,000,000,000,000,000,000,000,000,000,000,000,000,000,000,000,000,000,000,000,000,000,000,000,000,000,000,000,000,000,000,000,000,000,000,000,000,000	-|-|-|-|-|-|-|-|-|-|-|-|-|-|-|-|
GO:0006418	tRNA aminoacylation for protein translation	biological_process	0.6239	1	24	3367	131	17299	###############################################################################################################################################################################################################################################################	-|-|-|-|-|-|-|-|-|-|-|-|-|-|-|-|-|-|-|-|-|-|-|-|
GO:0044550	secondary metabolite biosynthetic process	biological_process	0.62434	1	3	3367	16	17299	102,176,043,102,189,000,000,000,000	-|-|-|
GO:0000155	phosphorelay sensor kinase activity	molecular_function	0.62538	1	5	3367	28	17299	102,184,325,102,180,000,000,000,000,000,000,000,000,000,000	-|-|-|-|-|
GO:0008170	N-methyltransferase activity	molecular_function	0.62601	1	11	3367	61	17299	102,184,211,102,189,000,000,000,000,000,000,000,000,000,000,000,000,000,000,000,000,000,000,000,000,000,000,000,000,000,000,000,000	-|-|-|-|-|-|-|-|-|-|-|
GO:0009123	nucleoside monophosphate metabolic process	biological_process	0.62626	1	5	3367	28	17299	102,168,422,102,181,000,000,000,000,000,000,000,000,000,000	-|-|-|-|-|
GO:0008716	D-alanine-D-alanine ligase activity	molecular_function	0.62717	1	2	3367	11	17299	102,174,199,102,176,000	-|-|
GO:0005751	mitochondrial respiratory chain complex IV	cellular_component	0.62777	1	1	3367	4	17299	102171720	-|
GO:0045277	respiratory chain complex IV	cellular_component	0.62777	1	1	3367	4	17299	102171720	-|
GO:0007283	spermatogenesis	biological_process	0.62883	1	5	3367	27	17299	102,173,499,102,170,000,000,000,000,000,000,000,000,000,000	-|-|-|-|-|
GO:0048232	male gamete generation	biological_process	0.62883	1	5	3367	27	17299	102,170,922,102,173,000,000,000,000,000,000,000,000,000,000	-|-|-|-|-|
GO:0031411	gas vesicle	cellular_component	0.62894	1	2	3367	10	17299	106,502,889,102,185,000	-|-|
GO:0031412	gas vesicle organization	biological_process	0.62905	1	3	3367	16	17299	102,185,467,106,502,000,000,000,000	-|-|-|
GO:0008202	steroid metabolic process	biological_process	0.63091	1	6	3367	33	17299	102,179,361,102,170,000,000,000,000,000,000,000,000,000,000,000,000,000	-|-|-|-|-|-|
GO:0009060	aerobic respiration	biological_process	0.6318	1	3	3367	16	17299	102,190,300,102,190,000,000,000,000	-|-|-|
GO:0030135	coated vesicle	cellular_component	0.6368	1	11	3367	61	17299	102,182,737,102,191,000,000,000,000,000,000,000,000,000,000,000,000,000,000,000,000,000,000,000,000,000,000,000,000,000,000,000,000	-|-|-|-|-|-|-|-|-|-|-|
GO:0015662	ATPase activity, coupled to transmembrane movement of ions, phosphorylative mechanism	molecular_function	0.63689	1	2	3367	11	17299	102,172,079,102,187,000	-|-|
GO:0043934	sporulation	biological_process	0.63704	1	3	3367	17	17299	102,170,074,102,168,000,000,000,000	-|-|-|
GO:0004788	thiamine diphosphokinase activity	molecular_function	0.63745	1	1	3367	5	17299	102176062	-|
GO:0009229	thiamine diphosphate biosynthetic process	biological_process	0.63745	1	1	3367	5	17299	102176062	-|
GO:0042357	thiamine diphosphate metabolic process	biological_process	0.63745	1	1	3367	5	17299	102176062	-|
GO:0004683	calmodulin-dependent protein kinase activity	molecular_function	0.63745	1	1	3367	5	17299	102176762	-|
GO:0004656	procollagen-proline 4-dioxygenase activity	molecular_function	0.63745	1	1	3367	5	17299	102189116	-|
GO:0019798	procollagen-proline dioxygenase activity	molecular_function	0.63745	1	1	3367	5	17299	102189116	-|
GO:0031543	peptidyl-proline dioxygenase activity	molecular_function	0.63745	1	1	3367	5	17299	102189116	-|
GO:0031545	peptidyl-proline 4-dioxygenase activity	molecular_function	0.63745	1	1	3367	5	17299	102189116	-|
GO:0008241	peptidyl-dipeptidase activity	molecular_function	0.63749	1	1	3367	5	17299	102186132	-|
GO:0003729	mRNA binding	molecular_function	0.6375	1	2	3367	11	17299	102,186,562,102,183,000	-|-|
GO:0019074	viral RNA genome packaging	biological_process	0.63768	1	1	3367	5	17299	102169611	-|
GO:0031386	protein tag	molecular_function	0.63769	1	1	3367	5	17299	102178229	-|
GO:0008907	integrase activity	molecular_function	0.63844	1	1	3367	5	17299	102190305	-|
GO:0019835	cytolysis	biological_process	0.63909	1	2	3367	11	17299	102,177,211,102,170,000	-|-|
GO:0004066	asparagine synthase (glutamine-hydrolyzing) activity	molecular_function	0.63915	1	1	3367	5	17299	102178400	-|
GO:0001772	immunological synapse	cellular_component	0.6396	1	2	3367	11	17299	106,502,655,102,178,000	-|-|
GO:0097197	tetraspanin-enriched microdomain	cellular_component	0.6396	1	2	3367	11	17299	102,178,585,106,502,000	-|-|
GO:0004602	glutathione peroxidase activity	molecular_function	0.64112	1	2	3367	10	17299	102,178,033,102,173,000	-|-|
GO:0009173	pyrimidine ribonucleoside monophosphate metabolic process	biological_process	0.64113	1	2	3367	11	17299	102,181,553,102,168,000	-|-|
GO:0009174	pyrimidine ribonucleoside monophosphate biosynthetic process	biological_process	0.64113	1	2	3367	11	17299	102,168,422,102,181,000	-|-|
GO:0016780	phosphotransferase activity, for other substituted phosphate groups	molecular_function	0.6413	1	2	3367	11	17299	102,174,764,102,185,000	-|-|
GO:0045202	synapse	cellular_component	0.64183	1	3	3367	17	17299	102,188,070,102,174,000,000,000,000	-|-|-|
GO:0032266	phosphatidylinositol-3-phosphate binding	molecular_function	0.64195	1	1	3367	5	17299	102169063	-|
GO:1901981	phosphatidylinositol phosphate binding	molecular_function	0.64195	1	1	3367	5	17299	102169063	-|
GO:0017134	fibroblast growth factor binding	molecular_function	0.64202	1	1	3367	4	17299	102189404	-|
GO:0042138	meiotic DNA double-strand break formation	biological_process	0.64284	1	1	3367	5	17299	102189650	-|
GO:0007275	multicellular organismal development	biological_process	0.64367	1	33	3367	180	17299	102186986,102169064,102188779,102185582,102171665,102177440,102188083,102187050,102170921,102189821,102184936,102172340,102191205,102176310,102180482,102180793,102176068,102188662,102170375,102181463,102169646,102189613,102191708,102169419,102182444,102190820,102187412,102178549,102177020,102180494,102186471,106501816,102173472	-|-|-|-|-|-|-|-|-|-|-|-|-|-|-|-|-|-|-|-|-|-|-|-|-|-|-|-|-|-|-|-|-|
GO:0000178	exosome (RNase complex)	cellular_component	0.6439	1	1	3367	5	17299	102185945	-|
GO:0072522	purine-containing compound biosynthetic process	biological_process	0.64461	1	30	3367	165	17299	102181156,102168728,102188104,102190672,102168863,102187983,102175963,102174343,102189734,102186600,100861376,102189798,102189249,102168496,102186535,102189667,102187663,102171890,102169243,102170425,102178400,102179206,102187603,102185469,102191139,102173635,102186584,102174511,102169720,102178499	-|-|-|-|-|-|-|-|-|-|-|-|-|-|-|-|-|-|-|-|-|-|-|-|-|-|-|-|-|-|
GO:0007219	Notch signaling pathway	biological_process	0.64466	1	3	3367	17	17299	102,177,020,102,184,000,000,000,000	-|-|-|
GO:0000702	oxidized base lesion DNA N-glycosylase activity	molecular_function	0.64505	1	1	3367	5	17299	102168505	-|
GO:0008534	oxidized purine nucleobase lesion DNA N-glycosylase activity	molecular_function	0.64505	1	1	3367	5	17299	102168505	-|
GO:0004146	dihydrofolate reductase activity	molecular_function	0.64626	1	1	3367	5	17299	102186080	-|
GO:0000988	protein binding transcription factor activity	molecular_function	0.64665	1	34	3367	187	17299	102188539,102182778,102169227,102186037,102174103,102178367,102184850,102191558,102175385,102186038,102175954,102180965,102185560,102191645,102177656,102180997,102188405,102189024,102176126,102181805,102184109,102184738,102171718,102189507,102185659,102181734,102172288,102179022,102186539,102185229,102177736,102186704,102181884,102180604	-|-|-|-|-|-|-|-|-|-|-|-|-|-|-|-|-|-|-|-|-|-|-|-|-|-|-|-|-|-|-|-|-|-|
GO:0006888	ER to Golgi vesicle-mediated transport	biological_process	0.64678	1	7	3367	39	17299	102,175,186,100,861,000,000,000,000,000,000,000,000,000,000,000,000,000,000,000,000	-|-|-|-|-|-|-|
GO:0016747	transferase activity, transferring acyl groups other than amino-acyl groups	molecular_function	0.64706	1	23	3367	127	17299	###############################################################################################################################################################################################################################################################	-|-|-|-|-|-|-|-|-|-|-|-|-|-|-|-|-|-|-|-|-|-|-|
GO:0009084	glutamine family amino acid biosynthetic process	biological_process	0.64727	1	3	3367	17	17299	102,178,400,102,178,000,000,000,000	-|-|-|
GO:0001933	negative regulation of protein phosphorylation	biological_process	0.64801	1	1	3367	5	17299	102171892	-|
GO:0004862	cAMP-dependent protein kinase inhibitor activity	molecular_function	0.64801	1	1	3367	5	17299	102171892	-|
GO:0006469	negative regulation of protein kinase activity	biological_process	0.64801	1	1	3367	5	17299	102171892	-|
GO:0031400	negative regulation of protein modification process	biological_process	0.64801	1	1	3367	5	17299	102171892	-|
GO:0033673	negative regulation of kinase activity	biological_process	0.64801	1	1	3367	5	17299	102171892	-|
GO:0042326	negative regulation of phosphorylation	biological_process	0.64801	1	1	3367	5	17299	102171892	-|
GO:0051348	negative regulation of transferase activity	biological_process	0.64801	1	1	3367	5	17299	102171892	-|
GO:0004497	monooxygenase activity	molecular_function	0.64804	1	9	3367	51	17299	102,191,577,102,176,000,000,000,000,000,000,000,000,000,000,000,000,000,000,000,000,000,000,000,000,000,000	-|-|-|-|-|-|-|-|-|
GO:0006621	protein retention in ER lumen	biological_process	0.64835	1	1	3367	5	17299	102183218	-|
GO:0035437	maintenance of protein localization in endoplasmic reticulum	biological_process	0.64835	1	1	3367	5	17299	102183218	-|
GO:0046923	ER retention sequence binding	molecular_function	0.64835	1	1	3367	5	17299	102183218	-|
GO:0072595	maintenance of protein localization in organelle	biological_process	0.64835	1	1	3367	5	17299	102183218	-|
GO:0005788	endoplasmic reticulum lumen	cellular_component	0.64909	1	1	3367	5	17299	106501728	-|
GO:0005834	heterotrimeric G-protein complex	cellular_component	0.6492	1	3	3367	16	17299	102,184,123,102,185,000,000,000,000	-|-|-|
GO:0019897	extrinsic to plasma membrane	cellular_component	0.6492	1	3	3367	16	17299	102,184,123,102,185,000,000,000,000	-|-|-|
GO:0031234	extrinsic to internal side of plasma membrane	cellular_component	0.6492	1	3	3367	16	17299	102,184,123,102,190,000,000,000,000	-|-|-|
GO:0004332	fructose-bisphosphate aldolase activity	molecular_function	0.6493	1	1	3367	5	17299	102187622	-|
GO:0016835	carbon-oxygen lyase activity	molecular_function	0.64942	1	12	3367	67	17299	102,186,704,102,188,000,000,000,000,000,000,000,000,000,000,000,000,000,000,000,000,000,000,000,000,000,000,000,000,000,000,000,000,000,000,000	-|-|-|-|-|-|-|-|-|-|-|-|
GO:0004809	tRNA (guanine-N2-)-methyltransferase activity	molecular_function	0.65008	1	1	3367	5	17299	102174077	-|
GO:0016863	intramolecular oxidoreductase activity, transposing C=C bonds	molecular_function	0.65027	1	1	3367	5	17299	102177226	-|
GO:0043623	cellular protein complex assembly	biological_process	0.65045	1	35	3367	190	17299	102189812,102184900,102185519,102178426,102183909,102174449,102191685,102180712,102169685,102189286,102173472,102178839,102189483,100860991,102168953,102185659,102168505,106503410,102186774,102173176,102172952,102183086,102172076,102179235,102169064,102177846,102174511,102188627,102178409,102175502,102180482,102168596,102182102,102178766,102175400	-|-|-|-|-|-|-|-|-|-|-|-|-|-|-|-|-|-|-|-|-|-|-|-|-|-|-|-|-|-|-|-|-|-|-|
GO:0022406	membrane docking	biological_process	0.65111	1	5	3367	29	17299	102,173,499,102,180,000,000,000,000,000,000,000,000,000,000	-|-|-|-|-|
GO:0048278	vesicle docking	biological_process	0.65111	1	5	3367	29	17299	102,180,121,102,191,000,000,000,000,000,000,000,000,000,000	-|-|-|-|-|
GO:0009251	glucan catabolic process	biological_process	0.65128	1	1	3367	5	17299	102178874	-|
GO:0044247	cellular polysaccharide catabolic process	biological_process	0.65128	1	1	3367	5	17299	102178874	-|
GO:0006694	steroid biosynthetic process	biological_process	0.65152	1	5	3367	28	17299	102,174,841,102,181,000,000,000,000,000,000,000,000,000,000	-|-|-|-|-|
GO:0000077	DNA damage checkpoint	biological_process	0.65156	1	1	3367	5	17299	102172276	-|
GO:0030896	checkpoint clamp complex	cellular_component	0.65156	1	1	3367	5	17299	102172276	-|
GO:0031570	DNA integrity checkpoint	biological_process	0.65156	1	1	3367	5	17299	102172276	-|
GO:0030261	chromosome condensation	biological_process	0.65183	1	1	3367	5	17299	102169643	-|
GO:0004812	aminoacyl-tRNA ligase activity	molecular_function	0.65482	1	23	3367	128	17299	###############################################################################################################################################################################################################################################################	-|-|-|-|-|-|-|-|-|-|-|-|-|-|-|-|-|-|-|-|-|-|-|
GO:0004482	mRNA (guanine-N7-)-methyltransferase activity	molecular_function	0.6549	1	1	3367	5	17299	102190040	-|
GO:0004133	glycogen debranching enzyme activity	molecular_function	0.65537	1	1	3367	5	17299	102178874	-|
GO:0004134	4-alpha-glucanotransferase activity	molecular_function	0.65537	1	1	3367	5	17299	102178874	-|
GO:0015774	polysaccharide transport	biological_process	0.65548	1	1	3367	5	17299	102185007	-|
GO:0033037	polysaccharide localization	biological_process	0.65548	1	1	3367	5	17299	102185007	-|
GO:0030198	extracellular matrix organization	biological_process	0.6556	1	1	3367	5	17299	102182744	-|
GO:0043062	extracellular structure organization	biological_process	0.6556	1	1	3367	5	17299	102182744	-|
GO:0043043	peptide biosynthetic process	biological_process	0.65579	1	2	3367	11	17299	102,186,789,102,176,000	-|-|
GO:0008474	palmitoyl-(protein) hydrolase activity	molecular_function	0.6559	1	1	3367	5	17299	102187348	-|
GO:0004143	diacylglycerol kinase activity	molecular_function	0.65607	1	4	3367	23	17299	102,187,342,102,175,000,000,000,000,000,000,000	-|-|-|-|
GO:0019069	viral capsid assembly	biological_process	0.65687	1	5	3367	28	17299	102,175,271,102,177,000,000,000,000,000,000,000,000,000,000	-|-|-|-|-|
GO:0071822	protein complex subunit organization	biological_process	0.65699	1	52	3367	283	17299	102178766,102182102,102175400,102177564,102169260,102183127,102186038,102180482,102168596,102179106,102188627,102186046,102169975,102175502,102178409,102184175,102174511,102177846,102169064,102179235,102172952,102172076,102183086,102186863,102171708,102169621,102180869,102168505,106503410,102185659,102173176,102186774,102182434,102168953,102189483,100860991,102178839,102189286,102178555,102169685…	-|-|-|-|-|-|-|-|-|-|-|-|-|-|-|-|-|-|-|-|-|-|-|-|-|-|-|-|-|-|-|-|-|-|-|-|-|-|-|-|-|-|-|-|-|-|-|-|-|-|-|-|
GO:0044455	mitochondrial membrane part	cellular_component	0.65747	1	25	3367	137	17299	###############################################################################################################################################################################################################################################################	-|-|-|-|-|-|-|-|-|-|-|-|-|-|-|-|-|-|-|-|-|-|-|-|-|
GO:0005337	nucleoside transmembrane transporter activity	molecular_function	0.65884	1	3	3367	17	17299	102,179,946,102,175,000,000,000,000	-|-|-|
GO:0008064	regulation of actin polymerization or depolymerization	biological_process	0.6591	1	2	3367	11	17299	106,503,410,102,186,000	-|-|
GO:0008154	actin polymerization or depolymerization	biological_process	0.6591	1	2	3367	11	17299	102,186,774,106,503,000	-|-|
GO:0030041	actin filament polymerization	biological_process	0.6591	1	2	3367	11	17299	102,186,774,106,503,000	-|-|
GO:0030832	regulation of actin filament length	biological_process	0.6591	1	2	3367	11	17299	106,503,410,102,186,000	-|-|
GO:0030833	regulation of actin filament polymerization	biological_process	0.6591	1	2	3367	11	17299	102,186,774,106,503,000	-|-|
GO:0032271	regulation of protein polymerization	biological_process	0.6591	1	2	3367	11	17299	102,186,774,106,503,000	-|-|
GO:0032535	regulation of cellular component size	biological_process	0.6591	1	2	3367	11	17299	102,186,774,106,503,000	-|-|
GO:0032956	regulation of actin cytoskeleton organization	biological_process	0.6591	1	2	3367	11	17299	102,186,774,106,503,000	-|-|
GO:0032970	regulation of actin filament-based process	biological_process	0.6591	1	2	3367	11	17299	102,186,774,106,503,000	-|-|
GO:0043254	regulation of protein complex assembly	biological_process	0.6591	1	2	3367	11	17299	106,503,410,102,186,000	-|-|
GO:0016820	hydrolase activity, acting on acid anhydrides, catalyzing transmembrane movement of substances	molecular_function	0.66055	1	26	3367	147	17299	102177789,102186581,102174250,102181598,102187702,102188815,102180076,102182262,102191135,102180638,102188539,102181111,102171993,102181156,102189524,102184488,102180395,102179626,102187603,102187455,102180831,102180841,102171890,102172079,102185753,102187779	-|-|-|-|-|-|-|-|-|-|-|-|-|-|-|-|-|-|-|-|-|-|-|-|-|-|
GO:0007530	sex determination	biological_process	0.66124	1	1	3367	5	17299	106503295	-|
GO:0007531	mating type determination	biological_process	0.66124	1	1	3367	5	17299	106503295	-|
GO:0007532	regulation of mating-type specific transcription, DNA-dependent	biological_process	0.66124	1	1	3367	5	17299	106503295	-|
GO:0045165	cell fate commitment	biological_process	0.66124	1	1	3367	5	17299	106503295	-|
GO:0045895	positive regulation of mating-type specific transcription, DNA-dependent	biological_process	0.66124	1	1	3367	5	17299	106503295	-|
GO:0004832	valine-tRNA ligase activity	molecular_function	0.66144	1	1	3367	5	17299	102183148	-|
GO:0006438	valyl-tRNA aminoacylation	biological_process	0.66144	1	1	3367	5	17299	102183148	-|
GO:0019042	viral latency	biological_process	0.66147	1	1	3367	5	17299	102187249	-|
GO:0019700	organic phosphonate catabolic process	biological_process	0.66259	1	1	3367	5	17299	102185897	-|
GO:0042916	alkylphosphonate transport	biological_process	0.66259	1	1	3367	5	17299	102185897	-|
GO:0016787	hydrolase activity	molecular_function	0.66287	1	569	3367	3033	17299	102190453,102184807,102180361,102189652,102180080,102173352,102189600,102183350,102187141,102169848,102187322,102181066,102177999,102191139,102171366,102185471,102184478,102191817,102168390,102183284,102172512,102187867,102187702,102168596,102177392,102181567,102188998,102178367,102184618,102187460,102169636,102181573,102170965,102178282,102181750,102177032,102186076,102178323,102175790,102172752…	-|-|-|-|-|-|-|-|-|-|-|-|-|-|-|-|-|-|-|-|-|-|-|-|-|-|-|-|-|-|-|-|-|-|-|-|-|-|-|-|-|-|-|-|-|-|-|-|-|-|-|-|-|-|-|-|-|-|-|-|-|-|-|-|-|-|-|-|-|-|-|-|-|-|-|-|-|-|-|-|-|-|-|-|-|-|-|-|-|-|-|-|-|-|-|-|-|-|-|-|-|-|-|-|-|-|-|-|-|-|-|-|-|-|-|-|-|-|-|-|-|-|-|-|-|-|-|-
[truncated: 1,225 more rows]
