# Supplementary material for: Screening and evaluating of long noncoding RNAs in the puberty of goats
Source: BMC Genomics. 2017 Feb 14;18:164. doi: 10.1186/s12864-017-3578-9 (PMC5310007; doi:10.1186/s12864-017-3578-9)
Supplement: Additional file 8: — KEGG pathway analysis of predicted targets of lncRNAs in trans. (XLS 367 kb) [file 12864_2017_3578_MOESM8_ESM.xls]

##Databases: KEGG PATHWAY
##Statistical test method: hypergeometric test / Fisher's exact test
##FDR correction method: Benjamini and Hochberg
#Term	Database	ID	Input number	Background number	P-Value	Corrected P-Value	Input	KO	Entrez_ID	KO_name	Hyperlink
Olfactory transduction	KEGG PATHWAY	chx04740	350	849	4.44E-18	1.21E-15	106502446|102178148|102168429|102179000|102179166|102181766|102186833|102181294|102181293|102174522|102174257|102180662|102187393|102189300|102189302|102184740|102170776|102170771|102169559|102170671|102177180|102176788|102188321|102169955|102175603|102182709|102180319|102169678|102184368|102168927|102187492|102191387|102180852|102182383|102190246|102190247|102186943|102180409|102183604|102181859…	chx:102181061|chx:102178148|chx:102175834|chx:102179000|chx:102179166|chx:102181766|chx:102186833|chx:102181294|chx:102181293|chx:102174522|chx:102174257|chx:102180662|chx:102187393|chx:102189575|chx:102189302|chx:102183346|chx:102170776|chx:102170771|chx:102169559|chx:102170671|chx:102177180|chx:102176788|chx:102188049|chx:102169955|chx:102175603|chx:102182709|chx:102180319|chx:102169678|chx:102…	102181061|102178148|102175834|102179000|102179166|102181766|102186833|102181294|102181293|102174522|102174257|102180662|102187393|102189575|102189302|102183346|102170776|102170771|102169559|102170671|102177180|102176788|102188049|102169955|102175603|102182709|102180319|102169678|102184368|102168372|102187492|102191387|102180852|102182383|102190246|102189977|102186943|102180954|102183604|102181859…	| | | | | | | | | | | | | | | | | | | | | | | | | | | | | | | | | | | | | | |PRKX| | | | | | | | | | | | | | | | | | | | |CALM2| | | | | | | | | | | | | | | | | | | | | | | | | | | | | | | | | | | | | | | | | | | | | | | | | | |PDC| | | | | | | | | | | | | | | | | | | | | | | | | | | | | | | | | | | | | | | | | | | | | | | | | | | | | | | | | | | | | | | | | | | | | | | | | | | | | | | | | | | | …	http://www.genome.jp/kegg-bin/show_pathway?chx04740/chx:102178603%09red/chx:102176521%09red/chx:102181293%09red/chx:102180216%09red/chx:102185089%09red/chx:102180753%09red/chx:102181294%09red/chx:102176655%09red/chx:102187456%09red/chx:102189258%09red/chx:102171506%09red/chx:102174545%09red/chx:102185534%09red/chx:102184840%09red/chx:102174190%09red/chx:102187594%09red/chx:102182616%09red/chx:102…
ECM-receptor interaction	KEGG PATHWAY	chx04512	43	89	0.000155036	0.014971582	102176947|106503488|102188249|102185463|102182645|102177438|102178060|102173608|102183732|102191085|102191378|102174073|102181229|102188539|100860743|100860940|102188640|100860958|100860971|102191119|106503258|102181695|100860938|102174446|102176661|102176587|102190083|102177440|102178403|102179198|102183451|102169643|102187050|102176677|102186530|102171074|106502079|102183372|100860828|102179674…	chx:102176947|chx:102174446|chx:102188249|chx:102185463|chx:102182645|chx:102177438|chx:102178060|chx:102173608|chx:102183732|chx:102191085|chx:102191378|chx:102174073|chx:102181229|chx:102188539|chx:100860743|chx:100860940|chx:102188640|chx:100860958|chx:100860971|chx:102191119|chx:102170256|chx:102181695|chx:100860938|chx:102174446|chx:102176661|chx:102176587|chx:102190083|chx:102177440|chx:102…	102176947|102174446|102188249|102185463|102182645|102177438|102178060|102173608|102183732|102191085|102191378|102174073|102181229|102188539|100860743|100860940|102188640|100860958|100860971|102191119|102170256|102181695|100860938|102174446|102176661|102176587|102190083|102177440|102178403|102179198|102183451|102169643|102187050|102176677|102186530|102171074|102181525|102183372|100860828|102179674…	COL4A5|TNXB|GP6|HMMR|FN1|COL27A1|ITGB1|ITGB5|COL5A2|COL6A1|COL6A2|ITGA9|TNN|ITGB6|COL2A1| |HSPG2|CD36|THBS1|VWF|LAMC1|ITGA8| |TNXB|LAMB1|ITGA5|COL4A4|LAMA4|DAG1|TNC|ITGA2B|COL6A3|LAMA2|COL4A6|ITGA6|ITGA11|TNR|LAMB2|COL1A1|THBS2|THBS4|COL5A1|ITGA1|	http://www.genome.jp/kegg-bin/show_pathway?chx04512/chx:100860828%09red/chx:102183732%09red/chx:102191378%09red/chx:100860940%09red/chx:102173608%09red/chx:102181695%09red/chx:102172761%09red/chx:102186530%09red/chx:100860958%09red/chx:102176661%09red/chx:102187050%09red/chx:102171074%09red/chx:102169643%09red/chx:102174073%09red/chx:102187872%09red/chx:102182645%09red/chx:100860938%09red/chx:102…
Staphylococcus aureus infection	KEGG PATHWAY	chx05150	31	55	0.000164523	0.014971582	106502444|102181113|106503480|102190745|106501870|102172115|102189289|102187356|100860746|102175816|102177484|100860813|102175466|102172887|102187728|102188986|102187545|102185698|102176085|102186727|102179937|102188033|102183419|102179972|102188881|102173177|102171378|102177890|102189753|102183858|102170693	chx:102183419|chx:102181113|chx:102188041|chx:102190745|chx:102177484|chx:102172115|chx:102189289|chx:102187356|chx:100860746|chx:102175816|chx:102177484|chx:100860813|chx:102175466|chx:102172887|chx:102187728|chx:102188986|chx:102187545|chx:102185698|chx:102176085|chx:102186727|chx:102179937|chx:102188033|chx:102183419|chx:102179972|chx:102188881|chx:102173177|chx:102171378|chx:102177484|chx:102…	102183419|102181113|102188041|102190745|102177484|102172115|102189289|102187356|100860746|102175816|102177484|100860813|102175466|102172887|102187728|102188986|102187545|102185698|102176085|102186727|102179937|102188033|102183419|102179972|102188881|102173177|102171378|102177484|102177484|102183858|102177484|	C5|ICAM1| | | |ITGAL|C1S| |IL10|CFB| | | | |DSG1| |C1QA| |C2| | |C3|C5|SELPLG| | |MASP1| | |CFI| |	http://www.genome.jp/kegg-bin/show_pathway?chx05150/chx:102186727%09red/chx:102187728%09red/chx:102181113%09red/chx:102190745%09red/chx:102173177%09red/chx:102179972%09red/chx:102187356%09red/chx:102183858%09red/chx:102188033%09red/chx:102185698%09red/chx:102188986%09red/chx:102176085%09red/chx:102177484%09red/chx:102172887%09red/chx:100860813%09red/chx:102187545%09red/chx:102175816%09red/chx:102…
Complement and coagulation cascades	KEGG PATHWAY	chx04610	37	76	0.000384486	0.026241177	106502444|102188881|106501870|102184496|102182609|102185018|102170078|102189289|102175816|102177484|102174404|102175466|102175560|102191119|102176085|102186615|102187545|102171378|102181884|102180259|102188033|102176831|102185317|102183419|102178469|102191722|102191271|102178773|102178131|102169985|102169238|102177890|102178565|102169375|102189753|102183858|102170693	chx:102183419|chx:102188881|chx:102177484|chx:102184496|chx:102182609|chx:102185018|chx:102170078|chx:102189289|chx:102175816|chx:102177484|chx:102174404|chx:102175466|chx:102175560|chx:102191119|chx:102176085|chx:102186615|chx:102187545|chx:102171378|chx:102181884|chx:102180259|chx:102188033|chx:102176831|chx:102185317|chx:102183419|chx:102178469|chx:102191722|chx:102191271|chx:102178773|chx:102…	102183419|102188881|102177484|102184496|102182609|102185018|102170078|102189289|102175816|102177484|102174404|102175466|102175560|102191119|102176085|102186615|102187545|102171378|102181884|102180259|102188033|102176831|102185317|102183419|102178469|102191722|102191271|102178773|102178131|102169985|102169238|102177484|102178565|102169375|102177484|102183858|102177484|	C5| | |F11|THBD|F2| |C1S|CFB| |F7| |A2M|VWF|C2|CR2|C1QA|MASP1| |C7|C3|BDKRB2|TFPI|C5|C4BPB|CD59|PROS1|PROC|F3|F13B|F13A1| |SERPINF2|SERPINE1| |CFI| |	http://www.genome.jp/kegg-bin/show_pathway?chx04610/chx:102185317%09red/chx:102191722%09red/chx:102180259%09red/chx:102191271%09red/chx:102176831%09red/chx:102183858%09red/chx:102184496%09red/chx:102188033%09red/chx:102176085%09red/chx:102169985%09red/chx:102177484%09red/chx:102174404%09red/chx:102178131%09red/chx:102182609%09red/chx:102186615%09red/chx:102187545%09red/chx:102169238%09red/chx:102…
Focal adhesion	KEGG PATHWAY	chx04510	69	208	0.009717449	0.449112401	102176947|106503488|102175280|100860940|102179802|102182645|102185423|102177438|102176677|102181217|102190470|102181980|102173608|102177440|102183732|102169650|102191085|102190641|102182530|102179669|102181229|102188539|100860836|100860743|100860838|102174891|100860971|106502780|102191119|106503258|102181695|100860938|102187630|102174446|102180480|102170926|102179773|102174073|102190520|102182890…	chx:102176947|chx:102174446|chx:102171628|chx:100860940|chx:102179802|chx:102182645|chx:102185423|chx:102177438|chx:102176677|chx:102181217|chx:102190470|chx:102181980|chx:102173608|chx:102177440|chx:102183732|chx:102169650|chx:102191085|chx:102190641|chx:102182530|chx:102179669|chx:102181229|chx:102188539|chx:100860836|chx:100860743|chx:100860838|chx:102174891|chx:100860971|chx:102182890|chx:102…	102176947|102174446|102171628|100860940|102179802|102182645|102185423|102177438|102176677|102181217|102190470|102181980|102173608|102177440|102183732|102169650|102191085|102190641|102182530|102179669|102181229|102188539|100860836|100860743|100860838|102174891|100860971|102182890|102191119|102170256|102181695|100860938|102187630|102174446|102180480|102170926|102179773|102174073|102190520|102182890…	COL4A5|TNXB|PARVA| |ACTN4|FN1|JUN|COL27A1|COL4A6|PAK7|CCND3|MYLK3|ITGB5|LAMA4|COL5A2|CCND1|COL6A1|MYLK|PAK4|TLN1|TNN|ITGB6|KDR|COL2A1|IGF-I, IGF1| |THBS1|SRC|VWF|LAMC1|ITGA8| |FLNB|TNXB|FLT4|SHC1|SHC4|ITGA9|MAP2K1|SRC|LAMB1|ITGA5|COL4A4| |LAMA2|COL6A2|TNC|ITGA2B|BIRC3|RHOA|COL6A3|FLNA|VCL|ITGB1|ITGA6|ITGA11|FLNC|TNR|LAMB2|PDGFRB|IGF-IR|COL1A1|THBS2|THBS4|COL5A1|ITGA1| |ACTN1|EGFR|	http://www.genome.jp/kegg-bin/show_pathway?chx04510/chx:102184426%09red/chx:100860828%09red/chx:102183732%09red/chx:102181695%09red/chx:102191378%09red/chx:102179802%09red/chx:100860940%09red/chx:102170926%09red/chx:102173608%09red/chx:102172761%09red/chx:102181217%09red/chx:102178087%09red/chx:102186530%09red/chx:102172767%09red/chx:102176661%09red/chx:102187050%09red/chx:102188740%09red/chx:100…
Cell adhesion molecules (CAMs)	KEGG PATHWAY	chx04514	54	155	0.009870602	0.449112401	102175177|102175323|102186727|102179140|102185683|106503480|102186657|102190745|102179253|102178060|102169543|102185782|102174895|102182464|100861223|102172115|102172138|102174073|102187356|102168905|102170451|102174054|102173346|102181113|100860813|102178033|102172887|102172535|102188986|102183249|102173248|102184105|102179937|102181695|102181457|102168630|102179972|102179712|102173177|102179003…	chx:102175177|chx:102175323|chx:102186727|chx:102179140|chx:102185683|chx:102188041|chx:102186657|chx:102190745|chx:102179253|chx:102178060|chx:102169543|chx:102185782|chx:102174895|chx:102182464|chx:100861223|chx:102172115|chx:102172138|chx:102174073|chx:102187356|chx:102168905|chx:102170451|chx:102174054|chx:102173346|chx:102181113|chx:100860813|chx:102178033|chx:102172887|chx:102172535|chx:102…	102175177|102175323|102186727|102179140|102185683|102188041|102186657|102190745|102179253|102178060|102169543|102185782|102174895|102182464|100861223|102172115|102172138|102174073|102187356|102168905|102170451|102174054|102173346|102181113|100860813|102178033|102172887|102172535|102188986|102183249|102173248|102184105|102179937|102181695|102181457|102168630|102179972|102179712|102173177|102179003…	|GLG1| |CLDN14|MAG| |CLDN24| |VTCN1|ITGB1|SPN|OCLN|VCAM1|CD58|CD34|ITGAL| |ITGA9| | |CDH1|CDH5|MPZL1|ICAM1| |CLDN15| |PVRL2| |CD40|PTPRM| | |ITGA8|CD2|VCAN|SELPLG|ICOS| |PDCD1LG2|NTNG2|SELE|ITGA6|MPZ|PVR|SELL| | |CNTN2|PTPRF|CLDN4|NEO1|SIGLEC1|CLDN2|	http://www.genome.jp/kegg-bin/show_pathway?chx04514/chx:102186727%09red/chx:102178567%09red/chx:102181113%09red/chx:102190745%09red/chx:102173177%09red/chx:102179972%09red/chx:102181404%09red/chx:102181695%09red/chx:102170451%09red/chx:102175323%09red/chx:100861223%09red/chx:102172115%09red/chx:102186530%09red/chx:102172535%09red/chx:102185861%09red/chx:102175214%09red/chx:102188986%09red/chx:102…
Retinol metabolism	KEGG PATHWAY	chx00830	23	57	0.023596234	0.853634888	102179583|102180778|102173083|102168532|102187233|102174619|102178903|102174560|102175670|102172432|102186703|102188176|102187632|102173975|102173738|102171605|102170554|102180835|102179453|106503958|102169851|102175204|102181689	chx:102179583|chx:102180778|chx:102173083|chx:102168532|chx:102187233|chx:102174619|chx:102178903|chx:102174560|chx:102175670|chx:102172432|chx:102186703|chx:102188176|chx:102187632|chx:102173975|chx:102176872|chx:102171605|chx:102170554|chx:102180835|chx:102179453|chx:102168532|chx:102169851|chx:102175204|chx:102181689|	102179583|102180778|102173083|102168532|102187233|102174619|102178903|102174560|102175670|102172432|102186703|102188176|102187632|102173975|102176872|102171605|102170554|102180835|102179453|102168532|102169851|102175204|102181689|	DHRS3|RDH10| | | | | | | | |SDR16C5|AOX1| |DHRS9| |ALDH1A1| |ADH7|RDH5| | |UGT2B17|ALDH1A2|	http://www.genome.jp/kegg-bin/show_pathway?chx00830/chx:102174619%09red/chx:102186703%09red/chx:102176872%09red/chx:102175670%09red/chx:102178903%09red/chx:102179583%09red/chx:102174560%09red/chx:102187233%09red/chx:102188176%09red/chx:102170554%09red/chx:102180835%09red/chx:102172432%09red/chx:102179453%09red/chx:102168532%09red/chx:102180778%09red/chx:102181689%09red/chx:102169851%09red/chx:102…
Starch and sucrose metabolism	KEGG PATHWAY	chx00500	20	48	0.026278058	0.853634888	102169350|102189150|106503958|102174704|102185703|102186052|102173083|102169872|102180726|102178874|102174560|102175670|102183708|102190787|102168356|102190697|102172432|102187897|102168532|102175204	chx:102169350|chx:102189150|chx:102168532|chx:102174704|chx:102174355|chx:102186052|chx:102173083|chx:102169872|chx:102180726|chx:102178874|chx:102174560|chx:102175670|chx:102183708|chx:102190787|chx:102168356|chx:102190697|chx:102172432|chx:102187897|chx:102168532|chx:102175204|	102169350|102189150|102168532|102174704|102174355|102186052|102173083|102169872|102180726|102178874|102174560|102175670|102183708|102190787|102168356|102190697|102172432|102187897|102168532|102175204|	AMY2B|GPI| |G6PC2| |GBE1| |ENPP3|MGAM|AGL| | |TREH|ENPP1|HK2|PYGL| |SI| |UGT2B17|	http://www.genome.jp/kegg-bin/show_pathway?chx00500/chx:102174560%09red/chx:102173083%09red/chx:102168356%09red/chx:102183708%09red/chx:102189150%09red/chx:102169350%09red/chx:102175204%09red/chx:102186052%09red/chx:102190697%09red/chx:102174704%09red/chx:102190787%09red/chx:102169872%09red/chx:102175670%09red/chx:102174355%09red/chx:102180726%09red/chx:102187897%09red/chx:102168532%09red/chx:102…
Pertussis	KEGG PATHWAY	chx05133	28	75	0.028141809	0.853634888	106502444|102185423|102178060|106501870|100860785|102181582|102178438|102189289|100860746|102182808|102176085|102187545|102183419|102181884|102188033|100860955|102176587|102178469|102174096|102185007|102181169|102177890|102177484|106501781|102171811|102189753|102175660|102170693	chx:102183419|chx:102185423|chx:102178060|chx:102177484|chx:100860785|chx:102181582|chx:102178438|chx:102189289|chx:100860746|chx:102182808|chx:102176085|chx:102187545|chx:102183419|chx:102181884|chx:102188033|chx:100860955|chx:102176587|chx:102178469|chx:102174096|chx:102172164|chx:102181169|chx:102177484|chx:102177484|chx:102170774|chx:102171811|chx:102177484|chx:102175660|chx:102177484|	102183419|102185423|102178060|102177484|100860785|102181582|102178438|102189289|100860746|102182808|102176085|102187545|102183419|102181884|102188033|100860955|102176587|102178469|102174096|102172164|102181169|102177484|102177484|102170774|102171811|102177484|102175660|102177484|	C5|JUN|ITGB1| |IL6, IL-6|CXCL6|IL8|C1S|IL10|LY96|C2|C1QA|C5| |C3|TLR4|ITGA5|C4BPB|RELA|CALM2|RHOA| | |TICAM1|IRF3| |NFKB1| |	http://www.genome.jp/kegg-bin/show_pathway?chx05133/chx:100860785%09red/chx:102171811%09red/chx:102174096%09red/chx:102177484%09red/chx:102188033%09red/chx:102172164%09red/chx:102176085%09red/chx:102181169%09red/chx:102178438%09red/chx:102176587%09red/chx:102178060%09red/chx:100860955%09red/chx:102187545%09red/chx:102175660%09red/chx:102183419%09red/chx:102182808%09red/chx:102178469%09red/chx:102…
Asthma	KEGG PATHWAY	chx05310	14	31	0.036619769	0.926696357	102186727|102179937|102191004|102183249|102168313|102186992|106503480|100860746|102190745|102172887|102173177|100860813|102188986|102187356	chx:102186727|chx:102179937|chx:102191004|chx:102183249|chx:102168313|chx:102186992|chx:102188041|chx:100860746|chx:102190745|chx:102172887|chx:102173177|chx:100860813|chx:102188986|chx:102187356|	102186727|102179937|102191004|102183249|102168313|102186992|102188041|100860746|102190745|102172887|102173177|100860813|102188986|102187356|	| |FCER1G|CD40|FCER1A|EPX| |IL10| | | | | | |	http://www.genome.jp/kegg-bin/show_pathway?chx05310/chx:102186727%09red/chx:100860746%09red/chx:100860813%09red/chx:102188041%09red/chx:102172887%09red/chx:102190745%09red/chx:102186992%09red/chx:102188986%09red/chx:102168313%09red/chx:102191004%09red/chx:102173177%09red/chx:102179937%09red/chx:102183249%09red/chx:102187356%09red
Protein digestion and absorption	KEGG PATHWAY	chx04974	40	120	0.038526883	0.926696357	102183405|102176947|102184856|102177438|102169447|102176677|102181002|102187889|102172792|102183732|102184205|102184477|102191085|102191492|100860743|100861202|102173746|106503435|102177045|100860938|102190083|102188013|102179073|102178246|102191378|102187872|102168344|102169643|102188098|102182838|100860940|102188405|102186539|100860828|102179794|102174703|102181685|100860925|102178089|102181567	chx:102183405|chx:102176947|chx:102184856|chx:102177438|chx:102169447|chx:102176677|chx:102181002|chx:102187889|chx:102172792|chx:102183732|chx:102184205|chx:102184477|chx:102191085|chx:102191492|chx:100860743|chx:100861202|chx:102173746|chx:102188543|chx:102177045|chx:100860938|chx:102190083|chx:102188013|chx:102179073|chx:102178246|chx:102191378|chx:102187872|chx:102188405|chx:102169643|chx:102…	102183405|102176947|102184856|102177438|102169447|102176677|102181002|102187889|102172792|102183732|102184205|102184477|102191085|102191492|100860743|100861202|102173746|102188543|102177045|100860938|102190083|102188013|102179073|102178246|102191378|102187872|102188405|102169643|102188098|102182838|100860940|102188405|102186539|100860828|102188357|102174703|102181685|100860925|102178089|102181567|	ATP1B4|COL4A5|MEP1A|COL27A1|ELN|COL4A6| |KCNN4| |COL5A2|DPP4|CPB1|COL6A1|COL13A1|COL2A1|PAG-6|SLC7A8|COL7A1| | |COL4A4|KCNJ13| | |COL6A2|COL5A1|COL12A1|COL6A3| |COL21A1| |COL12A1|ATP1A2|COL1A1|ATP1B3|COL18A1|SLC16A10| |COL14A1| |	http://www.genome.jp/kegg-bin/show_pathway?chx04974/chx:102183405%09red/chx:102181567%09red/chx:100860828%09red/chx:102188357%09red/chx:102183732%09red/chx:102184205%09red/chx:102191378%09red/chx:102179073%09red/chx:102188098%09red/chx:102187889%09red/chx:102186539%09red/chx:102188405%09red/chx:102188543%09red/chx:102188013%09red/chx:102173746%09red/chx:102172792%09red/chx:102191085%09red/chx:102…
NF-kappa B signaling pathway	KEGG PATHWAY	chx04064	31	89	0.042181987	0.926696357	102175177|102181113|102181625|102174895|100860786|102180337|102190310|102178438|102176695|100860955|102187231|102180684|102172719|102182808|102183249|102190375|102171591|102183788|102178783|102172845|102173952|102171147|102174096|102190482|102174844|102189617|102175293|102182977|102169137|106501781|102175660	chx:102175177|chx:102181113|chx:102181625|chx:102174895|chx:100860786|chx:102180337|chx:102190310|chx:102178438|chx:102176695|chx:100860955|chx:102187231|chx:102180684|chx:102172719|chx:102182808|chx:102183249|chx:102190375|chx:102171591|chx:102183788|chx:102178783|chx:102172845|chx:102173952|chx:102171147|chx:102174096|chx:102190482|chx:102174844|chx:102189617|chx:102175293|chx:102182977|chx:102…	102175177|102181113|102181625|102174895|100860786|102180337|102190310|102178438|102176695|100860955|102187231|102180684|102172719|102182808|102183249|102190375|102171591|102183788|102178783|102172845|102173952|102171147|102174096|102190482|102174844|102189617|102175293|102182977|102169137|102170774|102175660|	|ICAM1|TRIM25|VCAM1|CFLAR|PLCG2|TNFRSF1A|IL8|ZAP70|TLR4|IL1R1|BCL2L1|MAP3K7|LY96|CD40|CARD11|IKBKG|DDX58|LAT|BCL2A1|BIRC3|RELB|RELA|UBE2I|CCL19|MAP3K14|CCL21|TNFAIP3|NFKBIA|TICAM1|NFKB1|	http://www.genome.jp/kegg-bin/show_pathway?chx04064/chx:100860786%09red/chx:102174844%09red/chx:102181113%09red/chx:102180337%09red/chx:102182977%09red/chx:102175293%09red/chx:102176695%09red/chx:102174096%09red/chx:102180684%09red/chx:102187231%09red/chx:102171591%09red/chx:102190310%09red/chx:102183249%09red/chx:102172845%09red/chx:102181625%09red/chx:102190375%09red/chx:102183788%09red/chx:102…
Adherens junction	KEGG PATHWAY	chx04520	26	73	0.049303254	0.926696357	102179802|106502780|100861300|102180282|102170451|102172719|102190939|102172535|102188740|102173248|102185878|102172399|102175103|102187767|102178744|102182890|102190427|102180012|100861165|102181169|102178667|102178978|102169293|102180719|102176966|102172767	chx:102179802|chx:102182890|chx:100861300|chx:102180282|chx:102170451|chx:102172719|chx:102190939|chx:102172535|chx:102188740|chx:102173248|chx:102185878|chx:102172399|chx:102175103|chx:102187767|chx:102178744|chx:102182890|chx:102190427|chx:102180012|chx:100861165|chx:102181169|chx:102178667|chx:102178978|chx:102188455|chx:102180719|chx:102176966|chx:102172767|	102179802|102182890|100861300|102180282|102170451|102172719|102190939|102172535|102188740|102173248|102185878|102172399|102175103|102187767|102178744|102182890|102190427|102180012|100861165|102181169|102178667|102178978|102188455|102180719|102176966|102172767|	ACTN4|SRC|TGF-BETARII|FGFR1|CDH1|MAP3K7|PTPRB|PVRL2|VCL|PTPRM|WASF2|YES1| |TGFBR1|SNAI2|SRC|WASF3|CTNNA3|IGF-IR|RHOA|TJP1| |SMAD2|PTPRF|ACTN1|EGFR|	http://www.genome.jp/kegg-bin/show_pathway?chx04520/chx:102178744%09red/chx:102178667%09red/chx:102187767%09red/chx:102170451%09red/chx:102172767%09red/chx:102172535%09red/chx:102188740%09red/chx:102175103%09red/chx:102180282%09red/chx:102180012%09red/chx:102181169%09red/chx:102190939%09red/chx:102180719%09red/chx:102179802%09red/chx:102190427%09red/chx:102178978%09red/chx:102188455%09red/chx:102…
Amoebiasis	KEGG PATHWAY	chx05146	38	116	0.051027314	0.926696357	102176947|102179802|102182645|102177438|102185034|102176677|102184478|102177440|102183732|102180556|102181826|102178438|100860955|102187231|100860746|100860743|106503969|102184299|106503258|102181552|100860938|102176661|102190083|102187050|102187872|102181859|102174096|102188740|102173110|102189962|102183372|100860828|102189673|100860940|102175660|102180906|100860785|102176966	chx:102176947|chx:102179802|chx:102182645|chx:102177438|chx:102185034|chx:102176677|chx:102184478|chx:102177440|chx:102183732|chx:102180556|chx:102181826|chx:102178438|chx:100860955|chx:102187231|chx:100860746|chx:100860743|chx:102178679|chx:102184299|chx:102170256|chx:102181552|chx:100860938|chx:102176661|chx:102190083|chx:102187050|chx:102187872|chx:102181859|chx:102174096|chx:102188740|chx:102…	102176947|102179802|102182645|102177438|102185034|102176677|102184478|102177440|102183732|102180556|102181826|102178438|100860955|102187231|100860746|100860743|102178679|102184299|102170256|102181552|100860938|102176661|102190083|102187050|102187872|102181859|102174096|102188740|102173110|102189962|102183372|100860828|102189673|100860940|102175660|102180906|100860785|102176966|	COL4A5|ACTN4|FN1|COL27A1|RAB5C|COL4A6|RAB5A|LAMA4|COL5A2| |SERPINB10|IL8|TLR4|IL1R1|IL10|COL2A1| | |LAMC1|SERPINB2| |LAMB1|COL4A4|LAMA2|COL5A1|PRKX|RELA|VCL| |TGFB3|LAMB2|COL1A1|GNA14| |NFKB1|SERPINB9|IL6, IL-6|ACTN1|	http://www.genome.jp/kegg-bin/show_pathway?chx05146/chx:100860785%09red/chx:100860828%09red/chx:102183732%09red/chx:102173110%09red/chx:100860940%09red/chx:102174096%09red/chx:102187050%09red/chx:102187231%09red/chx:102181859%09red/chx:102187872%09red/chx:102182645%09red/chx:100860938%09red/chx:102184299%09red/chx:102177440%09red/chx:102176677%09red/chx:102179802%09red/chx:102184478%09red/chx:100…
alpha-Linolenic acid metabolism	KEGG PATHWAY	chx00592	13	30	0.053350006	0.926696357	102177788|102184764|102191660|102170280|102170564|102184325|102178930|100861212|102178266|102187867|102175216|102188141|102187595	chx:102177788|chx:102184764|chx:102191660|chx:102170280|chx:102170564|chx:102184325|chx:102178930|chx:100861212|chx:102178266|chx:102187867|chx:102175216|chx:102188141|chx:102187595|	102177788|102184764|102191660|102170280|102170564|102184325|102178930|100861212|102178266|102187867|102175216|102188141|102187595|	ACOX3|ACAA1|PLA2G2F| | |PLA2G12A|PLA2G4A|FADS2| |PLA2G4D|PLA2G4B|PLA2G4F|PLA2G4E|	http://www.genome.jp/kegg-bin/show_pathway?chx00592/chx:102170564%09red/chx:102170280%09red/chx:102177788%09red/chx:102175216%09red/chx:102188141%09red/chx:102184764%09red/chx:102187867%09red/chx:102178266%09red/chx:102178930%09red/chx:100861212%09red/chx:102187595%09red/chx:102184325%09red/chx:102191660%09red
Riboflavin metabolism	KEGG PATHWAY	chx00740	7	12	0.054311874	0.926696357	102190787|102182281|102187796|100861348|102191322|102171997|102169872	chx:102190787|chx:102182281|chx:102187796|chx:100861348|chx:102191322|chx:102171997|chx:102169872|	102190787|102182281|102187796|100861348|102191322|102171997|102169872|	ENPP1|TYR|BLVRB|ACP1|ACP5|ACP2|ENPP3|	http://www.genome.jp/kegg-bin/show_pathway?chx00740/chx:102182281%09red/chx:100861348%09red/chx:102171997%09red/chx:102190787%09red/chx:102169872%09red/chx:102191322%09red/chx:102187796%09red
PI3K-Akt signaling pathway	KEGG PATHWAY	chx04151	100	356	0.068915389	0.984871483	102182645|102186656|102185427|102178060|102173608|102169643|102185051|102169650|102181299|102175546|100860971|102191119|102181695|102191740|102180175|102182657|102180406|100861165|102184185|100860940|102183372|102189773|102177438|100860785|102191085|102170665|100860955|102172459|102187310|102180480|102190083|102184003|102169621|102190168|102183451|100861230|102174096|102190164|102179898|102185860…	chx:102182645|chx:102186656|chx:102185427|chx:102178060|chx:102173608|chx:102169643|chx:102185051|chx:102169650|chx:102181299|chx:102175546|chx:100860971|chx:102191119|chx:102181695|chx:102191740|chx:102180175|chx:102182657|chx:102180406|chx:100861165|chx:102184185|chx:100860940|chx:102183372|chx:102189773|chx:102177438|chx:100860785|chx:102191085|chx:102170665|chx:100860955|chx:102172459|chx:102…	102182645|102186656|102185427|102178060|102173608|102169643|102185051|102169650|102181299|102175546|100860971|102191119|102181695|102191740|102180175|102182657|102180406|100861165|102184185|100860940|102183372|102189773|102177438|100860785|102191085|102170665|100860955|102172459|102187310|102180480|102190083|102184003|102169621|102190168|102183451|100861230|102174096|102190164|102179898|102185860…	FN1|ANGPT2|GNGT1|ITGB1|ITGB5|COL6A3|CSF1|CCND1| |CSF3R|THBS1|VWF|ITGA8|PPP2R3A|EPO|YWHAG|ANGPT4|IGF-IR|CCNE1| |LAMB2|ANGPT1|COL27A1|IL6, IL-6|COL6A1|GNG4|TLR4|YWHAB|FGFR3|FLT4|COL4A4|OSMR|TP53|NGFR|ITGA2B|GH1, GH|RELA|GNGT2|CDKN1A|FGF21|KITLG, MGF, SCF|NFKB1|TSC1|NGF|FGFR3|COL4A5|PKN3|MYC|COL4A6|CCND3|COL5A2|TNC|ITGB6|KDR|CREB3L2|IGF-I, IGF1|EPOR| |TNXB|EFNA3|LAMB1|ITGA5|LAMA2|EPHA2|COL6A2|COL5A1…	http://www.genome.jp/kegg-bin/show_pathway?chx04151/chx:102184426%09red/chx:102183732%09red/chx:102181299%09red/chx:102173608%09red/chx:102179898%09red/chx:102171074%09red/chx:102187050%09red/chx:102169643%09red/chx:102174681%09red/chx:100861193%09red/chx:102180175%09red/chx:102178753%09red/chx:102181229%09red/chx:102191119%09red/chx:102177438%09red/chx:102169650%09red/chx:102175546%09red/chx:102…
Bladder cancer	KEGG PATHWAY	chx05219	14	35	0.070476052	0.984871483	102190520|102170451|102185182|102179898|102187310|102169621|102171262|102169967|102184364|106502232|102169650|100860971|102172767|102178438	chx:102190520|chx:102170451|chx:102185182|chx:102179898|chx:102187310|chx:102169621|chx:102171262|chx:102169967|chx:102184364|chx:102187310|chx:102169650|chx:100860971|chx:102172767|chx:102178438|	102190520|102170451|102185182|102179898|102187310|102169621|102171262|102169967|102184364|102187310|102169650|100860971|102172767|102178438|	MAP2K1|CDH1|DAPK1|CDKN1A|FGFR3|TP53|MYC|DAPK2|MMP2|FGFR3|CCND1|THBS1|EGFR|IL8|	http://www.genome.jp/kegg-bin/show_pathway?chx05219/chx:102184364%09red/chx:102190520%09red/chx:102171262%09red/chx:102169650%09red/chx:100860971%09red/chx:102187310%09red/chx:102179898%09red/chx:102185182%09red/chx:102170451%09red/chx:102169621%09red/chx:102169967%09red/chx:102178438%09red/chx:102172767%09red
Arrhythmogenic right ventricular cardiomyopathy (ARVC)	KEGG PATHWAY	chx05412	24	70	0.07546344	0.984871483	102179802|102178060|102173608|102174073|102188539|102175346|102180831|102174655|102181695|102187443|102180076|102176587|102180012|102184211|102183451|106503290|102186530|102171074|102178978|102178403|102174706|102172761|102176966|102180712	chx:102179802|chx:102178060|chx:102173608|chx:102174073|chx:102188539|chx:102175346|chx:102180831|chx:102174655|chx:102181695|chx:102187443|chx:102180076|chx:102176587|chx:102180012|chx:102184211|chx:102183451|chx:102176552|chx:102186530|chx:102171074|chx:102178978|chx:102178403|chx:102174706|chx:102172761|chx:102176966|chx:102180712|	102179802|102178060|102173608|102174073|102188539|102175346|102180831|102174655|102181695|102187443|102180076|102176587|102180012|102184211|102183451|102176552|102186530|102171074|102178978|102178403|102174706|102172761|102176966|102180712|	ACTN4|ITGB1|ITGB5|ITGA9|ITGB6|DSP|PKP2|SGCD|ITGA8|DSG2|JUP|ITGA5|CTNNA3|DSC2|ITGA2B|CACNG6|ITGA6|ITGA11| |DAG1|CACNA1D|ITGA1|ACTN1|DES|	http://www.genome.jp/kegg-bin/show_pathway?chx05412/chx:102174655%09red/chx:102179802%09red/chx:102173608%09red/chx:102181695%09red/chx:102172761%09red/chx:102186530%09red/chx:102171074%09red/chx:102175346%09red/chx:102180831%09red/chx:102174073%09red/chx:102180012%09red/chx:102183451%09red/chx:102176587%09red/chx:102174706%09red/chx:102180076%09red/chx:102178060%09red/chx:102180712%09red/chx:102…
HTLV-I infection	KEGG PATHWAY	chx05166	76	265	0.076305863	0.984871483	102175177|102188104|102174905|102186727|102171085|102185423|106503480|102185469|102190745|102171262|102191205|102190470|100860785|102182444|102174895|102185866|100861300|102173090|102169650|102183991|102190310|102191504|102187356|102174961|100860919|102174857|102168905|106501825|102172203|102179898|102171147|102171804|102181113|100860813|102171665|102172887|102188986|102183249|102171591|102170786…	chx:102175177|chx:102188104|chx:102174905|chx:102186727|chx:102171085|chx:102185423|chx:102188041|chx:102185469|chx:102190745|chx:102171262|chx:102191205|chx:102190470|chx:100860785|chx:102182444|chx:102174895|chx:102185866|chx:100861300|chx:102173090|chx:102169650|chx:102183991|chx:102190310|chx:102191504|chx:102187356|chx:102174961|chx:100860919|chx:102174857|chx:102168905|chx:102174905|chx:102…	102175177|102188104|102174905|102186727|102171085|102185423|102188041|102185469|102190745|102171262|102191205|102190470|100860785|102182444|102174895|102185866|100861300|102173090|102169650|102183991|102190310|102191504|102187356|102174961|100860919|102174857|102168905|102174905|102172203|102179898|102171147|102171804|102181113|100860813|102171665|102172887|102188986|102183249|102171591|102170786…	|ADCY9|EGR2| |ELK4|JUN| |ADCY4| |MYC|WNT16|CCND3|IL6, IL-6|DVL3|VCAM1|STAT5A|TGF-BETARII|POLE3|CCND1|ATF3|TNFRSF1A|TSPO| |FZD10|ETS1|NFATC2| |EGR2|CRTC3|CDKN1A|RELB|MYBL1|ICAM1| |WNT7A| | |CD40|IKBKG|CDC26| | |TLN1|TGFBR1|WNT5B|WNT9B|FZD4|TP53|BUB3|RELA|FZD7|PRKX|CD3E| |BCL2L1|ADCY5|POLE|FZD6|WNT5A|VDAC1|TGFB3|MAP3K14|TBPL2|NFKBIA|PDGFRB| |ANAPC5| |ITGAL|DVL2|NFKB1|PCNA| |IL1R1|EGR1|SMAD2|	http://www.genome.jp/kegg-bin/show_pathway?chx05166/chx:102186727%09red/chx:100860785%09red/chx:102170921%09red/chx:102184426%09red/chx:102182444%09red/chx:102190745%09red/chx:102173392%09red/chx:102170617%09red/chx:102181113%09red/chx:102174961%09red/chx:102174905%09red/chx:102172203%09red/chx:102187767%09red/chx:102183249%09red/chx:102179898%09red/chx:102174096%09red/chx:102188309%09red/chx:102…
Malaria	KEGG PATHWAY	chx05144	19	53	0.080311075	0.984871483	102168959|100860955|102175177|102189962|102181113|102176710|100860958|102183249|102187901|102179674|100860971|102189010|100860746|102174895|102170997|102179675|100860785|102172115|102178438	chx:102168959|chx:100860955|chx:102175177|chx:102189962|chx:102181113|chx:102176710|chx:100860958|chx:102183249|chx:102187901|chx:102179674|chx:100860971|chx:102189010|chx:100860746|chx:102174895|chx:102170997|chx:102179675|chx:100860785|chx:102172115|chx:102178438|	102168959|100860955|102175177|102189962|102181113|102176710|100860958|102183249|102187901|102179674|100860971|102189010|100860746|102174895|102170997|102179675|100860785|102172115|102178438|	|TLR4| |TGFB3|ICAM1| |CD36|CD40| |THBS2|THBS1|LRP1|IL10|VCAM1|SELE|THBS4|IL6, IL-6|ITGAL|IL8|	http://www.genome.jp/kegg-bin/show_pathway?chx05144/chx:102179675%09red/chx:102174895%09red/chx:102189962%09red/chx:100860746%09red/chx:102181113%09red/chx:100860785%09red/chx:100860955%09red/chx:100860971%09red/chx:102170997%09red/chx:102183249%09red/chx:102189010%09red/chx:102176710%09red/chx:102168959%09red/chx:102175177%09red/chx:102172115%09red/chx:102179674%09red/chx:102187901%09red/chx:102…
Systemic lupus erythematosus	KEGG PATHWAY	chx05322	38	122	0.082656189	0.984871483	106502444|102179802|106503480|102190745|106501870|102189289|102186786|100860746|102184572|102183249|102171944|100860813|102172887|102176085|102188986|102187545|102182458|102186727|102179937|102188033|102183743|102183419|102175243|102187356|102171353|102173177|102180110|102180259|102185698|102177890|102183137|106503501|102177484|102186003|102189753|102170693|102176966|106503502	chx:102183419|chx:102179802|chx:102188041|chx:102190745|chx:102177484|chx:102189289|chx:102186786|chx:100860746|chx:102184572|chx:102183249|chx:102171944|chx:100860813|chx:102172887|chx:102176085|chx:102188986|chx:102187545|chx:102182458|chx:102186727|chx:102179937|chx:102188033|chx:102180307|chx:102183419|chx:102175243|chx:102187356|chx:102171353|chx:102173177|chx:102180110|chx:102180259|chx:102…	102183419|102179802|102188041|102190745|102177484|102189289|102186786|100860746|102184572|102183249|102171944|100860813|102172887|102176085|102188986|102187545|102182458|102186727|102179937|102188033|102180307|102183419|102175243|102187356|102171353|102173177|102180110|102180259|102185698|102177484|102183137|102182458|102177484|102186003|102177484|102177484|102176966|102180307|	C5|ACTN4| | | |C1S|TRIM21|IL10| |CD40| | | |C2| |C1QA| | | |C3| |C5| | | | | |C7| | | | | | | | |ACTN1| |	http://www.genome.jp/kegg-bin/show_pathway?chx05322/chx:102186727%09red/chx:102180259%09red/chx:102183137%09red/chx:102190745%09red/chx:102173177%09red/chx:102187356%09red/chx:102186003%09red/chx:102177484%09red/chx:102188033%09red/chx:102172887%09red/chx:102186786%09red/chx:102188986%09red/chx:102183249%09red/chx:102176085%09red/chx:102185698%09red/chx:102187545%09red/chx:102180110%09red/chx:102…
Dorso-ventral axis formation	KEGG PATHWAY	chx04320	10	23	0.082974521	0.984871483	100860919|102178336|102190520|102181805|106502281|102177882|102173845|102177020|102172767|102180617	chx:100860919|chx:102178336|chx:102190520|chx:102176719|chx:102189202|chx:102177882|chx:102173845|chx:102177020|chx:102172767|chx:102180617|	100860919|102178336|102190520|102176719|102189202|102177882|102173845|102177020|102172767|102180617|	ETS1|ETV6|MAP2K1|PIWIL1|NOTCH3| |PIWIL2|NOTCH2|EGFR|SPIRE2|	http://www.genome.jp/kegg-bin/show_pathway?chx04320/chx:102180617%09red/chx:102178336%09red/chx:102190520%09red/chx:102189202%09red/chx:100860919%09red/chx:102177020%09red/chx:102177882%09red/chx:102176719%09red/chx:102173845%09red/chx:102172767%09red
African trypanosomiasis	KEGG PATHWAY	chx05143	14	37	0.093305758	0.990776425	102168959|106502258|100860746|102180141|102181113|102179867|102184119|102175177|102177440|102176710|102174895|100860785|102170997|102178753	chx:102168959|chx:102187771|chx:100860746|chx:102180141|chx:102181113|chx:102179867|chx:102184119|chx:102175177|chx:102177440|chx:102176710|chx:102174895|chx:100860785|chx:102170997|chx:102178753|	102168959|102187771|100860746|102180141|102181113|102179867|102184119|102175177|102177440|102176710|102174895|100860785|102170997|102178753|	|F2RL1|IL10| |ICAM1| |IDO1| |LAMA4| |VCAM1|IL6, IL-6|SELE|FASLG, FasL|	http://www.genome.jp/kegg-bin/show_pathway?chx05143/chx:102176710%09red/chx:102174895%09red/chx:102170997%09red/chx:102180141%09red/chx:102181113%09red/chx:100860746%09red/chx:100860785%09red/chx:102178753%09red/chx:102184119%09red/chx:102179867%09red/chx:102168959%09red/chx:102175177%09red/chx:102187771%09red/chx:102177440%09red
Ovarian steroidogenesis	KEGG PATHWAY	chx04913	22	65	0.093475857	0.990776425	102182663|102188104|102168425|102181038|102185469|102189798|102187867|102182621|102187595|100860838|102188299|102182909|100861299|102182376|102184252|102181859|100861165|100861233|102178930|102175216|102188141|102186579	chx:102182663|chx:102188104|chx:102168425|chx:102181038|chx:102185469|chx:102189798|chx:102187867|chx:102182621|chx:102187595|chx:100860838|chx:102177638|chx:102182909|chx:100861299|chx:102182663|chx:102184252|chx:102181859|chx:100861165|chx:100861233|chx:102178930|chx:102175216|chx:102188141|chx:102186579|	102182663|102188104|102168425|102181038|102185469|102189798|102187867|102182621|102187595|100860838|102177638|102182909|100861299|102182663|102184252|102181859|100861165|100861233|102178930|102175216|102188141|102186579|	|ADCY9|ALOX5|CGA|ADCY4|ADCY5|PLA2G4D|HSD17B2|PLA2G4E|IGF-I, IGF1| |HSD17B1| | | |PRKX|IGF-IR|BMP15|PLA2G4A|PLA2G4B|PLA2G4F|LDLR|	http://www.genome.jp/kegg-bin/show_pathway?chx04913/chx:102177638%09red/chx:102175216%09red/chx:102185469%09red/chx:102181859%09red/chx:100860838%09red/chx:102182621%09red/chx:102184252%09red/chx:100861233%09red/chx:102188141%09red/chx:102168425%09red/chx:102189798%09red/chx:102187867%09red/chx:102182909%09red/chx:102178930%09red/chx:100861299%09red/chx:102182663%09red/chx:102181038%09red/chx:102…
Vascular smooth muscle contraction	KEGG PATHWAY	chx04270	38	124	0.095688065	0.990776425	102191660|102188104|102184875|102184325|102174163|102185469|102189798|102180150|102187867|102178279|102190641|102187595|102169991|102170564|102175362|102182788|102174619|102178930|102188092|102178903|102190520|102170280|102184768|102185007|102181859|102181169|102174494|102191486|102189616|102183812|102174706|102184787|102170858|102188560|102181980|102178087|102175216|102188141	chx:102191660|chx:102188104|chx:102184875|chx:102184325|chx:102174163|chx:102185469|chx:102189798|chx:102180150|chx:102187867|chx:102178279|chx:102190641|chx:102187595|chx:102169991|chx:102170564|chx:102175362|chx:102182788|chx:102174619|chx:102178930|chx:102188092|chx:102178903|chx:102190520|chx:102170280|chx:102184768|chx:102172164|chx:102181859|chx:102181169|chx:102174494|chx:102191486|chx:102…	102191660|102188104|102184875|102184325|102174163|102185469|102189798|102180150|102187867|102178279|102190641|102187595|102169991|102170564|102175362|102182788|102174619|102178930|102188092|102178903|102190520|102170280|102184768|102172164|102181859|102181169|102174494|102191486|102189616|102183812|102174706|102184787|102170858|102188560|102181980|102178087|102175216|102188141|	PLA2G2F|ADCY9|KCNU1|PLA2G12A|AGTR1|ADCY4|ADCY5|ARHGEF1|PLA2G4D|ACTG2|MYLK|PLA2G4E| | |RAMP3|ADRA1A| |PLA2G4A|ITPR1| |MAP2K1| |ITPR3|CALM2|PRKX|RHOA|MRVI1|ACTA2|RAMP2|ADORA2A|CACNA1D|KCNMB4|ITPR2|CALD1|MYLK3| |PLA2G4B|PLA2G4F|	http://www.genome.jp/kegg-bin/show_pathway?chx04270/chx:102170858%09red/chx:102188092%09red/chx:102174619%09red/chx:102183812%09red/chx:102184787%09red/chx:102190641%09red/chx:102189616%09red/chx:102178903%09red/chx:102188560%09red/chx:102187595%09red/chx:102181859%09red/chx:102181980%09red/chx:102175362%09red/chx:102172164%09red/chx:102175216%09red/chx:102191486%09red/chx:102174494%09red/chx:102…
Hypertrophic cardiomyopathy (HCM)	KEGG PATHWAY	chx05410	25	77	0.104310778	0.990776425	102188539|102186137|102178060|102185261|100860785|102173608|102174073|102173472|100860838|102174655|102180727|102181695|102180482|102176587|102169928|102179737|102178403|102189962|102183451|106503290|102186530|102171074|102174706|102172761|102180712	chx:102188539|chx:102186137|chx:102178060|chx:102185261|chx:100860785|chx:102173608|chx:102174073|chx:102180482|chx:100860838|chx:102174655|chx:102180727|chx:102181695|chx:102180482|chx:102176587|chx:102169928|chx:102179737|chx:102178403|chx:102189962|chx:102183451|chx:102176552|chx:102186530|chx:102171074|chx:102174706|chx:102172761|chx:102180712|	102188539|102186137|102178060|102185261|100860785|102173608|102174073|102180482|100860838|102174655|102180727|102181695|102180482|102176587|102169928|102179737|102178403|102189962|102183451|102176552|102186530|102171074|102174706|102172761|102180712|	ITGB6|MYBPC3|ITGB1|TNNT2|IL6, IL-6|ITGB5|ITGA9|TPM4|IGF-I, IGF1|SGCD|PRKAG2|ITGA8|TPM4|ITGA5|PRKAB2|PRKAG1|DAG1|TGFB3|ITGA2B|CACNG6|ITGA6|ITGA11|CACNA1D|ITGA1|DES|	http://www.genome.jp/kegg-bin/show_pathway?chx05410/chx:100860785%09red/chx:102174655%09red/chx:102173608%09red/chx:102180727%09red/chx:102181695%09red/chx:102172761%09red/chx:102186530%09red/chx:102171074%09red/chx:102189962%09red/chx:102169928%09red/chx:102174073%09red/chx:102183451%09red/chx:102179737%09red/chx:102176587%09red/chx:102174706%09red/chx:102178060%09red/chx:100860838%09red/chx:102…
Hippo signaling pathway	KEGG PATHWAY	chx04390	45	152	0.106323996	0.990776425	102184871|102170156|102179047|102191454|102171262|102191205|102190470|102182444|102184175|100861300|102169650|100860789|102169162|102191366|102170036|102174961|102172459|102170451|102170375|102172733|102170921|102185594|102183277|102187767|102178744|102182657|102169419|106502497|102184122|102183518|102172948|102176310|102170617|102180012|102189962|102171665|102173503|102178978|100860793|102169293…	chx:102184871|chx:102170156|chx:102179047|chx:102191454|chx:102171262|chx:102191205|chx:102190470|chx:102182444|chx:102184175|chx:100861300|chx:102169650|chx:100860789|chx:102169162|chx:102191366|chx:102170036|chx:102174961|chx:102172459|chx:102170451|chx:102170375|chx:102172733|chx:102170921|chx:102185594|chx:102183277|chx:102187767|chx:102178744|chx:102182657|chx:102169419|chx:102188050|chx:102…	102184871|102170156|102179047|102191454|102171262|102191205|102190470|102182444|102184175|100861300|102169650|100860789|102169162|102191366|102170036|102174961|102172459|102170451|102170375|102172733|102170921|102185594|102183277|102187767|102178744|102182657|102169419|102188050|102184122|102183518|102172948|102176310|102170617|102180012|102189962|102171665|102173503|102178978|102177903|102188455…	BTRC|LATS2|PRKCI|WTIP|MYC|WNT16|CCND3|DVL3|TP73|TGF-BETARII|CCND1|BMP4|DLG2|TEAD2|TEAD4|FZD10|YWHAB|CDH1|AXIN1|GDF5|WNT5A|PARD6A|BMP5|TGFBR1|SNAI2|YWHAG|WNT9B|FRMD6|FZD4|AJUBA|FZD7|WNT5B|FZD6|CTNNA3|TGFB3|WNT7A|LLGL2| |BMP7|SMAD2|SERPINE1|DVL2|YAP1|LIMD1|CTGF|	http://www.genome.jp/kegg-bin/show_pathway?chx04390/chx:102169162%09red/chx:102178744%09red/chx:102191454%09red/chx:102182444%09red/chx:102174763%09red/chx:102174961%09red/chx:102187767%09red/chx:102177903%09red/chx:102170921%09red/chx:100860789%09red/chx:102170451%09red/chx:102182657%09red/chx:102169375%09red/chx:102169419%09red/chx:102172948%09red/chx:102171262%09red/chx:102185594%09red/chx:102…
Proteoglycans in cancer	KEGG PATHWAY	chx05205	59	207	0.11400552	0.990776425	100860838|102187048|102180167|102190573|102176772|102171262|102191205|102181648|102182849|102180150|102184364|102173608|102180282|102180337|102169650|102170485|102174961|100860955|100860956|102178753|102179898|102188640|102177683|100860971|102188092|102182645|106502780|102170921|102169419|102176762|100861297|102185385|102190520|102182890|102184768|102176587|102178984|102184122|102169621|102176601…	chx:100860838|chx:102187048|chx:102180167|chx:102190573|chx:102176772|chx:102171262|chx:102191205|chx:102181648|chx:102181648|chx:102180150|chx:102184364|chx:102173608|chx:102180282|chx:102180337|chx:102169650|chx:102170485|chx:102174961|chx:100860955|chx:100860956|chx:102178753|chx:102179898|chx:102188640|chx:102177683|chx:100860971|chx:102188092|chx:102182645|chx:102182890|chx:102170921|chx:102…	100860838|102187048|102180167|102190573|102176772|102171262|102191205|102181648|102181648|102180150|102184364|102173608|102180282|102180337|102169650|102170485|102174961|100860955|100860956|102178753|102179898|102188640|102177683|100860971|102188092|102182645|102182890|102170921|102169419|102176762|100861297|102185385|102190520|102182890|102184768|102176587|102178984|102184122|102169621|102176601…	IGF-I, IGF1|PTCH1|ERBB4| |MSN|MYC|WNT16|TWIST2|TWIST2|ARHGEF1|MMP2|ITGB5|FGFR1|PLCG2|CCND1|FLNC|FZD10|TLR4|NANOG|FASLG, FasL|CDKN1A|HSPG2|HPSE2|THBS1|ITPR1|FN1|SRC|WNT5A|WNT9B|CAMK2B|S6K1|CBL|MAP2K1|SRC|ITPR3|ITGA5|CD63|FZD4|TP53|FLNA|FZD7|PRKX|IGF-IR|RHOA|FLNB|KDR|FZD6|ITGB1|WNT7A|IGF2|DCN|PLCE1|TIMP3|LUM|ITPR2|ANK3| |WNT5B|EGFR|	http://www.genome.jp/kegg-bin/show_pathway?chx05205/chx:102180167%09red/chx:102188092%09red/chx:102184364%09red/chx:102180337%09red/chx:100860944%09red/chx:102174961%09red/chx:102176393%09red/chx:102173608%09red/chx:102170921%09red/chx:102179898%09red/chx:102170858%09red/chx:102172767%09red/chx:100861277%09red/chx:102169419%09red/chx:102172948%09red/chx:100860838%09red/chx:102171262%09red/chx:102…
Porphyrin and chlorophyll metabolism	KEGG PATHWAY	chx00860	13	36	0.127647394	0.990776425	102181751|106503958|102187796|102185703|102175385|102173083|102174560|102175670|100861387|102172432|102168532|102181017|102175204	chx:102181751|chx:102168532|chx:102187796|chx:102174355|chx:102175385|chx:102173083|chx:102174560|chx:102175670|chx:100861387|chx:102172432|chx:102168532|chx:102181017|chx:102175204|	102181751|102168532|102187796|102174355|102175385|102173083|102174560|102175670|100861387|102172432|102168532|102181017|102175204|	UROS| |BLVRB| |ALAS2| | | |ALAS1| | |HEPH|UGT2B17|	http://www.genome.jp/kegg-bin/show_pathway?chx00860/chx:102174560%09red/chx:102173083%09red/chx:102181751%09red/chx:102175204%09red/chx:100861387%09red/chx:102181017%09red/chx:102175670%09red/chx:102174355%09red/chx:102168532%09red/chx:102175385%09red/chx:102172432%09red/chx:102187796%09red
Prion diseases	KEGG PATHWAY	chx05020	12	33	0.13560993	0.990776425	102180259|102190520|102183419|102169975|106502444|102181859|106503258|102188564|102187545|100860785|102188309|100861196	chx:102180259|chx:102190520|chx:102183419|chx:102169975|chx:102183419|chx:102181859|chx:102170256|chx:102188564|chx:102187545|chx:100860785|chx:102188309|chx:100861196|	102180259|102190520|102183419|102169975|102183419|102181859|102170256|102188564|102187545|100860785|102188309|100861196|	C7|MAP2K1|C5|PRNP, PrP|C5|PRKX|LAMC1|STIP1|C1QA|IL6, IL-6|EGR1|SOD1|	http://www.genome.jp/kegg-bin/show_pathway?chx05020/chx:100860785%09red/chx:102180259%09red/chx:102181859%09red/chx:102190520%09red/chx:102187545%09red/chx:102183419%09red/chx:100861196%09red/chx:102188564%09red/chx:102170256%09red/chx:102188309%09red/chx:102169975%09red
Dilated cardiomyopathy	KEGG PATHWAY	chx05414	26	84	0.137449289	0.990776425	102188104|102188539|102186137|102185469|102189798|102178060|102185261|102173608|102174073|102173472|100860838|102174655|102181695|102180482|102176587|102170148|102178403|102189962|102181859|102183451|106503290|102186530|102171074|102174706|102172761|102180712	chx:102188104|chx:102188539|chx:102186137|chx:102185469|chx:102189798|chx:102178060|chx:102185261|chx:102173608|chx:102174073|chx:102180482|chx:100860838|chx:102174655|chx:102181695|chx:102180482|chx:102176587|chx:102170148|chx:102178403|chx:102189962|chx:102181859|chx:102183451|chx:102176552|chx:102186530|chx:102171074|chx:102174706|chx:102172761|chx:102180712|	102188104|102188539|102186137|102185469|102189798|102178060|102185261|102173608|102174073|102180482|100860838|102174655|102181695|102180482|102176587|102170148|102178403|102189962|102181859|102183451|102176552|102186530|102171074|102174706|102172761|102180712|	ADCY9|ITGB6|MYBPC3|ADCY4|ADCY5|ITGB1|TNNT2|ITGB5|ITGA9|TPM4|IGF-I, IGF1|SGCD|ITGA8|TPM4|ITGA5|PLN|DAG1|TGFB3|PRKX|ITGA2B|CACNG6|ITGA6|ITGA11|CACNA1D|ITGA1|DES|	http://www.genome.jp/kegg-bin/show_pathway?chx05414/chx:102174655%09red/chx:102170148%09red/chx:102173608%09red/chx:102181695%09red/chx:102172761%09red/chx:102186530%09red/chx:102171074%09red/chx:102189962%09red/chx:102181859%09red/chx:102174073%09red/chx:102183451%09red/chx:102176587%09red/chx:102174706%09red/chx:102178060%09red/chx:100860838%09red/chx:102180712%09red/chx:102189798%09red/chx:102…
Influenza A	KEGG PATHWAY	chx05164	50	176	0.14014903	0.990776425	102183400|102186893|102189170|102185423|106503480|102190745|102189225|102181625|100860785|102190231|102183188|102190983|102190722|102190310|102178438|100860955|102187356|102187711|102178753|102181299|102181113|100860813|102176990|102172887|102188986|102190797|102186727|102179937|102190520|102188492|102173973|102174096|102185412|102173177|102182240|102188693|102176795|102173290|102171521|102169137…	chx:102183400|chx:102186893|chx:102189170|chx:102185423|chx:102188041|chx:102190745|chx:102189225|chx:102181625|chx:100860785|chx:102190231|chx:102183188|chx:102190983|chx:102190722|chx:102190310|chx:102178438|chx:100860955|chx:102187356|chx:102187711|chx:102178753|chx:102181299|chx:102181113|chx:100860813|chx:102176990|chx:102172887|chx:102188986|chx:102190797|chx:102186727|chx:102179937|chx:102…	102183400|102186893|102189170|102185423|102188041|102190745|102189225|102181625|100860785|102190231|102183188|102190983|102190722|102190310|102178438|100860955|102187356|102187711|102178753|102181299|102181113|100860813|102176990|102172887|102188986|102190797|102186727|102179937|102190520|102188492|102173973|102174096|102185412|102173177|102182240|102188693|102176795|102173290|102171521|102169137…	NXF2B|OAS2| |JUN| | |TMPRSS4|TRIM25|IL6, IL-6|IRF9|IFIH1| |OAS1|TNFRSF1A|IL8|TLR4| |SOCS3|FASLG, FasL| |ICAM1| |OAS3| | |RSAD2| | |MAP2K1|TYK2|PML|RELA|HSPA6| |HSPA8|TMPRSS13|IL33|VDAC1|EIF2AK2|NFKBIA| |TICAM1|IRF3|DDX58| |NFKB1|NXF3|TNFSF10|CASP9|MX1|	http://www.genome.jp/kegg-bin/show_pathway?chx05164/chx:102186727%09red/chx:102185558%09red/chx:102182240%09red/chx:102183400%09red/chx:102190722%09red/chx:102190745%09red/chx:102181113%09red/chx:102173177%09red/chx:102171811%09red/chx:102181299%09red/chx:102188693%09red/chx:102174096%09red/chx:102190983%09red/chx:102176795%09red/chx:102173335%09red/chx:102172887%09red/chx:102183188%09red/chx:102…
GnRH signaling pathway	KEGG PATHWAY	chx04912	27	88	0.14020295	0.990776425	102188104|102185423|102185469|102189798|100861171|102184364|102187867|102187595|102176556|102188092|100861299|102190520|102182890|102184768|102176762|102185007|102181859|102181038|102180494|106502780|102174706|102174434|102170858|102178930|102175216|102188141|102172767	chx:102188104|chx:102185423|chx:102185469|chx:102189798|chx:100861171|chx:102184364|chx:102187867|chx:102187595|chx:102176556|chx:102188092|chx:100861299|chx:102190520|chx:102182890|chx:102184768|chx:102176762|chx:102172164|chx:102181859|chx:102181038|chx:102180494|chx:102182890|chx:102174706|chx:102174434|chx:102170858|chx:102178930|chx:102175216|chx:102188141|chx:102172767|	102188104|102185423|102185469|102189798|100861171|102184364|102187867|102187595|102176556|102188092|100861299|102190520|102182890|102184768|102176762|102172164|102181859|102181038|102180494|102182890|102174706|102174434|102170858|102178930|102175216|102188141|102172767|	ADCY9|JUN|ADCY4|ADCY5|MT1MMP|MMP2|PLA2G4D|PLA2G4E|PLD2|ITPR1| |MAP2K1|SRC|ITPR3|CAMK2B|CALM2|PRKX|CGA|GNRH1|SRC|CACNA1D|PLD1|ITPR2|PLA2G4A|PLA2G4B|PLA2G4F|EGFR|	http://www.genome.jp/kegg-bin/show_pathway?chx04912/chx:102170858%09red/chx:102188092%09red/chx:102174434%09red/chx:102181038%09red/chx:102187595%09red/chx:102172767%09red/chx:102181859%09red/chx:102172164%09red/chx:102175216%09red/chx:100861171%09red/chx:102184364%09red/chx:102174706%09red/chx:100861299%09red/chx:102190520%09red/chx:102180494%09red/chx:102189798%09red/chx:102178930%09red/chx:102…
MicroRNAs in cancer	KEGG PATHWAY	chx05206	40	138	0.145472074	0.990776425	106503488|102191635|102171262|102184349|102180337|102169650|102170337|102182530|102181229|102179898|102187310|102187214|106502281|100860971|102178921|102174446|102170926|102179773|102190520|102176587|102178683|102181731|102184252|102176667|102179198|102181169|102184185|102174210|102190482|106502232|106502079|102184426|102169621|102190027|102181951|102179213|102175660|102188779|102177020|102172767	chx:102174446|chx:102191635|chx:102171262|chx:102184349|chx:102180337|chx:102169650|chx:102170337|chx:102182530|chx:102181229|chx:102179898|chx:102187310|chx:102187214|chx:102189202|chx:100860971|chx:102178921|chx:102174446|chx:102170926|chx:102179773|chx:102190520|chx:102176587|chx:102178683|chx:102181731|chx:102184252|chx:102176667|chx:102179198|chx:102181169|chx:102184185|chx:102174210|chx:102…	102174446|102191635|102171262|102184349|102180337|102169650|102170337|102182530|102181229|102179898|102187310|102187214|102189202|100860971|102178921|102174446|102170926|102179773|102190520|102176587|102178683|102181731|102184252|102176667|102179198|102181169|102184185|102174210|102190482|102187310|102181525|102184426|102169621|102190027|102181951|102179213|102175660|102188779|102177020|102172767|	TNXB|MDM4|MYC|ABL1|PLCG2|CCND1|MMP16|PAK4|TNN|CDKN1A|FGFR3|CDC25C|NOTCH3|THBS1| |TNXB|SHC1|SHC4|MAP2K1|ITGA5|SERPINB5|CDC25A| |DDIT4|TNC|RHOA|CCNE1|KIF23|UBE2I|FGFR3|TNR|PDGFRB|TP53|TIMP3|RECK|CDC25B|NFKB1|SPRY2|NOTCH2|EGFR|	http://www.genome.jp/kegg-bin/show_pathway?chx05206/chx:102184426%09red/chx:102180337%09red/chx:102178921%09red/chx:102170926%09red/chx:102187310%09red/chx:102179898%09red/chx:102187214%09red/chx:102172767%09red/chx:102171262%09red/chx:102174210%09red/chx:102181169%09red/chx:102169621%09red/chx:102184349%09red/chx:102176587%09red/chx:102191635%09red/chx:102184252%09red/chx:102179773%09red/chx:102…
Leishmaniasis	KEGG PATHWAY	chx05140	23	74	0.15116791	0.990776425	102189170|102185423|106503480|102190745|102178060|102171472|100860955|102187356|100860746|102172719|100860813|102172887|102188986|102186727|102179937|102188033|102174096|102173177|102184463|102185698|102189962|102169137|102175660	chx:102189170|chx:102185423|chx:102188041|chx:102190745|chx:102178060|chx:102171472|chx:100860955|chx:102187356|chx:100860746|chx:102172719|chx:100860813|chx:102172887|chx:102188986|chx:102186727|chx:102179937|chx:102188033|chx:102174096|chx:102173177|chx:102184463|chx:102185698|chx:102189962|chx:102169137|chx:102175660|	102189170|102185423|102188041|102190745|102178060|102171472|100860955|102187356|100860746|102172719|100860813|102172887|102188986|102186727|102179937|102188033|102174096|102173177|102184463|102185698|102189962|102169137|102175660|	|JUN| | |ITGB1|MARCKSL1|TLR4| |IL10|MAP3K7| | | | | |C3|RELA| | | |TGFB3|NFKBIA|NFKB1|	http://www.genome.jp/kegg-bin/show_pathway?chx05140/chx:102186727%09red/chx:102190745%09red/chx:102173177%09red/chx:102187356%09red/chx:102174096%09red/chx:102185698%09red/chx:102188033%09red/chx:102188986%09red/chx:102171472%09red/chx:102178060%09red/chx:102172887%09red/chx:100860813%09red/chx:100860955%09red/chx:102169137%09red/chx:102175660%09red/chx:102189962%09red/chx:102184463%09red/chx:102…
Measles	KEGG PATHWAY	chx05162	39	135	0.153023109	0.990776425	102186893|102189170|102176772|102190470|102181867|102184175|102190231|102182240|102169650|102190983|102190722|102170078|100860955|102172719|102181299|102176990|102189560|102188492|102169621|102174096|102190711|102185412|102183188|102184185|102183788|102178753|102169596|102172143|102171521|102169137|102182977|102172254|102185866|102171811|102185558|102175660|100860785|102173335|102188635	chx:102186893|chx:102189170|chx:102176772|chx:102190470|chx:102181867|chx:102184175|chx:102190231|chx:102182240|chx:102169650|chx:102190983|chx:102190722|chx:102170078|chx:100860955|chx:102172719|chx:102181299|chx:102176990|chx:102189560|chx:102188492|chx:102169621|chx:102174096|chx:102190711|chx:102185412|chx:102183188|chx:102184185|chx:102183788|chx:102178753|chx:102169596|chx:102172143|chx:102…	102186893|102189170|102176772|102190470|102181867|102184175|102190231|102182240|102169650|102190983|102190722|102170078|100860955|102172719|102181299|102176990|102189560|102188492|102169621|102174096|102190711|102185412|102183188|102184185|102183788|102178753|102169596|102172143|102171521|102169137|102182977|102172254|102185866|102171811|102185558|102175660|100860785|102173335|102188635|	OAS2| |MSN|CCND3| |TP73|IRF9|HSPA8|CCND1| |OAS1| |TLR4|MAP3K7| |OAS3|RAB9B|TYK2|TP53|RELA|CD3E|HSPA6|IFIH1|CCNE1|DDX58|FASLG, FasL|DOK1|GNB2L1|EIF2AK2|NFKBIA|TNFAIP3| |STAT5A|IRF3| |NFKB1|IL6, IL-6|TNFSF10|MX1|	http://www.genome.jp/kegg-bin/show_pathway?chx05162/chx:102185558%09red/chx:102182240%09red/chx:102190722%09red/chx:100860785%09red/chx:102189560%09red/chx:102171811%09red/chx:102181299%09red/chx:102185412%09red/chx:102182977%09red/chx:102174096%09red/chx:102190983%09red/chx:102173335%09red/chx:102172143%09red/chx:102183188%09red/chx:102188635%09red/chx:102185866%09red/chx:102178753%09red/chx:102…
Platelet activation	KEGG PATHWAY	chx04611	37	128	0.159637639	0.990776425	102191004|102188104|102188249|102185469|102177438|102178060|102183732|102181980|102187867|102179047|102180337|102190641|102187595|102179669|102169991|100860743|102174891|102188092|102191119|100860938|102180150|102182890|102184768|102180347|102187872|102181859|102189798|102183451|102181169|102188831|106502780|100860940|100860828|102170858|102178930|102175216|102188141	chx:102191004|chx:102188104|chx:102188249|chx:102185469|chx:102177438|chx:102178060|chx:102183732|chx:102181980|chx:102187867|chx:102179047|chx:102180337|chx:102190641|chx:102187595|chx:102179669|chx:102169991|chx:100860743|chx:102174891|chx:102188092|chx:102191119|chx:100860938|chx:102180150|chx:102182890|chx:102184768|chx:102180347|chx:102187872|chx:102181859|chx:102189798|chx:102183451|chx:102…	102191004|102188104|102188249|102185469|102177438|102178060|102183732|102181980|102187867|102179047|102180337|102190641|102187595|102179669|102169991|100860743|102174891|102188092|102191119|100860938|102180150|102182890|102184768|102180347|102187872|102181859|102189798|102183451|102181169|102188831|102182890|100860940|100860828|102170858|102178930|102175216|102188141|	FCER1G|ADCY9|GP6|ADCY4|COL27A1|ITGB1|COL5A2|MYLK3|PLA2G4D|PRKCI|PLCG2|MYLK|PLA2G4E|TLN1| |COL2A1| |ITPR1|VWF| |ARHGEF1|SRC|ITPR3|P2RX1|COL5A1|PRKX|ADCY5|ITGA2B|RHOA|FERMT3|SRC| |COL1A1|ITPR2|PLA2G4A|PLA2G4B|PLA2G4F|	http://www.genome.jp/kegg-bin/show_pathway?chx04611/chx:102170858%09red/chx:102188092%09red/chx:102188249%09red/chx:102180337%09red/chx:100860940%09red/chx:102187595%09red/chx:100860828%09red/chx:102181859%09red/chx:102181980%09red/chx:102188831%09red/chx:102175216%09red/chx:102191004%09red/chx:102179669%09red/chx:102187872%09red/chx:102183732%09red/chx:102180347%09red/chx:102181169%09red/chx:102…
Herpes simplex infection	KEGG PATHWAY	chx05168	58	210	0.160502679	0.990776425	102183910|106502444|102183400|102186893|102180638|102185423|106503480|102190745|102181867|100860785|100860813|102190231|102187892|102186814|102183188|102190983|102190722|102190310|102187356|102168905|102172719|102181299|102185560|102176990|102168687|102173019|102186727|102172887|102188078|102172535|102188986|102189170|102171591|102187711|102184105|102179937|102188033|102188492|102173973|102183419…	chx:102183910|chx:102183419|chx:102183400|chx:102186893|chx:102180638|chx:102185423|chx:102188041|chx:102190745|chx:102181867|chx:100860785|chx:100860813|chx:102190231|chx:102187892|chx:102186814|chx:102183188|chx:102190983|chx:102190722|chx:102190310|chx:102187356|chx:102168905|chx:102172719|chx:102181299|chx:102185560|chx:102176990|chx:102168687|chx:102173019|chx:102186727|chx:102172887|chx:102…	102183910|102183419|102183400|102186893|102180638|102185423|102188041|102190745|102181867|100860785|100860813|102190231|102187892|102186814|102183188|102190983|102190722|102190310|102187356|102168905|102172719|102181299|102185560|102176990|102168687|102173019|102186727|102172887|102186814|102172535|102188986|102189170|102171591|102187711|102184105|102179937|102188033|102188492|102173973|102183419…	C1QBP|C5|NXF2B|OAS2|TAP2|JUN| | | |IL6, IL-6| |IRF9|POLR2A| |IFIH1| |OAS1|TNFRSF1A| | |MAP3K7| |CD74|OAS3|IFIT1|EEF1D| | | |PVRL2| | |IKBKG|SOCS3| | |C3|TYK2|PML|C5|TP53|RELA| | | |DDX58|FASLG, FasL|EIF2AK2|TBPL2|NFKBIA| |TICAM1| |IRF3|NFKB1|TAF3|NXF3|HCFC1|	http://www.genome.jp/kegg-bin/show_pathway?chx05168/chx:102186727%09red/chx:102185560%09red/chx:102183400%09red/chx:102190722%09red/chx:102190745%09red/chx:102173392%09red/chx:102173019%09red/chx:102173177%09red/chx:102171811%09red/chx:102181299%09red/chx:102177156%09red/chx:102185558%09red/chx:102174096%09red/chx:102190983%09red/chx:102183910%09red/chx:102188033%09red/chx:102171591%09red/chx:102…
Phagosome	KEGG PATHWAY	chx04145	48	171	0.162233897	0.990776425	102181250|102177846|102186727|102182700|102184956|102180638|106503480|102190745|102172254|102178060|102184478|102173608|102172952|102172138|102171570|102181218|100860955|102187356|102168905|102185034|102175466|102175938|100860958|102175400|100860813|100860971|102172197|102172887|102188986|102185698|102184900|102184105|102179937|102188033|102168670|102191135|102176587|102178426|102173177|102171371…	chx:102181250|chx:102177846|chx:102186727|chx:102182700|chx:102184956|chx:102180638|chx:102188041|chx:102190745|chx:102172254|chx:102178060|chx:102184478|chx:102173608|chx:102184900|chx:102172138|chx:102171570|chx:102181218|chx:100860955|chx:102187356|chx:102168905|chx:102185034|chx:102175466|chx:102175938|chx:100860958|chx:102175400|chx:100860813|chx:100860971|chx:102172197|chx:102172887|chx:102…	102181250|102177846|102186727|102182700|102184956|102180638|102188041|102190745|102172254|102178060|102184478|102173608|102184900|102172138|102171570|102181218|100860955|102187356|102168905|102185034|102175466|102175938|100860958|102175400|100860813|100860971|102172197|102172887|102188986|102185698|102168953|102184105|102179937|102188033|102168670|102191135|102176587|102178426|102173177|102171371…	MARCO|TUBA4A| |ATP6V1C2|STX12|TAP2| | | |ITGB1|RAB5A|ITGB5| | |MSR1|MRC1|TLR4| | |RAB5C| | |CD36| | |THBS1|TFRC| | | | | | |C3|PLA2R1|ATP6V1B2|ITGA5|TUBA1C| |MRC2|TUBB6|COLEC12| | | |THBS2|THBS4|DYNC1I1|	http://www.genome.jp/kegg-bin/show_pathway?chx04145/chx:102186727%09red/chx:102172197%09red/chx:100860958%09red/chx:102190745%09red/chx:102183933%09red/chx:102173110%09red/chx:102173177%09red/chx:102187356%09red/chx:102175400%09red/chx:102181250%09red/chx:102173608%09red/chx:102181218%09red/chx:102182700%09red/chx:102185698%09red/chx:102184478%09red/chx:102188033%09red/chx:102171570%09red/chx:102…
Autoimmune thyroid disease	KEGG PATHWAY	chx05320	19	60	0.162681815	0.990776425	102187356|102184105|102179937|102168905|100860746|102181299|102186727|102185966|106503480|102176782|102190745|102172887|102173177|100860813|102188986|102181038|102183249|102172138|102178753	chx:102187356|chx:102184105|chx:102179937|chx:102168905|chx:100860746|chx:102181299|chx:102186727|chx:102185966|chx:102188041|chx:102176782|chx:102190745|chx:102172887|chx:102173177|chx:100860813|chx:102188986|chx:102181038|chx:102183249|chx:102172138|chx:102178753|	102187356|102184105|102179937|102168905|100860746|102181299|102186727|102185966|102188041|102176782|102190745|102172887|102173177|100860813|102188986|102181038|102183249|102172138|102178753|	| | | |IL10| | |TSHB| | | | | | | |CGA|CD40| |FASLG, FasL|	http://www.genome.jp/kegg-bin/show_pathway?chx05320/chx:102184105%09red/chx:102186727%09red/chx:100860746%09red/chx:102188041%09red/chx:102172887%09red/chx:102190745%09red/chx:102178753%09red/chx:102172138%09red/chx:102185966%09red/chx:102188986%09red/chx:102173177%09red/chx:102183249%09red/chx:102181299%09red/chx:102168905%09red/chx:100860813%09red/chx:102179937%09red/chx:102176782%09red/chx:102…
Phenylalanine metabolism	KEGG PATHWAY	chx00360	9	24	0.163350162	0.990776425	102175504|102175500|102183203|100861063|102184553|102168295|102180419|102175783|102176061	chx:102175504|chx:102175500|chx:102183203|chx:100861063|chx:102168295|chx:102168295|chx:102180419|chx:102175783|chx:102176061|	102175504|102175500|102183203|100861063|102168295|102168295|102180419|102175783|102176061|	| | |GOT1|AOC3|AOC3|TAT| | |	http://www.genome.jp/kegg-bin/show_pathway?chx00360/chx:100861063%09red/chx:102175504%09red/chx:102175500%09red/chx:102175783%09red/chx:102183203%09red/chx:102180419%09red/chx:102168295%09red/chx:102176061%09red
Pentose and glucuronate interconversions	KEGG PATHWAY	chx00040	11	31	0.163501166	0.990776425	102191238|106503958|106503208|102185703|102173083|102174560|102175670|102175995|102172432|102168532|102175204	chx:102191238|chx:102168532|chx:102190167|chx:102174355|chx:102173083|chx:102174560|chx:102175670|chx:102175995|chx:102172432|chx:102168532|chx:102175204|	102191238|102168532|102190167|102174355|102173083|102174560|102175670|102175995|102172432|102168532|102175204|	| |DCXR| | | | |XYLB| | |UGT2B17|	http://www.genome.jp/kegg-bin/show_pathway?chx00040/chx:102174560%09red/chx:102173083%09red/chx:102175670%09red/chx:102190167%09red/chx:102175204%09red/chx:102175995%09red/chx:102174355%09red/chx:102191238%09red/chx:102168532%09red/chx:102172432%09red
Chemical carcinogenesis	KEGG PATHWAY	chx05204	20	64	0.166678142	0.990776425	102184252|102173702|102174560|100860945|102180835|102183750|102189813|102174170|106503958|102172669|102173083|102169851|102173738|102175670|102190016|102172432|102170554|102168532|102174444|102175204	chx:102184252|chx:102173702|chx:102174560|chx:100860945|chx:102180835|chx:102183750|chx:102189813|chx:102174170|chx:102168532|chx:102173233|chx:102173083|chx:102169851|chx:102176872|chx:102175670|chx:102190016|chx:102172432|chx:102170554|chx:102168532|chx:102174444|chx:102175204|	102184252|102173702|102174560|100860945|102180835|102183750|102189813|102174170|102168532|102173233|102173083|102169851|102176872|102175670|102190016|102172432|102170554|102168532|102174444|102175204|	|GSTA2| |EPHX1|ADH7|SULT1A1| | | | | | | | | | | | | |UGT2B17|	http://www.genome.jp/kegg-bin/show_pathway?chx05204/chx:102174560%09red/chx:102173083%09red/chx:102173233%09red/chx:102174170%09red/chx:102190016%09red/chx:102173702%09red/chx:102170554%09red/chx:102175204%09red/chx:100860945%09red/chx:102174444%09red/chx:102184252%09red/chx:102176872%09red/chx:102175670%09red/chx:102180835%09red/chx:102169851%09red/chx:102183750%09red/chx:102189813%09red/chx:102…
Toxoplasmosis	KEGG PATHWAY	chx05145	37	129	0.169374559	0.990776425	102183249|102168425|102189170|106503480|102190745|102178060|102177440|102190310|100860955|102187356|100860746|102172719|102178672|100860813|102172887|106503258|102188986|102171591|102186727|102179937|102188492|102176661|102187050|102189962|102173177|102173952|102182240|102174096|102186530|102169137|102183372|102182808|102185412|102175660|102180684|102174681|102186579	chx:102183249|chx:102168425|chx:102189170|chx:102188041|chx:102190745|chx:102178060|chx:102177440|chx:102190310|chx:100860955|chx:102187356|chx:100860746|chx:102172719|chx:102178672|chx:100860813|chx:102172887|chx:102170256|chx:102188986|chx:102171591|chx:102186727|chx:102179937|chx:102188492|chx:102176661|chx:102187050|chx:102189962|chx:102173177|chx:102173952|chx:102182240|chx:102174096|chx:102…	102183249|102168425|102189170|102188041|102190745|102178060|102177440|102190310|100860955|102187356|100860746|102172719|102178672|100860813|102172887|102170256|102188986|102171591|102186727|102179937|102188492|102176661|102187050|102189962|102173177|102173952|102182240|102174096|102186530|102169137|102183372|102182808|102185412|102175660|102180684|102174681|102186579|	CD40|ALOX5| | | |ITGB1|LAMA4|TNFRSF1A|TLR4| |IL10|MAP3K7|CCR5| | |LAMC1| |IKBKG| | |TYK2|LAMB1|LAMA2|TGFB3| |BIRC3|HSPA8|RELA|ITGA6|NFKBIA|LAMB2|LY96|HSPA6|NFKB1|BCL2L1|CASP9|LDLR|	http://www.genome.jp/kegg-bin/show_pathway?chx05145/chx:102186727%09red/chx:102182240%09red/chx:102190745%09red/chx:102173177%09red/chx:102187356%09red/chx:102174096%09red/chx:102186579%09red/chx:102180684%09red/chx:102186530%09red/chx:102187050%09red/chx:102172887%09red/chx:102171591%09red/chx:102190310%09red/chx:102188986%09red/chx:102183249%09red/chx:102174681%09red/chx:102170256%09red/chx:102…
Metabolism of xenobiotics by cytochrome P450	KEGG PATHWAY	chx00980	18	57	0.173095656	0.990776425	102184252|102173702|102174560|100860945|102190016|102189813|102174170|106503958|102172669|102173083|102173738|102175670|102180835|102172432|102170554|102168532|102174444|102175204	chx:102184252|chx:102173702|chx:102174560|chx:100860945|chx:102190016|chx:102189813|chx:102174170|chx:102168532|chx:102173233|chx:102173083|chx:102176872|chx:102175670|chx:102180835|chx:102172432|chx:102170554|chx:102168532|chx:102174444|chx:102175204|	102184252|102173702|102174560|100860945|102190016|102189813|102174170|102168532|102173233|102173083|102176872|102175670|102180835|102172432|102170554|102168532|102174444|102175204|	|GSTA2| |EPHX1| | | | | | | | |ADH7| | | | |UGT2B17|	http://www.genome.jp/kegg-bin/show_pathway?chx00980/chx:102174560%09red/chx:102173083%09red/chx:102173233%09red/chx:102174170%09red/chx:102190016%09red/chx:102173702%09red/chx:102170554%09red/chx:102175204%09red/chx:100860945%09red/chx:102174444%09red/chx:102184252%09red/chx:102176872%09red/chx:102175670%09red/chx:102180835%09red/chx:102189813%09red/chx:102168532%09red/chx:102172432%09red
Hematopoietic cell lineage	KEGG PATHWAY	chx04640	27	91	0.174190477	0.990776425	102186615|102190905|102191569|100860785|102185784|102185051|100861223|102191479|102187231|102183142|100860958|102175546|102191790|102172197|102187527|102178587|102181457|102180175|102176587|102191722|102190711|102179433|102183451|102171507|102186530|100860807|102172761	chx:102186615|chx:102190905|chx:102191569|chx:100860785|chx:102185784|chx:102185051|chx:100861223|chx:102191479|chx:102187231|chx:102183142|chx:100860958|chx:102175546|chx:102191790|chx:102172197|chx:102187527|chx:102178587|chx:102181457|chx:102180175|chx:102176587|chx:102191722|chx:102190711|chx:102179433|chx:102183451|chx:102171507|chx:102186530|chx:100860807|chx:102172761|	102186615|102190905|102191569|100860785|102185784|102185051|100861223|102191479|102187231|102183142|100860958|102175546|102191790|102172197|102187527|102178587|102181457|102180175|102176587|102191722|102190711|102179433|102183451|102171507|102186530|100860807|102172761|	CR2|CD37| |IL6, IL-6|ANPEP|CSF1|CD34| |IL1R1| |CD36|CSF3R|EPOR|TFRC| | |CD2|EPO|ITGA5|CD59|CD3E| |ITGA2B|FCER2|ITGA6|KITLG, MGF, SCF|ITGA1|	http://www.genome.jp/kegg-bin/show_pathway?chx04640/chx:102191722%09red/chx:102190905%09red/chx:100860785%09red/chx:102191569%09red/chx:102172761%09red/chx:102186530%09red/chx:102178587%09red/chx:102187231%09red/chx:102183142%09red/chx:102185051%09red/chx:102180175%09red/chx:102183451%09red/chx:102176587%09red/chx:102172197%09red/chx:102186615%09red/chx:100860958%09red/chx:102179433%09red/chx:102…
Graft-versus-host disease	KEGG PATHWAY	chx05332	15	46	0.174202448	0.990776425	102184105|102179937|102168905|102178753|102186727|106503480|102176782|102190745|102172887|102173177|100860813|102188986|100860785|102172138|102187356	chx:102184105|chx:102179937|chx:102168905|chx:102178753|chx:102186727|chx:102188041|chx:102176782|chx:102190745|chx:102172887|chx:102173177|chx:100860813|chx:102188986|chx:100860785|chx:102172138|chx:102187356|	102184105|102179937|102168905|102178753|102186727|102188041|102176782|102190745|102172887|102173177|100860813|102188986|100860785|102172138|102187356|	| | |FASLG, FasL| | | | | | | | |IL6, IL-6| | |	http://www.genome.jp/kegg-bin/show_pathway?chx05332/chx:102184105%09red/chx:102186727%09red/chx:100860813%09red/chx:102188041%09red/chx:102172887%09red/chx:102188986%09red/chx:102178753%09red/chx:102172138%09red/chx:102190745%09red/chx:102173177%09red/chx:102187356%09red/chx:100860785%09red/chx:102168905%09red/chx:102179937%09red/chx:102176782%09red
Allograft rejection	KEGG PATHWAY	chx05330	16	50	0.179574799	0.999997633	102187356|102184105|102179937|102168905|100860746|102186727|102183249|106503480|102176782|102190745|102172887|102173177|100860813|102188986|102172138|102178753	chx:102187356|chx:102184105|chx:102179937|chx:102168905|chx:100860746|chx:102186727|chx:102183249|chx:102188041|chx:102176782|chx:102190745|chx:102172887|chx:102173177|chx:100860813|chx:102188986|chx:102172138|chx:102178753|	102187356|102184105|102179937|102168905|100860746|102186727|102183249|102188041|102176782|102190745|102172887|102173177|100860813|102188986|102172138|102178753|	| | | |IL10| |CD40| | | | | | | | |FASLG, FasL|	http://www.genome.jp/kegg-bin/show_pathway?chx05330/chx:102184105%09red/chx:102186727%09red/chx:100860746%09red/chx:102188041%09red/chx:102172887%09red/chx:102188986%09red/chx:102178753%09red/chx:102172138%09red/chx:100860813%09red/chx:102190745%09red/chx:102173177%09red/chx:102183249%09red/chx:102187356%09red/chx:102168905%09red/chx:102179937%09red/chx:102176782%09red
Inflammatory bowel disease (IBD)	KEGG PATHWAY	chx05321	20	66	0.195843094	0.999997633	102186727|102179937|102189962|100860955|102169293|102185423|106503480|100860746|102190745|102174096|102172385|102172887|102173177|102175660|102188986|102180571|100860785|100860813|102189170|102187356	chx:102186727|chx:102179937|chx:102189962|chx:100860955|chx:102188455|chx:102185423|chx:102188041|chx:100860746|chx:102190745|chx:102174096|chx:102172385|chx:102172887|chx:102173177|chx:102175660|chx:102188986|chx:102180571|chx:100860785|chx:100860813|chx:102189170|chx:102187356|	102186727|102179937|102189962|100860955|102188455|102185423|102188041|100860746|102190745|102174096|102172385|102172887|102173177|102175660|102188986|102180571|100860785|100860813|102189170|102187356|	| |TGFB3|TLR4|SMAD2|JUN| |IL10| |RELA|TBX21| | |NFKB1| |STAT6|IL6, IL-6| | | |	http://www.genome.jp/kegg-bin/show_pathway?chx05321/chx:102186727%09red/chx:100860746%09red/chx:102185423%09red/chx:102188041%09red/chx:102172887%09red/chx:102172385%09red/chx:102188986%09red/chx:102180571%09red/chx:100860813%09red/chx:102190745%09red/chx:102175660%09red/chx:102173177%09red/chx:102187356%09red/chx:100860785%09red/chx:100860955%09red/chx:102188455%09red/chx:102179937%09red/chx:102…
Ascorbate and aldarate metabolism	KEGG PATHWAY	chx00053	8	22	0.200120316	0.999997633	102174989|106503958|102173083|102174560|102175670|102172432|102168532|102175204	chx:102174989|chx:102168532|chx:102173083|chx:102174560|chx:102175670|chx:102172432|chx:102168532|chx:102175204|	102174989|102168532|102173083|102174560|102175670|102172432|102168532|102175204|	ALDH9A1| | | | | | |UGT2B17|	http://www.genome.jp/kegg-bin/show_pathway?chx00053/chx:102174560%09red/chx:102173083%09red/chx:102175204%09red/chx:102174989%09red/chx:102175670%09red/chx:102168532%09red/chx:102172432%09red
Glycosaminoglycan degradation	KEGG PATHWAY	chx00531	8	22	0.200120316	0.999997633	102188128|102168417|102172212|102182630|102185703|102181720|100750233|102177683	chx:102188128|chx:102168417|chx:102172212|chx:102182630|chx:102174355|chx:102181720|chx:100750233|chx:102177683|	102188128|102168417|102172212|102182630|102174355|102181720|100750233|102177683|	| |HYAL2|NAGLU| |HEXB|GNS, G6S|HPSE2|	http://www.genome.jp/kegg-bin/show_pathway?chx00531/chx:100750233%09red/chx:102182630%09red/chx:102172212%09red/chx:102168417%09red/chx:102188128%09red/chx:102181720%09red/chx:102177683%09red/chx:102174355%09red
Ras signaling pathway	KEGG PATHWAY	chx04014	60	223	0.200729167	0.999997633	102184325|102191660|102186656|102170564|102185034|102181217|102185051|102184349|102184478|102187867|102180337|102180282|102169300|102180684|102182530|102176695|100860919|102170665|102178753|102187310|100860838|102176556|102178930|102173025|102187595|102180480|102171591|102175660|102179773|102190520|102170280|102177853|102184123|102174096|102185411|102185007|102178783|102180406|102181859|100861165…	chx:102184325|chx:102191660|chx:102186656|chx:102170564|chx:102185034|chx:102181217|chx:102185051|chx:102184349|chx:102184478|chx:102187867|chx:102180337|chx:102180282|chx:102169300|chx:102180684|chx:102182530|chx:102176695|chx:100860919|chx:102170665|chx:102178753|chx:102187310|chx:100860838|chx:102176556|chx:102178930|chx:102173025|chx:102187595|chx:102180480|chx:102171591|chx:102175660|chx:102…	102184325|102191660|102186656|102170564|102185034|102181217|102185051|102184349|102184478|102187867|102180337|102180282|102169300|102180684|102182530|102176695|100860919|102170665|102178753|102187310|100860838|102176556|102178930|102173025|102187595|102180480|102171591|102175660|102179773|102190520|102170280|102177853|102184123|102174096|102185411|102172164|102178783|102180406|102181859|100861165…	PLA2G12A|PLA2G2F|ANGPT2| |RAB5C|PAK7|CSF1|ABL1|RAB5A|PLA2G4D|PLCG2|FGFR1|REL|BCL2L1|PAK4|ZAP70|ETS1|GNG4|FASLG, FasL|FGFR3|IGF-I, IGF1|PLD2|PLA2G4A|RGL1|PLA2G4E|FLT4|IKBKG|NFKB1|SHC4|MAP2K1| |EFNA3|GNG3|RELA|EPHA2|CALM2|LAT|ANGPT4|PRKX|IGF-IR|RHOA|GNGT1|GNGT2|FGFR3|KDR|FGF21|KITLG, MGF, SCF|ANGPT1|PLCE1|PLD1|GNB5|NGFR|RASGRP4|PDGFRB| |PLA2G4B|SHC1|NGF|PLA2G4F|EGFR|	http://www.genome.jp/kegg-bin/show_pathway?chx04014/chx:102184426%09red/chx:102174434%09red/chx:102180337%09red/chx:102190164%09red/chx:100860807%09red/chx:102180406%09red/chx:102189773%09red/chx:102176695%09red/chx:102181217%09red/chx:102174096%09red/chx:102187595%09red/chx:102190168%09red/chx:102172767%09red/chx:102177853%09red/chx:102190520%09red/chx:102170665%09red/chx:102171591%09red/chx:102…
Drug metabolism - cytochrome P450	KEGG PATHWAY	chx00982	17	55	0.200899408	0.999997633	102173702|102188176|102174560|106503958|102190016|102189813|102174170|102187632|102173083|102173738|102175670|102180835|102172432|102170554|102168532|102174444|102175204	chx:102173702|chx:102188176|chx:102174560|chx:102168532|chx:102190016|chx:102189813|chx:102174170|chx:102187632|chx:102173083|chx:102176872|chx:102175670|chx:102180835|chx:102172432|chx:102170554|chx:102168532|chx:102174444|chx:102175204|	102173702|102188176|102174560|102168532|102190016|102189813|102174170|102187632|102173083|102176872|102175670|102180835|102172432|102170554|102168532|102174444|102175204|	GSTA2|AOX1| | | | | | | | | |ADH7| | | | |UGT2B17|	http://www.genome.jp/kegg-bin/show_pathway?chx00982/chx:102174560%09red/chx:102173083%09red/chx:102188176%09red/chx:102174170%09red/chx:102190016%09red/chx:102173702%09red/chx:102187632%09red/chx:102175204%09red/chx:102174444%09red/chx:102176872%09red/chx:102175670%09red/chx:102180835%09red/chx:102170554%09red/chx:102189813%09red/chx:102168532%09red/chx:102172432%09red
Bile secretion	KEGG PATHWAY	chx04976	25	86	0.208597698	0.999997633	102183405|102189134|102188104|102181111|102185242|102187779|102185469|102189798|102169563|102177789|102179626|102181396|102174250|102188747|102182310|102186581|102181859|102181156|102190858|100860945|102186539|102179794|102180841|102174800|102186579	chx:102183405|chx:102189134|chx:102188104|chx:102181111|chx:102185242|chx:102187779|chx:102185469|chx:102189798|chx:102169563|chx:102177789|chx:102179626|chx:102181396|chx:102174250|chx:102188747|chx:102182310|chx:102186581|chx:102181859|chx:102181156|chx:102190858|chx:100860945|chx:102186539|chx:102188357|chx:102180841|chx:102174800|chx:102186579|	102183405|102189134|102188104|102181111|102185242|102187779|102185469|102189798|102169563|102177789|102179626|102181396|102174250|102188747|102182310|102186581|102181859|102181156|102190858|100860945|102186539|102188357|102180841|102174800|102186579|	ATP1B4|ABCG5|ADCY9| |AQP1| |ADCY4|ADCY5|NR1H4| |ABCC2|AQP9|ABCB11|SLC22A8|SLC51B| |PRKX|ABCC3|SLCO1A2|EPHX1|ATP1A2|ATP1B3| | |LDLR|	http://www.genome.jp/kegg-bin/show_pathway?chx04976/chx:102183405%09red/chx:102181111%09red/chx:102181396%09red/chx:102188357%09red/chx:102177789%09red/chx:100860945%09red/chx:102182310%09red/chx:102174800%09red/chx:102186539%09red/chx:102186579%09red/chx:102188747%09red/chx:102181859%09red/chx:102179626%09red/chx:102180841%09red/chx:102186581%09red/chx:102189798%09red/chx:102187779%09red/chx:102…
Viral myocarditis	KEGG PATHWAY	chx05416	21	71	0.214064396	0.999997633	102184105|102179937|102168905|102186727|102181113|106503480|102176782|102190745|102178403|102174655|102184349|102173177|100860813|102188986|102169650|102183249|102172887|102172115|102172138|102174681|102187356	chx:102184105|chx:102179937|chx:102168905|chx:102186727|chx:102181113|chx:102188041|chx:102176782|chx:102190745|chx:102178403|chx:102174655|chx:102184349|chx:102173177|chx:100860813|chx:102188986|chx:102169650|chx:102183249|chx:102172887|chx:102172115|chx:102172138|chx:102174681|chx:102187356|	102184105|102179937|102168905|102186727|102181113|102188041|102176782|102190745|102178403|102174655|102184349|102173177|100860813|102188986|102169650|102183249|102172887|102172115|102172138|102174681|102187356|	| | | |ICAM1| | | |DAG1|SGCD|ABL1| | | |CCND1|CD40| |ITGAL| |CASP9| |	http://www.genome.jp/kegg-bin/show_pathway?chx05416/chx:102184105%09red/chx:102186727%09red/chx:100860813%09red/chx:102188041%09red/chx:102172887%09red/chx:102174655%09red/chx:102188986%09red/chx:102172138%09red/chx:102184349%09red/chx:102190745%09red/chx:102173177%09red/chx:102183249%09red/chx:102187356%09red/chx:102178403%09red/chx:102169650%09red/chx:102168905%09red/chx:102174681%09red/chx:102…
Adipocytokine signaling pathway	KEGG PATHWAY	chx04920	21	71	0.214064396	0.999997633	102179737|102174704|102183003|102169137|100860958|102174800|102179643|102174096|102191447|102180727|102182514|102175660|100860794|102175460|102181437|102183996|102169928|102190310|102173125|102171591|102187711	chx:102179737|chx:102174704|chx:102183003|chx:102169137|chx:100860958|chx:102174800|chx:102179643|chx:102174096|chx:102191447|chx:102180727|chx:102182514|chx:102175660|chx:100860794|chx:102175460|chx:102181437|chx:102183996|chx:102169928|chx:102190310|chx:102173125|chx:102171591|chx:102187711|	102179737|102174704|102183003|102169137|100860958|102174800|102179643|102174096|102191447|102180727|102182514|102175660|100860794|102175460|102181437|102183996|102169928|102190310|102173125|102171591|102187711|	PRKAG1|G6PC2|SLC2A4|NFKBIA|CD36| |IRS4|RELA|TNFRSF1B|PRKAG2|POMC|NFKB1|LEP, OB, obese|NPY|ACSBG1|AGRP|PRKAB2|TNFRSF1A|ADIPOQ, GBP28, qpM1|IKBKG|SOCS3|	http://www.genome.jp/kegg-bin/show_pathway?chx04920/chx:102174704%09red/chx:102187711%09red/chx:102183003%09red/chx:102191447%09red/chx:100860958%09red/chx:102171591%09red/chx:102181437%09red/chx:102169137%09red/chx:102175660%09red/chx:102169928%09red/chx:100860794%09red/chx:102173125%09red/chx:102174800%09red/chx:102182514%09red/chx:102175460%09red/chx:102180727%09red/chx:102190310%09red/chx:102…
Salivary secretion	KEGG PATHWAY	chx04970	24	83	0.220778515	0.999997633	102183405|102188104|102185469|102189798|102187889|102182788|102188092|102172881|102191052|102169848|102179381|102170020|102184768|102170003|102185007|100861213|102181859|102171234|102176524|102186539|102172331|100860864|102179794|102170858	chx:102183405|chx:102188104|chx:102185469|chx:102189798|chx:102187889|chx:102182788|chx:102188092|chx:102172881|chx:102191052|chx:102169848|chx:102179381|chx:102170295|chx:102184768|chx:102170003|chx:102172164|chx:102170003|chx:102181859|chx:102171234|chx:102176524|chx:102186539|chx:102172331|chx:100860864|chx:102188357|chx:102170858|	102183405|102188104|102185469|102189798|102187889|102182788|102188092|102172881|102191052|102169848|102179381|102170295|102184768|102170003|102172164|102170003|102181859|102171234|102176524|102186539|102172331|100860864|102188357|102170858|	ATP1B4|ADCY9|ADCY4|ADCY5|KCNN4|ADRA1A|ITPR1|CD38|RYR3|BST1|ADRB2| |ITPR3| |CALM2| |PRKX|BEST2|ATP2B4|ATP1A2| |S-LZ, LYZ, lysozyme|ATP1B3|ITPR2|	http://www.genome.jp/kegg-bin/show_pathway?chx04970/chx:102183405%09red/chx:102170858%09red/chx:100860864%09red/chx:102188357%09red/chx:102169848%09red/chx:102187889%09red/chx:102186539%09red/chx:102188092%09red/chx:102181859%09red/chx:102172164%09red/chx:102170003%09red/chx:102176524%09red/chx:102172881%09red/chx:102172331%09red/chx:102179381%09red/chx:102189798%09red/chx:102182788%09red/chx:102…
Drug metabolism - other enzymes	KEGG PATHWAY	chx00983	12	38	0.234639694	0.999997633	102182146|106503958|102185703|102173083|102178400|102174560|102175670|102181553|102172432|106504012|102168532|102175204	chx:102182146|chx:102168532|chx:102174355|chx:102173083|chx:102178400|chx:102174560|chx:102175670|chx:102181553|chx:102172432|chx:102188887|chx:102168532|chx:102175204|	102182146|102168532|102174355|102173083|102178400|102174560|102175670|102181553|102172432|102188887|102168532|102175204|	ITPA| | | |GMPS| | |DPYD| | | |UGT2B17|	http://www.genome.jp/kegg-bin/show_pathway?chx00983/chx:102174560%09red/chx:102173083%09red/chx:102182146%09red/chx:102175204%09red/chx:102181553%09red/chx:102175670%09red/chx:102174355%09red/chx:102178400%09red/chx:102168532%09red/chx:102172432%09red/chx:102188887%09red
TGF-beta signaling pathway	KEGG PATHWAY	chx04350	24	84	0.235474335	0.999997633	102183633|102169389|102171262|100861300|100860789|102187112|102183990|100860911|100860971|102186186|102172733|100861297|102183277|102187767|100861250|102175489|100860793|102181169|102170202|102189962|100860944|102190008|102169293|100860960	chx:102183633|chx:102169389|chx:102171262|chx:100861300|chx:100860789|chx:102187112|chx:102183990|chx:100860911|chx:100860971|chx:102186186|chx:102172733|chx:100861297|chx:102183277|chx:102187767|chx:100861250|chx:102175489|chx:102177903|chx:102181169|chx:102170202|chx:102189962|chx:100860944|chx:102190008|chx:102188455|chx:100860960|	102183633|102169389|102171262|100861300|100860789|102187112|102183990|100860911|100860971|102186186|102172733|100861297|102183277|102187767|100861250|102175489|102177903|102181169|102170202|102189962|100860944|102190008|102188455|100860960|	NOG|SMAD6|MYC|TGF-BETARII|BMP4| |LEFTY2|SP1|THBS1|ACVR1B|GDF5|S6K1|BMP5|TGFBR1|INHBB|SMAD9|BMP7|RHOA|NODAL|TGFB3|DCN|SMAD7|SMAD2|INHBA, INHB|	http://www.genome.jp/kegg-bin/show_pathway?chx04350/chx:102186186%09red/chx:100860960%09red/chx:102169389%09red/chx:102190008%09red/chx:100860944%09red/chx:100860789%09red/chx:102187767%09red/chx:102177903%09red/chx:102183990%09red/chx:102189962%09red/chx:102171262%09red/chx:102187112%09red/chx:102183633%09red/chx:100861297%09red/chx:102170202%09red/chx:100860911%09red/chx:102175489%09red/chx:100…
Intestinal immune network for IgA production	KEGG PATHWAY	chx04672	15	50	0.248265644	0.999997633	102186727|102179937|100860746|102189617|102181252|102183249|106503480|102187356|102190745|100860785|102179712|102173177|100860813|102188986|102172887	chx:102186727|chx:102179937|chx:100860746|chx:102189617|chx:102181252|chx:102183249|chx:102188041|chx:102187356|chx:102190745|chx:100860785|chx:102179712|chx:102173177|chx:100860813|chx:102188986|chx:102172887|	102186727|102179937|100860746|102189617|102181252|102183249|102188041|102187356|102190745|100860785|102179712|102173177|100860813|102188986|102172887|	| |IL10|MAP3K14|CCR9|CD40| | | |IL6, IL-6|ICOS| | | | |	http://www.genome.jp/kegg-bin/show_pathway?chx04672/chx:102186727%09red/chx:100860746%09red/chx:100860813%09red/chx:102188041%09red/chx:102172887%09red/chx:102188986%09red/chx:102190745%09red/chx:102173177%09red/chx:102183249%09red/chx:102187356%09red/chx:100860785%09red/chx:102179712%09red/chx:102179937%09red/chx:102181252%09red/chx:102189617%09red
Transcriptional misregulation in cancer	KEGG PATHWAY	chx05202	45	169	0.258174377	0.999997633	102190394|102178336|100860838|102176494|102171085|102168980|102171262|102191205|100860785|102178779|100861300|102182513|102169300|102178438|102190077|102185996|102179898|100860911|102172450|102183249|102180076|100861008|102178462|102173973|102178421|102183278|102169621|102174096|102171353|102190168|102183475|102172845|100861165|102176130|102169705|102180684|102170893|102171834|102188280|102186471…	chx:102190394|chx:102178336|chx:100860838|chx:102176494|chx:102171085|chx:102168980|chx:102171262|chx:102191205|chx:100860785|chx:102178779|chx:100861300|chx:102182513|chx:102169300|chx:102178438|chx:102190077|chx:102185996|chx:102179898|chx:100860911|chx:102172450|chx:102183249|chx:102180076|chx:100861008|chx:102178462|chx:102173973|chx:102178421|chx:102183278|chx:102169621|chx:102174096|chx:102…	102190394|102178336|100860838|102176494|102171085|102168980|102171262|102191205|100860785|102178779|100861300|102182513|102169300|102178438|102190077|102185996|102179898|100860911|102172450|102183249|102180076|100861008|102178462|102173973|102178421|102183278|102169621|102174096|102171353|102190168|102183475|102172845|100861165|102176130|102169705|102180684|102170893|102171834|102188280|102186471…	KLF3|ETV6|IGF-I, IGF1|JMJD1C|ELK4|FLI1|MYC|WNT16|IL6, IL-6|FEV|TGF-BETARII|PAX8|REL|IL8|SIN3A|AFF1|CDKN1A|SP1|SPINT1|CD40|JUP|SUPT3H|EYA1|PML| |RUNX2|TP53|RELA| |NGFR|NUPR1|BCL2A1|IGF-IR|MAX|BCL6|BCL2L1|MMP3|FUS|LDB1|WHSC1|NCOR1|NFKB1|RUNX1T1|HHEX|FOXO1|	http://www.genome.jp/kegg-bin/show_pathway?chx05202/chx:102188080%09red/chx:102178336%09red/chx:102176494%09red/chx:100860785%09red/chx:100861008%09red/chx:102176130%09red/chx:102180076%09red/chx:102171834%09red/chx:102179898%09red/chx:102172450%09red/chx:102170893%09red/chx:102174096%09red/chx:102190168%09red/chx:102171262%09red/chx:102185996%09red/chx:102183249%09red/chx:102178462%09red/chx:102…
Gastric acid secretion	KEGG PATHWAY	chx04971	21	74	0.262438728	0.999997633	102183405|102179222|102191372|102188104|102170858|102168940|102184768|102179794|102189798|102185469|102188092|102185007|102185581|102181859|102181980|102169260|102170466|102190641|102188322|102186539|102176762	chx:102183405|chx:102179222|chx:102191372|chx:102188104|chx:102170858|chx:102168940|chx:102184768|chx:102188357|chx:102189798|chx:102185469|chx:102188092|chx:102172164|chx:102185581|chx:102181859|chx:102181980|chx:102169260|chx:102170466|chx:102190641|chx:102188322|chx:102186539|chx:102176762|	102183405|102179222|102191372|102188104|102170858|102168940|102184768|102188357|102189798|102185469|102188092|102172164|102185581|102181859|102181980|102169260|102170466|102190641|102188322|102186539|102176762|	ATP1B4|KCNK2|SSTR2|ADCY9|ITPR2|KCNJ2|ITPR3|ATP1B3|ADCY5|ADCY4|ITPR1|CALM2|ATP4B|PRKX|MYLK3|KCNJ1|SST|MYLK|KCNK10|ATP1A2|CAMK2B|	http://www.genome.jp/kegg-bin/show_pathway?chx04971/chx:102183405%09red/chx:102184768%09red/chx:102190641%09red/chx:102168940%09red/chx:102185469%09red/chx:102181859%09red/chx:102191372%09red/chx:102170466%09red/chx:102181980%09red/chx:102172164%09red/chx:102188357%09red/chx:102179222%09red/chx:102188322%09red/chx:102169260%09red/chx:102189798%09red/chx:102176762%09red/chx:102186539%09red/chx:102…
Ether lipid metabolism	KEGG PATHWAY	chx00565	14	47	0.265348183	0.999997633	102172928|102170280|102170564|102184325|102176556|102174434|102178930|102191660|102187867|102171567|102181946|102175216|102188141|102187595	chx:102172928|chx:102170280|chx:102170564|chx:102184325|chx:102176556|chx:102174434|chx:102178930|chx:102191660|chx:102187867|chx:102171567|chx:102181946|chx:102175216|chx:102188141|chx:102187595|	102172928|102170280|102170564|102184325|102176556|102174434|102178930|102191660|102187867|102171567|102181946|102175216|102188141|102187595|	PAFAH1B3| | |PLA2G12A|PLD2|PLD1|PLA2G4A|PLA2G2F|PLA2G4D|PPAP2B|PPAP2C|PLA2G4B|PLA2G4F|PLA2G4E|	http://www.genome.jp/kegg-bin/show_pathway?chx00565/chx:102170564%09red/chx:102172928%09red/chx:102170280%09red/chx:102174434%09red/chx:102171567%09red/chx:102175216%09red/chx:102188141%09red/chx:102187867%09red/chx:102178930%09red/chx:102181946%09red/chx:102176556%09red/chx:102187595%09red/chx:102184325%09red/chx:102191660%09red
TNF signaling pathway	KEGG PATHWAY	chx04668	29	106	0.269424504	0.999997633	102175177|102181113|102183893|102185423|102170644|102185184|102174895|100860786|102185051|102190310|102172719|102170199|102182683|102189703|102171591|102187711|102190520|102174096|102191447|102173952|102170893|102170997|100861171|102189617|102169137|102182977|102172181|102175660|100860785	chx:102175177|chx:102181113|chx:102183893|chx:102185423|chx:102170644|chx:102185184|chx:102174895|chx:100860786|chx:102185051|chx:102190310|chx:102172719|chx:102170199|chx:102182683|chx:102189703|chx:102171591|chx:102187711|chx:102190520|chx:102174096|chx:102191447|chx:102173952|chx:102170893|chx:102170997|chx:100861171|chx:102189617|chx:102169137|chx:102182977|chx:102172181|chx:102175660|chx:100…	102175177|102181113|102183893|102185423|102170644|102185184|102174895|100860786|102185051|102190310|102172719|102170199|102182683|102189703|102171591|102187711|102190520|102174096|102191447|102173952|102170893|102170997|100861171|102189617|102169137|102182977|102172181|102175660|100860785|	|ICAM1|CREB3L1|JUN|CCL20|RIPK3|VCAM1|CFLAR|CSF1|TNFRSF1A|MAP3K7|CREB3L2| |CX3CL1|IKBKG|SOCS3|MAP2K1|RELA|TNFRSF1B|BIRC3|MMP3|SELE|MT1MMP|MAP3K14|NFKBIA|TNFAIP3|MLKL|NFKB1|IL6, IL-6|	http://www.genome.jp/kegg-bin/show_pathway?chx04668/chx:102172181%09red/chx:100860786%09red/chx:102181113%09red/chx:100860785%09red/chx:102175177%09red/chx:102182977%09red/chx:102174096%09red/chx:102189703%09red/chx:102170644%09red/chx:102170893%09red/chx:102171591%09red/chx:102190310%09red/chx:100861171%09red/chx:102170997%09red/chx:102191447%09red/chx:102190520%09red/chx:102183893%09red/chx:102…
Ubiquinone and other terpenoid-quinone biosynthesis	KEGG PATHWAY	chx00130	4	10	0.270710465	0.999997633	102173771|102170242|102187404|102180419	chx:102173771|chx:102170242|chx:102187404|chx:102180419|	102173771|102170242|102187404|102180419|	NQO1|GGCX|COQ3|TAT|	http://www.genome.jp/kegg-bin/show_pathway?chx00130/chx:102173771%09red/chx:102180419%09red/chx:102170242%09red/chx:102187404%09red
p53 signaling pathway	KEGG PATHWAY	chx04115	21	75	0.279441324	0.999997633	100860838|102186469|102190323|102179898|102169621|102178683|102191635|102183420|102169375|102190470|106503381|102184175|102176068|102169650|102175632|102184185|102183684|100860971|102181998|102174681|102175063	chx:100860838|chx:102186469|chx:102190323|chx:102179898|chx:102169621|chx:102178683|chx:102191635|chx:102183420|chx:102169375|chx:102190470|chx:102175063|chx:102184175|chx:102176068|chx:102169650|chx:102175632|chx:102184185|chx:102183684|chx:100860971|chx:102181998|chx:102174681|chx:102175063|	100860838|102186469|102190323|102179898|102169621|102178683|102191635|102183420|102169375|102190470|102175063|102184175|102176068|102169650|102175632|102184185|102183684|100860971|102181998|102174681|102175063|	IGF-I, IGF1|CCNB3| |CDKN1A|TP53|SERPINB5|MDM4|PERP|SERPINE1|CCND3| |TP73|SIAH1|CCND1|SESN2|CCNE1|GADD45B|THBS1|STEAP3|CASP9| |	http://www.genome.jp/kegg-bin/show_pathway?chx04115/chx:102191635%09red/chx:102176068%09red/chx:102169375%09red/chx:102183420%09red/chx:102175632%09red/chx:100860838%09red/chx:102169650%09red/chx:100860971%09red/chx:102183684%09red/chx:102181998%09red/chx:102186469%09red/chx:102190470%09red/chx:102190323%09red/chx:102174681%09red/chx:102184175%09red/chx:102179898%09red/chx:102184185%09red/chx:102…
Phenylalanine, tyrosine and tryptophan biosynthesis	KEGG PATHWAY	chx00400	3	7	0.294737993	0.999997633	102183203|100861063|102180419	chx:102183203|chx:100861063|chx:102180419|	102183203|100861063|102180419|	|GOT1|TAT|	http://www.genome.jp/kegg-bin/show_pathway?chx00400/chx:102183203%09red/chx:100861063%09red/chx:102180419%09red
Tyrosine metabolism	KEGG PATHWAY	chx00350	11	37	0.301376597	0.999997633	102188176|102182281|102187632|102183203|100861063|102173738|102184553|102168295|102180419|100861390|102180835	chx:102188176|chx:102182281|chx:102187632|chx:102183203|chx:100861063|chx:102176872|chx:102168295|chx:102168295|chx:102180419|chx:100861390|chx:102180835|	102188176|102182281|102187632|102183203|100861063|102176872|102168295|102168295|102180419|100861390|102180835|	AOX1|TYR| | |GOT1| |AOC3|AOC3|TAT|BROWN|ADH7|	http://www.genome.jp/kegg-bin/show_pathway?chx00350/chx:100861390%09red/chx:100861063%09red/chx:102188176%09red/chx:102182281%09red/chx:102180419%09red/chx:102183203%09red/chx:102176872%09red/chx:102180835%09red/chx:102168295%09red/chx:102187632%09red
Linoleic acid metabolism	KEGG PATHWAY	chx00591	11	37	0.301376597	0.999997633	102191660|102170280|102170564|102184325|102169851|102178930|102187867|102175216|102170554|102188141|102187595	chx:102191660|chx:102170280|chx:102170564|chx:102184325|chx:102169851|chx:102178930|chx:102187867|chx:102175216|chx:102170554|chx:102188141|chx:102187595|	102191660|102170280|102170564|102184325|102169851|102178930|102187867|102175216|102170554|102188141|102187595|	PLA2G2F| | |PLA2G12A| |PLA2G4A|PLA2G4D|PLA2G4B| |PLA2G4F|PLA2G4E|	http://www.genome.jp/kegg-bin/show_pathway?chx00591/chx:102170564%09red/chx:102170280%09red/chx:102170554%09red/chx:102175216%09red/chx:102188141%09red/chx:102187867%09red/chx:102178930%09red/chx:102187595%09red/chx:102169851%09red/chx:102184325%09red/chx:102191660%09red
Basal cell carcinoma	KEGG PATHWAY	chx05217	15	53	0.310446988	0.999997633	102174961|102170617|102171665|102170375|102187048|102169419|102184122|102169621|102191205|102172948|102188083|102182444|102176310|100860789|102170921	chx:102174961|chx:102170617|chx:102171665|chx:102170375|chx:102187048|chx:102169419|chx:102184122|chx:102169621|chx:102191205|chx:102172948|chx:102188083|chx:102182444|chx:102176310|chx:100860789|chx:102170921|	102174961|102170617|102171665|102170375|102187048|102169419|102184122|102169621|102191205|102172948|102188083|102182444|102176310|100860789|102170921|	FZD10|FZD6|WNT7A|AXIN1|PTCH1|WNT9B|FZD4|TP53|WNT16|FZD7|DVL2|DVL3|WNT5B|BMP4|WNT5A|	http://www.genome.jp/kegg-bin/show_pathway?chx05217/chx:102184122%09red/chx:102169419%09red/chx:102172948%09red/chx:102182444%09red/chx:102187048%09red/chx:102170921%09red/chx:102174961%09red/chx:102170617%09red/chx:100860789%09red/chx:102188083%09red/chx:102170375%09red/chx:102176310%09red/chx:102169621%09red/chx:102191205%09red/chx:102171665%09red
Steroid biosynthesis	KEGG PATHWAY	chx00100	7	22	0.310536847	0.999997633	102173564|102181472|102190621|102178921|102176529|102171848|102177226	chx:102173564|chx:102181472|chx:102190621|chx:102178921|chx:102176529|chx:102171848|chx:102177226|	102173564|102181472|102190621|102178921|102176529|102171848|102177226|	FDFT1|SOAT2| | |FAXDC2|DHCR7|EBP|	http://www.genome.jp/kegg-bin/show_pathway?chx00100/chx:102181472%09red/chx:102173564%09red/chx:102176529%09red/chx:102177226%09red/chx:102178921%09red/chx:102190621%09red/chx:102171848%09red
Steroid hormone biosynthesis	KEGG PATHWAY	chx00140	19	69	0.313914818	0.999997633	102184252|102187232|102183905|102182621|106503958|102175204|102182663|102188299|102188238|102182909|102173083|102177333|102169851|102174560|102175670|102172432|102170554|102168532|102182376	chx:102184252|chx:102187232|chx:102183905|chx:102182621|chx:102168532|chx:102175204|chx:102182663|chx:102177638|chx:102188238|chx:102182909|chx:102173083|chx:102177333|chx:102169851|chx:102174560|chx:102175670|chx:102172432|chx:102170554|chx:102168532|chx:102182663|	102184252|102187232|102183905|102182621|102168532|102175204|102182663|102177638|102188238|102182909|102173083|102177333|102169851|102174560|102175670|102172432|102170554|102168532|102182663|	|SRD5A2|SULT2B1|HSD17B2| |UGT2B17| | | |HSD17B1| | | | | | | | | |	http://www.genome.jp/kegg-bin/show_pathway?chx00140/chx:102187232%09red/chx:102173083%09red/chx:102184252%09red/chx:102183905%09red/chx:102177638%09red/chx:102170554%09red/chx:102175204%09red/chx:102177333%09red/chx:102188238%09red/chx:102182621%09red/chx:102182909%09red/chx:102175670%09red/chx:102174560%09red/chx:102182663%09red/chx:102169851%09red/chx:102168532%09red/chx:102172432%09red
Primary immunodeficiency	KEGG PATHWAY	chx05340	10	34	0.324475394	0.999997633	102176695|102185753|102183249|102180638|102190711|102179712|102173867|102180456|102171591|102171622	chx:102176695|chx:102185753|chx:102183249|chx:102180638|chx:102190711|chx:102179712|chx:102173867|chx:102182818|chx:102171591|chx:102171622|	102176695|102185753|102183249|102180638|102190711|102179712|102173867|102182818|102171591|102171622|	ZAP70|RFXAP|CD40|TAP2|CD3E|ICOS|RAG2|UNG|IKBKG|ADA|	http://www.genome.jp/kegg-bin/show_pathway?chx05340/chx:102171591%09red/chx:102180638%09red/chx:102190711%09red/chx:102183249%09red/chx:102179712%09red/chx:102173867%09red/chx:102182818%09red/chx:102176695%09red/chx:102185753%09red/chx:102171622%09red
Rheumatoid arthritis	KEGG PATHWAY	chx05323	25	95	0.347449963	0.999997633	102181113|102182700|102185423|106503480|102190745|102170644|100860785|102185051|102172115|102181582|102178438|100860955|102187356|100860813|102172887|102188986|102186727|102179937|102191135|102173177|102179590|102170893|102189962|102189773|102191322	chx:102181113|chx:102182700|chx:102185423|chx:102188041|chx:102190745|chx:102170644|chx:100860785|chx:102185051|chx:102172115|chx:102181582|chx:102178438|chx:100860955|chx:102187356|chx:100860813|chx:102172887|chx:102188986|chx:102186727|chx:102179937|chx:102191135|chx:102173177|chx:102179590|chx:102170893|chx:102189962|chx:102189773|chx:102191322|	102181113|102182700|102185423|102188041|102190745|102170644|100860785|102185051|102172115|102181582|102178438|100860955|102187356|100860813|102172887|102188986|102186727|102179937|102191135|102173177|102179590|102170893|102189962|102189773|102191322|	ICAM1|ATP6V1C2|JUN| | |CCL20|IL6, IL-6|CSF1|ITGAL|CXCL6|IL8|TLR4| | | | | | |ATP6V1B2| | |MMP3|TGFB3|ANGPT1|ACP5|	http://www.genome.jp/kegg-bin/show_pathway?chx05323/chx:102186727%09red/chx:100860785%09red/chx:102181113%09red/chx:102190745%09red/chx:102173177%09red/chx:102187356%09red/chx:102170893%09red/chx:102170644%09red/chx:102189962%09red/chx:102188986%09red/chx:102191322%09red/chx:102178438%09red/chx:102182700%09red/chx:102172887%09red/chx:100860813%09red/chx:100860955%09red/chx:102185051%09red/chx:102…
Pancreatic secretion	KEGG PATHWAY	chx04972	24	91	0.348342531	0.999997633	102186735|102183405|102188104|102184325|102185469|102189798|102184477|102185709|102170564|102189285|102188092|102172881|102188098|102169848|102191660|102170280|102180626|102184768|102181169|102176524|102186539|102179794|102170858|102186175	chx:102186735|chx:102183405|chx:102188104|chx:102184325|chx:102185469|chx:102189798|chx:102184477|chx:102185709|chx:102170564|chx:102189285|chx:102188092|chx:102172881|chx:102188098|chx:102169848|chx:102191660|chx:102170280|chx:102180626|chx:102184768|chx:102181169|chx:102176524|chx:102186539|chx:102188357|chx:102170858|chx:102186175|	102186735|102183405|102188104|102184325|102185469|102189798|102184477|102185709|102170564|102189285|102188092|102172881|102188098|102169848|102191660|102170280|102180626|102184768|102181169|102176524|102186539|102188357|102170858|102186175|	CLCA2|ATP1B4|ADCY9|PLA2G12A|ADCY4|ADCY5|CPB1|PNLIPRP2| |TPCN2|ITPR1|CD38| |BST1|PLA2G2F| |ATP2A3|ITPR3|RHOA|ATP2B4|ATP1A2|ATP1B3|ITPR2|CLCA4|	http://www.genome.jp/kegg-bin/show_pathway?chx04972/chx:102183405%09red/chx:102170858%09red/chx:102188092%09red/chx:102188357%09red/chx:102188098%09red/chx:102169848%09red/chx:102186539%09red/chx:102170280%09red/chx:102176524%09red/chx:102181169%09red/chx:102184325%09red/chx:102172881%09red/chx:102186735%09red/chx:102184477%09red/chx:102189798%09red/chx:102191660%09red/chx:102170564%09red/chx:102…
Thyroid hormone synthesis	KEGG PATHWAY	chx04918	19	71	0.352231975	0.999997633	102183405|102188104|102170199|102171610|102185966|102184768|102179794|102189798|102185469|102188092|102170858|102180361|102181859|102181038|102180650|102182513|102172803|102183893|102186539	chx:102183405|chx:102188104|chx:102170199|chx:102171610|chx:102185966|chx:102184768|chx:102188357|chx:102189798|chx:102185469|chx:102188092|chx:102170858|chx:102180361|chx:102181859|chx:102181038|chx:102180650|chx:102182513|chx:102172803|chx:102183893|chx:102186539|	102183405|102188104|102170199|102171610|102185966|102184768|102188357|102189798|102185469|102188092|102170858|102180361|102181859|102181038|102180650|102182513|102172803|102183893|102186539|	ATP1B4|ADCY9|CREB3L2|IYD|TSHB|ITPR3|ATP1B3|ADCY5|ADCY4|ITPR1|ITPR2|TTF2|PRKX|CGA|GSR|PAX8|SLC5A5|CREB3L1|ATP1A2|	http://www.genome.jp/kegg-bin/show_pathway?chx04918/chx:102183405%09red/chx:102183893%09red/chx:102170858%09red/chx:102185469%09red/chx:102181859%09red/chx:102188357%09red/chx:102172803%09red/chx:102186539%09red/chx:102184768%09red/chx:102189798%09red/chx:102180361%09red/chx:102171610%09red/chx:102182513%09red/chx:102170199%09red/chx:102180650%09red/chx:102188104%09red/chx:102181038%09red/chx:102…
Type I diabetes mellitus	KEGG PATHWAY	chx04940	15	55	0.354037765	0.999997633	102184105|102179937|102168905|102178753|102186727|106503480|102176782|102190745|102172887|102173177|100860813|102188986|102191726|102172138|102187356	chx:102184105|chx:102179937|chx:102168905|chx:102178753|chx:102186727|chx:102188041|chx:102176782|chx:102190745|chx:102172887|chx:102173177|chx:100860813|chx:102188986|chx:102191726|chx:102172138|chx:102187356|	102184105|102179937|102168905|102178753|102186727|102188041|102176782|102190745|102172887|102173177|100860813|102188986|102191726|102172138|102187356|	| | |FASLG, FasL| | | | | | | | |CPE| | |	http://www.genome.jp/kegg-bin/show_pathway?chx04940/chx:102184105%09red/chx:102186727%09red/chx:100860813%09red/chx:102188041%09red/chx:102172887%09red/chx:102188986%09red/chx:102178753%09red/chx:102172138%09red/chx:102190745%09red/chx:102173177%09red/chx:102187356%09red/chx:102168905%09red/chx:102179937%09red/chx:102176782%09red/chx:102191726%09red
cGMP-PKG signaling pathway	KEGG PATHWAY	chx04022	41	161	0.357234264	0.999997633	102183405|102174787|102188104|102184875|102174163|102168704|102188488|102189798|102184787|102181980|102179217|102191362|102190641|102183893|102174857|102181801|102182788|102170199|102179643|102188092|102176831|102179381|102190520|102180626|102168656|102170148|102184768|102185469|102185007|102183454|102181169|102174494|102176524|102191780|102173290|102186539|102174706|102179794|102170858|102175860…	chx:102183405|chx:102174787|chx:102188104|chx:102184875|chx:102174163|chx:102168704|chx:102188488|chx:102189798|chx:102184787|chx:102181980|chx:102179217|chx:102191362|chx:102190641|chx:102183893|chx:102174857|chx:102181801|chx:102182788|chx:102170199|chx:102179643|chx:102188092|chx:102176831|chx:102179381|chx:102190520|chx:102180626|chx:102168656|chx:102170148|chx:102184768|chx:102185469|chx:102…	102183405|102174787|102188104|102184875|102174163|102168704|102188488|102189798|102184787|102181980|102179217|102191362|102190641|102183893|102174857|102181801|102182788|102170199|102179643|102188092|102176831|102179381|102190520|102180626|102168656|102170148|102184768|102185469|102172164|102168656|102181169|102174494|102176524|102191780|102173290|102186539|102174706|102188357|102170858|102175860…	ATP1B4|OPRD1|ADCY9|KCNU1|AGTR1|PDE3A|MEF2B|ADCY5|KCNMB4|MYLK3|PDE2A|CNGB1|MYLK|CREB3L1|NFATC2|ADORA1|ADRA1A|CREB3L2|IRS4|ITPR1|BDKRB2|ADRB2|MAP2K1|ATP2A3|RGS2|PLN|ITPR3|ADCY4|CALM2|RGS2|RHOA|MRVI1|ATP2B4|PDE5A|VDAC1|ATP1A2|CACNA1D|ATP1B3|ITPR2|ADRA2B| |	http://www.genome.jp/kegg-bin/show_pathway?chx04022/chx:102183405%09red/chx:102175860%09red/chx:102174787%09red/chx:102170858%09red/chx:102188092%09red/chx:102188357%09red/chx:102184787%09red/chx:102190641%09red/chx:102170148%09red/chx:102186539%09red/chx:102176831%09red/chx:102183893%09red/chx:102181980%09red/chx:102172164%09red/chx:102173290%09red/chx:102168704%09red/chx:102176524%09red/chx:102…
Inflammatory mediator regulation of TRP channels	KEGG PATHWAY	chx04750	27	104	0.361694262	0.999997633	106502258|102188104|102181502|102185469|102189798|106502780|102187867|102180337|106502095|102187231|100860838|102178853|102188092|102176831|102187595|102182890|102184768|102170065|102176762|102185007|102181859|102170858|102178930|102169851|102175216|100862660|102188141	chx:102187771|chx:102188104|chx:102181502|chx:102185469|chx:102189798|chx:102182890|chx:102187867|chx:102180337|chx:102189279|chx:102187231|chx:100860838|chx:102178853|chx:102188092|chx:102176831|chx:102187595|chx:102182890|chx:102184768|chx:102170065|chx:102176762|chx:102172164|chx:102181859|chx:102170858|chx:102178930|chx:102169851|chx:102175216|chx:100862660|chx:102188141|	102187771|102188104|102181502|102185469|102189798|102182890|102187867|102180337|102189279|102187231|100860838|102178853|102188092|102176831|102187595|102182890|102184768|102170065|102176762|102172164|102181859|102170858|102178930|102169851|102175216|100862660|102188141|	F2RL1|ADCY9|PTGER2|ADCY4|ADCY5|SRC|PLA2G4D|PLCG2|ASIC1|IL1R1|IGF-I, IGF1| |ITPR1|BDKRB2|PLA2G4E|SRC|ITPR3|TRPA1|CAMK2B|CALM2|PRKX|ITPR2|PLA2G4A| |PLA2G4B|NGF|PLA2G4F|	http://www.genome.jp/kegg-bin/show_pathway?chx04750/chx:102181502%09red/chx:102170858%09red/chx:102188092%09red/chx:102180337%09red/chx:100862660%09red/chx:102189279%09red/chx:102187595%09red/chx:102176831%09red/chx:102187231%09red/chx:102181859%09red/chx:102172164%09red/chx:102175216%09red/chx:102170065%09red/chx:100860838%09red/chx:102189798%09red/chx:102178930%09red/chx:102187771%09red/chx:102…
Hepatitis B	KEGG PATHWAY	chx05161	37	145	0.362821864	0.999997633	102172459|102189170|102185423|106501825|102171262|106502780|102181867|100860785|102174905|102183188|102180571|102169650|102183893|102178438|100860955|102174857|102178753|102181299|102170199|102188640|102171591|102190520|102187767|102182890|102169621|102174096|102184185|102183788|102189962|102179898|102169137|102172276|106501781|102185866|102171811|102175660|102174681	chx:102172459|chx:102189170|chx:102185423|chx:102174905|chx:102171262|chx:102182890|chx:102181867|chx:100860785|chx:102174905|chx:102183188|chx:102180571|chx:102169650|chx:102183893|chx:102178438|chx:100860955|chx:102174857|chx:102178753|chx:102181299|chx:102170199|chx:102188640|chx:102171591|chx:102190520|chx:102187767|chx:102182890|chx:102169621|chx:102174096|chx:102184185|chx:102183788|chx:102…	102172459|102189170|102185423|102174905|102171262|102182890|102181867|100860785|102174905|102183188|102180571|102169650|102183893|102178438|100860955|102174857|102178753|102181299|102170199|102188640|102171591|102190520|102187767|102182890|102169621|102174096|102184185|102183788|102189962|102179898|102169137|102172276|102170774|102185866|102171811|102175660|102174681|	YWHAB| |JUN|EGR2|MYC|SRC| |IL6, IL-6|EGR2|IFIH1|STAT6|CCND1|CREB3L1|IL8|TLR4|NFATC2|FASLG, FasL| |CREB3L2|HSPG2|IKBKG|MAP2K1|TGFBR1|SRC|TP53|RELA|CCNE1|DDX58|TGFB3|CDKN1A|NFKBIA|PCNA|TICAM1|STAT5A|IRF3|NFKB1|CASP9|	http://www.genome.jp/kegg-bin/show_pathway?chx05161/chx:100860785%09red/chx:102171811%09red/chx:102174905%09red/chx:102187767%09red/chx:102179898%09red/chx:102174096%09red/chx:102183893%09red/chx:102189962%09red/chx:102171262%09red/chx:102171591%09red/chx:102183188%09red/chx:102185866%09red/chx:102178753%09red/chx:102174681%09red/chx:102169621%09red/chx:102183788%09red/chx:102190520%09red/chx:102…
Antigen processing and presentation	KEGG PATHWAY	chx04612	20	76	0.370533662	0.999997633	102184105|102179937|102168905|102185753|102186727|102185560|102180638|106503480|102176782|102190745|102168547|102172887|102173177|100860813|102188986|102168267|102182240|102172138|102185412|102187356	chx:102184105|chx:102179937|chx:102168905|chx:102185753|chx:102186727|chx:102185560|chx:102180638|chx:102188041|chx:102176782|chx:102190745|chx:102168547|chx:102172887|chx:102173177|chx:100860813|chx:102188986|chx:102168267|chx:102182240|chx:102172138|chx:102185412|chx:102187356|	102184105|102179937|102168905|102185753|102186727|102185560|102180638|102188041|102176782|102190745|102168547|102172887|102173177|100860813|102188986|102168267|102182240|102172138|102185412|102187356|	| | |RFXAP| |CD74|TAP2| | | | | | | | | |HSPA8| |HSPA6| |	http://www.genome.jp/kegg-bin/show_pathway?chx04612/chx:102184105%09red/chx:102186727%09red/chx:100860813%09red/chx:102180638%09red/chx:102182240%09red/chx:102188041%09red/chx:102172887%09red/chx:102188986%09red/chx:102168547%09red/chx:102172138%09red/chx:102190745%09red/chx:102173177%09red/chx:102187356%09red/chx:102185560%09red/chx:102168905%09red/chx:102179937%09red/chx:102176782%09red/chx:102…
Glycosphingolipid biosynthesis - globo series	KEGG PATHWAY	chx00603	5	16	0.37212874	0.999997633	102190112|102180329|102181720|102185028|102187003	chx:102190112|chx:102180329|chx:102181720|chx:102185028|chx:102187003|	102190112|102180329|102181720|102185028|102187003|	A4GALT|ST3GAL1|HEXB| |B3GALT5|	http://www.genome.jp/kegg-bin/show_pathway?chx00603/chx:102181720%09red/chx:102180329%09red/chx:102185028%09red/chx:102187003%09red/chx:102190112%09red
Serotonergic synapse	KEGG PATHWAY	chx04726	29	113	0.374777375	0.999997633	102168425|102190515|102189798|102185427|102187867|102174897|102170665|102187595|102191798|102183127|102178853|102188092|102188708|102190520|102169851|102184768|102184123|102181859|102190164|102176463|102174706|102177333|102188141|102187453|102170858|102178930|102185727|102175216|102174574	chx:102168425|chx:102190515|chx:102189798|chx:102185427|chx:102187867|chx:102174897|chx:102170665|chx:102187595|chx:102191798|chx:102183127|chx:102178853|chx:102188092|chx:102188708|chx:102190520|chx:102169851|chx:102184768|chx:102184123|chx:102181859|chx:102190164|chx:102176463|chx:102174706|chx:102177333|chx:102188141|chx:102187453|chx:102170858|chx:102178930|chx:102185727|chx:102175216|chx:102…	102168425|102190515|102189798|102185427|102187867|102174897|102170665|102187595|102191798|102183127|102178853|102188092|102188708|102190520|102169851|102184768|102184123|102181859|102190164|102176463|102174706|102177333|102188141|102187453|102170858|102178930|102185727|102175216|102174574|	ALOX5|SLC18A1|ADCY5|GNGT1|PLA2G4D| |GNG4|PLA2G4E|HTR1B|KCND2| |ITPR1|HTR1F|MAP2K1| |ITPR3|GNG3|PRKX|GNGT2|KCNJ6|CACNA1D| |PLA2G4F|SLC18A2|ITPR2|PLA2G4A|GABRB1|PLA2G4B|GNB5|	http://www.genome.jp/kegg-bin/show_pathway?chx04726/chx:102170858%09red/chx:102188092%09red/chx:102190515%09red/chx:102190164%09red/chx:102174897%09red/chx:102187453%09red/chx:102187595%09red/chx:102188708%09red/chx:102181859%09red/chx:102170665%09red/chx:102175216%09red/chx:102176463%09red/chx:102184123%09red/chx:102174706%09red/chx:102183127%09red/chx:102190520%09red/chx:102177333%09red/chx:102…
HIF-1 signaling pathway	KEGG PATHWAY	chx04066	28	109	0.376352946	0.999997633	102186656|100860924|100860785|102180337|102168356|100860955|102172205|102179898|102175938|100860838|102172197|102190860|102187468|102174691|100861297|102190520|102187112|102180175|102184953|102174096|102180406|100861165|102176762|102174800|102189773|102169375|102175660|102172767	chx:102186656|chx:100860924|chx:100860785|chx:102180337|chx:102168356|chx:100860955|chx:102172205|chx:102179898|chx:102175938|chx:100860838|chx:102172197|chx:102190860|chx:102187468|chx:102174691|chx:100861297|chx:102190520|chx:102187112|chx:102180175|chx:102184953|chx:102174096|chx:102180406|chx:100861165|chx:102176762|chx:102174800|chx:102189773|chx:102169375|chx:102175660|chx:102172767|	102186656|100860924|100860785|102180337|102168356|100860955|102172205|102179898|102175938|100860838|102172197|102190860|102187468|102174691|100861297|102190520|102187112|102180175|102184953|102174096|102180406|100861165|102176762|102174800|102189773|102169375|102175660|102172767|	ANGPT2|TIMP-1|IL6, IL-6|PLCG2|HK2|TLR4|TF|CDKN1A| |IGF-I, IGF1|TFRC|ENO2| |ENO3|S6K1|MAP2K1| |EPO|PDHB|RELA|ANGPT4|IGF-IR|CAMK2B| |ANGPT1|SERPINE1|NFKB1|EGFR|	http://www.genome.jp/kegg-bin/show_pathway?chx04066/chx:100860785%09red/chx:102168356%09red/chx:102180337%09red/chx:102180406%09red/chx:102174800%09red/chx:102172205%09red/chx:102179898%09red/chx:102174096%09red/chx:102172767%09red/chx:102169375%09red/chx:102190520%09red/chx:102187112%09red/chx:102180175%09red/chx:102172197%09red/chx:100860838%09red/chx:100860955%09red/chx:102175938%09red/chx:100…
Fat digestion and absorption	KEGG PATHWAY	chx04975	13	48	0.378094423	0.999997633	102185709|102189134|102191660|102170280|102180141|102171567|102179867|102184325|100860958|102177013|102173866|102181946|102170564	chx:102185709|chx:102189134|chx:102191660|chx:102170280|chx:102180141|chx:102171567|chx:102179867|chx:102184325|chx:100860958|chx:102177013|chx:102173866|chx:102181946|chx:102170564|	102185709|102189134|102191660|102170280|102180141|102171567|102179867|102184325|100860958|102177013|102173866|102181946|102170564|	PNLIPRP2|ABCG5|PLA2G2F| | |PPAP2B| |PLA2G12A|CD36|CLPS|MOGAT2|PPAP2C| |	http://www.genome.jp/kegg-bin/show_pathway?chx04975/chx:102170564%09red/chx:102180141%09red/chx:100860958%09red/chx:102171567%09red/chx:102185709%09red/chx:102189134%09red/chx:102179867%09red/chx:102173866%09red/chx:102181946%09red/chx:102177013%09red/chx:102191660%09red/chx:102184325%09red/chx:102170280%09red
Biosynthesis of unsaturated fatty acids	KEGG PATHWAY	chx01040	7	24	0.378133004	0.999997633	102177788|102184764|100861282|102190073|102183078|100861212|102178266	chx:102177788|chx:102184764|chx:100861282|chx:102190073|chx:102183078|chx:100861212|chx:102178266|	102177788|102184764|100861282|102190073|102183078|100861212|102178266|	ACOX3|ACAA1|ELOVL5|PTPLB|PTPLA|FADS2| |	http://www.genome.jp/kegg-bin/show_pathway?chx01040/chx:102183078%09red/chx:102190073%09red/chx:102177788%09red/chx:100861282%09red/chx:102184764%09red/chx:102178266%09red/chx:100861212%09red
Axon guidance	KEGG PATHWAY	chx04360	31	122	0.386871513	0.999997633	102174785|102184034|102187927|102183759|102184850|102171364|102178060|102184349|102183467|102182192|102182257|102182530|102174857|102173510|102184794|102186316|102177280|102177853|102190819|102168637|102185411|102181169|102184600|102183496|102181217|102180197|102170184|102191685|102173037|102191126|102180827	chx:102174785|chx:102184034|chx:102187927|chx:102183759|chx:102184850|chx:102171364|chx:102178060|chx:102184349|chx:102183467|chx:102182192|chx:102182257|chx:102182530|chx:102174857|chx:102173510|chx:102184794|chx:102186316|chx:102177280|chx:102177853|chx:102190819|chx:102168637|chx:102185411|chx:102181169|chx:102184600|chx:102183496|chx:102181217|chx:102180197|chx:102170184|chx:102191685|chx:102…	102174785|102184034|102187927|102183759|102184850|102171364|102178060|102184349|102183467|102182192|102182257|102182530|102174857|102173510|102184794|102186316|102177280|102177853|102190819|102168637|102185411|102181169|102184600|102183496|102181217|102180197|102170184|102191685|102173037|102191126|102180827|	SEMA3F|UNC5B|UNC5C|SEMA3C|SRGAP3|LIMK2|ITGB1|ABL1|EPHA4|SEMA3A|ROBO2|PAK4|NFATC2|SEMA3B|PLXNB2|NTNG2|SLIT3|EFNA3|EPHA3|SEMA4F|EPHA2|RHOA|NTN4|EFNB1|PAK7|RHOD|SEMA7A|PLXNB3|NTN1|SLIT2| |	http://www.genome.jp/kegg-bin/show_pathway?chx04360/chx:102173037%09red/chx:102187927%09red/chx:102184034%09red/chx:102183759%09red/chx:102191685%09red/chx:102185411%09red/chx:102181217%09red/chx:102177853%09red/chx:102171364%09red/chx:102174785%09red/chx:102191126%09red/chx:102181169%09red/chx:102170184%09red/chx:102184794%09red/chx:102190819%09red/chx:102178060%09red/chx:102182192%09red/chx:102…
Small cell lung cancer	KEGG PATHWAY	chx05222	24	94	0.400312842	0.999997633	102176947|102174096|102182645|102171262|102178060|102169650|102180684|106503258|102171591|102176661|102190083|102169621|102187050|102183451|102173952|102176130|102184185|102177440|102176677|102186530|102169137|102183372|102175660|102174681	chx:102176947|chx:102174096|chx:102182645|chx:102171262|chx:102178060|chx:102169650|chx:102180684|chx:102170256|chx:102171591|chx:102176661|chx:102190083|chx:102169621|chx:102187050|chx:102183451|chx:102173952|chx:102176130|chx:102184185|chx:102177440|chx:102176677|chx:102186530|chx:102169137|chx:102183372|chx:102175660|chx:102174681|	102176947|102174096|102182645|102171262|102178060|102169650|102180684|102170256|102171591|102176661|102190083|102169621|102187050|102183451|102173952|102176130|102184185|102177440|102176677|102186530|102169137|102183372|102175660|102174681|	COL4A5|RELA|FN1|MYC|ITGB1|CCND1|BCL2L1|LAMC1|IKBKG|LAMB1|COL4A4|TP53|LAMA2|ITGA2B|BIRC3|MAX|CCNE1|LAMA4|COL4A6|ITGA6|NFKBIA|LAMB2|NFKB1|CASP9|	http://www.genome.jp/kegg-bin/show_pathway?chx05222/chx:102176130%09red/chx:102180684%09red/chx:102174096%09red/chx:102186530%09red/chx:102187050%09red/chx:102171262%09red/chx:102171591%09red/chx:102174681%09red/chx:102182645%09red/chx:102183451%09red/chx:102169621%09red/chx:102177440%09red/chx:102176677%09red/chx:102178060%09red/chx:102169137%09red/chx:102175660%09red/chx:102176947%09red/chx:102…
Hedgehog signaling pathway	KEGG PATHWAY	chx04340	13	49	0.402299256	0.999997633	102184871|102171665|102187048|102169419|102184414|102191205|102175012|102168732|102176310|100860789|102181859|102191060|102170921	chx:102184871|chx:102171665|chx:102187048|chx:102169419|chx:102181496|chx:102191205|chx:102181496|chx:102168732|chx:102176310|chx:100860789|chx:102181859|chx:102191060|chx:102170921|	102184871|102171665|102187048|102169419|102181496|102191205|102181496|102168732|102176310|100860789|102181859|102191060|102170921|	BTRC|WNT7A|PTCH1|WNT9B|CSNK1A1|WNT16|CSNK1A1|CSNK1G1|WNT5B|BMP4|PRKX|ZIC2|WNT5A|	http://www.genome.jp/kegg-bin/show_pathway?chx04340/chx:102184871%09red/chx:102168732%09red/chx:102169419%09red/chx:102181859%09red/chx:102170921%09red/chx:102187048%09red/chx:102181496%09red/chx:102191060%09red/chx:100860789%09red/chx:102176310%09red/chx:102191205%09red/chx:102171665%09red
Cytosolic DNA-sensing pathway	KEGG PATHWAY	chx04623	14	54	0.423807441	0.999997633	102185184|102176795|102181299|102169137|102174096|102183788|102181867|100861345|102175660|100860785|102171811|102191061|102171591|102168464	chx:102185184|chx:102176795|chx:102181299|chx:102169137|chx:102174096|chx:102183788|chx:102181867|chx:102183167|chx:102175660|chx:100860785|chx:102171811|chx:102191061|chx:102171591|chx:102168464|	102185184|102176795|102181299|102169137|102174096|102183788|102181867|102183167|102175660|100860785|102171811|102191061|102171591|102168464|	RIPK3|IL33| |NFKBIA|RELA|DDX58| | |NFKB1|IL6, IL-6|IRF3|POLR3F|IKBKG|ZBP1|	http://www.genome.jp/kegg-bin/show_pathway?chx04623/chx:100860785%09red/chx:102171591%09red/chx:102183167%09red/chx:102169137%09red/chx:102175660%09red/chx:102191061%09red/chx:102171811%09red/chx:102181299%09red/chx:102168464%09red/chx:102181867%09red/chx:102185184%09red/chx:102174096%09red/chx:102176795%09red/chx:102183788%09red
Neuroactive ligand-receptor interaction	KEGG PATHWAY	chx04080	68	279	0.425235358	0.999997633	106502258|102186399|100861230|102170699|102190743|102174163|102169388|102174787|102180535|102190553|102179609|102179705|100861193|102183675|102173383|102185018|102191504|102181502|102171517|102182619|102172265|102191798|102185727|102186994|102187794|102188450|102168390|100861299|102168661|102171496|102188708|102179381|102168674|102178322|102168580|102183924|102175104|102184259|102175860|102182958…	chx:102187771|chx:102177442|chx:100861230|chx:102170699|chx:102190743|chx:102174163|chx:102169388|chx:102174787|chx:102180535|chx:102190553|chx:102179609|chx:102188285|chx:100861193|chx:102183675|chx:102179517|chx:102185018|chx:102191504|chx:102181502|chx:102171517|chx:102182619|chx:102172265|chx:102191798|chx:102185727|chx:102186994|chx:102187694|chx:102188450|chx:102168390|chx:100861299|chx:102…	102187771|102177442|100861230|102170699|102190743|102174163|102169388|102174787|102180535|102190553|102179609|102188285|100861193|102183675|102179517|102185018|102191504|102181502|102171517|102182619|102172265|102191798|102185727|102186994|102187694|102188450|102168390|100861299|102168661|102171496|102188708|102179381|102168674|102178322|102168580|102183924|102175104|102184259|102175860|102182958…	F2RL1|LTB4R|GH1, GH|TAAR8|PTH2R|AGTR1| |OPRD1|GCGR|P2RY14|VIPR1|CHRNA6|PROLACTIN, PRL|GABRG1|P2RX5|F2|TSPO|PTGER2| |NPY2R|S1PR3|HTR1B|GABRB1|CHRNB1|TRHR|NMUR1|GZMA| |GLRB|BRS3|HTR1F|ADRB2|CHRNG|GALR1|GABRA5|PTH1R|CHRNA9|NTSR1|ADRA2B|P2RY4|BDKRB2|PTGDR| |P2RX1|ADORA1|LEP, OB, obese|CGA| | | |SSTR2|RXFP1| |CHRNB3|OPRK1|TAAR9|ADORA2A|CHRNA1|HRH4|TSHB| |GALR2|ADRA1A| | |DRD3|GABRA3|GRM8|	http://www.genome.jp/kegg-bin/show_pathway?chx04080/chx:102181502%09red/chx:102190743%09red/chx:102175860%09red/chx:102191372%09red/chx:102183812%09red/chx:102182619%09red/chx:102186994%09red/chx:102171791%09red/chx:102190420%09red/chx:102185727%09red/chx:102169905%09red/chx:102181038%09red/chx:102176831%09red/chx:102171854%09red/chx:102175104%09red/chx:102169388%09red/chx:102188789%09red/chx:102…
Glycine, serine and threonine metabolism	KEGG PATHWAY	chx00260	12	46	0.429476531	0.999997633	102187342|102176828|102174841|102187185|102189164|102180872|102175385|102184553|100861387|102184397|102168295|102172231	chx:102187342|chx:102176828|chx:102174841|chx:102187185|chx:102189164|chx:102180872|chx:102175385|chx:102168295|chx:100861387|chx:102184397|chx:102168295|chx:102172231|	102187342|102176828|102174841|102187185|102189164|102180872|102175385|102168295|100861387|102184397|102168295|102172231|	SDSL|AGXT2| | | |GCSH|ALAS2|AOC3|ALAS1|PSPH|AOC3|CTH|	http://www.genome.jp/kegg-bin/show_pathway?chx00260/chx:100861387%09red/chx:102174841%09red/chx:102187342%09red/chx:102187185%09red/chx:102175385%09red/chx:102176828%09red/chx:102184397%09red/chx:102168295%09red/chx:102172231%09red/chx:102189164%09red/chx:102180872%09red
Melanogenesis	KEGG PATHWAY	chx04916	24	96	0.435465235	0.999997633	102188104|102185469|102189798|102191205|102182444|102183893|102182514|102174961|102170199|102170921|102182281|100861390|102190520|102169419|102184122|102176762|102185007|102181859|102170617|102171665|102172948|100860807|102188083|102176310	chx:102188104|chx:102185469|chx:102189798|chx:102191205|chx:102182444|chx:102183893|chx:102182514|chx:102174961|chx:102170199|chx:102170921|chx:102182281|chx:100861390|chx:102190520|chx:102169419|chx:102184122|chx:102176762|chx:102172164|chx:102181859|chx:102170617|chx:102171665|chx:102172948|chx:100860807|chx:102188083|chx:102176310|	102188104|102185469|102189798|102191205|102182444|102183893|102182514|102174961|102170199|102170921|102182281|100861390|102190520|102169419|102184122|102176762|102172164|102181859|102170617|102171665|102172948|100860807|102188083|102176310|	ADCY9|ADCY4|ADCY5|WNT16|DVL3|CREB3L1|POMC|FZD10|CREB3L2|WNT5A|TYR|BROWN|MAP2K1|WNT9B|FZD4|CAMK2B|CALM2|PRKX|FZD6|WNT7A|FZD7|KITLG, MGF, SCF|DVL2|WNT5B|	http://www.genome.jp/kegg-bin/show_pathway?chx04916/chx:102182444%09red/chx:100860807%09red/chx:102174961%09red/chx:102170921%09red/chx:100861390%09red/chx:102183893%09red/chx:102169419%09red/chx:102172948%09red/chx:102181859%09red/chx:102172164%09red/chx:102182514%09red/chx:102191205%09red/chx:102184122%09red/chx:102188083%09red/chx:102190520%09red/chx:102189798%09red/chx:102171665%09red/chx:102…
cAMP signaling pathway	KEGG PATHWAY	chx04024	52	213	0.436169852	0.999997633	106503295|102183405|102171320|102181502|102187048|102185423|102168704|102185469|102189798|100861307|102180240|102191362|102188104|102183893|102181111|102177788|102177789|102181801|102191798|102170199|102176556|100861299|102175460|102180841|102188708|102179381|102190520|102186581|102187779|102189146|102189163|102170148|102174096|102185007|102176762|102181859|100861189|102181169|102191372|102170891…	chx:102176999|chx:102183405|chx:102171320|chx:102181502|chx:102187048|chx:102185423|chx:102168704|chx:102185469|chx:102189798|chx:100861307|chx:102180240|chx:102191362|chx:102188104|chx:102183893|chx:102181111|chx:102177788|chx:102177789|chx:102181801|chx:102191798|chx:102170199|chx:102176556|chx:100861299|chx:102175460|chx:102180841|chx:102188708|chx:102179381|chx:102190520|chx:102186581|chx:102…	102176999|102183405|102171320|102181502|102187048|102185423|102168704|102185469|102189798|100861307|102180240|102191362|102188104|102183893|102181111|102177788|102177789|102181801|102191798|102170199|102176556|100861299|102175460|102180841|102188708|102179381|102190520|102186581|102187779|102189146|102189163|102170148|102174096|102172164|102176762|102181859|100861189|102181169|102191372|102170891…	SOX9|ATP1B4|PDE4C|PTGER2|PTCH1|JUN|PDE3A|ADCY4|ADCY5|FFAR2|CNGA4|CNGB1|ADCY9|CREB3L1| |ACOX3| |ADORA1|HTR1B|CREB3L2|PLD2| |NPY| |HTR1F|ADRB2|MAP2K1| | |HCAR2|SUCNR1|PLN|RELA|CALM2|CAMK2B|PRKX|GHRL|RHOA|SSTR2|CNGB3|ATP2B4|NFKBIA|ADORA2A|ATP1A2|CACNA1D|PLCE1|ATP1B3|PLD1|ADCY10|NFKB1| | |	http://www.genome.jp/kegg-bin/show_pathway?chx04024/chx:102181502%09red/chx:102183405%09red/chx:102181111%09red/chx:102191372%09red/chx:102188357%09red/chx:102177789%09red/chx:102177788%09red/chx:102174706%09red/chx:102168704%09red/chx:102173054%09red/chx:102170148%09red/chx:102186539%09red/chx:102170891%09red/chx:102174096%09red/chx:102189163%09red/chx:102188708%09red/chx:102183893%09red/chx:102…
Nicotinate and nicotinamide metabolism	KEGG PATHWAY	chx00760	8	30	0.442477407	0.999997633	102190787|102188176|102180885|102187632|102172881|102176691|102169848|102169872	chx:102190787|chx:102188176|chx:102180885|chx:102187632|chx:102172881|chx:102176691|chx:102169848|chx:102169872|	102190787|102188176|102180885|102187632|102172881|102176691|102169848|102169872|	ENPP1|AOX1|NT5C3B| |CD38| |BST1|ENPP3|	http://www.genome.jp/kegg-bin/show_pathway?chx00760/chx:102172881%09red/chx:102188176%09red/chx:102190787%09red/chx:102169848%09red/chx:102169872%09red/chx:102180885%09red/chx:102187632%09red/chx:102176691%09red
Oxytocin signaling pathway	KEGG PATHWAY	chx04921	38	155	0.444038212	0.999997633	102188104|102185423|102185469|102189798|106502780|102181980|102187867|102169650|102190641|102187595|102174857|102179898|102168940|102188092|102168656|102180727|102172881|102191052|102190520|102182890|102184768|102169928|102179737|102185007|102183454|102181859|102181169|106503290|102176762|102176034|102176463|102174706|102170858|102178930|102178087|102175216|102188141|102172767	chx:102188104|chx:102185423|chx:102185469|chx:102189798|chx:102182890|chx:102181980|chx:102187867|chx:102169650|chx:102190641|chx:102187595|chx:102174857|chx:102179898|chx:102168940|chx:102188092|chx:102168656|chx:102180727|chx:102172881|chx:102191052|chx:102190520|chx:102182890|chx:102184768|chx:102169928|chx:102179737|chx:102172164|chx:102168656|chx:102181859|chx:102181169|chx:102176552|chx:102…	102188104|102185423|102185469|102189798|102182890|102181980|102187867|102169650|102190641|102187595|102174857|102179898|102168940|102188092|102168656|102180727|102172881|102191052|102190520|102182890|102184768|102169928|102179737|102172164|102168656|102181859|102181169|102176552|102176762|102176034|102176463|102174706|102170858|102178930|102178087|102175216|102188141|102172767|	ADCY9|JUN|ADCY4|ADCY5|SRC|MYLK3|PLA2G4D|CCND1|MYLK|PLA2G4E|NFATC2|CDKN1A|KCNJ2|ITPR1|RGS2|PRKAG2|CD38|RYR3|MAP2K1|SRC|ITPR3|PRKAB2|PRKAG1|CALM2|RGS2|PRKX|RHOA|CACNG6|CAMK2B|EEF2|KCNJ6|CACNA1D|ITPR2|PLA2G4A| |PLA2G4B|PLA2G4F|EGFR|	http://www.genome.jp/kegg-bin/show_pathway?chx04921/chx:102176034%09red/chx:102170858%09red/chx:102188092%09red/chx:102190641%09red/chx:102180727%09red/chx:102179898%09red/chx:102187595%09red/chx:102172767%09red/chx:102181859%09red/chx:102181980%09red/chx:102172164%09red/chx:102175216%09red/chx:102169928%09red/chx:102176463%09red/chx:102181169%09red/chx:102179737%09red/chx:102172881%09red/chx:102…
Arachidonic acid metabolism	KEGG PATHWAY	chx00590	21	84	0.444434174	0.999997633	102191660|102182861|102170564|102185835|102168425|102184325|102174619|102188299|102178930|102172669|102191223|102178853|102178903|102187867|102169851|102170280|102175216|102182119|102188141|102183680|102187595	chx:102191660|chx:102182861|chx:102170564|chx:102185835|chx:102168425|chx:102184325|chx:102174619|chx:102177638|chx:102178930|chx:102173233|chx:102191223|chx:102178853|chx:102178903|chx:102187867|chx:102169851|chx:102170280|chx:102175216|chx:102182119|chx:102188141|chx:102183680|chx:102187595|	102191660|102182861|102170564|102185835|102168425|102184325|102174619|102177638|102178930|102173233|102191223|102178853|102178903|102187867|102169851|102170280|102175216|102182119|102188141|102183680|102187595|	PLA2G2F| | |EPHX2|ALOX5|PLA2G12A| | |PLA2G4A| |HPGDS| | |PLA2G4D| | |PLA2G4B| |PLA2G4F| |PLA2G4E|	http://www.genome.jp/kegg-bin/show_pathway?chx00590/chx:102170564%09red/chx:102177638%09red/chx:102185835%09red/chx:102175216%09red/chx:102170280%09red/chx:102174619%09red/chx:102182119%09red/chx:102178853%09red/chx:102188141%09red/chx:102168425%09red/chx:102183680%09red/chx:102187867%09red/chx:102191223%09red/chx:102178930%09red/chx:102182861%09red/chx:102173233%09red/chx:102187595%09red/chx:102…
Prostate cancer	KEGG PATHWAY	chx05215	21	84	0.444434174	0.999997633	102172311|102169137|102190520|102179898|102187232|102181392|102170199|100861165|100860838|102169621|102174096|102180282|102184426|102169650|102175660|102184185|102171591|102172767|102183893|102174681|102184915	chx:102172311|chx:102169137|chx:102190520|chx:102179898|chx:102187232|chx:102181392|chx:102170199|chx:100861165|chx:100860838|chx:102169621|chx:102174096|chx:102180282|chx:102184426|chx:102169650|chx:102175660|chx:102184185|chx:102171591|chx:102172767|chx:102183893|chx:102174681|chx:102184915|	102172311|102169137|102190520|102179898|102187232|102181392|102170199|100861165|100860838|102169621|102174096|102180282|102184426|102169650|102175660|102184185|102171591|102172767|102183893|102174681|102184915|	INSRR|NFKBIA|MAP2K1|CDKN1A|SRD5A2|NKX3-1|CREB3L2|IGF-IR|IGF-I, IGF1|TP53|RELA|FGFR1|PDGFRB|CCND1|NFKB1|CCNE1|IKBKG|EGFR|CREB3L1|CASP9|FOXO1|	http://www.genome.jp/kegg-bin/show_pathway?chx05215/chx:102187232%09red/chx:102183893%09red/chx:102184426%09red/chx:100860838%09red/chx:102190520%09red/chx:102171591%09red/chx:102172311%09red/chx:102181392%09red/chx:102169137%09red/chx:102184915%09red/chx:102175660%09red/chx:102169650%09red/chx:102174681%09red/chx:102179898%09red/chx:102184185%09red/chx:102170199%09red/chx:102174096%09red/chx:102…
Fc gamma R-mediated phagocytosis	KEGG PATHWAY	chx04666	21	85	0.46330625	0.999997633	102177564|102190520|102184463|102180827|102175103|102186592|102190427|102171364|102186774|102187022|102174434|102172116|102178783|102176556|102171472|102171567|102180337|102181946|100861297|102179542|102185878	chx:102177564|chx:102190520|chx:102184463|chx:102180827|chx:102175103|chx:102186592|chx:102190427|chx:102171364|chx:102186774|chx:102187022|chx:102174434|chx:102172116|chx:102178783|chx:102176556|chx:102171472|chx:102171567|chx:102180337|chx:102181946|chx:100861297|chx:102179542|chx:102185878|	102177564|102190520|102184463|102180827|102175103|102186592|102190427|102171364|102186774|102187022|102174434|102172116|102178783|102176556|102171472|102171567|102180337|102181946|100861297|102179542|102185878|	DOCK2|MAP2K1| | | |PIP5K1B|WASF3|LIMK2| |SCIN|PLD1|ARPC1A|LAT|PLD2|MARCKSL1|PPAP2B|PLCG2|PPAP2C|S6K1|AMPH|WASF2|	http://www.genome.jp/kegg-bin/show_pathway?chx04666/chx:102186774%09red/chx:102185878%09red/chx:102178783%09red/chx:102190427%09red/chx:102171364%09red/chx:102190520%09red/chx:102180827%09red/chx:102180337%09red/chx:100861297%09red/chx:102177564%09red/chx:102184463%09red/chx:102175103%09red/chx:102171567%09red/chx:102171472%09red/chx:102181946%09red/chx:102186592%09red/chx:102187022%09red/chx:102…
Carbohydrate digestion and absorption	KEGG PATHWAY	chx04973	10	39	0.463508631	0.999997633	102169350|102183405|102174704|102186539|102174706|102179794|102180726|102168356|102170472|102187897	chx:102169350|chx:102183405|chx:102174704|chx:102186539|chx:102174706|chx:102188357|chx:102180726|chx:102168356|chx:102170472|chx:102187897|	102169350|102183405|102174704|102186539|102174706|102188357|102180726|102168356|102170472|102187897|	AMY2B|ATP1B4|G6PC2|ATP1A2|CACNA1D|ATP1B3|MGAM|HK2|LCT|SI|	http://www.genome.jp/kegg-bin/show_pathway?chx04973/chx:102170472%09red/chx:102183405%09red/chx:102174706%09red/chx:102168356%09red/chx:102188357%09red/chx:102169350%09red/chx:102186539%09red/chx:102174704%09red/chx:102180726%09red/chx:102187897%09red
ABC transporters	KEGG PATHWAY	chx02010	15	60	0.466116975	0.999997633	102177789|102189134|102187779|102181111|102186581|102180638|102177563|102185888|102187702|102175224|102179626|102180841|102181156|102189489|102174250	chx:102177789|chx:102189134|chx:102187779|chx:102181111|chx:102186581|chx:102180638|chx:102177563|chx:102185888|chx:102187702|chx:102175224|chx:102179626|chx:102180841|chx:102181156|chx:102189489|chx:102174250|	102177789|102189134|102187779|102181111|102186581|102180638|102177563|102185888|102187702|102175224|102179626|102180841|102181156|102189489|102174250|	|ABCG5| | | |TAP2|ABCA10|ABCA4|ABCB9|ABCG4|ABCC2| |ABCC3|ABCD4|ABCB11|	http://www.genome.jp/kegg-bin/show_pathway?chx02010/chx:102175224%09red/chx:102186581%09red/chx:102185888%09red/chx:102181111%09red/chx:102177789%09red/chx:102180638%09red/chx:102189489%09red/chx:102189134%09red/chx:102187702%09red/chx:102177563%09red/chx:102187779%09red/chx:102180841%09red/chx:102174250%09red/chx:102179626%09red/chx:102181156%09red
Chronic myeloid leukemia	KEGG PATHWAY	chx05220	18	73	0.474918841	0.999997633	102189962|102185385|102190520|102179898|102187767|102169137|102169621|102185866|102174096|102184349|102179773|102175660|100861300|102169650|102180684|102171262|102171591|102170926	chx:102189962|chx:102185385|chx:102190520|chx:102179898|chx:102187767|chx:102169137|chx:102169621|chx:102185866|chx:102174096|chx:102184349|chx:102179773|chx:102175660|chx:100861300|chx:102169650|chx:102180684|chx:102171262|chx:102171591|chx:102170926|	102189962|102185385|102190520|102179898|102187767|102169137|102169621|102185866|102174096|102184349|102179773|102175660|100861300|102169650|102180684|102171262|102171591|102170926|	TGFB3|CBL|MAP2K1|CDKN1A|TGFBR1|NFKBIA|TP53|STAT5A|RELA|ABL1|SHC4|NFKB1|TGF-BETARII|CCND1|BCL2L1|MYC|IKBKG|SHC1|	http://www.genome.jp/kegg-bin/show_pathway?chx05220/chx:102189962%09red/chx:102171262%09red/chx:102190520%09red/chx:102171591%09red/chx:102169650%09red/chx:102184349%09red/chx:102175660%09red/chx:102179773%09red/chx:102185866%09red/chx:102170926%09red/chx:102187767%09red/chx:102179898%09red/chx:102174096%09red/chx:102169137%09red/chx:102169621%09red/chx:102185385%09red/chx:102180684%09red/chx:100…
Hepatitis C	KEGG PATHWAY	chx05160	32	132	0.475968172	0.999997633	102186893|102179140|102189170|102186657|102181867|102190231|102190983|102190722|102190310|102178438|102186579|102179898|102170379|102168687|102176990|102171591|102187711|102188492|102178033|102169621|102174096|102183788|102171521|102181299|102169137|102185558|106501781|102171811|102185782|102175660|102172421|102172767	chx:102186893|chx:102179140|chx:102189170|chx:102186657|chx:102181867|chx:102190231|chx:102190983|chx:102190722|chx:102190310|chx:102178438|chx:102186579|chx:102179898|chx:102170379|chx:102168687|chx:102176990|chx:102171591|chx:102187711|chx:102188492|chx:102178033|chx:102169621|chx:102174096|chx:102183788|chx:102171521|chx:102181299|chx:102169137|chx:102185558|chx:102170774|chx:102171811|chx:102…	102186893|102179140|102189170|102186657|102181867|102190231|102190983|102190722|102190310|102178438|102186579|102179898|102170379|102168687|102176990|102171591|102187711|102188492|102178033|102169621|102174096|102183788|102171521|102181299|102169137|102185558|102170774|102171811|102185782|102175660|102172421|102172767|	OAS2|CLDN14| |CLDN24| |IRF9| |OAS1|TNFRSF1A|IL8|LDLR|CDKN1A|CLDN4|IFIT1|OAS3|IKBKG|SOCS3|TYK2|CLDN15|TP53|RELA|DDX58|EIF2AK2| |NFKBIA| |TICAM1|IRF3|OCLN|NFKB1|CLDN2|EGFR|	http://www.genome.jp/kegg-bin/show_pathway?chx05160/chx:102185558%09red/chx:102190722%09red/chx:102171811%09red/chx:102181299%09red/chx:102179898%09red/chx:102174096%09red/chx:102186579%09red/chx:102172767%09red/chx:102190983%09red/chx:102171591%09red/chx:102190310%09red/chx:102186893%09red/chx:102190231%09red/chx:102176990%09red/chx:102169621%09red/chx:102183788%09red/chx:102168687%09red/chx:102…
Salmonella infection	KEGG PATHWAY	chx05132	22	90	0.478156131	0.999997633	102174096|102191148|102185423|102186774|102189315|100860785|102172116|102170485|102170746|102178438|100860955|102178667|102182683|102185878|102175103|102191156|102187630|102179590|102176601|102173110|102175660|102183933	chx:102174096|chx:102191148|chx:102185423|chx:102186774|chx:102189315|chx:100860785|chx:102172116|chx:102170485|chx:102170746|chx:102178438|chx:100860955|chx:102178667|chx:102182683|chx:102185878|chx:102175103|chx:102191156|chx:102187630|chx:102179590|chx:102176601|chx:102173110|chx:102175660|chx:102183933|	102174096|102191148|102185423|102186774|102189315|100860785|102172116|102170485|102170746|102178438|100860955|102178667|102182683|102185878|102175103|102191156|102187630|102179590|102176601|102173110|102175660|102183933|	RELA|PKN3|JUN| |NLRC4|IL6, IL-6|ARPC1A|FLNC| |IL8|TLR4|TJP1| |WASF2| |RHOG|FLNB| |FLNA| |NFKB1|DYNC1I1|	http://www.genome.jp/kegg-bin/show_pathway?chx05132/chx:100860785%09red/chx:102183933%09red/chx:102173110%09red/chx:102170746%09red/chx:102174096%09red/chx:102189315%09red/chx:102191148%09red/chx:100860955%09red/chx:102179590%09red/chx:102178438%09red/chx:102186774%09red/chx:102178667%09red/chx:102175660%09red/chx:102185423%09red/chx:102170485%09red/chx:102182683%09red/chx:102172116%09red/chx:102…
Pathways in cancer	KEGG PATHWAY	chx05200	79	331	0.482266171	0.999997633	100861165|102176947|102187048|102189170|102185423|106502232|102171262|102178060|100860789|102184349|102184364|102171993|100861300|102169650|102180337|102172767|102182513|102169293|102178438|102174961|102180684|102170451|102170375|102179898|102181392|100860838|102175546|102182645|102169967|106503258|102170921|102177440|102171591|102180282|102185385|102180076|102190520|102187112|102185182|102187767…	chx:100861165|chx:102176947|chx:102187048|chx:102189170|chx:102185423|chx:102187310|chx:102171262|chx:102178060|chx:100860789|chx:102184349|chx:102184364|chx:102171993|chx:100861300|chx:102169650|chx:102180337|chx:102172767|chx:102182513|chx:102188455|chx:102178438|chx:102174961|chx:102180684|chx:102170451|chx:102170375|chx:102179898|chx:102181392|chx:100860838|chx:102175546|chx:102182645|chx:102…	100861165|102176947|102187048|102189170|102185423|102187310|102171262|102178060|100860789|102184349|102184364|102171993|100861300|102169650|102180337|102172767|102182513|102188455|102178438|102174961|102180684|102170451|102170375|102179898|102181392|100860838|102175546|102182645|102169967|102170256|102170921|102177440|102171591|102180282|102185385|102180076|102190520|102187112|102185182|102187767…	IGF-IR|COL4A5|PTCH1| |JUN|FGFR3|MYC|ITGB1|BMP4|ABL1|MMP2|RUNX1T1|TGF-BETARII|CCND1|PLCG2|EGFR|PAX8|SMAD2|IL8|FZD10|BCL2L1|CDH1|AXIN1|CDKN1A|NKX3-1|IGF-I, IGF1|CSF3R|FN1|DAPK2|LAMC1|WNT5A|LAMA4|IKBKG|FGFR1|CBL|JUP|MAP2K1| |DAPK1|TGFBR1|FGF21|PML|LAMB1|WNT9B|COL4A4|FZD4|TP53|EPAS1|RELA|CTNNA3|FZD7|TGFB3|WNT5B|ITGA2B|BIRC3|MAX|CCNE1|LAMA2|FASLG, FasL|FZD6|WNT16|ITGA6|WNT7A| |NFKBIA|LAMB2|KITLG, MGF,…	http://www.genome.jp/kegg-bin/show_pathway?chx05200/chx:102170256%09red/chx:102181392%09red/chx:102175546%09red/chx:102184426%09red/chx:102182444%09red/chx:102184364%09red/chx:102169137%09red/chx:102180337%09red/chx:100860807%09red/chx:102174961%09red/chx:102174800%09red/chx:102187310%09red/chx:102179898%09red/chx:100860789%09red/chx:102170451%09red/chx:102174096%09red/chx:102185866%09red/chx:102…
Thyroid hormone signaling pathway	KEGG PATHWAY	chx04919	27	112	0.493577921	0.999997633	102183405|102178591|102169343|102189170|102176616|102171262|106502780|102186539|102170761|102180337|102169650|102190077|102181685|106502281|102186038|102190520|102182890|102170148|102169621|102181859|102174800|102178972|102179794|102188080|102177020|102174681|102184915	chx:102183405|chx:102178591|chx:102169343|chx:102189170|chx:102176616|chx:102171262|chx:102182890|chx:102186539|chx:102170761|chx:102180337|chx:102169650|chx:102190077|chx:102181685|chx:102189202|chx:102186038|chx:102190520|chx:102182890|chx:102170148|chx:102169621|chx:102181859|chx:102174800|chx:102178972|chx:102188357|chx:102188080|chx:102177020|chx:102174681|chx:102184915|	102183405|102178591|102169343|102189170|102176616|102171262|102182890|102186539|102170761|102180337|102169650|102190077|102181685|102189202|102186038|102190520|102182890|102170148|102169621|102181859|102174800|102178972|102188357|102188080|102177020|102174681|102184915|	ATP1B4|DIO1|PLCD4| |MED27|MYC|SRC|ATP1A2|PLCZ1|PLCG2|CCND1|SIN3A|SLC16A10|NOTCH3|MED13L|MAP2K1|SRC|PLN|TP53|PRKX| |PLCE1|ATP1B3|NCOR1|NOTCH2|CASP9|FOXO1|	http://www.genome.jp/kegg-bin/show_pathway?chx04919/chx:102183405%09red/chx:102188080%09red/chx:102188357%09red/chx:102180337%09red/chx:102170148%09red/chx:102174800%09red/chx:102186539%09red/chx:102181859%09red/chx:102171262%09red/chx:102170761%09red/chx:102176616%09red/chx:102174681%09red/chx:102169621%09red/chx:102178591%09red/chx:102190077%09red/chx:102178972%09red/chx:102190520%09red/chx:102…
Lysine degradation	KEGG PATHWAY	chx00310	13	53	0.499033299	0.999997633	102168698|102185243|102191824|102179971|102188121|102174989|102186471|102181925|102189411|102168734|102183718|102189632|102174919	chx:102168698|chx:102185243|chx:102191824|chx:102179971|chx:102188121|chx:102174989|chx:102186471|chx:102181925|chx:102189411|chx:102168734|chx:102183718|chx:102189632|chx:102174919|	102168698|102185243|102191824|102179971|102188121|102174989|102186471|102181925|102189411|102168734|102183718|102189632|102174919|	|ECHS1|SETD7|SETD1B|TMLHE|ALDH9A1|WHSC1| |EHMT1|DLST|SETD8|SETMAR|SUV39H1|	http://www.genome.jp/kegg-bin/show_pathway?chx00310/chx:102174919%09red/chx:102168734%09red/chx:102183718%09red/chx:102174989%09red/chx:102191824%09red/chx:102179971%09red/chx:102189411%09red/chx:102181925%09red/chx:102185243%09red/chx:102168698%09red/chx:102186471%09red/chx:102189632%09red/chx:102188121%09red
Wnt signaling pathway	KEGG PATHWAY	chx04310	33	138	0.502577577	0.999997633	102184871|102175012|102178141|102185423|102171262|102191205|102190470|102182444|102176068|102169650|102174961|102174857|102170375|102179895|102184414|102188662|102170921|102170617|102187112|102187110|102169419|102184122|102169621|102176762|102172948|102181859|102181169|102172719|102176017|102171665|102188083|106503065|102176310	chx:102184871|chx:102181496|chx:102178141|chx:102185423|chx:102171262|chx:102191205|chx:102190470|chx:102182444|chx:102176068|chx:102169650|chx:102174961|chx:102174857|chx:102170375|chx:102179895|chx:102181496|chx:102188662|chx:102170921|chx:102170617|chx:102187112|chx:102187110|chx:102169419|chx:102184122|chx:102169621|chx:102176762|chx:102172948|chx:102181859|chx:102181169|chx:102172719|chx:102…	102184871|102181496|102178141|102185423|102171262|102191205|102190470|102182444|102176068|102169650|102174961|102174857|102170375|102179895|102181496|102188662|102170921|102170617|102187112|102187110|102169419|102184122|102169621|102176762|102172948|102181859|102181169|102172719|102176017|102171665|102188083|102177417|102176310|	BTRC|CSNK1A1|SFRP4|JUN|MYC|WNT16|CCND3|DVL3|SIAH1|CCND1|FZD10|NFATC2|AXIN1|PRICKLE2|CSNK1A1|DKK2|WNT5A|FZD6| |LRP5|WNT9B|FZD4|TP53|CAMK2B|FZD7|PRKX|RHOA|MAP3K7|SFRP1|WNT7A|DVL2|LRP6|WNT5B|	http://www.genome.jp/kegg-bin/show_pathway?chx04310/chx:102178141%09red/chx:102182444%09red/chx:102176017%09red/chx:102174961%09red/chx:102170921%09red/chx:102179895%09red/chx:102169419%09red/chx:102172948%09red/chx:102181859%09red/chx:102171262%09red/chx:102187112%09red/chx:102181496%09red/chx:102187110%09red/chx:102176068%09red/chx:102181169%09red/chx:102169621%09red/chx:102191205%09red/chx:102…
Galactose metabolism	KEGG PATHWAY	chx00052	8	32	0.504679599	0.999997633	102174704|102181448|102186091|102180726|100860927|102168356|102170472|102187897	chx:102174704|chx:102181448|chx:102186091|chx:102180726|chx:100860927|chx:102168356|chx:102170472|chx:102187897|	102174704|102181448|102186091|102180726|100860927|102168356|102170472|102187897|	G6PC2|GALE|PFKM|MGAM|B4GALT1|HK2|LCT|SI|	http://www.genome.jp/kegg-bin/show_pathway?chx00052/chx:102170472%09red/chx:102174704%09red/chx:102168356%09red/chx:102180726%09red/chx:102186091%09red/chx:102181448%09red/chx:102187897%09red/chx:100860927%09red
Vasopressin-regulated water reabsorption	KEGG PATHWAY	chx04962	11	45	0.511338356	0.999997633	102188104|102170199|102188867|102172925|102185034|102190729|102187275|102181859|102184478|102183933|102183893	chx:102188104|chx:102170199|chx:102188867|chx:102172925|chx:102185034|chx:102190729|chx:102172925|chx:102181859|chx:102184478|chx:102183933|chx:102183893|	102188104|102170199|102188867|102172925|102185034|102190729|102172925|102181859|102184478|102183933|102183893|	ADCY9|CREB3L2|DYNC2LI1|DYNLL1|RAB5C|NSF|DYNLL1|PRKX|RAB5A|DYNC1I1|CREB3L1|	http://www.genome.jp/kegg-bin/show_pathway?chx04962/chx:102183893%09red/chx:102181859%09red/chx:102188104%09red/chx:102183933%09red/chx:102190729%09red/chx:102172925%09red/chx:102188867%09red/chx:102170199%09red/chx:102185034%09red/chx:102184478%09red
FoxO signaling pathway	KEGG PATHWAY	chx04068	30	127	0.529344515	0.999997633	100860785|100861300|102169650|100860746|102186469|102178753|102179898|100860838|102179643|102180727|100860855|102183684|102190520|102187767|102176607|102178036|102169928|102179737|102183003|102173867|100861165|102169705|102189962|102174704|102169293|102191824|102184915|102181890|102173335|102172767	chx:100860785|chx:100861300|chx:102169650|chx:100860746|chx:102186469|chx:102178753|chx:102179898|chx:100860838|chx:102179643|chx:102180727|chx:100860855|chx:102183684|chx:102190520|chx:102187767|chx:102176607|chx:102178036|chx:102169928|chx:102179737|chx:102183003|chx:102173867|chx:100861165|chx:102169705|chx:102189962|chx:102174704|chx:102188455|chx:102191824|chx:102184915|chx:102181890|chx:102…	100860785|100861300|102169650|100860746|102186469|102178753|102179898|100860838|102179643|102180727|100860855|102183684|102190520|102187767|102176607|102178036|102169928|102179737|102183003|102173867|100861165|102169705|102189962|102174704|102188455|102191824|102184915|102181890|102173335|102172767|	IL6, IL-6|TGF-BETARII|CCND1|IL10|CCNB3|FASLG, FasL|CDKN1A|IGF-I, IGF1|IRS4|PRKAG2|CAT|GADD45B|MAP2K1|TGFBR1|SGK1| |PRKAB2|PRKAG1|SLC2A4|RAG2|IGF-IR|BCL6|TGFB3|G6PC2|SMAD2|SETD7|FOXO1|RBL2|TNFSF10|EGFR|	http://www.genome.jp/kegg-bin/show_pathway?chx04068/chx:100860785%09red/chx:102183684%09red/chx:102191824%09red/chx:102187767%09red/chx:102180727%09red/chx:102179898%09red/chx:102173335%09red/chx:102172767%09red/chx:102189962%09red/chx:102190520%09red/chx:102169928%09red/chx:102173867%09red/chx:102169705%09red/chx:102181890%09red/chx:100860855%09red/chx:102174704%09red/chx:102179643%09red/chx:102…
Amino sugar and nucleotide sugar metabolism	KEGG PATHWAY	chx00520	12	50	0.529559211	0.999997633	102189150|102183118|102171423|102186611|102181448|102181720|102180808|102188457|102181740|102168356|102173959|102189920	chx:102189150|chx:102183118|chx:102171423|chx:102186611|chx:102181448|chx:102181720|chx:102180808|chx:102188457|chx:102181740|chx:102168356|chx:102173959|chx:102189920|	102189150|102183118|102171423|102186611|102181448|102181720|102180808|102188457|102181740|102168356|102173959|102189920|	GPI| |NANS| |GALE|HEXB|GMPPA|PMM2| |HK2|FUK| |	http://www.genome.jp/kegg-bin/show_pathway?chx00520/chx:102180808%09red/chx:102189150%09red/chx:102168356%09red/chx:102186611%09red/chx:102173959%09red/chx:102183118%09red/chx:102189920%09red/chx:102188457%09red/chx:102181448%09red/chx:102181720%09red/chx:102181740%09red/chx:102171423%09red
Base excision repair	KEGG PATHWAY	chx03410	8	33	0.534971247	0.999997633	102174734|102173499|102172276|102174589|102179855|102189462|102173090|102180456	chx:102174734|chx:102173499|chx:102172276|chx:102174589|chx:102179855|chx:102189462|chx:102173090|chx:102182818|	102174734|102173499|102172276|102174589|102179855|102189462|102173090|102182818|	APEX2|LIG3|PCNA|POLE|PARP2|SMUG1|POLE3|UNG|	http://www.genome.jp/kegg-bin/show_pathway?chx03410/chx:102173090%09red/chx:102174589%09red/chx:102174734%09red/chx:102189462%09red/chx:102172276%09red/chx:102179855%09red/chx:102182818%09red/chx:102173499%09red
Tryptophan metabolism	KEGG PATHWAY	chx00380	11	46	0.536977184	0.999997633	102174989|102188176|102187775|102184119|102185243|102187632|102184252|102186084|102183203|100860855|102170554	chx:102174989|chx:102188176|chx:102187775|chx:102184119|chx:102185243|chx:102187632|chx:102184252|chx:102186084|chx:102183203|chx:100860855|chx:102170554|	102174989|102188176|102187775|102184119|102185243|102187632|102184252|102186084|102183203|100860855|102170554|	ALDH9A1|AOX1|HAAO|IDO1|ECHS1| | | | |CAT| |	http://www.genome.jp/kegg-bin/show_pathway?chx00380/chx:102188176%09red/chx:102184252%09red/chx:102170554%09red/chx:102186084%09red/chx:102174989%09red/chx:102184119%09red/chx:102183203%09red/chx:102185243%09red/chx:102187632%09red/chx:100860855%09red/chx:102187775%09red
ErbB signaling pathway	KEGG PATHWAY	chx04012	20	85	0.543317424	0.999997633	102185385|102181217|102190520|102179898|102182890|102180167|102179773|102185423|102183226|102171262|106502780|102180827|102176762|102184349|102182530|102185866|102180337|100861297|102172767|102170926	chx:102185385|chx:102181217|chx:102190520|chx:102179898|chx:102182890|chx:102180167|chx:102179773|chx:102185423|chx:102183226|chx:102171262|chx:102182890|chx:102180827|chx:102176762|chx:102184349|chx:102182530|chx:102185866|chx:102180337|chx:100861297|chx:102172767|chx:102170926|	102185385|102181217|102190520|102179898|102182890|102180167|102179773|102185423|102183226|102171262|102182890|102180827|102176762|102184349|102182530|102185866|102180337|100861297|102172767|102170926|	CBL|PAK7|MAP2K1|CDKN1A|SRC|ERBB4|SHC4|JUN|EREG|MYC|SRC| |CAMK2B|ABL1|PAK4|STAT5A|PLCG2|S6K1|EGFR|SHC1|	http://www.genome.jp/kegg-bin/show_pathway?chx04012/chx:102185423%09red/chx:102180167%09red/chx:102171262%09red/chx:102190520%09red/chx:102180337%09red/chx:102184349%09red/chx:102179898%09red/chx:102179773%09red/chx:102185385%09red/chx:102170926%09red/chx:102183226%09red/chx:102180827%09red/chx:102176762%09red/chx:102181217%09red/chx:102182890%09red/chx:102182530%09red/chx:102185866%09red/chx:100…
Cytokine-cytokine receptor interaction	KEGG PATHWAY	chx04060	55	235	0.544629008	0.999997633	102181252|102180392|100860794|102171756|102170644|102185051|102181867|100860785|102175546|100861300|102181854|100861193|102191479|102190310|102178438|102179668|102187231|100860746|102178753|102181299|102178672|102183249|102178717|102189703|102191790|102177601|100860874|102186186|102180480|102181208|100860896|102187767|102180175|102178301|102184003|102191447|100860793|102190168|102187851|102179590…	chx:102181252|chx:102180492|chx:100860794|chx:102171756|chx:102170644|chx:102185051|chx:102181867|chx:100860785|chx:102175546|chx:100861300|chx:102181854|chx:100861193|chx:102191479|chx:102190310|chx:102178438|chx:102180492|chx:102187231|chx:100860746|chx:102178753|chx:102181299|chx:102178672|chx:102183249|chx:102178717|chx:102189703|chx:102191790|chx:102177601|chx:100860874|chx:102186186|chx:102…	102181252|102180492|100860794|102171756|102170644|102185051|102181867|100860785|102175546|100861300|102181854|100861193|102191479|102190310|102178438|102180492|102187231|100860746|102178753|102181299|102178672|102183249|102178717|102189703|102191790|102177601|100860874|102186186|102180480|102181208|100860896|102187767|102180175|102178301|102184003|102191447|102177903|102190168|102187851|102179590…	CCR9| |LEP, OB, obese|MPL|CCL20|CSF1| |IL6, IL-6|CSF3R|TGF-BETARII| |PROLACTIN, PRL| |TNFRSF1A|IL8| |IL1R1|IL10|FASLG, FasL| |CCR5|CD40| |CX3CL1|EPOR|CD27|CXCR3, CXC-R3, CXCR-3|ACVR1B|FLT4|IL17B|TNFRSF11B|TGFBR1|EPO|CXCL16|OSMR|TNFRSF1B|BMP7|NGFR|CXCL9| |EDAR|KDR|CCL19|TGFB3|CCR2|KITLG, MGF, SCF|CCL21|CNTFR| |CXCL11|PDGFRB|TSLP|TNFRSF12A|TNFSF10|EGFR|	http://www.genome.jp/kegg-bin/show_pathway?chx04060/chx:102186186%09red/chx:102174844%09red/chx:102184426%09red/chx:102190168%09red/chx:100860785%09red/chx:102187218%09red/chx:100860807%09red/chx:102181299%09red/chx:102181252%09red/chx:102187767%09red/chx:102177903%09red/chx:102175293%09red/chx:102189703%09red/chx:102173335%09red/chx:102172767%09red/chx:102170644%09red/chx:102189962%09red/chx:102…
Pentose phosphate pathway	KEGG PATHWAY	chx00030	7	29	0.545039874	0.999997633	102184409|102189150|102187622|102180994|102186091|102173923|102176986	chx:102184409|chx:102189150|chx:102187622|chx:102180994|chx:102186091|chx:102173923|chx:102176986|	102184409|102189150|102187622|102180994|102186091|102173923|102176986|	TALDO1|GPI|ALDOC| |PFKM|PRPS1|PGD|	http://www.genome.jp/kegg-bin/show_pathway?chx00030/chx:102189150%09red/chx:102186091%09red/chx:102184409%09red/chx:102176986%09red/chx:102180994%09red/chx:102173923%09red/chx:102187622%09red
Chagas disease (American trypanosomiasis)	KEGG PATHWAY	chx05142	26	111	0.547283481	0.999997633	102185423|102181867|100860785|100861300|100860786|102173900|102190310|102178438|100860955|100860746|102178753|102187545|102171591|102188033|102187767|102176831|102174096|102190711|102179590|102189962|102169137|102169293|106501781|102169375|102189673|102175660	chx:102185423|chx:102181867|chx:100860785|chx:100861300|chx:100860786|chx:102173900|chx:102190310|chx:102178438|chx:100860955|chx:100860746|chx:102178753|chx:102187545|chx:102171591|chx:102188033|chx:102187767|chx:102176831|chx:102174096|chx:102190711|chx:102179590|chx:102189962|chx:102169137|chx:102188455|chx:102170774|chx:102169375|chx:102189673|chx:102175660|	102185423|102181867|100860785|100861300|100860786|102173900|102190310|102178438|100860955|100860746|102178753|102187545|102171591|102188033|102187767|102176831|102174096|102190711|102179590|102189962|102169137|102188455|102170774|102169375|102189673|102175660|	JUN| |IL6, IL-6|TGF-BETARII|CFLAR|CD247|TNFRSF1A|IL8|TLR4|IL10|FASLG, FasL|C1QA|IKBKG|C3|TGFBR1|BDKRB2|RELA|CD3E| |TGFB3|NFKBIA|SMAD2|TICAM1|SERPINE1|GNA14|NFKB1|	http://www.genome.jp/kegg-bin/show_pathway?chx05142/chx:100860785%09red/chx:100860786%09red/chx:102187767%09red/chx:102174096%09red/chx:102176831%09red/chx:102188033%09red/chx:102171591%09red/chx:102190310%09red/chx:102178753%09red/chx:102173900%09red/chx:102178438%09red/chx:100860955%09red/chx:102187545%09red/chx:102169137%09red/chx:102175660%09red/chx:102169375%09red/chx:102188455%09red/chx:102…
Tuberculosis	KEGG PATHWAY	chx05152	43	185	0.561471115	0.999997633	102191004|102183403|102189170|106503480|102190745|102185034|106502780|102181867|102184478|100861260|102190310|102181218|102170987|100860955|102187356|100860746|102181299|102185560|100860813|102177038|102172887|102188986|102180910|102186727|102179937|102188033|102168670|102182890|102170003|102174096|102185007|100861213|102173177|102171371|102181169|102176762|102185698|102189962|102185753|102172254…	chx:102191004|chx:102183403|chx:102189170|chx:102188041|chx:102190745|chx:102185034|chx:102182890|chx:102181867|chx:102184478|chx:102191123|chx:102190310|chx:102181218|chx:102170987|chx:100860955|chx:102187356|chx:100860746|chx:102181299|chx:102185560|chx:100860813|chx:102177038|chx:102172887|chx:102188986|chx:102180910|chx:102186727|chx:102179937|chx:102188033|chx:102168670|chx:102182890|chx:102…	102191004|102183403|102189170|102188041|102190745|102185034|102182890|102181867|102184478|102191123|102190310|102181218|102170987|100860955|102187356|100860746|102181299|102185560|100860813|102177038|102172887|102188986|102180910|102186727|102179937|102188033|102168670|102182890|102170003|102174096|102172164|102170003|102173177|102171371|102181169|102176762|102185698|102189962|102185753|102172254…	FCER1G|CLEC4E| | | |RAB5C|SRC| |RAB5A|TLR1|TNFRSF1A|MRC1| |TLR4| |IL10| |CD74| | | | |ITGAX| | |C3|PLA2R1|SRC| |RELA|CALM2| | |MRC2|RHOA|CAMK2B| |TGFB3|RFXAP| |NFKB1|IL6, IL-6|CASP9|	http://www.genome.jp/kegg-bin/show_pathway?chx05152/chx:102186727%09red/chx:100860785%09red/chx:102183403%09red/chx:102190745%09red/chx:102173177%09red/chx:102181299%09red/chx:102181218%09red/chx:102174096%09red/chx:102185753%09red/chx:102185698%09red/chx:102188033%09red/chx:102190310%09red/chx:102172164%09red/chx:102188986%09red/chx:102170003%09red/chx:102191004%09red/chx:102180910%09red/chx:102…
Notch signaling pathway	KEGG PATHWAY	chx04330	11	47	0.562136911	0.999997633	102191545|106502281|102188327|102177363|102188083|102182444|102177020|102185075|102181584|102172763|102184738	chx:102191545|chx:102189202|chx:102188327|chx:102177363|chx:102188083|chx:102182444|chx:102177020|chx:102185075|chx:102181584|chx:102172763|chx:102184738|	102191545|102189202|102188327|102177363|102188083|102182444|102177020|102185075|102181584|102172763|102184738|	MAML3|NOTCH3|ADAM17|PSENEN|DVL2|DVL3|NOTCH2|RBPJ|MAML1|DTX3L|MAML2|	http://www.genome.jp/kegg-bin/show_pathway?chx04330/chx:102188083%09red/chx:102191545%09red/chx:102182444%09red/chx:102189202%09red/chx:102177020%09red/chx:102181584%09red/chx:102188327%09red/chx:102185075%09red/chx:102172763%09red/chx:102177363%09red/chx:102184738%09red
Osteoclast differentiation	KEGG PATHWAY	chx04380	28	121	0.569446624	0.999997633	102188484|100861300|102189170|102185423|102185051|102181867|102191322|102190231|102180337|102190310|102174857|102172719|102171147|102175938|106503943|100860896|102171591|102187711|102190520|102188492|102187767|102187231|102174096|102185698|102171522|102189617|102169137|102175660	chx:102188484|chx:100861300|chx:102189170|chx:102185423|chx:102185051|chx:102181867|chx:102191322|chx:102190231|chx:102180337|chx:102190310|chx:102174857|chx:102172719|chx:102171147|chx:102175938|chx:102183416|chx:100860896|chx:102171591|chx:102187711|chx:102190520|chx:102188492|chx:102187767|chx:102187231|chx:102174096|chx:102185698|chx:102171522|chx:102189617|chx:102169137|chx:102175660|	102188484|100861300|102189170|102185423|102185051|102181867|102191322|102190231|102180337|102190310|102174857|102172719|102171147|102175938|102183416|100860896|102171591|102187711|102190520|102188492|102187767|102187231|102174096|102185698|102171522|102189617|102169137|102175660|	TEC|TGF-BETARII| |JUN|CSF1| |ACP5|IRF9|PLCG2|TNFRSF1A|NFATC2|MAP3K7|RELB| | |TNFRSF11B|IKBKG|SOCS3|MAP2K1|TYK2|TGFBR1|IL1R1|RELA| |FOSL2|MAP3K14|NFKBIA|NFKB1|	http://www.genome.jp/kegg-bin/show_pathway?chx04380/chx:102180337%09red/chx:102187767%09red/chx:102174096%09red/chx:102185698%09red/chx:102187231%09red/chx:102171591%09red/chx:102190310%09red/chx:100860896%09red/chx:102188484%09red/chx:102190231%09red/chx:102191322%09red/chx:102183416%09red/chx:102175938%09red/chx:102190520%09red/chx:102174857%09red/chx:102185051%09red/chx:102169137%09red/chx:102…
Bacterial invasion of epithelial cells	KEGG PATHWAY	chx05100	18	78	0.574478997	0.999997633	102185385|102178060|102175103|102170451|102178978|102191156|102182890|102176587|102180012|102186774|106502780|102182645|102179773|102181169|102172116|102188740|102185878|102170926	chx:102185385|chx:102178060|chx:102175103|chx:102170451|chx:102178978|chx:102191156|chx:102182890|chx:102176587|chx:102180012|chx:102186774|chx:102182890|chx:102182645|chx:102179773|chx:102181169|chx:102172116|chx:102188740|chx:102185878|chx:102170926|	102185385|102178060|102175103|102170451|102178978|102191156|102182890|102176587|102180012|102186774|102182890|102182645|102179773|102181169|102172116|102188740|102185878|102170926|	CBL|ITGB1| |CDH1| |RHOG|SRC|ITGA5|CTNNA3| |SRC|FN1|SHC4|RHOA|ARPC1A|VCL|WASF2|SHC1|	http://www.genome.jp/kegg-bin/show_pathway?chx05100/chx:102170451%09red/chx:102185878%09red/chx:102188740%09red/chx:102178060%09red/chx:102191156%09red/chx:102186774%09red/chx:102179773%09red/chx:102178978%09red/chx:102182645%09red/chx:102170926%09red/chx:102181169%09red/chx:102180012%09red/chx:102172116%09red/chx:102182890%09red/chx:102175103%09red/chx:102185385%09red/chx:102176587%09red
NOD-like receptor signaling pathway	KEGG PATHWAY	chx04621	12	52	0.577540131	0.999997633	102170987|102172719|102169137|102182977|102174096|100860785|102175660|102173952|102189315|102180538|102171591|102178438	chx:102170987|chx:102172719|chx:102169137|chx:102182977|chx:102174096|chx:100860785|chx:102175660|chx:102173952|chx:102189315|chx:102180538|chx:102171591|chx:102178438|	102170987|102172719|102169137|102182977|102174096|100860785|102175660|102173952|102189315|102180538|102171591|102178438|	|MAP3K7|NFKBIA|TNFAIP3|RELA|IL6, IL-6|NFKB1|BIRC3|NLRC4|CARD6|IKBKG|IL8|	http://www.genome.jp/kegg-bin/show_pathway?chx04621/chx:102170987%09red/chx:100860785%09red/chx:102172719%09red/chx:102189315%09red/chx:102171591%09red/chx:102173952%09red/chx:102175660%09red/chx:102182977%09red/chx:102174096%09red/chx:102180538%09red/chx:102169137%09red/chx:102178438%09red
Chemokine signaling pathway	KEGG PATHWAY	chx04062	42	182	0.577965316	0.999997633	102181252|102188104|102189170|102185469|102189798|102185427|102170644|102170665|102181582|102178438|102177564|102173628|102178672|102182683|102178717|102189703|100860874|102171591|102170926|102179773|102190520|102182890|102169137|102178301|102184123|102174096|102181859|102187851|102179590|102181169|102181854|102168936|102190164|106502780|102174844|102178953|102175293|102173357|102174574|102175660…	chx:102181252|chx:102188104|chx:102189170|chx:102185469|chx:102189798|chx:102185427|chx:102170644|chx:102170665|chx:102181582|chx:102178438|chx:102177564|chx:102173628|chx:102178672|chx:102182683|chx:102178717|chx:102189703|chx:100860874|chx:102171591|chx:102170926|chx:102179773|chx:102190520|chx:102182890|chx:102169137|chx:102178301|chx:102184123|chx:102174096|chx:102181859|chx:102187851|chx:102…	102181252|102188104|102189170|102185469|102189798|102185427|102170644|102170665|102181582|102178438|102177564|102173628|102178672|102182683|102178717|102189703|100860874|102171591|102170926|102179773|102190520|102182890|102169137|102178301|102184123|102174096|102181859|102187851|102179590|102181169|102181854|102168936|102190164|102182890|102174844|102178953|102175293|102173357|102174574|102175660…	CCR9|ADCY9| |ADCY4|ADCY5|GNGT1|CCL20|GNG4|CXCL6|IL8|DOCK2|CCL24|CCR5| | |CX3CL1|CXCR3, CXC-R3, CXCR-3|IKBKG|SHC1|SHC4|MAP2K1|SRC|NFKBIA|CXCL16|GNG3|RELA|PRKX|CXCL9| |RHOA| |CCL22|GNGT2|SRC|CCL19|CCR2|CCL21|CCL26|GNB5|NFKB1| |CXCL11|	http://www.genome.jp/kegg-bin/show_pathway?chx04062/chx:102174844%09red/chx:102190164%09red/chx:102181252%09red/chx:102170926%09red/chx:102175293%09red/chx:102174096%09red/chx:102189703%09red/chx:102168936%09red/chx:102170644%09red/chx:102187309%09red/chx:100860874%09red/chx:102170665%09red/chx:102171591%09red/chx:102181854%09red/chx:102173357%09red/chx:102173628%09red/chx:102177564%09red/chx:102…
PPAR signaling pathway	KEGG PATHWAY	chx03320	17	74	0.581311155	0.999997633	102177788|102184764|102180141|100860750|102179867|100860958|102173339|100861212|102170683|100860846|102179303|102173729|102181437|102184385|102173125|102178266|100861279	chx:102177788|chx:102184764|chx:102180141|chx:100860750|chx:102179867|chx:100860958|chx:102173339|chx:100861212|chx:102170683|chx:100860846|chx:102179303|chx:102173729|chx:102181437|chx:102184385|chx:102173125|chx:102178266|chx:100861279|	102177788|102184764|102180141|100860750|102179867|100860958|102173339|100861212|102170683|100860846|102179303|102173729|102181437|102184385|102173125|102178266|100861279|	ACOX3|ACAA1| |LPL| |CD36| |FADS2|GK2|H-FABP|APOA5|SLC27A1|ACSBG1|ACOX2|ADIPOQ, GBP28, qpM1| | |	http://www.genome.jp/kegg-bin/show_pathway?chx03320/chx:102179303%09red/chx:102180141%09red/chx:100860958%09red/chx:100860750%09red/chx:102177788%09red/chx:102173729%09red/chx:100861212%09red/chx:102184764%09red/chx:100861279%09red/chx:102173125%09red/chx:102179867%09red/chx:102170683%09red/chx:102181437%09red/chx:102173339%09red/chx:100860846%09red/chx:102184385%09red/chx:102178266%09red
Glycerophospholipid metabolism	KEGG PATHWAY	chx00564	22	96	0.58567726	0.999997633	102182744|102184325|102185364|102187867|102187595|102181908|102170564|102176556|102176386|102168288|102181946|102191660|102170280|102169493|102171567|102171407|102174434|102178930|102175743|102175216|102187476|102188141	chx:102182744|chx:102184325|chx:102185364|chx:102187867|chx:102187595|chx:102181908|chx:102170564|chx:102176556|chx:102176386|chx:102168288|chx:102181946|chx:102191660|chx:102170280|chx:102169493|chx:102171567|chx:102171407|chx:102174434|chx:102178930|chx:102175743|chx:102175216|chx:102187476|chx:102188141|	102182744|102184325|102185364|102187867|102187595|102181908|102170564|102176556|102176386|102168288|102181946|102191660|102170280|102169493|102171567|102171407|102174434|102178930|102175743|102175216|102187476|102188141|	MBOAT1|PLA2G12A|AGPAT4|PLA2G4D|PLA2G4E|LYPLA2| |PLD2|GPAM|PLA2G15|PPAP2C|PLA2G2F| |PTDSS1|PPAP2B|GPD1|PLD1|PLA2G4A|DGKI|PLA2G4B|CHKB|PLA2G4F|	http://www.genome.jp/kegg-bin/show_pathway?chx00564/chx:102174434%09red/chx:102187476%09red/chx:102187595%09red/chx:102168288%09red/chx:102170280%09red/chx:102175216%09red/chx:102181946%09red/chx:102181908%09red/chx:102184325%09red/chx:102182744%09red/chx:102169493%09red/chx:102175743%09red/chx:102176386%09red/chx:102185364%09red/chx:102178930%09red/chx:102170564%09red/chx:102171567%09red/chx:102…
RIG-I-like receptor signaling pathway	KEGG PATHWAY	chx04622	16	70	0.588576264	0.999997633	102179668|102183820|102180392|102172719|102181299|102169137|102181625|102174096|102183788|102181867|102175660|102183188|102171811|102169982|102171591|102178438	chx:102180492|chx:102183820|chx:102180492|chx:102172719|chx:102181299|chx:102169137|chx:102181625|chx:102174096|chx:102183788|chx:102181867|chx:102175660|chx:102183188|chx:102171811|chx:102169982|chx:102171591|chx:102178438|	102180492|102183820|102180492|102172719|102181299|102169137|102181625|102174096|102183788|102181867|102175660|102183188|102171811|102169982|102171591|102178438|	|DHX58| |MAP3K7| |NFKBIA|TRIM25|RELA|DDX58| |NFKB1|IFIH1|IRF3|ISG15, ISG17/UCRP|IKBKG|IL8|	http://www.genome.jp/kegg-bin/show_pathway?chx04622/chx:102180492%09red/chx:102172719%09red/chx:102183820%09red/chx:102183188%09red/chx:102169137%09red/chx:102171591%09red/chx:102175660%09red/chx:102181625%09red/chx:102171811%09red/chx:102181299%09red/chx:102181867%09red/chx:102178438%09red/chx:102169982%09red/chx:102174096%09red/chx:102183788%09red
Glycosphingolipid biosynthesis - lacto and neolacto series	KEGG PATHWAY	chx00601	6	26	0.590212352	0.999997633	102185028|102181295|102177200|102168270|100860927|102187003	chx:102185028|chx:102181295|chx:102177200|chx:102168270|chx:100860927|chx:102187003|	102185028|102181295|102177200|102168270|100860927|102187003|	|FUT3|B3GALT1| |B4GALT1|B3GALT5|	http://www.genome.jp/kegg-bin/show_pathway?chx00601/chx:102168270%09red/chx:102181295%09red/chx:102177200%09red/chx:102187003%09red/chx:102185028%09red/chx:100860927%09red
Epstein-Barr virus infection	KEGG PATHWAY	chx05169	45	196	0.591022151	0.999997633	102187430|102186615|102181113|102185423|102174167|102171262|102169543|102182464|102187892|102180337|102185075|102172115|102172138|100861345|102172459|102168905|102172719|102179898|102171147|102183249|102172881|102171591|102184105|102180165|102188492|102182657|102169621|102183788|102176723|100860746|102181859|102182240|102174096|102171507|102171521|102189617|102173392|102169137|102182977|102176782…	chx:102187430|chx:102186615|chx:102181113|chx:102185423|chx:102174167|chx:102171262|chx:102169543|chx:102182464|chx:102187892|chx:102180337|chx:102185075|chx:102172115|chx:102172138|chx:102183167|chx:102172459|chx:102168905|chx:102172719|chx:102179898|chx:102171147|chx:102183249|chx:102172881|chx:102171591|chx:102184105|chx:102180165|chx:102188492|chx:102182657|chx:102169621|chx:102183788|chx:102…	102187430|102186615|102181113|102185423|102174167|102171262|102169543|102182464|102187892|102180337|102185075|102172115|102172138|102183167|102172459|102168905|102172719|102179898|102171147|102183249|102172881|102171591|102184105|102180165|102188492|102182657|102169621|102183788|102176723|100860746|102181859|102182240|102174096|102171507|102171521|102189617|102173392|102169137|102182977|102176782…	PSMD11|CR2|ICAM1|JUN|POLR2D|MYC|SPN|CD58|POLR2A|PLCG2|RBPJ|ITGAL| | |YWHAB| |MAP3K7|CDKN1A|RELB|CD40|CD38|IKBKG| |PSMD6|TYK2|YWHAG|TP53|DDX58|PSMD8|IL10|PRKX|HSPA8|RELA|FCER2|EIF2AK2|MAP3K14|TBPL2|NFKBIA|TNFAIP3| |IRF3|HSPA6|NFKB1|POLR2C|POLR3F|	http://www.genome.jp/kegg-bin/show_pathway?chx05169/chx:102187430%09red/chx:102172881%09red/chx:102170812%09red/chx:102182240%09red/chx:102180165%09red/chx:102173392%09red/chx:102180337%09red/chx:102181113%09red/chx:102171811%09red/chx:102172459%09red/chx:102182977%09red/chx:102179898%09red/chx:102174096%09red/chx:102185412%09red/chx:102181859%09red/chx:102171262%09red/chx:102171591%09red/chx:102…
Viral carcinogenesis	KEGG PATHWAY	chx05203	48	209	0.591548999	0.999997633	102189179|102187022|102190231|102179802|102185423|106501825|106502780|102190470|102174905|102186814|102169650|102185075|102169300|102183893|102172459|102168905|102179898|102184572|102170199|102183743|102188078|102175063|102171591|102184105|102188033|102182890|102182657|102175243|102169621|102174096|102181859|102180110|102181169|102184185|102171521|102173392|102169137|102178672|102176782|102185866…	chx:102189179|chx:102187022|chx:102190231|chx:102179802|chx:102185423|chx:102174905|chx:102182890|chx:102190470|chx:102174905|chx:102186814|chx:102169650|chx:102185075|chx:102169300|chx:102183893|chx:102172459|chx:102168905|chx:102179898|chx:102184572|chx:102170199|chx:102180307|chx:102186814|chx:102175063|chx:102171591|chx:102184105|chx:102188033|chx:102182890|chx:102182657|chx:102175243|chx:102…	102189179|102187022|102190231|102179802|102185423|102174905|102182890|102190470|102174905|102186814|102169650|102185075|102169300|102183893|102172459|102168905|102179898|102184572|102170199|102180307|102186814|102175063|102171591|102184105|102188033|102182890|102182657|102175243|102169621|102174096|102181859|102180110|102181169|102184185|102171521|102173392|102169137|102178672|102176782|102185866…	DNAJA3|SCIN|IRF9|ACTN4|JUN|EGR2|SRC|CCND3|EGR2| |CCND1|RBPJ|REL|CREB3L1|YWHAB| |CDKN1A| |CREB3L2| | | |IKBKG| |C3|SRC|YWHAG| |TP53|RELA|PRKX| |RHOA|CCNE1|EIF2AK2|TBPL2|NFKBIA|CCR5| |STAT5A|IRF3| | |NFKB1| |RBL2|ACTN1| |	http://www.genome.jp/kegg-bin/show_pathway?chx05203/chx:102173392%09red/chx:102180307%09red/chx:102171811%09red/chx:102174905%09red/chx:102184185%09red/chx:102172459%09red/chx:102186003%09red/chx:102179898%09red/chx:102175063%09red/chx:102174096%09red/chx:102182657%09red/chx:102183893%09red/chx:102188033%09red/chx:102181859%09red/chx:102171591%09red/chx:102185866%09red/chx:102190231%09red/chx:102…
VEGF signaling pathway	KEGG PATHWAY	chx04370	13	57	0.591641397	0.999997633	102175629|102174857|102190520|100860836|102182890|102174681|106502780|102178930|102187867|102180337|102175216|102188141|102187595	chx:102175629|chx:102174857|chx:102190520|chx:100860836|chx:102182890|chx:102174681|chx:102182890|chx:102178930|chx:102187867|chx:102180337|chx:102175216|chx:102188141|chx:102187595|	102175629|102174857|102190520|100860836|102182890|102174681|102182890|102178930|102187867|102180337|102175216|102188141|102187595|	MAPKAPK3|NFATC2|MAP2K1|KDR|SRC|CASP9|SRC|PLA2G4A|PLA2G4D|PLCG2|PLA2G4B|PLA2G4F|PLA2G4E|	http://www.genome.jp/kegg-bin/show_pathway?chx04370/chx:102190520%09red/chx:102174857%09red/chx:100860836%09red/chx:102180337%09red/chx:102175216%09red/chx:102188141%09red/chx:102187867%09red/chx:102178930%09red/chx:102174681%09red/chx:102175629%09red/chx:102182890%09red/chx:102187595%09red
Regulation of actin cytoskeleton	KEGG PATHWAY	chx04810	50	218	0.595757089	0.999997633	102187022|102179802|102182645|102187061|102176772|102186774|102178060|102180150|102173608|102172116|102180282|102190641|102185018|102182530|102174073|102172115|102188539|102187310|102186592|102174891|102176831|106502780|102181695|102188740|102170746|102180910|102190520|102175103|102182890|102171364|102176587|106503050|102180827|102183451|102181169|100861373|102172311|102186530|102171074|102171711…	chx:102187022|chx:102179802|chx:102182645|chx:102187061|chx:102176772|chx:102186774|chx:102178060|chx:102180150|chx:102173608|chx:102172116|chx:102180282|chx:102190641|chx:102185018|chx:102182530|chx:102174073|chx:102172115|chx:102188539|chx:102187310|chx:102186592|chx:102174891|chx:102176831|chx:102182890|chx:102181695|chx:102188740|chx:102170746|chx:102180910|chx:102190520|chx:102175103|chx:102…	102187022|102179802|102182645|102187061|102176772|102186774|102178060|102180150|102173608|102172116|102180282|102190641|102185018|102182530|102174073|102172115|102188539|102187310|102186592|102174891|102176831|102182890|102181695|102188740|102170746|102180910|102190520|102175103|102182890|102171364|102176587|102183351|102180827|102183451|102181169|100861373|102172311|102186530|102171074|102171711…	SCIN|ACTN4|FN1|MOS|MSN| |ITGB1|ARHGEF1|ITGB5|ARPC1A|FGFR1|MYLK|F2|PAK4|ITGA9|ITGAL|ITGB6|FGFR3|PIP5K1B| |BDKRB2|SRC|ITGA8|VCL| |ITGAX|MAP2K1| |SRC|LIMK2|ITGA5|SSH1| |ITGA2B|RHOA|CYFIP1|INSRR|ITGA6|ITGA11|IQGAP2|PDGFRB|FGF21|MYLK3|FGFR3|PAK7|ITGA1| |WASF2|ACTN1|EGFR|	http://www.genome.jp/kegg-bin/show_pathway?chx04810/chx:102184426%09red/chx:102185860%09red/chx:102181695%09red/chx:102179802%09red/chx:102173608%09red/chx:102187310%09red/chx:102172761%09red/chx:102181217%09red/chx:102170746%09red/chx:102176831%09red/chx:102186530%09red/chx:102172767%09red/chx:102171074%09red/chx:102188740%09red/chx:102171364%09red/chx:102175103%09red/chx:102180282%09red/chx:102…
Vitamin B6 metabolism	KEGG PATHWAY	chx00750	2	8	0.595971571	0.999997633	102188176|102187632	chx:102188176|chx:102187632|	102188176|102187632|	AOX1| |	http://www.genome.jp/kegg-bin/show_pathway?chx00750/chx:102188176%09red/chx:102187632%09red
Fructose and mannose metabolism	KEGG PATHWAY	chx00051	7	31	0.606564955	0.999997633	102187622|102186091|102180808|102188457|102181740|102168356|102173959	chx:102187622|chx:102186091|chx:102180808|chx:102188457|chx:102181740|chx:102168356|chx:102173959|	102187622|102186091|102180808|102188457|102181740|102168356|102173959|	ALDOC|PFKM|GMPPA|PMM2| |HK2|FUK|	http://www.genome.jp/kegg-bin/show_pathway?chx00051/chx:102180808%09red/chx:102173959%09red/chx:102168356%09red/chx:102186091%09red/chx:102188457%09red/chx:102181740%09red/chx:102187622%09red
Signaling pathways regulating pluripotency of stem cells	KEGG PATHWAY	chx04550	31	137	0.613789245	0.999997633	102171262|102191205|102182444|100860789|102180282|102174961|100860956|102170375|106502263|100860838|102186186|102170921|102176852|102190520|102181107|100861250|102169419|102175489|102174882|102172948|102176310|100861165|102184122|102170202|102170617|102171665|102169293|100860960|102187310|102188083|106502232	chx:102171262|chx:102191205|chx:102182444|chx:100860789|chx:102180282|chx:102174961|chx:100860956|chx:102170375|chx:102171875|chx:100860838|chx:102186186|chx:102170921|chx:102176852|chx:102190520|chx:102181107|chx:100861250|chx:102169419|chx:102175489|chx:102174882|chx:102172948|chx:102176310|chx:100861165|chx:102184122|chx:102170202|chx:102170617|chx:102171665|chx:102188455|chx:100860960|chx:102…	102171262|102191205|102182444|100860789|102180282|102174961|100860956|102170375|102171875|100860838|102186186|102170921|102176852|102190520|102181107|100861250|102169419|102175489|102174882|102172948|102176310|100861165|102184122|102170202|102170617|102171665|102188455|100860960|102187310|102188083|102187310|	MYC|WNT16|DVL3|BMP4|FGFR1|FZD10|NANOG|AXIN1|KLF4|IGF-I, IGF1|ACVR1B|WNT5A|KAT6A|MAP2K1|REST|INHBB|WNT9B|SMAD9|ACVR1C|FZD7|WNT5B|IGF-IR|FZD4|NODAL|FZD6|WNT7A|SMAD2|INHBA, INHB|FGFR3|DVL2|FGFR3|	http://www.genome.jp/kegg-bin/show_pathway?chx04550/chx:102186186%09red/chx:100860960%09red/chx:102182444%09red/chx:102181107%09red/chx:102174961%09red/chx:102171875%09red/chx:102187310%09red/chx:102176852%09red/chx:102169419%09red/chx:102172948%09red/chx:102190520%09red/chx:102171262%09red/chx:102180282%09red/chx:100861250%09red/chx:102191205%09red/chx:102170202%09red/chx:102184122%09red/chx:102…
GABAergic synapse	KEGG PATHWAY	chx04727	20	89	0.616036214	0.999997633	102190729|102168580|102188104|102180509|102182890|102176463|102174706|102185469|102184123|102185427|106502780|102185727|102174574|102180965|102181859|102189798|102171854|102183675|102170665|102190164	chx:102190729|chx:102168580|chx:102188104|chx:102180509|chx:102182890|chx:102176463|chx:102174706|chx:102185469|chx:102184123|chx:102185427|chx:102182890|chx:102185727|chx:102174574|chx:102180965|chx:102181859|chx:102189798|chx:102171854|chx:102183675|chx:102170665|chx:102190164|	102190729|102168580|102188104|102180509|102182890|102176463|102174706|102185469|102184123|102185427|102182890|102185727|102174574|102180965|102181859|102189798|102171854|102183675|102170665|102190164|	NSF|GABRA5|ADCY9|SLC32A1|SRC|KCNJ6|CACNA1D|ADCY4|GNG3|GNGT1|SRC|GABRB1|GNB5|HAP1|PRKX|ADCY5|GABRA3|GABRG1|GNG4|GNGT2|	http://www.genome.jp/kegg-bin/show_pathway?chx04727/chx:102184123%09red/chx:102174706%09red/chx:102183675%09red/chx:102185469%09red/chx:102181859%09red/chx:102185427%09red/chx:102170665%09red/chx:102168580%09red/chx:102185727%09red/chx:102190164%09red/chx:102190729%09red/chx:102189798%09red/chx:102176463%09red/chx:102174574%09red/chx:102180509%09red/chx:102182890%09red/chx:102171854%09red/chx:102…
Gap junction	KEGG PATHWAY	chx04540	20	89	0.616036214	0.999997633	102188092|102190520|102188104|102177846|102178667|102182890|102184426|102168953|102184768|102185469|102178426|102175400|106502780|102170858|102181859|102189798|102172952|102178409|102184900|102172767	chx:102188092|chx:102190520|chx:102188104|chx:102177846|chx:102178667|chx:102182890|chx:102184426|chx:102168953|chx:102184768|chx:102185469|chx:102178426|chx:102175400|chx:102182890|chx:102170858|chx:102181859|chx:102189798|chx:102184900|chx:102178409|chx:102168953|chx:102172767|	102188092|102190520|102188104|102177846|102178667|102182890|102184426|102168953|102184768|102185469|102178426|102175400|102182890|102170858|102181859|102189798|102184900|102178409|102168953|102172767|	ITPR1|MAP2K1|ADCY9|TUBA4A|TJP1|SRC|PDGFRB| |ITPR3|ADCY4|TUBA1C| |SRC|ITPR2|PRKX|ADCY5| |TUBB6| |EGFR|	http://www.genome.jp/kegg-bin/show_pathway?chx04540/chx:102184768%09red/chx:102185469%09red/chx:102188092%09red/chx:102190520%09red/chx:102188104%09red/chx:102170858%09red/chx:102178667%09red/chx:102184900%09red/chx:102184426%09red/chx:102189798%09red/chx:102177846%09red/chx:102178426%09red/chx:102175400%09red/chx:102182890%09red/chx:102178409%09red/chx:102172767%09red/chx:102181859%09red/chx:102…
Estrogen signaling pathway	KEGG PATHWAY	chx04915	22	98	0.61965927	0.999997633	102188104|102185423|102185469|102189798|106502780|102184364|102183893|102170199|102188092|102170926|102179773|102190520|102182890|102184768|102185007|102185412|102181859|102182240|102176463|102170858|100860911|102172767	chx:102188104|chx:102185423|chx:102185469|chx:102189798|chx:102182890|chx:102184364|chx:102183893|chx:102170199|chx:102188092|chx:102170926|chx:102179773|chx:102190520|chx:102182890|chx:102184768|chx:102172164|chx:102185412|chx:102181859|chx:102182240|chx:102176463|chx:102170858|chx:100860911|chx:102172767|	102188104|102185423|102185469|102189798|102182890|102184364|102183893|102170199|102188092|102170926|102179773|102190520|102182890|102184768|102172164|102185412|102181859|102182240|102176463|102170858|100860911|102172767|	ADCY9|JUN|ADCY4|ADCY5|SRC|MMP2|CREB3L1|CREB3L2|ITPR1|SHC1|SHC4|MAP2K1|SRC|ITPR3|CALM2|HSPA6|PRKX|HSPA8|KCNJ6|ITPR2|SP1|EGFR|	http://www.genome.jp/kegg-bin/show_pathway?chx04915/chx:100860911%09red/chx:102183893%09red/chx:102185423%09red/chx:102182240%09red/chx:102188092%09red/chx:102190520%09red/chx:102188104%09red/chx:102185469%09red/chx:102172164%09red/chx:102184768%09red/chx:102179773%09red/chx:102189798%09red/chx:102176463%09red/chx:102170858%09red/chx:102170926%09red/chx:102170199%09red/chx:102184364%09red/chx:102…
Alanine, aspartate and glutamate metabolism	KEGG PATHWAY	chx00250	8	36	0.620964385	0.999997633	102171672|102176828|102176861|102187185|102186940|102183203|100861063|102186241	chx:102171672|chx:102176828|chx:102176861|chx:102187185|chx:102186940|chx:102183203|chx:100861063|chx:102186241|	102171672|102176828|102176861|102187185|102186940|102183203|100861063|102186241|	ALDH4A1|AGXT2|RIMKLB| |ADSL| |GOT1|ASPA|	http://www.genome.jp/kegg-bin/show_pathway?chx00250/chx:100861063%09red/chx:102186940%09red/chx:102187185%09red/chx:102176828%09red/chx:102183203%09red/chx:102171672%09red/chx:102176861%09red/chx:102186241%09red
Endocrine and other factor-regulated calcium reabsorption	KEGG PATHWAY	chx04961	10	45	0.621675611	0.999997633	102183405|102183924|102188104|102184947|102176831|102186539|102179794|102181859|102191539|102180917	chx:102183405|chx:102183924|chx:102188104|chx:102184947|chx:102176831|chx:102186539|chx:102188357|chx:102181859|chx:102191539|chx:102180917|	102183405|102183924|102188104|102184947|102176831|102186539|102188357|102181859|102191539|102180917|	ATP1B4|PTH1R|ADCY9|AP2M1|BDKRB2|ATP1A2|ATP1B3|PRKX|CALB1|TRPV5|	http://www.genome.jp/kegg-bin/show_pathway?chx04961/chx:102183405%09red/chx:102181859%09red/chx:102184947%09red/chx:102188357%09red/chx:102183924%09red/chx:102191539%09red/chx:102180917%09red/chx:102186539%09red/chx:102176831%09red/chx:102188104%09red
Pancreatic cancer	KEGG PATHWAY	chx05212	14	63	0.62554295	0.999997633	102190520|102187767|102169293|102169621|102174096|102189170|102189962|102175660|100861300|102171591|102169650|102180684|102174681|102172767	chx:102190520|chx:102187767|chx:102188455|chx:102169621|chx:102174096|chx:102189170|chx:102189962|chx:102175660|chx:100861300|chx:102171591|chx:102169650|chx:102180684|chx:102174681|chx:102172767|	102190520|102187767|102188455|102169621|102174096|102189170|102189962|102175660|100861300|102171591|102169650|102180684|102174681|102172767|	MAP2K1|TGFBR1|SMAD2|TP53|RELA| |TGFB3|NFKB1|TGF-BETARII|IKBKG|CCND1|BCL2L1|CASP9|EGFR|	http://www.genome.jp/kegg-bin/show_pathway?chx05212/chx:102189962%09red/chx:102190520%09red/chx:102171591%09red/chx:102169650%09red/chx:102175660%09red/chx:102188455%09red/chx:102187767%09red/chx:102174681%09red/chx:102189170%09red/chx:102174096%09red/chx:102172767%09red/chx:102169621%09red/chx:102180684%09red/chx:100861300%09red
Pantothenate and CoA biosynthesis	KEGG PATHWAY	chx00770	4	18	0.628157875	0.999997633	102190787|102169872|102186149|102181553	chx:102190787|chx:102169872|chx:102186149|chx:102181553|	102190787|102169872|102186149|102181553|	ENPP1|ENPP3|BCAT2|DPYD|	http://www.genome.jp/kegg-bin/show_pathway?chx00770/chx:102190787%09red/chx:102186149%09red/chx:102169872%09red/chx:102181553%09red
Histidine metabolism	KEGG PATHWAY	chx00340	5	23	0.641085917	0.999997633	102174989|102180002|102186241|102178022|102185636	chx:102174989|chx:102180002|chx:102186241|chx:102178022|chx:102185636|	102174989|102180002|102186241|102178022|102185636|	ALDH9A1|CNDP1|ASPA|UROC1|HAL|	http://www.genome.jp/kegg-bin/show_pathway?chx00340/chx:102186241%09red/chx:102180002%09red/chx:102178022%09red/chx:102174989%09red/chx:102185636%09red
Legionellosis	KEGG PATHWAY	chx05134	16	73	0.647045622	0.999997633	106502722|100860955|102188033|102169137|102182683|102178036|102174096|100860780|102185412|100860785|102175660|102175373|102182240|102189315|102174681|102178438	chx:102175922|chx:100860955|chx:102188033|chx:102169137|chx:102182683|chx:102178036|chx:102174096|chx:100860780|chx:102185412|chx:100860785|chx:102175660|chx:102175373|chx:102182240|chx:102189315|chx:102174681|chx:102178438|	102175922|100860955|102188033|102169137|102182683|102178036|102174096|100860780|102185412|100860785|102175660|102175373|102182240|102189315|102174681|102178438|	|TLR4|C3|NFKBIA| | |RELA|EEF1A1|HSPA6|IL6, IL-6|NFKB1|BCL2L13|HSPA8|NLRC4|CASP9|IL8|	http://www.genome.jp/kegg-bin/show_pathway?chx05134/chx:100860785%09red/chx:102188033%09red/chx:102182240%09red/chx:102175373%09red/chx:102189315%09red/chx:100860955%09red/chx:102175922%09red/chx:102169137%09red/chx:102175660%09red/chx:102174681%09red/chx:102182683%09red/chx:100860780%09red/chx:102174096%09red/chx:102178036%09red/chx:102185412%09red/chx:102178438%09red
Carbon metabolism	KEGG PATHWAY	chx01200	24	109	0.654422223	0.999997633	102184694|102189150|102187622|102185243|102184953|102173923|102168356|102180994|102181902|102187468|102184397|102189164|102186091|100861063|102168734|102182321|102174691|102184409|102187342|102187185|102176986|102188773|102189256|102190860	chx:102184694|chx:102189150|chx:102187622|chx:102185243|chx:102184953|chx:102173923|chx:102168356|chx:102180994|chx:102181902|chx:102187468|chx:102184397|chx:102189164|chx:102186091|chx:100861063|chx:102168734|chx:102182321|chx:102174691|chx:102184409|chx:102187342|chx:102187185|chx:102176986|chx:102188773|chx:102189256|chx:102190860|	102184694|102189150|102187622|102185243|102184953|102173923|102168356|102180994|102181902|102187468|102184397|102189164|102186091|100861063|102168734|102182321|102174691|102184409|102187342|102187185|102176986|102188773|102189256|102190860|	ME3|GPI|ALDOC|ECHS1|PDHB|PRPS1|HK2| |IDH3A| |PSPH| |PFKM|GOT1|DLST|ESD|ENO3|TALDO1|SDSL| |PGD|ALDH6A1|MUT|ENO2|	http://www.genome.jp/kegg-bin/show_pathway?chx01200/chx:100861063%09red/chx:102168356%09red/chx:102184397%09red/chx:102190860%09red/chx:102189256%09red/chx:102180994%09red/chx:102187622%09red/chx:102189164%09red/chx:102181902%09red/chx:102173923%09red/chx:102184694%09red/chx:102189150%09red/chx:102187342%09red/chx:102187185%09red/chx:102185243%09red/chx:102187468%09red/chx:102184953%09red/chx:102…
Valine, leucine and isoleucine degradation	KEGG PATHWAY	chx00280	11	51	0.656493129	0.999997633	102184764|102174989|102188176|102185243|102187632|102186149|102191520|102183203|102187645|102188773|102189256	chx:102184764|chx:102174989|chx:102188176|chx:102185243|chx:102187632|chx:102186149|chx:102175181|chx:102183203|chx:102187645|chx:102188773|chx:102189256|	102184764|102174989|102188176|102185243|102187632|102186149|102175181|102183203|102187645|102188773|102189256|	ACAA1|ALDH9A1|AOX1|ECHS1| |BCAT2|OXCT2| | |ALDH6A1|MUT|	http://www.genome.jp/kegg-bin/show_pathway?chx00280/chx:102188176%09red/chx:102188773%09red/chx:102175181%09red/chx:102187645%09red/chx:102174989%09red/chx:102186149%09red/chx:102189256%09red/chx:102184764%09red/chx:102183203%09red/chx:102185243%09red/chx:102187632%09red
beta-Alanine metabolism	KEGG PATHWAY	chx00410	7	33	0.663381151	0.999997633	102174989|102185243|102180002|102181553|102184553|102168295|102188773	chx:102174989|chx:102185243|chx:102180002|chx:102181553|chx:102168295|chx:102168295|chx:102188773|	102174989|102185243|102180002|102181553|102168295|102168295|102188773|	ALDH9A1|ECHS1|CNDP1|DPYD|AOC3|AOC3|ALDH6A1|	http://www.genome.jp/kegg-bin/show_pathway?chx00410/chx:102185243%09red/chx:102174989%09red/chx:102181553%09red/chx:102180002%09red/chx:102168295%09red/chx:102188773%09red
Taste transduction	KEGG PATHWAY	chx04742	8	38	0.673226278	0.999997633	102179923|102184768|102184123|102185981|102185469|102181859|102185432|102177405	chx:102169653|chx:102184768|chx:102184123|chx:102185981|chx:102185469|chx:102181859|chx:102185432|chx:102177405|	102169653|102184768|102184123|102185981|102185469|102181859|102185432|102177405|	|ITPR3|GNG3| |ADCY4|PRKX| | |	http://www.genome.jp/kegg-bin/show_pathway?chx04742/chx:102184123%09red/chx:102184768%09red/chx:102185981%09red/chx:102185469%09red/chx:102181859%09red/chx:102185432%09red/chx:102169653%09red/chx:102177405%09red
Fatty acid elongation	KEGG PATHWAY	chx00062	5	24	0.673263989	0.999997633	102189456|102185243|100861282|102190073|102183078	chx:102189456|chx:102185243|chx:100861282|chx:102190073|chx:102183078|	102189456|102185243|100861282|102190073|102183078|	ELOVL3|ECHS1|ELOVL5|PTPLB|PTPLA|	http://www.genome.jp/kegg-bin/show_pathway?chx00062/chx:102183078%09red/chx:100861282%09red/chx:102185243%09red/chx:102189456%09red/chx:102190073%09red
Glioma	KEGG PATHWAY	chx05214	13	61	0.675930597	0.999997633	102179773|102190520|102179898|102184426|100860838|102169621|102176762|102185007|100861165|102180337|102169650|102172767|102170926	chx:102179773|chx:102190520|chx:102179898|chx:102184426|chx:100860838|chx:102169621|chx:102176762|chx:102172164|chx:100861165|chx:102180337|chx:102169650|chx:102172767|chx:102170926|	102179773|102190520|102179898|102184426|100860838|102169621|102176762|102172164|100861165|102180337|102169650|102172767|102170926|	SHC4|MAP2K1|CDKN1A|PDGFRB|IGF-I, IGF1|TP53|CAMK2B|CALM2|IGF-IR|PLCG2|CCND1|EGFR|SHC1|	http://www.genome.jp/kegg-bin/show_pathway?chx05214/chx:102184426%09red/chx:102190520%09red/chx:100860838%09red/chx:102169650%09red/chx:102180337%09red/chx:102172164%09red/chx:102179773%09red/chx:102170926%09red/chx:102176762%09red/chx:102179898%09red/chx:100861165%09red/chx:102169621%09red/chx:102172767%09red
Butanoate metabolism	KEGG PATHWAY	chx00650	6	29	0.681681096	0.999997633	102187645|102185243|102190421|102191520|102182274|102181180	chx:102187645|chx:102185243|chx:102190421|chx:102175181|chx:102182274|chx:102181180|	102187645|102185243|102190421|102175181|102182274|102181180|	|ECHS1|L2HGDH|OXCT2| |ACSM2B|	http://www.genome.jp/kegg-bin/show_pathway?chx00650/chx:102190421%09red/chx:102182274%09red/chx:102187645%09red/chx:102185243%09red/chx:102175181%09red/chx:102181180%09red
Insulin secretion	KEGG PATHWAY	chx04911	18	84	0.683057101	0.999997633	102183405|102188104|102184875|102170199|102174800|102174706|102184768|102179794|102189798|102184787|102185469|102181859|102187889|102172953|102176762|102183893|102186539|102191080	chx:102183405|chx:102188104|chx:102184875|chx:102170199|chx:102174800|chx:102174706|chx:102184768|chx:102188357|chx:102189798|chx:102184787|chx:102185469|chx:102181859|chx:102187889|chx:102172953|chx:102176762|chx:102183893|chx:102186539|chx:102191080|	102183405|102188104|102184875|102170199|102174800|102174706|102184768|102188357|102189798|102184787|102185469|102181859|102187889|102172953|102176762|102183893|102186539|102191080|	ATP1B4|ADCY9|KCNU1|CREB3L2| |CACNA1D|ITPR3|ATP1B3|ADCY5|KCNMB4|ADCY4|PRKX|KCNN4|ADCYAP1|CAMK2B|CREB3L1|ATP1A2|GIP|	http://www.genome.jp/kegg-bin/show_pathway?chx04911/chx:102183405%09red/chx:102183893%09red/chx:102191080%09red/chx:102184875%09red/chx:102181859%09red/chx:102188357%09red/chx:102184768%09red/chx:102184787%09red/chx:102174706%09red/chx:102189798%09red/chx:102172953%09red/chx:102174800%09red/chx:102170199%09red/chx:102187889%09red/chx:102176762%09red/chx:102186539%09red/chx:102185469%09red/chx:102…
Morphine addiction	KEGG PATHWAY	chx05032	20	93	0.68311889	0.999997633	102168580|102181801|102171320|102180509|102168704|102185727|102176463|102175531|102185469|102184123|102185427|102174574|102181859|102189798|102171854|102179217|102188104|102183675|102170665|102190164	chx:102168580|chx:102181801|chx:102171320|chx:102180509|chx:102168704|chx:102185727|chx:102176463|chx:102175531|chx:102185469|chx:102184123|chx:102185427|chx:102174574|chx:102181859|chx:102189798|chx:102171854|chx:102179217|chx:102188104|chx:102183675|chx:102170665|chx:102190164|	102168580|102181801|102171320|102180509|102168704|102185727|102176463|102175531|102185469|102184123|102185427|102174574|102181859|102189798|102171854|102179217|102188104|102183675|102170665|102190164|	GABRA5|ADORA1|PDE4C|SLC32A1|PDE3A|GABRB1|KCNJ6|PDE11A|ADCY4|GNG3|GNGT1|GNB5|PRKX|ADCY5|GABRA3|PDE2A|ADCY9|GABRG1|GNG4|GNGT2|	http://www.genome.jp/kegg-bin/show_pathway?chx05032/chx:102184123%09red/chx:102168704%09red/chx:102183675%09red/chx:102185469%09red/chx:102181859%09red/chx:102181801%09red/chx:102170665%09red/chx:102168580%09red/chx:102185427%09red/chx:102190164%09red/chx:102171320%09red/chx:102179217%09red/chx:102189798%09red/chx:102176463%09red/chx:102174574%09red/chx:102180509%09red/chx:102185727%09red/chx:102…
RNA degradation	KEGG PATHWAY	chx03018	16	75	0.683528091	0.999997633	102190860|102190587|102171001|102172200|102185945|102178998|102182644|102190828|100861579|102187847|102168992|102170808|102175779|102174691|102176267|102169891	chx:102190860|chx:102190587|chx:102171001|chx:102172200|chx:102185945|chx:102178998|chx:102182644|chx:102190828|chx:100861579|chx:102187847|chx:102168992|chx:102170808|chx:102175779|chx:102174691|chx:102176267|chx:102169891|	102190860|102190587|102171001|102172200|102185945|102178998|102182644|102190828|100861579|102187847|102168992|102170808|102175779|102174691|102176267|102169891|	ENO2|PAN2|EXOSC5|PAPD7|EXOSC10| |EXOSC7|LSM3|BTG1|EXOSC9| |PABPC4L|PABPC1|ENO3|BTG3|PATL1|	http://www.genome.jp/kegg-bin/show_pathway?chx03018/chx:102175779%09red/chx:102190860%09red/chx:102185945%09red/chx:100861579%09red/chx:102176267%09red/chx:102172200%09red/chx:102170808%09red/chx:102171001%09red/chx:102190587%09red/chx:102182644%09red/chx:102190828%09red/chx:102174691%09red/chx:102169891%09red/chx:102168992%09red/chx:102187847%09red/chx:102178998%09red
Glycolysis / Gluconeogenesis	KEGG PATHWAY	chx00010	13	62	0.695363308	0.999997633	102189150|102174989|102187622|102174704|102184953|102189164|102186091|102173738|102187468|102168356|102174691|102190860|102180835	chx:102189150|chx:102174989|chx:102187622|chx:102174704|chx:102184953|chx:102189164|chx:102186091|chx:102176872|chx:102187468|chx:102168356|chx:102174691|chx:102190860|chx:102180835|	102189150|102174989|102187622|102174704|102184953|102189164|102186091|102176872|102187468|102168356|102174691|102190860|102180835|	GPI|ALDH9A1|ALDOC|G6PC2|PDHB| |PFKM| | |HK2|ENO3|ENO2|ADH7|	http://www.genome.jp/kegg-bin/show_pathway?chx00010/chx:102174704%09red/chx:102184953%09red/chx:102168356%09red/chx:102189150%09red/chx:102174989%09red/chx:102186091%09red/chx:102176872%09red/chx:102190860%09red/chx:102180835%09red/chx:102174691%09red/chx:102187468%09red/chx:102189164%09red/chx:102187622%09red
T cell receptor signaling pathway	KEGG PATHWAY	chx04660	22	103	0.698590015	0.999997633	102188484|102185423|102181217|102173900|102182530|102176695|102174857|100860746|102172719|102190375|102171591|102185385|102190520|102174096|102190711|102178783|102179712|102181169|102189617|102169137|102175660|102180827	chx:102188484|chx:102185423|chx:102181217|chx:102173900|chx:102182530|chx:102176695|chx:102174857|chx:100860746|chx:102172719|chx:102190375|chx:102171591|chx:102185385|chx:102190520|chx:102174096|chx:102190711|chx:102178783|chx:102179712|chx:102181169|chx:102189617|chx:102169137|chx:102175660|chx:102180827|	102188484|102185423|102181217|102173900|102182530|102176695|102174857|100860746|102172719|102190375|102171591|102185385|102190520|102174096|102190711|102178783|102179712|102181169|102189617|102169137|102175660|102180827|	TEC|JUN|PAK7|CD247|PAK4|ZAP70|NFATC2|IL10|MAP3K7|CARD11|IKBKG|CBL|MAP2K1|RELA|CD3E|LAT|ICOS|RHOA|MAP3K14|NFKBIA|NFKB1| |	http://www.genome.jp/kegg-bin/show_pathway?chx04660/chx:102176695%09red/chx:102181217%09red/chx:102174096%09red/chx:102171591%09red/chx:102188484%09red/chx:102179712%09red/chx:102190375%09red/chx:102181169%09red/chx:102173900%09red/chx:102190520%09red/chx:102174857%09red/chx:102175660%09red/chx:102169137%09red/chx:102190711%09red/chx:102185385%09red/chx:102185423%09red/chx:102178783%09red/chx:102…
Fatty acid degradation	KEGG PATHWAY	chx00071	9	44	0.705116598	0.999997633	102177788|102184764|102174989|102174619|102185243|102178903|102173738|102181437|102180835	chx:102177788|chx:102184764|chx:102174989|chx:102174619|chx:102185243|chx:102178903|chx:102176872|chx:102181437|chx:102180835|	102177788|102184764|102174989|102174619|102185243|102178903|102176872|102181437|102180835|	ACOX3|ACAA1|ALDH9A1| |ECHS1| | |ACSBG1|ADH7|	http://www.genome.jp/kegg-bin/show_pathway?chx00071/chx:102174619%09red/chx:102177788%09red/chx:102174989%09red/chx:102184764%09red/chx:102176872%09red/chx:102180835%09red/chx:102178903%09red/chx:102185243%09red/chx:102181437%09red
Oocyte meiosis	KEGG PATHWAY	chx04114	25	117	0.705816194	0.999997633	102184871|102188104|102169526|102187061|102185469|102189798|102170761|102172459|102187214|100860838|102188092|102170786|102190520|102187112|102182657|102184768|102171259|102176762|102185007|102181859|100861165|102184185|102172567|102170858|102174572	chx:102184871|chx:102188104|chx:102169526|chx:102187061|chx:102185469|chx:102189798|chx:102170761|chx:102172459|chx:102187214|chx:100860838|chx:102188092|chx:102170786|chx:102190520|chx:102187112|chx:102182657|chx:102184768|chx:102171259|chx:102176762|chx:102172164|chx:102181859|chx:100861165|chx:102184185|chx:102172567|chx:102170858|chx:102174572|	102184871|102188104|102169526|102187061|102185469|102189798|102170761|102172459|102187214|100860838|102188092|102170786|102190520|102187112|102182657|102184768|102171259|102176762|102172164|102181859|100861165|102184185|102172567|102170858|102174572|	BTRC|ADCY9|PPP2R5C|MOS|ADCY4|ADCY5|PLCZ1|YWHAB|CDC25C|IGF-I, IGF1|ITPR1|CDC26|MAP2K1| |YWHAG|ITPR3|AURKA|CAMK2B|CALM2|PRKX|IGF-IR|CCNE1|ANAPC5|ITPR2|FBXO5|	http://www.genome.jp/kegg-bin/show_pathway?chx04114/chx:102170858%09red/chx:102188092%09red/chx:102172459%09red/chx:102187214%09red/chx:100860838%09red/chx:102170761%09red/chx:102187112%09red/chx:102172164%09red/chx:102170786%09red/chx:102181859%09red/chx:102190520%09red/chx:102189798%09red/chx:102184185%09red/chx:102185469%09red/chx:102172567%09red/chx:102187061%09red/chx:102174572%09red/chx:102…
Thyroid cancer	KEGG PATHWAY	chx05216	6	30	0.709009341	0.999997633	102190520|102170451|102169621|102171262|102169650|102182513	chx:102190520|chx:102170451|chx:102169621|chx:102171262|chx:102169650|chx:102182513|	102190520|102170451|102169621|102171262|102169650|102182513|	MAP2K1|CDH1|TP53|MYC|CCND1|PAX8|	http://www.genome.jp/kegg-bin/show_pathway?chx05216/chx:102190520%09red/chx:102171262%09red/chx:102169650%09red/chx:102182513%09red/chx:102170451%09red/chx:102169621%09red
Cocaine addiction	KEGG PATHWAY	chx05030	10	49	0.712284419	0.999997633	102190515|102170199|102185423|102187161|102174096|102187453|102181859|102175660|102183893|102189798	chx:102190515|chx:102170199|chx:102185423|chx:102187161|chx:102174096|chx:102187453|chx:102181859|chx:102175660|chx:102183893|chx:102189798|	102190515|102170199|102185423|102187161|102174096|102187453|102181859|102175660|102183893|102189798|	SLC18A1|CREB3L2|JUN|CDK5R1|RELA|SLC18A2|PRKX|NFKB1|CREB3L1|ADCY5|	http://www.genome.jp/kegg-bin/show_pathway?chx05030/chx:102183893%09red/chx:102185423%09red/chx:102187161%09red/chx:102181859%09red/chx:102190515%09red/chx:102175660%09red/chx:102189798%09red/chx:102170199%09red/chx:102187453%09red/chx:102174096%09red
Glutathione metabolism	KEGG PATHWAY	chx00480	10	49	0.712284419	0.999997633	102190016|102189813|102182731|102189539|102180650|102185784|102173702|102176986|102174170|102174444	chx:102190016|chx:102189813|chx:102184631|chx:102189539|chx:102180650|chx:102185784|chx:102173702|chx:102176986|chx:102174170|chx:102174444|	102190016|102189813|102184631|102189539|102180650|102185784|102173702|102176986|102174170|102174444|	| |ODC1| |GSR|ANPEP|GSTA2|PGD| | |	http://www.genome.jp/kegg-bin/show_pathway?chx00480/chx:102174170%09red/chx:102190016%09red/chx:102184631%09red/chx:102173702%09red/chx:102185784%09red/chx:102189539%09red/chx:102174444%09red/chx:102176986%09red/chx:102180650%09red/chx:102189813%09red
Butirosin and neomycin biosynthesis	KEGG PATHWAY	chx00524	1	5	0.719378546	0.999997633	102168356	chx:102168356|	102168356|	HK2|	http://www.genome.jp/kegg-bin/show_pathway?chx00524/chx:102168356%09red
Glutamatergic synapse	KEGG PATHWAY	chx04724	24	114	0.72638028	0.999997633	102188104|102170113|102185469|102189798|102185427|102171550|102187867|102170665|102187595|102176556|102174574|102188092|102176089|102184768|102184123|102190659|102181859|102190164|102174706|102174434|102170858|102178930|102175216|102188141	chx:102188104|chx:102170113|chx:102185469|chx:102189798|chx:102185427|chx:102171550|chx:102187867|chx:102170665|chx:102187595|chx:102176556|chx:102174574|chx:102188092|chx:102176089|chx:102184768|chx:102184123|chx:102190659|chx:102181859|chx:102190164|chx:102174706|chx:102174434|chx:102170858|chx:102178930|chx:102175216|chx:102188141|	102188104|102170113|102185469|102189798|102185427|102171550|102187867|102170665|102187595|102176556|102174574|102188092|102176089|102184768|102184123|102190659|102181859|102190164|102174706|102174434|102170858|102178930|102175216|102188141|	ADCY9|GRM8|ADCY4|ADCY5|GNGT1|SLC1A3|PLA2G4D|GNG4|PLA2G4E|PLD2|GNB5|ITPR1|DLGAP1|ITPR3|GNG3| |PRKX|GNGT2|CACNA1D|PLD1|ITPR2|PLA2G4A|PLA2G4B|PLA2G4F|	http://www.genome.jp/kegg-bin/show_pathway?chx04724/chx:102170858%09red/chx:102188092%09red/chx:102174434%09red/chx:102190164%09red/chx:102187595%09red/chx:102181859%09red/chx:102170665%09red/chx:102185427%09red/chx:102175216%09red/chx:102171550%09red/chx:102176089%09red/chx:102176556%09red/chx:102184123%09red/chx:102174706%09red/chx:102189798%09red/chx:102178930%09red/chx:102184768%09red/chx:102…
Toll-like receptor signaling pathway	KEGG PATHWAY	chx04620	22	105	0.72737691	0.999997633	102183249|102189170|102185423|102181867|100860785|100861260|102178438|100860955|102172719|102181299|102182808|102171591|102175660|102190520|102174096|102187851|102179590|102169137|106501781|102171811|102187309|100860909	chx:102183249|chx:102189170|chx:102185423|chx:102181867|chx:100860785|chx:102191123|chx:102178438|chx:100860955|chx:102172719|chx:102181299|chx:102182808|chx:102171591|chx:102175660|chx:102190520|chx:102174096|chx:102187851|chx:102179590|chx:102169137|chx:102170774|chx:102171811|chx:102187309|chx:100860909|	102183249|102189170|102185423|102181867|100860785|102191123|102178438|100860955|102172719|102181299|102182808|102171591|102175660|102190520|102174096|102187851|102179590|102169137|102170774|102171811|102187309|100860909|	CD40| |JUN| |IL6, IL-6|TLR1|IL8|TLR4|MAP3K7| |LY96|IKBKG|NFKB1|MAP2K1|RELA|CXCL9| |NFKBIA|TICAM1|IRF3|CXCL11|TLR8|	http://www.genome.jp/kegg-bin/show_pathway?chx04620/chx:100860785%09red/chx:100860909%09red/chx:102171811%09red/chx:102181299%09red/chx:102174096%09red/chx:102187309%09red/chx:102171591%09red/chx:102183249%09red/chx:102191123%09red/chx:102187851%09red/chx:102178438%09red/chx:102190520%09red/chx:100860955%09red/chx:102169137%09red/chx:102175660%09red/chx:102182808%09red/chx:102179590%09red/chx:102…
Proximal tubule bicarbonate reclamation	KEGG PATHWAY	chx04964	4	21	0.730191074	0.999997633	102183405|102185242|102186539|102179794	chx:102183405|chx:102185242|chx:102186539|chx:102188357|	102183405|102185242|102186539|102188357|	ATP1B4|AQP1|ATP1A2|ATP1B3|	http://www.genome.jp/kegg-bin/show_pathway?chx04964/chx:102183405%09red/chx:102185242%09red/chx:102186539%09red/chx:102188357%09red
Fatty acid metabolism	KEGG PATHWAY	chx01212	10	50	0.732600842	0.999997633	102177788|102184764|100861282|102190073|102191221|102185243|102183078|100861212|102178266|102181437	chx:102177788|chx:102184764|chx:100861282|chx:102190073|chx:102191221|chx:102185243|chx:102183078|chx:100861212|chx:102178266|chx:102181437|	102177788|102184764|100861282|102190073|102191221|102185243|102183078|100861212|102178266|102181437|	ACOX3|ACAA1|ELOVL5|PTPLB|MCAT|ECHS1|PTPLA|FADS2| |ACSBG1|	http://www.genome.jp/kegg-bin/show_pathway?chx01212/chx:102183078%09red/chx:102191221%09red/chx:102181437%09red/chx:102190073%09red/chx:102177788%09red/chx:100861282%09red/chx:102184764%09red/chx:102178266%09red/chx:102185243%09red/chx:100861212%09red
Mucin type O-Glycan biosynthesis	KEGG PATHWAY	chx00512	6	31	0.734687607	0.999997633	102181362|102172079|102184000|102177179|102180329|102175679	chx:102181362|chx:102172079|chx:102184000|chx:102177179|chx:102180329|chx:102175679|	102181362|102172079|102184000|102177179|102180329|102175679|	GALNTL5|B4GALT5|ST6GALNAC1|B3GNT6|ST3GAL1|GALNT10|	http://www.genome.jp/kegg-bin/show_pathway?chx00512/chx:102180329%09red/chx:102177179%09red/chx:102172079%09red/chx:102181362%09red/chx:102175679%09red/chx:102184000%09red
Glycerolipid metabolism	KEGG PATHWAY	chx00561	11	55	0.738312943	0.999997633	102182744|102185709|102174989|102185364|100860750|102171567|102176386|102191574|102170683|102175743|102181946	chx:102182744|chx:102185709|chx:102174989|chx:102185364|chx:100860750|chx:102171567|chx:102176386|chx:102191574|chx:102170683|chx:102175743|chx:102181946|	102182744|102185709|102174989|102185364|100860750|102171567|102176386|102191574|102170683|102175743|102181946|	MBOAT1|PNLIPRP2|ALDH9A1|AGPAT4|LPL|PPAP2B|GPAM|LIPG|GK2|DGKI|PPAP2C|	http://www.genome.jp/kegg-bin/show_pathway?chx00561/chx:102191574%09red/chx:102175743%09red/chx:100860750%09red/chx:102176386%09red/chx:102174989%09red/chx:102185364%09red/chx:102185709%09red/chx:102171567%09red/chx:102170683%09red/chx:102181946%09red/chx:102182744%09red
Leukocyte transendothelial migration	KEGG PATHWAY	chx04670	25	120	0.745398753	0.999997633	102175177|102179802|102179140|102176772|102186657|102178188|102174891|102185782|102174895|102180337|102172115|102175938|102174054|102181113|102188740|102178033|102180012|102178087|102181169|102178060|102178978|102170379|102184364|102172421|102176966	chx:102175177|chx:102179802|chx:102179140|chx:102176772|chx:102186657|chx:102178188|chx:102174891|chx:102185782|chx:102174895|chx:102180337|chx:102172115|chx:102175938|chx:102174054|chx:102181113|chx:102188740|chx:102178033|chx:102180012|chx:102178087|chx:102181169|chx:102178060|chx:102178978|chx:102170379|chx:102184364|chx:102172421|chx:102176966|	102175177|102179802|102179140|102176772|102186657|102178188|102174891|102185782|102174895|102180337|102172115|102175938|102174054|102181113|102188740|102178033|102180012|102178087|102181169|102178060|102178978|102170379|102184364|102172421|102176966|	|ACTN4|CLDN14|MSN|CLDN24|THY1| |OCLN|VCAM1|PLCG2|ITGAL| |CDH5|ICAM1|VCL|CLDN15|CTNNA3| |RHOA|ITGB1| |CLDN4|MMP2|CLDN2|ACTN1|	http://www.genome.jp/kegg-bin/show_pathway?chx04670/chx:102181113%09red/chx:102180337%09red/chx:102188740%09red/chx:102174054%09red/chx:102180012%09red/chx:102181169%09red/chx:102184364%09red/chx:102179802%09red/chx:102178060%09red/chx:102178087%09red/chx:102175938%09red/chx:102179140%09red/chx:102185782%09red/chx:102178978%09red/chx:102186657%09red/chx:102175177%09red/chx:102172115%09red/chx:102…
Tight junction	KEGG PATHWAY	chx04530	28	134	0.749870136	0.999997633	102185594|102172132|102179802|102179140|102186657|102174891|102185782|102179047|102178047|102177371|102175349|102170379|102178033|106502780|102187978|102172399|102182890|102180012|102178087|102181169|102178667|102173503|102178978|102177493|102172400|102189115|102172421|102176966	chx:102185594|chx:102172132|chx:102179802|chx:102179140|chx:102186657|chx:102174891|chx:102185782|chx:102179047|chx:102178047|chx:102177371|chx:102175349|chx:102170379|chx:102178033|chx:102182890|chx:102187978|chx:102172399|chx:102182890|chx:102180012|chx:102178087|chx:102181169|chx:102178667|chx:102173503|chx:102178978|chx:102177493|chx:102172400|chx:102189115|chx:102172421|chx:102176966|	102185594|102172132|102179802|102179140|102186657|102174891|102185782|102179047|102178047|102177371|102175349|102170379|102178033|102182890|102187978|102172399|102182890|102180012|102178087|102181169|102178667|102173503|102178978|102177493|102172400|102189115|102172421|102176966|	PARD6A|YBX3|ACTN4|CLDN14|CLDN24| |OCLN|PRKCI|MYH9|MYH10|VAPA|CLDN4|CLDN15|SRC|MYH14|YES1|SRC|CTNNA3| |RHOA|TJP1|LLGL2| |MYH11|EPB41L3|CRB3|CLDN2|ACTN1|	http://www.genome.jp/kegg-bin/show_pathway?chx04530/chx:102178667%09red/chx:102177371%09red/chx:102173503%09red/chx:102185594%09red/chx:102175349%09red/chx:102187978%09red/chx:102180012%09red/chx:102181169%09red/chx:102179802%09red/chx:102179047%09red/chx:102178047%09red/chx:102178087%09red/chx:102179140%09red/chx:102185782%09red/chx:102178978%09red/chx:102186657%09red/chx:102182890%09red/chx:102…
Endometrial cancer	KEGG PATHWAY	chx05213	10	51	0.751939714	0.999997633	102190520|102170451|102170375|102178978|102169621|102171262|102180012|102169650|102174681|102172767	chx:102190520|chx:102170451|chx:102170375|chx:102178978|chx:102169621|chx:102171262|chx:102180012|chx:102169650|chx:102174681|chx:102172767|	102190520|102170451|102170375|102178978|102169621|102171262|102180012|102169650|102174681|102172767|	MAP2K1|CDH1|AXIN1| |TP53|MYC|CTNNA3|CCND1|CASP9|EGFR|	http://www.genome.jp/kegg-bin/show_pathway?chx05213/chx:102190520%09red/chx:102171262%09red/chx:102169650%09red/chx:102178978%09red/chx:102174681%09red/chx:102180012%09red/chx:102170451%09red/chx:102170375%09red/chx:102169621%09red/chx:102172767%09red
Mineral absorption	KEGG PATHWAY	chx04978	11	56	0.756583829	0.999997633	102183405|102172205|102182451|102187972|102178423|102179794|102186539|102175845|102190935|102181017|102187722	chx:102183405|chx:102172205|chx:102182451|chx:102187972|chx:102178423|chx:102188357|chx:102186539|chx:102175845|chx:102191209|chx:102181017|chx:102187722|	102183405|102172205|102182451|102187972|102178423|102188357|102186539|102175845|102191209|102181017|102187722|	ATP1B4|TF|SLC40A1| |STEAP2|ATP1B3|ATP1A2|S100G| |HEPH|SLC26A6|	http://www.genome.jp/kegg-bin/show_pathway?chx04978/chx:102183405%09red/chx:102182451%09red/chx:102178423%09red/chx:102188357%09red/chx:102187722%09red/chx:102181017%09red/chx:102191209%09red/chx:102172205%09red/chx:102186539%09red/chx:102187972%09red/chx:102175845%09red
Aldosterone-regulated sodium reabsorption	KEGG PATHWAY	chx04960	7	37	0.760772799	0.999997633	102183405|102169260|102176607|102186539|100860838|102179794|102186372	chx:102183405|chx:102169260|chx:102176607|chx:102186539|chx:100860838|chx:102188357|chx:102186372|	102183405|102169260|102176607|102186539|100860838|102188357|102186372|	ATP1B4|KCNJ1|SGK1|ATP1A2|IGF-I, IGF1|ATP1B3|FXYD4|	http://www.genome.jp/kegg-bin/show_pathway?chx04960/chx:102183405%09red/chx:100860838%09red/chx:102188357%09red/chx:102169260%09red/chx:102186539%09red/chx:102186372%09red/chx:102176607%09red
Long-term depression	KEGG PATHWAY	chx04730	12	61	0.761209057	0.999997633	102190520|102183126|100860838|102184768|102188092|102170858|102178930|102187867|100861165|102175216|102188141|102187595	chx:102190520|chx:102183126|chx:100860838|chx:102184768|chx:102188092|chx:102170858|chx:102178930|chx:102187867|chx:100861165|chx:102175216|chx:102188141|chx:102187595|	102190520|102183126|100860838|102184768|102188092|102170858|102178930|102187867|100861165|102175216|102188141|102187595|	MAP2K1|PPP1R17|IGF-I, IGF1|ITPR3|ITPR1|ITPR2|PLA2G4A|PLA2G4D|IGF-IR|PLA2G4B|PLA2G4F|PLA2G4E|	http://www.genome.jp/kegg-bin/show_pathway?chx04730/chx:102184768%09red/chx:102183126%09red/chx:102188092%09red/chx:100860838%09red/chx:102175216%09red/chx:102188141%09red/chx:102187867%09red/chx:102178930%09red/chx:102190520%09red/chx:102170858%09red/chx:102187595%09red/chx:100861165%09red
2-Oxocarboxylic acid metabolism	KEGG PATHWAY	chx01210	3	17	0.764354401	0.999997633	102181902|100861063|102186149	chx:102181902|chx:100861063|chx:102186149|	102181902|100861063|102186149|	IDH3A|GOT1|BCAT2|	http://www.genome.jp/kegg-bin/show_pathway?chx01210/chx:100861063%09red/chx:102186149%09red/chx:102181902%09red
Selenocompound metabolism	KEGG PATHWAY	chx00450	3	17	0.764354401	0.999997633	102172231|102174910|102186084	chx:102172231|chx:102174910|chx:102186084|	102172231|102174910|102186084|	CTH|MARS| |	http://www.genome.jp/kegg-bin/show_pathway?chx00450/chx:102174910%09red/chx:102186084%09red/chx:102172231%09red
Folate biosynthesis	KEGG PATHWAY	chx00790	3	17	0.764354401	0.999997633	102179897|102180168|102190650	chx:102179897|chx:102180168|chx:102190650|	102179897|102180168|102190650|	| | |	http://www.genome.jp/kegg-bin/show_pathway?chx00790/chx:102179897%09red/chx:102180168%09red/chx:102190650%09red
Acute myeloid leukemia	KEGG PATHWAY	chx05221	11	57	0.773960091	0.999997633	102180076|102190520|102173973|102185866|102174096|102175660|102171993|102169650|102171262|102171591|100861297	chx:102180076|chx:102190520|chx:102173973|chx:102185866|chx:102174096|chx:102175660|chx:102171993|chx:102169650|chx:102171262|chx:102171591|chx:100861297|	102180076|102190520|102173973|102185866|102174096|102175660|102171993|102169650|102171262|102171591|100861297|	JUP|MAP2K1|PML|STAT5A|RELA|NFKB1|RUNX1T1|CCND1|MYC|IKBKG|S6K1|	http://www.genome.jp/kegg-bin/show_pathway?chx05221/chx:102180076%09red/chx:102171262%09red/chx:102190520%09red/chx:102171591%09red/chx:102169650%09red/chx:100861297%09red/chx:102175660%09red/chx:102185866%09red/chx:102173973%09red/chx:102171993%09red/chx:102174096%09red
Biosynthesis of amino acids	KEGG PATHWAY	chx01230	15	76	0.774720981	0.999997633	102184409|102187342|102187622|102180994|102181902|102174691|102189164|102186149|102173923|100861063|102190860|102172231|102184397|102186091|102180419	chx:102184409|chx:102187342|chx:102187622|chx:102180994|chx:102181902|chx:102174691|chx:102189164|chx:102186149|chx:102173923|chx:100861063|chx:102190860|chx:102172231|chx:102184397|chx:102186091|chx:102180419|	102184409|102187342|102187622|102180994|102181902|102174691|102189164|102186149|102173923|100861063|102190860|102172231|102184397|102186091|102180419|	TALDO1|SDSL|ALDOC| |IDH3A|ENO3| |BCAT2|PRPS1|GOT1|ENO2|CTH|PSPH|PFKM|TAT|	http://www.genome.jp/kegg-bin/show_pathway?chx01230/chx:100861063%09red/chx:102186149%09red/chx:102187342%09red/chx:102181902%09red/chx:102172231%09red/chx:102186091%09red/chx:102184397%09red/chx:102184409%09red/chx:102180419%09red/chx:102190860%09red/chx:102180994%09red/chx:102174691%09red/chx:102189164%09red/chx:102173923%09red/chx:102187622%09red
Synthesis and degradation of ketone bodies	KEGG PATHWAY	chx00072	2	12	0.778204689	0.999997633	102191520|102187645	chx:102175181|chx:102187645|	102175181|102187645|	OXCT2| |	http://www.genome.jp/kegg-bin/show_pathway?chx00072/chx:102187645%09red/chx:102175181%09red
Glyoxylate and dicarboxylate metabolism	KEGG PATHWAY	chx00630	5	28	0.782079611	0.999997633	102187185|100860855|102180992|102180872|102189256	chx:102187185|chx:100860855|chx:102180992|chx:102180872|chx:102189256|	102187185|100860855|102180992|102180872|102189256|	|CAT|HYI|GCSH|MUT|	http://www.genome.jp/kegg-bin/show_pathway?chx00630/chx:102180992%09red/chx:102187185%09red/chx:102189256%09red/chx:100860855%09red/chx:102180872%09red
Vitamin digestion and absorption	KEGG PATHWAY	chx04977	4	23	0.785569365	0.999997633	102179867|102190723|102169784|102180141	chx:102179867|chx:102190723|chx:102169784|chx:102180141|	102179867|102190723|102169784|102180141|	|TCN2|SLC19A2| |	http://www.genome.jp/kegg-bin/show_pathway?chx04977/chx:102179867%09red/chx:102180141%09red/chx:102169784%09red/chx:102190723%09red
Rap1 signaling pathway	KEGG PATHWAY	chx04015	42	201	0.786197197	0.999997633	102190820|102188104|102183812|102186656|102185469|102189798|102178060|102179482|102179047|102185051|102180282|102172115|102179669|102170746|102170451|100860836|102187310|100860838|100860971|102180480|102185594|102190520|102177853|102182890|102185411|102185007|102178783|102180406|102183451|100861165|102181169|106502780|102185860|100860807|102189773|102178972|102175981|102190168|106502232|102184426…	chx:102190820|chx:102188104|chx:102183812|chx:102186656|chx:102185469|chx:102189798|chx:102178060|chx:102179482|chx:102179047|chx:102185051|chx:102180282|chx:102172115|chx:102179669|chx:102170746|chx:102170451|chx:100860836|chx:102187310|chx:100860838|chx:100860971|chx:102180480|chx:102185594|chx:102190520|chx:102177853|chx:102182890|chx:102185411|chx:102172164|chx:102178783|chx:102180406|chx:102…	102190820|102188104|102183812|102186656|102185469|102189798|102178060|102179482|102179047|102185051|102180282|102172115|102179669|102170746|102170451|100860836|102187310|100860838|100860971|102180480|102185594|102190520|102177853|102182890|102185411|102172164|102178783|102180406|102183451|100861165|102181169|102182890|102185860|100860807|102189773|102178972|102175981|102190168|102187310|102184426…	FYB|ADCY9|ADORA2A|ANGPT2|ADCY4|ADCY5|ITGB1|SIPA1L1|PRKCI|CSF1|FGFR1|ITGAL|TLN1| |CDH1|KDR|FGFR3|IGF-I, IGF1|THBS1|FLT4|PARD6A|MAP2K1|EFNA3|SRC|EPHA2|CALM2|LAT|ANGPT4|ITGA2B|IGF-IR|RHOA|SRC|FGF21|KITLG, MGF, SCF|ANGPT1|PLCE1|PRKD2|NGFR|FGFR3|PDGFRB|NGF|EGFR|	http://www.genome.jp/kegg-bin/show_pathway?chx04015/chx:102184426%09red/chx:102190168%09red/chx:102190820%09red/chx:102183812%09red/chx:100860807%09red/chx:102180406%09red/chx:102187310%09red/chx:102179482%09red/chx:102185411%09red/chx:102170451%09red/chx:102170746%09red/chx:102172767%09red/chx:102177853%09red/chx:102190520%09red/chx:102180282%09red/chx:102185594%09red/chx:102172164%09red/chx:102…
Renin-angiotensin system	KEGG PATHWAY	chx04614	3	18	0.793557241	0.999997633	102174163|102185784|102174387	chx:102174163|chx:102185784|chx:102174387|	102174163|102185784|102174387|	AGTR1|ANPEP| |	http://www.genome.jp/kegg-bin/show_pathway?chx04614/chx:102185784%09red/chx:102174387%09red/chx:102174163%09red
Cysteine and methionine metabolism	KEGG PATHWAY	chx00270	7	39	0.801064177	0.999997633	102187342|102176794|102183203|102181302|100861063|102172231|102180419	chx:102187342|chx:102176794|chx:102183203|chx:102181302|chx:100861063|chx:102172231|chx:102180419|	102187342|102176794|102183203|102181302|100861063|102172231|102180419|	SDSL|MTAP| |ADI1|GOT1|CTH|TAT|	http://www.genome.jp/kegg-bin/show_pathway?chx00270/chx:100861063%09red/chx:102187342%09red/chx:102183203%09red/chx:102180419%09red/chx:102181302%09red/chx:102172231%09red/chx:102176794%09red
SNARE interactions in vesicular transport	KEGG PATHWAY	chx04130	6	34	0.801865475	0.999997633	102186465|102178975|102176780|102190455|102174416|102190640	chx:102186465|chx:102178975|chx:102176780|chx:102190455|chx:102174416|chx:102190640|	102186465|102178975|102176780|102190455|102174416|102190640|	STX5|VTI1A|USE1|GOSR2|STX2|BNIP1|	http://www.genome.jp/kegg-bin/show_pathway?chx04130/chx:102178975%09red/chx:102190640%09red/chx:102186465%09red/chx:102176780%09red/chx:102174416%09red/chx:102190455%09red
RNA polymerase	KEGG PATHWAY	chx03020	5	29	0.804381077	0.999997633	102187892|102170812|102191061|102174167|100861345	chx:102187892|chx:102170812|chx:102191061|chx:102174167|chx:102183167|	102187892|102170812|102191061|102174167|102183167|	POLR2A|POLR2C|POLR3F|POLR2D| |	http://www.genome.jp/kegg-bin/show_pathway?chx03020/chx:102183167%09red/chx:102170812%09red/chx:102174167%09red/chx:102187892%09red/chx:102191061%09red
Cardiac muscle contraction	KEGG PATHWAY	chx04260	16	83	0.806011141	0.999997633	102183405|102179036|102173472|102168763|102186539|102174706|102179794|102187154|102184512|102176290|102188675|100861263|102187496|106503290|102180482|102185261	chx:102183405|chx:102179036|chx:102180482|chx:102168763|chx:102186539|chx:102174706|chx:102188357|chx:102187154|chx:102184512|chx:102176837|chx:102188675|chx:100861263|chx:102187496|chx:102176552|chx:102180482|chx:102185261|	102183405|102179036|102180482|102168763|102186539|102174706|102188357|102187154|102184512|102176837|102188675|100861263|102187496|102176552|102180482|102185261|	ATP1B4| |TPM4|MYL4|ATP1A2|CACNA1D|ATP1B3| | | | |UQCRC2| |CACNG6|TPM4|TNNT2|	http://www.genome.jp/kegg-bin/show_pathway?chx04260/chx:102184512%09red/chx:102183405%09red/chx:102174706%09red/chx:100861263%09red/chx:102187496%09red/chx:102176837%09red/chx:102188357%09red/chx:102179036%09red/chx:102168763%09red/chx:102176552%09red/chx:102185261%09red/chx:102186539%09red/chx:102188675%09red/chx:102187154%09red/chx:102180482%09red
Fatty acid biosynthesis	KEGG PATHWAY	chx00061	2	13	0.810708643	0.999997633	102191221|102181437	chx:102191221|chx:102181437|	102191221|102181437|	MCAT|ACSBG1|	http://www.genome.jp/kegg-bin/show_pathway?chx00061/chx:102181437%09red/chx:102191221%09red
MAPK signaling pathway	KEGG PATHWAY	chx04010	52	250	0.816088679	0.999997633	102171085|102187061|102171262|102179213|102187867|100861300|106503290|102180282|102190310|102168517|102187595|102187231|102172719|102171147|102187310|102180080|102172327|102183684|102173698|102171591|102178937|102190520|102187767|102182995|102178150|102169621|102176601|102185423|102180827|102185412|102181859|102187630|102170485|102176130|102182240|102174096|102178753|106502232|102189962|102189617…	chx:102171085|chx:102187061|chx:102171262|chx:102179213|chx:102187867|chx:100861300|chx:102176552|chx:102180282|chx:102190310|chx:102168517|chx:102187595|chx:102187231|chx:102172719|chx:102171147|chx:102187310|chx:102180080|chx:102172327|chx:102183684|chx:102173698|chx:102171591|chx:102178937|chx:102190520|chx:102187767|chx:102182995|chx:102178150|chx:102169621|chx:102176601|chx:102185423|chx:102…	102171085|102187061|102171262|102179213|102187867|100861300|102176552|102180282|102190310|102168517|102187595|102187231|102172719|102171147|102187310|102180080|102172327|102183684|102173698|102171591|102178937|102190520|102187767|102182995|102178150|102169621|102176601|102185423|102180827|102185412|102181859|102187630|102170485|102176130|102182240|102174096|102178753|102187310|102189962|102189617…	ELK4|MOS|MYC|CDC25B|PLA2G4D|TGF-BETARII|CACNG6|FGFR1|TNFRSF1A|DUSP16|PLA2G4E|IL1R1|MAP3K7|RELB|FGFR3|DUSP1|DUSP6|GADD45B|DUSP7|IKBKG|RASGRP4|MAP2K1|TGFBR1|TAOK3| |TP53|FLNA|JUN| |HSPA6|PRKX|FLNB|FLNC|MAX|HSPA8|RELA|FASLG, FasL|FGFR3|TGFB3|MAP3K14|FGF21|PDGFRB|CACNA1D|MAP4K1|MAPKAPK3|PLA2G4A|NFKB1|MAP3K13|PLA2G4B|NGF|PLA2G4F|EGFR|	http://www.genome.jp/kegg-bin/show_pathway?chx04010/chx:102182240%09red/chx:102172327%09red/chx:102180080%09red/chx:102183684%09red/chx:102176130%09red/chx:102171085%09red/chx:102187767%09red/chx:102187310%09red/chx:100862660%09red/chx:102184426%09red/chx:102174096%09red/chx:102187595%09red/chx:102172767%09red/chx:102189962%09red/chx:102187231%09red/chx:102190520%09red/chx:102171262%09red/chx:102…
Glycosaminoglycan biosynthesis - chondroitin sulfate / dermatan sulfate	KEGG PATHWAY	chx00532	3	19	0.81967293	0.999997633	102174473|102185714|102179262	chx:102174473|chx:102185714|chx:102179262|	102174473|102185714|102179262|	DSE|CSGALNACT2|CHST15|	http://www.genome.jp/kegg-bin/show_pathway?chx00532/chx:102174473%09red/chx:102179262%09red/chx:102185714%09red
Apoptosis	KEGG PATHWAY	chx04210	17	89	0.821293043	0.999997633	102187231|102189617|102178753|102169137|100862660|102173335|102173952|100860786|102169621|102174096|102181859|102175660|102171591|102180684|102190310|102174681|102184605	chx:102187231|chx:102189617|chx:102178753|chx:102169137|chx:100862660|chx:102173335|chx:102173952|chx:100860786|chx:102169621|chx:102174096|chx:102181859|chx:102175660|chx:102171591|chx:102180684|chx:102190310|chx:102174681|chx:102184605|	102187231|102189617|102178753|102169137|100862660|102173335|102173952|100860786|102169621|102174096|102181859|102175660|102171591|102180684|102190310|102174681|102184605|	IL1R1|MAP3K14|FASLG, FasL|NFKBIA|NGF|TNFSF10|BIRC3|CFLAR|TP53|RELA|PRKX|NFKB1|IKBKG|BCL2L1|TNFRSF1A|CASP9|CASP6|	http://www.genome.jp/kegg-bin/show_pathway?chx04210/chx:100860786%09red/chx:102187231%09red/chx:102181859%09red/chx:102180684%09red/chx:102171591%09red/chx:102178753%09red/chx:102190310%09red/chx:102173952%09red/chx:102175660%09red/chx:102184605%09red/chx:102169137%09red/chx:102174681%09red/chx:100862660%09red/chx:102174096%09red/chx:102169621%09red/chx:102173335%09red/chx:102189617%09red
Jak-STAT signaling pathway	KEGG PATHWAY	chx04630	33	164	0.822493268	0.999997633	102180392|102190231|102189170|102171262|102190470|102181867|100860785|102173926|100861193|102169650|102191479|102185385|102179668|100860746|102187218|102181299|102175546|102191790|102188492|102180571|102180175|102184003|102171600|100860794|100861230|102180684|102171756|102176445|102171152|102185866|102191289|102187711|102188779	chx:102180492|chx:102190231|chx:102189170|chx:102171262|chx:102190470|chx:102181867|chx:100860785|chx:102173926|chx:100861193|chx:102169650|chx:102191479|chx:102185385|chx:102180492|chx:100860746|chx:102187218|chx:102181299|chx:102175546|chx:102191790|chx:102188492|chx:102180571|chx:102180175|chx:102184003|chx:102171600|chx:100860794|chx:100861230|chx:102180684|chx:102171756|chx:102176445|chx:102…	102180492|102190231|102189170|102171262|102190470|102181867|100860785|102173926|100861193|102169650|102191479|102185385|102180492|100860746|102187218|102181299|102175546|102191790|102188492|102180571|102180175|102184003|102171600|100860794|100861230|102180684|102171756|102176445|102171152|102185866|102191289|102187711|102188779|	|IRF9| |MYC|CCND3| |IL6, IL-6|IL13RA2|PROLACTIN, PRL|CCND1| |CBL| |IL10|TSLP| |CSF3R|EPOR|TYK2|STAT6|EPO|OSMR| |LEP, OB, obese|GH1, GH|BCL2L1|MPL|IL19|CNTFR|STAT5A| |SOCS3|SPRY2|	http://www.genome.jp/kegg-bin/show_pathway?chx04630/chx:100860785%09red/chx:102181299%09red/chx:102187218%09red/chx:102180684%09red/chx:102171152%09red/chx:102171262%09red/chx:102191289%09red/chx:102185866%09red/chx:102176445%09red/chx:102171756%09red/chx:100861230%09red/chx:100861193%09red/chx:102190231%09red/chx:102180175%09red/chx:102173926%09red/chx:102184003%09red/chx:102180492%09red/chx:102…
Endocytosis	KEGG PATHWAY	chx04144	45	220	0.829637079	0.999997633	102187431|102172197|102179047|102186592|102180167|102169389|102185034|106502780|102179163|102184478|100861300|102182841|102172138|102185385|102168905|100860836|102178672|102187310|102184947|102176556|102168276|102182890|102179381|102185594|102184105|102187767|102189586|102173973|102185412|100861165|102181169|102182240|102191558|100861069|106502232|102189962|102190008|102169293|102176782|102174434…	chx:102187431|chx:102172197|chx:102179047|chx:102186592|chx:102180167|chx:102169389|chx:102185034|chx:102182890|chx:102179163|chx:102184478|chx:100861300|chx:102182841|chx:102172138|chx:102185385|chx:102168905|chx:100860836|chx:102178672|chx:102187310|chx:102184947|chx:102176556|chx:102168276|chx:102182890|chx:102179381|chx:102185594|chx:102184105|chx:102187767|chx:102189586|chx:102173973|chx:102…	102187431|102172197|102179047|102186592|102180167|102169389|102185034|102182890|102179163|102184478|100861300|102182841|102172138|102185385|102168905|100860836|102178672|102187310|102184947|102176556|102168276|102182890|102179381|102185594|102184105|102187767|102189586|102173973|102185412|100861165|102181169|102182240|102191558|100861069|102187310|102189962|102190008|102188455|102176782|102174434…	EPN3|TFRC|PRKCI|PIP5K1B|ERBB4|SMAD6|RAB5C|SRC|RAB11FIP1|RAB5A|TGF-BETARII|LDLRAP1| |CBL| |KDR|CCR5|FGFR3|AP2M1|PLD2|VPS28|SRC|ADRB2|PARD6A| |TGFBR1|CHMP5|PML|HSPA6|IGF-IR|RHOA|HSPA8|DAB2|GBF1|FGFR3|TGFB3|SMAD7|SMAD2| |PLD1|EHD4|PSD4|LDLR|RAB31|EGFR|	http://www.genome.jp/kegg-bin/show_pathway?chx04144/chx:102187431%09red/chx:102182240%09red/chx:102174434%09red/chx:102169389%09red/chx:102190008%09red/chx:100861069%09red/chx:102187767%09red/chx:102187310%09red/chx:102180167%09red/chx:102185412%09red/chx:102186579%09red/chx:102172767%09red/chx:102189962%09red/chx:102189586%09red/chx:102184947%09red/chx:102185594%09red/chx:102168276%09red/chx:100…
Prolactin signaling pathway	KEGG PATHWAY	chx04917	16	85	0.830516044	0.999997633	102179773|102182663|102190520|102187711|102182890|102189170|102185866|102174096|106502780|102191289|102175660|102181038|100861193|102169650|102182376|102170926	chx:102179773|chx:102182663|chx:102190520|chx:102187711|chx:102182890|chx:102189170|chx:102185866|chx:102174096|chx:102182890|chx:102191289|chx:102175660|chx:102181038|chx:100861193|chx:102169650|chx:102182663|chx:102170926|	102179773|102182663|102190520|102187711|102182890|102189170|102185866|102174096|102182890|102191289|102175660|102181038|100861193|102169650|102182663|102170926|	SHC4| |MAP2K1|SOCS3|SRC| |STAT5A|RELA|SRC| |NFKB1|CGA|PROLACTIN, PRL|CCND1| |SHC1|	http://www.genome.jp/kegg-bin/show_pathway?chx04917/chx:102179773%09red/chx:102190520%09red/chx:102169650%09red/chx:102191289%09red/chx:102175660%09red/chx:102185866%09red/chx:102187711%09red/chx:102170926%09red/chx:100861193%09red/chx:102182663%09red/chx:102182890%09red/chx:102181038%09red/chx:102174096%09red/chx:102189170%09red
Other glycan degradation	KEGG PATHWAY	chx00511	4	25	0.831471691	0.999997633	102181720|102189389|100750234|102189848	chx:102181720|chx:102189389|chx:100750234|chx:102189848|	102181720|102189389|100750234|102189848|	HEXB| |MANBA|MAN2B2|	http://www.genome.jp/kegg-bin/show_pathway?chx00511/chx:102181720%09red/chx:102189848%09red/chx:102189389%09red/chx:100750234%09red
Fanconi anemia pathway	KEGG PATHWAY	chx03460	9	51	0.833887555	0.999997633	102186595|102170627|102185911|102184864|102184786|102186819|102181544|102190968|102181124	chx:102186595|chx:102170627|chx:102185911|chx:102184864|chx:102184786|chx:102186819|chx:102181544|chx:102190968|chx:102181124|	102186595|102170627|102185911|102184864|102184786|102186819|102181544|102190968|102181124|	FANCC|FANCA|POLN|SLX1A|FANCF|POLI|FANCD2|FANCL|REV3L|	http://www.genome.jp/kegg-bin/show_pathway?chx03460/chx:102186819%09red/chx:102184864%09red/chx:102185911%09red/chx:102181544%09red/chx:102184786%09red/chx:102170627%09red/chx:102181124%09red/chx:102186595%09red/chx:102190968%09red
DNA replication	KEGG PATHWAY	chx03030	6	36	0.838773029	0.999997633	102170032|102174340|102172276|102174589|100860936|102173090	chx:102170032|chx:102174340|chx:102172276|chx:102174589|chx:100860936|chx:102173090|	102170032|102174340|102172276|102174589|100860936|102173090|	RNASEH2C|RFC4|PCNA|POLE|RNASEH2A|POLE3|	http://www.genome.jp/kegg-bin/show_pathway?chx03030/chx:102173090%09red/chx:102174589%09red/chx:102172276%09red/chx:102174340%09red/chx:102170032%09red/chx:100860936%09red
Circadian rhythm	KEGG PATHWAY	chx04710	6	36	0.838773029	0.999997633	102184871|102187112|102169928|102179737|102180727|102187586	chx:102184871|chx:102187112|chx:102169928|chx:102179737|chx:102180727|chx:102187586|	102184871|102187112|102169928|102179737|102180727|102187586|	BTRC| |PRKAB2|PRKAG1|PRKAG2|NPAS2|	http://www.genome.jp/kegg-bin/show_pathway?chx04710/chx:102184871%09red/chx:102187112%09red/chx:102169928%09red/chx:102180727%09red/chx:102179737%09red/chx:102187586%09red
Retrograde endocannabinoid signaling	KEGG PATHWAY	chx04723	20	105	0.839893166	0.999997633	102184538|102168580|102188104|102180509|102185727|102176463|102174706|102184768|102185469|102184123|102185427|102188092|102170858|102174574|102181859|102189798|102171854|102183675|102170665|102190164	chx:102184538|chx:102168580|chx:102188104|chx:102180509|chx:102185727|chx:102176463|chx:102174706|chx:102184768|chx:102185469|chx:102184123|chx:102185427|chx:102188092|chx:102170858|chx:102174574|chx:102181859|chx:102189798|chx:102171854|chx:102183675|chx:102170665|chx:102190164|	102184538|102168580|102188104|102180509|102185727|102176463|102174706|102184768|102185469|102184123|102185427|102188092|102170858|102174574|102181859|102189798|102171854|102183675|102170665|102190164|	RIMS1|GABRA5|ADCY9|SLC32A1|GABRB1|KCNJ6|CACNA1D|ITPR3|ADCY4|GNG3|GNGT1|ITPR1|ITPR2|GNB5|PRKX|ADCY5|GABRA3|GABRG1|GNG4|GNGT2|	http://www.genome.jp/kegg-bin/show_pathway?chx04723/chx:102184123%09red/chx:102176463%09red/chx:102174706%09red/chx:102183675%09red/chx:102185469%09red/chx:102188092%09red/chx:102185427%09red/chx:102188104%09red/chx:102168580%09red/chx:102185727%09red/chx:102190164%09red/chx:102170665%09red/chx:102184768%09red/chx:102189798%09red/chx:102184538%09red/chx:102174574%09red/chx:102180509%09red/chx:102…
Purine metabolism	KEGG PATHWAY	chx00230	35	176	0.845017839	0.999997633	102190787|102171320|102190922|102168704|102185469|102174167|102173923|102174589|102179217|102188104|100861345|102180994|102176691|102177346|102190853|102177102|102182146|102186940|102179145|102178400|102173090|102189798|102187892|102168496|102171622|102191780|102180885|102178545|102175531|102187320|102173054|102170812|102187956|102191061|102169872	chx:102190787|chx:102171320|chx:102190922|chx:102168704|chx:102185469|chx:102174167|chx:102173923|chx:102174589|chx:102179217|chx:102188104|chx:102183167|chx:102180994|chx:102176691|chx:102177346|chx:102190853|chx:102177102|chx:102182146|chx:102186940|chx:102179145|chx:102178400|chx:102173090|chx:102189798|chx:102187892|chx:102168496|chx:102171622|chx:102191780|chx:102180885|chx:102178545|chx:102…	102190787|102171320|102190922|102168704|102185469|102174167|102173923|102174589|102179217|102188104|102183167|102180994|102176691|102177346|102190853|102177102|102182146|102186940|102179145|102178400|102173090|102189798|102187892|102168496|102171622|102191780|102180885|102178545|102175531|102187320|102173054|102170812|102187956|102191061|102169872|	ENPP1|PDE4C|AMPD2|PDE3A|ADCY4|POLR2D|PRPS1|POLE|PDE2A|ADCY9| | | |DGUOK|NTPCR|AK7|ITPA|ADSL|PDE6D|GMPS|POLE3|ADCY5|POLR2A|NME6|ADA|PDE5A|NT5C3B| |PDE11A| |ADCY10|POLR2C|ENTPD5|POLR3F|ENPP3|	http://www.genome.jp/kegg-bin/show_pathway?chx00230/chx:102170812%09red/chx:102177346%09red/chx:102190922%09red/chx:102191061%09red/chx:102173054%09red/chx:102175531%09red/chx:102191780%09red/chx:102180994%09red/chx:102178545%09red/chx:102173090%09red/chx:102171320%09red/chx:102176691%09red/chx:102187956%09red/chx:102178400%09red/chx:102168496%09red/chx:102173923%09red/chx:102168704%09red/chx:102…
AMPK signaling pathway	KEGG PATHWAY	chx04152	24	125	0.849406136	0.999997633	102169526|100860958|102169650|102183893|102173125|102183003|102172719|102182788|102170199|100860838|102179643|102189380|102180727|100861297|102191740|102186091|102169928|102179737|100860794|100861165|102176034|102174704|102178739|102184915	chx:102169526|chx:100860958|chx:102169650|chx:102183893|chx:102173125|chx:102183003|chx:102172719|chx:102182788|chx:102170199|chx:100860838|chx:102179643|chx:102189380|chx:102180727|chx:100861297|chx:102191740|chx:102186091|chx:102169928|chx:102179737|chx:100860794|chx:100861165|chx:102176034|chx:102174704|chx:102178739|chx:102184915|	102169526|100860958|102169650|102183893|102173125|102183003|102172719|102182788|102170199|100860838|102179643|102189380|102180727|100861297|102191740|102186091|102169928|102179737|100860794|100861165|102176034|102174704|102178739|102184915|	PPP2R5C|CD36|CCND1|CREB3L1|ADIPOQ, GBP28, qpM1|SLC2A4|MAP3K7|ADRA1A|CREB3L2|IGF-I, IGF1|IRS4|TBC1D1|PRKAG2|S6K1|PPP2R3A|PFKM|PRKAB2|PRKAG1|LEP, OB, obese|IGF-IR|EEF2|G6PC2|TSC1|FOXO1|	http://www.genome.jp/kegg-bin/show_pathway?chx04152/chx:102176034%09red/chx:102169526%09red/chx:102180727%09red/chx:102183893%09red/chx:102169928%09red/chx:102170199%09red/chx:102179737%09red/chx:102174704%09red/chx:102179643%09red/chx:102183003%09red/chx:100860958%09red/chx:100860838%09red/chx:102178739%09red/chx:100861297%09red/chx:100860794%09red/chx:102173125%09red/chx:102182788%09red/chx:102…
Calcium signaling pathway	KEGG PATHWAY	chx04020	35	177	0.852596661	0.999997633	102188104|102183812|102187794|102180167|102174163|102185469|102170761|102181980|102180337|102173383|102190641|102182788|102169343|102188092|102172881|102191052|102172049|102179381|102184259|102180626|102176831|102170148|102184768|102176762|102185007|102181859|102176524|102173290|102180347|102184426|102174706|102178972|102170858|102189673|102172767	chx:102188104|chx:102183812|chx:102187694|chx:102180167|chx:102174163|chx:102185469|chx:102170761|chx:102181980|chx:102180337|chx:102179517|chx:102190641|chx:102182788|chx:102169343|chx:102188092|chx:102172881|chx:102191052|chx:102172049|chx:102179381|chx:102184259|chx:102180626|chx:102176831|chx:102170148|chx:102184768|chx:102176762|chx:102172164|chx:102181859|chx:102176524|chx:102173290|chx:102…	102188104|102183812|102187694|102180167|102174163|102185469|102170761|102181980|102180337|102179517|102190641|102182788|102169343|102188092|102172881|102191052|102172049|102179381|102184259|102180626|102176831|102170148|102184768|102176762|102172164|102181859|102176524|102173290|102180347|102184426|102174706|102178972|102170858|102189673|102172767|	ADCY9|ADORA2A|TRHR|ERBB4|AGTR1|ADCY4|PLCZ1|MYLK3|PLCG2|P2RX5|MYLK|ADRA1A|PLCD4|ITPR1|CD38|RYR3|PHKA2|ADRB2|NTSR1|ATP2A3|BDKRB2|PLN|ITPR3|CAMK2B|CALM2|PRKX|ATP2B4|VDAC1|P2RX1|PDGFRB|CACNA1D|PLCE1|ITPR2|GNA14|EGFR|	http://www.genome.jp/kegg-bin/show_pathway?chx04020/chx:102180167%09red/chx:102188092%09red/chx:102173290%09red/chx:102183812%09red/chx:102180337%09red/chx:102190641%09red/chx:102170148%09red/chx:102184426%09red/chx:102176831%09red/chx:102172767%09red/chx:102172049%09red/chx:102181859%09red/chx:102181980%09red/chx:102170761%09red/chx:102172164%09red/chx:102176524%09red/chx:102180347%09red/chx:102…
Colorectal cancer	KEGG PATHWAY	chx05210	12	68	0.859886279	0.999997633	102190520|102170375|102187767|102169293|102185423|102169621|102171262|102189962|100861300|102181169|102169650|102174681	chx:102190520|chx:102170375|chx:102187767|chx:102188455|chx:102185423|chx:102169621|chx:102171262|chx:102189962|chx:100861300|chx:102181169|chx:102169650|chx:102174681|	102190520|102170375|102187767|102188455|102185423|102169621|102171262|102189962|100861300|102181169|102169650|102174681|	MAP2K1|AXIN1|TGFBR1|SMAD2|JUN|TP53|MYC|TGFB3|TGF-BETARII|RHOA|CCND1|CASP9|	http://www.genome.jp/kegg-bin/show_pathway?chx05210/chx:102185423%09red/chx:102171262%09red/chx:102190520%09red/chx:102169650%09red/chx:102189962%09red/chx:102188455%09red/chx:102187767%09red/chx:102174681%09red/chx:102181169%09red/chx:102170375%09red/chx:102169621%09red/chx:100861300%09red
Natural killer cell mediated cytotoxicity	KEGG PATHWAY	chx04650	22	117	0.862809533	0.999997633	102191004|102186067|102181113|102181867|102175978|102181175|102180337|102173900|102172115|102176695|102174857|102178753|102181299|102170926|102179773|102190520|102182221|102178783|102185698|102178567|102180827|102173335	chx:102191004|chx:102186067|chx:102181113|chx:102181867|chx:102175978|chx:102181175|chx:102180337|chx:102173900|chx:102172115|chx:102176695|chx:102174857|chx:102178753|chx:102181299|chx:102170926|chx:102179773|chx:102190520|chx:102182221|chx:102178783|chx:102185698|chx:102178567|chx:102180827|chx:102173335|	102191004|102186067|102181113|102181867|102175978|102181175|102180337|102173900|102172115|102176695|102174857|102178753|102181299|102170926|102179773|102190520|102182221|102178783|102185698|102178567|102180827|102173335|	FCER1G|NCR3|ICAM1| |HCST|SH2D1B|PLCG2|CD247|ITGAL|ZAP70|NFATC2|FASLG, FasL| |SHC1|SHC4|MAP2K1| |LAT| | | |TNFSF10|	http://www.genome.jp/kegg-bin/show_pathway?chx04650/chx:102182221%09red/chx:102181113%09red/chx:102186067%09red/chx:102180337%09red/chx:102181299%09red/chx:102170926%09red/chx:102176695%09red/chx:102173335%09red/chx:102185698%09red/chx:102181867%09red/chx:102191004%09red/chx:102175978%09red/chx:102173900%09red/chx:102179773%09red/chx:102190520%09red/chx:102174857%09red/chx:102178753%09red/chx:102…
Glycosaminoglycan biosynthesis - keratan sulfate	KEGG PATHWAY	chx00533	2	15	0.863206125	0.999997633	102180329|100860927	chx:102180329|chx:100860927|	102180329|100860927|	ST3GAL1|B4GALT1|	http://www.genome.jp/kegg-bin/show_pathway?chx00533/chx:102180329%09red/chx:100860927%09red
Nicotine addiction	KEGG PATHWAY	chx05033	6	38	0.869911055	0.999997633	102168580|102180509|102185727|102171854|102179705|102183675	chx:102168580|chx:102180509|chx:102185727|chx:102171854|chx:102188285|chx:102183675|	102168580|102180509|102185727|102171854|102188285|102183675|	GABRA5|SLC32A1|GABRB1|GABRA3|CHRNA6|GABRG1|	http://www.genome.jp/kegg-bin/show_pathway?chx05033/chx:102168580%09red/chx:102188285%09red/chx:102185727%09red/chx:102183675%09red/chx:102180509%09red/chx:102171854%09red
Progesterone-mediated oocyte maturation	KEGG PATHWAY	chx04914	15	84	0.871750505	0.999997633	102190520|102188104|102168704|102187214|100860838|102172567|102181731|102189798|102185469|102179213|102181859|100861165|102187061|102186469|102170786	chx:102190520|chx:102188104|chx:102168704|chx:102187214|chx:100860838|chx:102172567|chx:102181731|chx:102189798|chx:102185469|chx:102179213|chx:102181859|chx:100861165|chx:102187061|chx:102186469|chx:102170786|	102190520|102188104|102168704|102187214|100860838|102172567|102181731|102189798|102185469|102179213|102181859|100861165|102187061|102186469|102170786|	MAP2K1|ADCY9|PDE3A|CDC25C|IGF-I, IGF1|ANAPC5|CDC25A|ADCY5|ADCY4|CDC25B|PRKX|IGF-IR|MOS|CCNB3|CDC26|	http://www.genome.jp/kegg-bin/show_pathway?chx04914/chx:102168704%09red/chx:102185469%09red/chx:102181859%09red/chx:100860838%09red/chx:102179213%09red/chx:100861165%09red/chx:102170786%09red/chx:102186469%09red/chx:102181731%09red/chx:102190520%09red/chx:102189798%09red/chx:102187214%09red/chx:102172567%09red/chx:102187061%09red/chx:102188104%09red
Cell cycle	KEGG PATHWAY	chx04110	24	128	0.874458884	0.999997633	102171262|102190470|102179213|102169650|102172459|102186469|102179898|102170377|102187214|102183684|102170786|102187112|102182657|102169621|102178035|102181731|102189610|102184185|102189962|102172276|102169293|102172567|102184349|102181890	chx:102171262|chx:102190470|chx:102179213|chx:102169650|chx:102172459|chx:102186469|chx:102179898|chx:102170377|chx:102187214|chx:102183684|chx:102170786|chx:102187112|chx:102182657|chx:102169621|chx:102178035|chx:102181731|chx:102189610|chx:102184185|chx:102189962|chx:102172276|chx:102188455|chx:102172567|chx:102184349|chx:102181890|	102171262|102190470|102179213|102169650|102172459|102186469|102179898|102170377|102187214|102183684|102170786|102187112|102182657|102169621|102178035|102181731|102189610|102184185|102189962|102172276|102188455|102172567|102184349|102181890|	MYC|CCND3|CDC25B|CCND1|YWHAB|CCNB3|CDKN1A|CDC7|CDC25C|GADD45B|CDC26| |YWHAG|TP53|BUB3|CDC25A|CDC45|CCNE1|TGFB3|PCNA|SMAD2|ANAPC5|ABL1|RBL2|	http://www.genome.jp/kegg-bin/show_pathway?chx04110/chx:102183684%09red/chx:102172459%09red/chx:102179898%09red/chx:102187214%09red/chx:102190470%09red/chx:102189962%09red/chx:102171262%09red/chx:102187112%09red/chx:102170786%09red/chx:102172567%09red/chx:102181890%09red/chx:102169621%09red/chx:102184349%09red/chx:102172276%09red/chx:102188455%09red/chx:102184185%09red/chx:102186469%09red/chx:102…
Proteasome	KEGG PATHWAY	chx03050	8	49	0.875743304	0.999997633	102178323|102187430|102182039|102184530|102180165|102176723|102175024|102180902	chx:102178323|chx:102187430|chx:102182039|chx:102184530|chx:102180165|chx:102176723|chx:102175024|chx:102180902|	102178323|102187430|102182039|102184530|102180165|102176723|102175024|102180902|	PSMB4|PSMD11|PSMB1|PSME4|PSMD6|PSMD8|PSMB5|PSMB8|	http://www.genome.jp/kegg-bin/show_pathway?chx03050/chx:102187430%09red/chx:102175024%09red/chx:102178323%09red/chx:102180165%09red/chx:102176723%09red/chx:102182039%09red/chx:102180902%09red/chx:102184530%09red
Phosphatidylinositol signaling system	KEGG PATHWAY	chx04070	14	80	0.880898783	0.999997633	102188092|102170858|102184768|102186592|102178972|102188401|102170761|102178781|102185007|102183460|102169343|102180337|102175743|106502940	chx:102188092|chx:102170858|chx:102184768|chx:102186592|chx:102178972|chx:102188401|chx:102170761|chx:102178781|chx:102172164|chx:102183460|chx:102169343|chx:102180337|chx:102175743|chx:102180522|	102188092|102170858|102184768|102186592|102178972|102188401|102170761|102178781|102172164|102183460|102169343|102180337|102175743|102180522|	ITPR1|ITPR2|ITPR3|PIP5K1B|PLCE1| |PLCZ1|IMPA2|CALM2|ITPK1|PLCD4|PLCG2|DGKI|PIK3C2B|	http://www.genome.jp/kegg-bin/show_pathway?chx04070/chx:102178781%09red/chx:102169343%09red/chx:102175743%09red/chx:102188092%09red/chx:102170761%09red/chx:102180337%09red/chx:102172164%09red/chx:102184768%09red/chx:102170858%09red/chx:102183460%09red/chx:102180522%09red/chx:102188401%09red/chx:102186592%09red/chx:102178972%09red
Primary bile acid biosynthesis	KEGG PATHWAY	chx00120	2	16	0.884112889	0.999997633	102173339|102184385	chx:102173339|chx:102184385|	102173339|102184385|	|ACOX2|	http://www.genome.jp/kegg-bin/show_pathway?chx00120/chx:102173339%09red/chx:102184385%09red
Nitrogen metabolism	KEGG PATHWAY	chx00910	2	16	0.884112889	0.999997633	102182496|106502860	chx:102182496|chx:102175315|	102182496|102175315|	|CA13|	http://www.genome.jp/kegg-bin/show_pathway?chx00910/chx:102182496%09red/chx:102175315%09red
Melanoma	KEGG PATHWAY	chx05218	11	66	0.891879365	0.999997633	102190520|102170451|102179898|102185860|102184426|100861165|100860838|102169621|102180282|102169650|102172767	chx:102190520|chx:102170451|chx:102179898|chx:102185860|chx:102184426|chx:100861165|chx:100860838|chx:102169621|chx:102180282|chx:102169650|chx:102172767|	102190520|102170451|102179898|102185860|102184426|100861165|100860838|102169621|102180282|102169650|102172767|	MAP2K1|CDH1|CDKN1A|FGF21|PDGFRB|IGF-IR|IGF-I, IGF1|TP53|FGFR1|CCND1|EGFR|	http://www.genome.jp/kegg-bin/show_pathway?chx05218/chx:102184426%09red/chx:102190520%09red/chx:100860838%09red/chx:102169650%09red/chx:102185860%09red/chx:102180282%09red/chx:102179898%09red/chx:102170451%09red/chx:100861165%09red/chx:102169621%09red/chx:102172767%09red
Glycosaminoglycan biosynthesis - heparan sulfate / heparin	KEGG PATHWAY	chx00534	3	23	0.897682964	0.999997633	102171771|102176640|102174373	chx:102171771|chx:102176640|chx:102174373|	102171771|102176640|102174373|	NDST3|HS3ST3A1|NDST4|	http://www.genome.jp/kegg-bin/show_pathway?chx00534/chx:102176640%09red/chx:102174373%09red/chx:102171771%09red
Cholinergic synapse	KEGG PATHWAY	chx04725	20	112	0.899678035	0.999997633	102190520|102188104|102170665|102170199|102168940|102174706|102184768|102185469|102189798|102185427|102188092|102170858|102174574|102181859|102179705|102184123|102176463|102183893|102176762|102190164	chx:102190520|chx:102188104|chx:102170665|chx:102170199|chx:102168940|chx:102174706|chx:102184768|chx:102185469|chx:102189798|chx:102185427|chx:102188092|chx:102170858|chx:102174574|chx:102181859|chx:102188285|chx:102184123|chx:102176463|chx:102183893|chx:102176762|chx:102190164|	102190520|102188104|102170665|102170199|102168940|102174706|102184768|102185469|102189798|102185427|102188092|102170858|102174574|102181859|102188285|102184123|102176463|102183893|102176762|102190164|	MAP2K1|ADCY9|GNG4|CREB3L2|KCNJ2|CACNA1D|ITPR3|ADCY4|ADCY5|GNGT1|ITPR1|ITPR2|GNB5|PRKX|CHRNA6|GNG3|KCNJ6|CREB3L1|CAMK2B|GNGT2|	http://www.genome.jp/kegg-bin/show_pathway?chx04725/chx:102184123%09red/chx:102183893%09red/chx:102174706%09red/chx:102174574%09red/chx:102185469%09red/chx:102188092%09red/chx:102190520%09red/chx:102188104%09red/chx:102185427%09red/chx:102190164%09red/chx:102188285%09red/chx:102184768%09red/chx:102189798%09red/chx:102176463%09red/chx:102168940%09red/chx:102170199%09red/chx:102176762%09red/chx:102…
Glycosphingolipid biosynthesis - ganglio series	KEGG PATHWAY	chx00604	2	17	0.902023629	0.999997633	102180329|102181720	chx:102180329|chx:102181720|	102180329|102181720|	ST3GAL1|HEXB|	http://www.genome.jp/kegg-bin/show_pathway?chx00604/chx:102181720%09red/chx:102180329%09red
Sulfur metabolism	KEGG PATHWAY	chx00920	2	17	0.902023629	0.999997633	102177550|102183356	chx:102177550|chx:102183356|	102177550|102183356|	BPNT1|ETHE1|	http://www.genome.jp/kegg-bin/show_pathway?chx00920/chx:102177550%09red/chx:102183356%09red
Inositol phosphate metabolism	KEGG PATHWAY	chx00562	10	62	0.902827385	0.999997633	102186592|102188401|102178972|102170761|102178781|102183460|102169343|102180337|106502940|102188773	chx:102186592|chx:102188401|chx:102178972|chx:102170761|chx:102178781|chx:102183460|chx:102169343|chx:102180337|chx:102180522|chx:102188773|	102186592|102188401|102178972|102170761|102178781|102183460|102169343|102180337|102180522|102188773|	PIP5K1B| |PLCE1|PLCZ1|IMPA2|ITPK1|PLCD4|PLCG2|PIK3C2B|ALDH6A1|	http://www.genome.jp/kegg-bin/show_pathway?chx00562/chx:102178781%09red/chx:102169343%09red/chx:102188773%09red/chx:102170761%09red/chx:102180337%09red/chx:102183460%09red/chx:102180522%09red/chx:102188401%09red/chx:102186592%09red/chx:102178972%09red
Circadian entrainment	KEGG PATHWAY	chx04713	17	98	0.905765126	0.999997633	102188104|102176463|102174706|102184768|102185469|102189798|102185427|102188092|102185007|102174574|102181859|102191052|102173054|102184123|102170665|102176762|102190164	chx:102188104|chx:102176463|chx:102174706|chx:102184768|chx:102185469|chx:102189798|chx:102185427|chx:102188092|chx:102172164|chx:102174574|chx:102181859|chx:102191052|chx:102173054|chx:102184123|chx:102170665|chx:102176762|chx:102190164|	102188104|102176463|102174706|102184768|102185469|102189798|102185427|102188092|102172164|102174574|102181859|102191052|102173054|102184123|102170665|102176762|102190164|	ADCY9|KCNJ6|CACNA1D|ITPR3|ADCY4|ADCY5|GNGT1|ITPR1|CALM2|GNB5|PRKX|RYR3|ADCY10|GNG3|GNG4|CAMK2B|GNGT2|	http://www.genome.jp/kegg-bin/show_pathway?chx04713/chx:102184123%09red/chx:102184768%09red/chx:102174706%09red/chx:102174574%09red/chx:102185469%09red/chx:102188092%09red/chx:102185427%09red/chx:102188104%09red/chx:102190164%09red/chx:102170665%09red/chx:102189798%09red/chx:102176463%09red/chx:102173054%09red/chx:102176762%09red/chx:102191052%09red/chx:102172164%09red/chx:102181859%09red
Citrate cycle (TCA cycle)	KEGG PATHWAY	chx00020	4	30	0.911486606	0.999997633	102181902|102184953|102168734|102187468	chx:102181902|chx:102184953|chx:102168734|chx:102187468|	102181902|102184953|102168734|102187468|	IDH3A|PDHB|DLST| |	http://www.genome.jp/kegg-bin/show_pathway?chx00020/chx:102184953%09red/chx:102187468%09red/chx:102168734%09red/chx:102181902%09red
Collecting duct acid secretion	KEGG PATHWAY	chx04966	4	30	0.911486606	0.999997633	102182700|102187078|102185581|102191135	chx:102182700|chx:102187078|chx:102185581|chx:102191135|	102182700|102187078|102185581|102191135|	ATP6V1C2|SLC4A1|ATP4B|ATP6V1B2|	http://www.genome.jp/kegg-bin/show_pathway?chx04966/chx:102187078%09red/chx:102191135%09red/chx:102182700%09red/chx:102185581%09red
Ubiquitin mediated proteolysis	KEGG PATHWAY	chx04120	25	139	0.915377311	0.999997633	102177775|102184871|102173985|102173952|102187488|102176068|102185385|102183583|102188433|102180853|102190968|102170786|102187112|102173973|102181617|102181876|102173633|102170756|102168931|102190482|102180802|102171666|102172567|102187711|102186637	chx:102177775|chx:102184871|chx:102173985|chx:102173952|chx:102187488|chx:102176068|chx:102185385|chx:102183583|chx:102188433|chx:102180853|chx:102190968|chx:102170786|chx:102187112|chx:102173973|chx:102181617|chx:102181876|chx:102173633|chx:102170756|chx:102168931|chx:102190482|chx:102180802|chx:102171666|chx:102172567|chx:102187711|chx:102186637|	102177775|102184871|102173985|102173952|102187488|102176068|102185385|102183583|102188433|102180853|102190968|102170786|102187112|102173973|102181617|102181876|102173633|102170756|102168931|102190482|102180802|102171666|102172567|102187711|102186637|	UBE2N|BTRC|UBE2Q1|BIRC3|TRIM32|SIAH1|CBL|HUWE1|FBXW7|RHOBTB2|FANCL|CDC26| |PML|UBE2L6| |UBE2F|UBE3C|UBE2J2|UBE2I|RNF7|TRIP12|ANAPC5|SOCS3|HERC2|	http://www.genome.jp/kegg-bin/show_pathway?chx04120/chx:102183583%09red/chx:102188433%09red/chx:102168931%09red/chx:102190968%09red/chx:102173985%09red/chx:102177775%09red/chx:102170786%09red/chx:102172567%09red/chx:102181876%09red/chx:102176068%09red/chx:102180853%09red/chx:102186637%09red/chx:102187711%09red/chx:102171666%09red/chx:102185385%09red/chx:102190482%09red/chx:102184871%09red/chx:102…
Type II diabetes mellitus	KEGG PATHWAY	chx04930	6	42	0.917245837	0.999997633	102183003|102174706|102179643|102187711|102168356|102173125	chx:102183003|chx:102174706|chx:102179643|chx:102187711|chx:102168356|chx:102173125|	102183003|102174706|102179643|102187711|102168356|102173125|	SLC2A4|CACNA1D|IRS4|SOCS3|HK2|ADIPOQ, GBP28, qpM1|	http://www.genome.jp/kegg-bin/show_pathway?chx04930/chx:102187711%09red/chx:102174706%09red/chx:102168356%09red/chx:102179643%09red/chx:102183003%09red/chx:102173125%09red
Fc epsilon RI signaling pathway	KEGG PATHWAY	chx04664	10	64	0.9196681	0.999997633	102191004|102168313|102178930|102178783|102190520|102187867|102180337|102175216|102188141|102187595	chx:102191004|chx:102168313|chx:102178930|chx:102178783|chx:102190520|chx:102187867|chx:102180337|chx:102175216|chx:102188141|chx:102187595|	102191004|102168313|102178930|102178783|102190520|102187867|102180337|102175216|102188141|102187595|	FCER1G|FCER1A|PLA2G4A|LAT|MAP2K1|PLA2G4D|PLCG2|PLA2G4B|PLA2G4F|PLA2G4E|	http://www.genome.jp/kegg-bin/show_pathway?chx04664/chx:102178783%09red/chx:102190520%09red/chx:102180337%09red/chx:102175216%09red/chx:102188141%09red/chx:102168313%09red/chx:102191004%09red/chx:102187867%09red/chx:102178930%09red/chx:102187595%09red
Peroxisome	KEGG PATHWAY	chx04146	13	80	0.921916832	0.999997633	102177788|102184764|102178596|102171089|102185835|102187185|102184963|102176815|102178387|100860855|102189489|102184385|100861196	chx:102177788|chx:102184764|chx:102178596|chx:102171089|chx:102185835|chx:102187185|chx:102184963|chx:102176815|chx:102178387|chx:100860855|chx:102189489|chx:102184385|chx:100861196|	102177788|102184764|102178596|102171089|102185835|102187185|102184963|102176815|102178387|100860855|102189489|102184385|100861196|	ACOX3|ACAA1|CROT|PXMP2|EPHX2| |PEX11B|MVK|ECH1|CAT|ABCD4|ACOX2|SOD1|	http://www.genome.jp/kegg-bin/show_pathway?chx04146/chx:102171089%09red/chx:102189489%09red/chx:102176815%09red/chx:102178596%09red/chx:102177788%09red/chx:102184385%09red/chx:102184764%09red/chx:102178387%09red/chx:100861196%09red/chx:102185835%09red/chx:102187185%09red/chx:102184963%09red/chx:100860855%09red
Alzheimer's disease	KEGG PATHWAY	chx05010	36	195	0.928430734	0.999997633	100861284|102168407|100861263|102171890|102187161|102176290|102181026|102168606|102187496|102190310|102178499|102187983|102170858|102189432|102184512|102188092|102177363|102191052|102187812|102179036|102176841|102180626|102184768|102187154|102185007|100861376|100860750|102179361|102174706|102182696|102188327|102189010|102188675|102175703|102184488|102174681	chx:100861284|chx:102168407|chx:100861263|chx:102171890|chx:102187161|chx:102176837|chx:102181026|chx:102168606|chx:102187496|chx:102190310|chx:102178499|chx:102187983|chx:102170858|chx:102189432|chx:102184512|chx:102188092|chx:102177363|chx:102191052|chx:102187812|chx:102179036|chx:102176841|chx:102180626|chx:102184768|chx:102187154|chx:102172164|chx:100861376|chx:100860750|chx:102179361|chx:102…	100861284|102168407|100861263|102171890|102187161|102176837|102181026|102168606|102187496|102190310|102178499|102187983|102170858|102189432|102184512|102188092|102177363|102191052|102187812|102179036|102176841|102180626|102184768|102187154|102172164|100861376|100860750|102179361|102174706|102182696|102188327|102189010|102188675|102175703|102184488|102174681|	|NDUFB10|UQCRC2|ATP5C1|CDK5R1| |NDUFA11|ATP5G2| |TNFRSF1A|ATP5F1|ATP5J|ITPR2|NDUFB5| |ITPR1|PSENEN|RYR3|BACE2| |NDUFV2|ATP2A3|ITPR3| |CALM2|NDUFS1|LPL|NDUFA9|CACNA1D|NDUFB6|ADAM17|LRP1| |NAE1|ATP5A1|CASP9|	http://www.genome.jp/kegg-bin/show_pathway?chx05010/chx:102170858%09red/chx:102188092%09red/chx:102179036%09red/chx:100861284%09red/chx:102189010%09red/chx:102187983%09red/chx:102188675%09red/chx:102187154%09red/chx:102182696%09red/chx:102176837%09red/chx:102187496%09red/chx:102168606%09red/chx:100860750%09red/chx:102179361%09red/chx:102190310%09red/chx:102172164%09red/chx:102174681%09red/chx:102…
Synaptic vesicle cycle	KEGG PATHWAY	chx04721	10	66	0.933955497	0.999997633	102184538|102191147|102184947|102182700|102187453|102190515|102190729|102174416|102191135|102180509	chx:102184538|chx:102191147|chx:102184947|chx:102182700|chx:102187453|chx:102190515|chx:102190729|chx:102174416|chx:102191135|chx:102180509|	102184538|102191147|102184947|102182700|102187453|102190515|102190729|102174416|102191135|102180509|	RIMS1|STXBP1|AP2M1|ATP6V1C2|SLC18A2|SLC18A1|NSF|STX2|ATP6V1B2|SLC32A1|	http://www.genome.jp/kegg-bin/show_pathway?chx04721/chx:102191147%09red/chx:102182700%09red/chx:102190515%09red/chx:102190729%09red/chx:102184538%09red/chx:102191135%09red/chx:102180509%09red/chx:102187453%09red/chx:102174416%09red/chx:102184947%09red
Nucleotide excision repair	KEGG PATHWAY	chx03420	6	44	0.934691356	0.999997633	102187112|102174340|102172276|102174589|106503131|102173090	chx:102187112|chx:102174340|chx:102172276|chx:102174589|chx:102188076|chx:102173090|	102187112|102174340|102172276|102174589|102188076|102173090|	|RFC4|PCNA|POLE|ERCC2|POLE3|	http://www.genome.jp/kegg-bin/show_pathway?chx03420/chx:102173090%09red/chx:102174589%09red/chx:102174340%09red/chx:102188076%09red/chx:102172276%09red/chx:102187112%09red
Adrenergic signaling in cardiomyocytes	KEGG PATHWAY	chx04261	26	148	0.935667077	0.999997633	102183405|102188104|102169526|102174163|102168576|102189798|102176303|102185261|102183893|102173472|102182788|102170199|102180482|102191740|102170148|102168763|102185007|102185469|106503290|102176762|102176524|102186539|102174706|102179794|102181859|102179381	chx:102183405|chx:102188104|chx:102169526|chx:102174163|chx:102183236|chx:102189798|chx:102176303|chx:102185261|chx:102183893|chx:102180482|chx:102182788|chx:102170199|chx:102180482|chx:102191740|chx:102170148|chx:102168763|chx:102172164|chx:102185469|chx:102176552|chx:102176762|chx:102176524|chx:102186539|chx:102174706|chx:102188357|chx:102181859|chx:102179381|	102183405|102188104|102169526|102174163|102183236|102189798|102176303|102185261|102183893|102180482|102182788|102170199|102180482|102191740|102170148|102168763|102172164|102185469|102176552|102176762|102176524|102186539|102174706|102188357|102181859|102179381|	ATP1B4|ADCY9|PPP2R5C|AGTR1| |ADCY5|PPP1R1A|TNNT2|CREB3L1|TPM4|ADRA1A|CREB3L2|TPM4|PPP2R3A|PLN|MYL4|CALM2|ADCY4|CACNG6|CAMK2B|ATP2B4|ATP1A2|CACNA1D|ATP1B3|PRKX|ADRB2|	http://www.genome.jp/kegg-bin/show_pathway?chx04261/chx:102183405%09red/chx:102188357%09red/chx:102170148%09red/chx:102186539%09red/chx:102183893%09red/chx:102181859%09red/chx:102172164%09red/chx:102176524%09red/chx:102168763%09red/chx:102176303%09red/chx:102174706%09red/chx:102179381%09red/chx:102189798%09red/chx:102185261%09red/chx:102182788%09red/chx:102185469%09red/chx:102188104%09red/chx:102…
Amyotrophic lateral sclerosis (ALS)	KEGG PATHWAY	chx05014	8	56	0.939957849	0.999997633	102169621|102174681|102191447|102184478|100860855|102180684|102190310|100861196	chx:102169621|chx:102174681|chx:102191447|chx:102184478|chx:100860855|chx:102180684|chx:102190310|chx:100861196|	102169621|102174681|102191447|102184478|100860855|102180684|102190310|100861196|	TP53|CASP9|TNFRSF1B|RAB5A|CAT|BCL2L1|TNFRSF1A|SOD1|	http://www.genome.jp/kegg-bin/show_pathway?chx05014/chx:102191447%09red/chx:102190310%09red/chx:100861196%09red/chx:102174681%09red/chx:102180684%09red/chx:102169621%09red/chx:100860855%09red/chx:102184478%09red
Neurotrophin signaling pathway	KEGG PATHWAY	chx04722	20	119	0.940018767	0.999997633	102179773|102171412|102190520|102178753|102190168|102169137|102185423|102169621|102174096|102185007|102181888|102184349|102184175|102175660|102181169|102189012|102180337|102176762|100862660|102170926	chx:102179773|chx:102171412|chx:102190520|chx:102178753|chx:102190168|chx:102169137|chx:102185423|chx:102169621|chx:102174096|chx:102172164|chx:102181888|chx:102184349|chx:102184175|chx:102175660|chx:102181169|chx:102189012|chx:102180337|chx:102176762|chx:100862660|chx:102170926|	102179773|102171412|102190520|102178753|102190168|102169137|102185423|102169621|102174096|102172164|102181888|102184349|102184175|102175660|102181169|102189012|102180337|102176762|100862660|102170926|	SHC4|NGFRAP1|MAP2K1|FASLG, FasL|NGFR|NFKBIA|JUN|TP53|RELA|CALM2|SH2B3|ABL1|TP73|NFKB1|RHOA|PRDM4|PLCG2|CAMK2B|NGF|SHC1|	http://www.genome.jp/kegg-bin/show_pathway?chx04722/chx:102185423%09red/chx:102190168%09red/chx:102190520%09red/chx:102178753%09red/chx:102180337%09red/chx:102184349%09red/chx:102181888%09red/chx:102175660%09red/chx:102170926%09red/chx:102189012%09red/chx:102169137%09red/chx:102184175%09red/chx:102176762%09red/chx:102181169%09red/chx:102171412%09red/chx:102174096%09red/chx:100862660%09red/chx:102…
Amphetamine addiction	KEGG PATHWAY	chx05031	10	67	0.940235516	0.999997633	102174706|102170199|102185423|102190515|102189798|102176762|102187453|102185007|102181859|102183893	chx:102174706|chx:102170199|chx:102185423|chx:102190515|chx:102189798|chx:102176762|chx:102187453|chx:102172164|chx:102181859|chx:102183893|	102174706|102170199|102185423|102190515|102189798|102176762|102187453|102172164|102181859|102183893|	CACNA1D|CREB3L2|JUN|SLC18A1|ADCY5|CAMK2B|SLC18A2|CALM2|PRKX|CREB3L1|	http://www.genome.jp/kegg-bin/show_pathway?chx05031/chx:102183893%09red/chx:102185423%09red/chx:102181859%09red/chx:102190515%09red/chx:102172164%09red/chx:102174706%09red/chx:102189798%09red/chx:102170199%09red/chx:102187453%09red/chx:102176762%09red
Parkinson's disease	KEGG PATHWAY	chx05012	30	169	0.941024353	0.999997633	100861284|102168407|100861263|102171890|102190515|102189798|102176290|102181026|102168606|102187496|102183812|102178499|102187983|102189432|102184512|102179036|102177646|102181617|102187154|102179361|102181859|100861376|102168931|102173290|102182696|102174681|102187453|102188675|102184488|102176841	chx:100861284|chx:102168407|chx:100861263|chx:102171890|chx:102190515|chx:102189798|chx:102176837|chx:102181026|chx:102168606|chx:102187496|chx:102183812|chx:102178499|chx:102187983|chx:102189432|chx:102184512|chx:102179036|chx:102177646|chx:102181617|chx:102187154|chx:102179361|chx:102181859|chx:100861376|chx:102168931|chx:102173290|chx:102182696|chx:102174681|chx:102187453|chx:102188675|chx:102…	100861284|102168407|100861263|102171890|102190515|102189798|102176837|102181026|102168606|102187496|102183812|102178499|102187983|102189432|102184512|102179036|102177646|102181617|102187154|102179361|102181859|100861376|102168931|102173290|102182696|102174681|102187453|102188675|102184488|102176841|	|NDUFB10|UQCRC2|ATP5C1|SLC18A1|ADCY5| |NDUFA11|ATP5G2| |ADORA2A|ATP5F1|ATP5J|NDUFB5| | |PARK7|UBE2L6| |NDUFA9|PRKX|NDUFS1|UBE2J2|VDAC1|NDUFB6|CASP9|SLC18A2| |ATP5A1|NDUFV2|	http://www.genome.jp/kegg-bin/show_pathway?chx05012/chx:102190515%09red/chx:102173290%09red/chx:102183812%09red/chx:100861284%09red/chx:102187453%09red/chx:102187983%09red/chx:102188675%09red/chx:102168931%09red/chx:102182696%09red/chx:102187154%09red/chx:102187496%09red/chx:102181859%09red/chx:102168606%09red/chx:102179361%09red/chx:102179036%09red/chx:102174681%09red/chx:102184512%09red/chx:100…
Pyruvate metabolism	KEGG PATHWAY	chx00620	5	39	0.941048761	0.999997633	102170323|102184694|102174989|102184953|102187468	chx:102170323|chx:102184694|chx:102174989|chx:102184953|chx:102187468|	102170323|102184694|102174989|102184953|102187468|	ACYP1|ME3|ALDH9A1|PDHB| |	http://www.genome.jp/kegg-bin/show_pathway?chx00620/chx:102184953%09red/chx:102187468%09red/chx:102174989%09red/chx:102170323%09red/chx:102184694%09red
Terpenoid backbone biosynthesis	KEGG PATHWAY	chx00900	2	20	0.941415387	0.999997633	102176815|102177538	chx:102176815|chx:102177538|	102176815|102177538|	MVK|PDSS1|	http://www.genome.jp/kegg-bin/show_pathway?chx00900/chx:102176815%09red/chx:102177538%09red
Propanoate metabolism	KEGG PATHWAY	chx00640	3	27	0.943884546	0.999997633	102185243|102188773|102189256	chx:102185243|chx:102188773|chx:102189256|	102185243|102188773|102189256|	ECHS1|ALDH6A1|MUT|	http://www.genome.jp/kegg-bin/show_pathway?chx00640/chx:102189256%09red/chx:102188773%09red/chx:102185243%09red
Non-homologous end-joining	KEGG PATHWAY	chx03450	1	13	0.94846618	0.999997633	102172306	chx:102172306|	102172306|	NHEJ1|	http://www.genome.jp/kegg-bin/show_pathway?chx03450/chx:102172306%09red
Sphingolipid metabolism	KEGG PATHWAY	chx00600	6	46	0.948790805	0.999997633	102181802|102170015|102187660|102171567|102181946|102186630	chx:102181802|chx:102170015|chx:102187660|chx:102171567|chx:102181946|chx:102186630|	102181802|102170015|102187660|102171567|102181946|102186630|	DEGS1| |SGMS2|PPAP2B|PPAP2C|ENPP7|	http://www.genome.jp/kegg-bin/show_pathway?chx00600/chx:102181802%09red/chx:102171567%09red/chx:102186630%09red/chx:102170015%09red/chx:102187660%09red/chx:102181946%09red
N-Glycan biosynthesis	KEGG PATHWAY	chx00510	7	52	0.950105995	0.999997633	102184807|102182552|102181772|102174764|102182047|100860927|102172999	chx:102184807|chx:102182552|chx:102181772|chx:102174764|chx:102182047|chx:100860927|chx:102172999|	102184807|102182552|102181772|102174764|102182047|100860927|102172999|	|MAN1C1|MGAT1|DPAGT1|DOLK|B4GALT1|ALG2|	http://www.genome.jp/kegg-bin/show_pathway?chx00510/chx:102184807%09red/chx:102174764%09red/chx:102181772%09red/chx:102182047%09red/chx:102172999%09red/chx:102182552%09red/chx:100860927%09red
Huntington's disease	KEGG PATHWAY	chx05016	38	211	0.950877351	0.999997633	100861284|102168407|100861263|102171890|102174167|102176290|102181026|102168606|102187496|102183893|100861196|102178499|102190077|102187983|102170199|102184512|102188092|102180965|102185477|102179036|102181107|102184947|102187892|102170812|102169621|102187154|102179361|100861376|102173290|102189432|102173392|102182696|102176841|102174511|102188675|100860911|102184488|102174681	chx:100861284|chx:102168407|chx:100861263|chx:102171890|chx:102174167|chx:102176837|chx:102181026|chx:102168606|chx:102187496|chx:102183893|chx:100861196|chx:102178499|chx:102190077|chx:102187983|chx:102170199|chx:102184512|chx:102188092|chx:102180965|chx:102185477|chx:102179036|chx:102181107|chx:102184947|chx:102187892|chx:102170812|chx:102169621|chx:102187154|chx:102179361|chx:100861376|chx:102…	100861284|102168407|100861263|102171890|102174167|102176837|102181026|102168606|102187496|102183893|100861196|102178499|102190077|102187983|102170199|102184512|102188092|102180965|102185477|102179036|102181107|102184947|102187892|102170812|102169621|102187154|102179361|100861376|102173290|102189432|102173392|102182696|102176841|102174511|102188675|100860911|102184488|102174681|	|NDUFB10|UQCRC2|ATP5C1|POLR2D| |NDUFA11|ATP5G2| |CREB3L1|SOD1|ATP5F1|SIN3A|ATP5J|CREB3L2| |ITPR1|HAP1|TGM2| |REST|AP2M1|POLR2A|POLR2C|TP53| |NDUFA9|NDUFS1|VDAC1|NDUFB5|TBPL2|NDUFB6|NDUFV2|IFT57| |SP1|ATP5A1|CASP9|	http://www.genome.jp/kegg-bin/show_pathway?chx05016/chx:100860911%09red/chx:102170812%09red/chx:102188092%09red/chx:102173290%09red/chx:102173392%09red/chx:100861284%09red/chx:102187983%09red/chx:102188675%09red/chx:102187154%09red/chx:102182696%09red/chx:102183893%09red/chx:102176837%09red/chx:102187496%09red/chx:102168606%09red/chx:102179361%09red/chx:102185477%09red/chx:102179036%09red/chx:100…
B cell receptor signaling pathway	KEGG PATHWAY	chx04662	10	69	0.951249513	0.999997633	102174857|102190520|102169137|102185423|102190375|102186615|102175660|102180337|102174096|102171591	chx:102174857|chx:102190520|chx:102169137|chx:102185423|chx:102190375|chx:102186615|chx:102175660|chx:102180337|chx:102174096|chx:102171591|	102174857|102190520|102169137|102185423|102190375|102186615|102175660|102180337|102174096|102171591|	NFATC2|MAP2K1|NFKBIA|JUN|CARD11|CR2|NFKB1|PLCG2|RELA|IKBKG|	http://www.genome.jp/kegg-bin/show_pathway?chx04662/chx:102185423%09red/chx:102190520%09red/chx:102171591%09red/chx:102180337%09red/chx:102169137%09red/chx:102174857%09red/chx:102175660%09red/chx:102186615%09red/chx:102190375%09red/chx:102174096%09red
Phototransduction	KEGG PATHWAY	chx04744	3	28	0.951921942	0.999997633	102191362|102185007|102185427	chx:102191362|chx:102172164|chx:102185427|	102191362|102172164|102185427|	CNGB1|CALM2|GNGT1|	http://www.genome.jp/kegg-bin/show_pathway?chx04744/chx:102191362%09red/chx:102172164%09red/chx:102185427%09red
Arginine and proline metabolism	KEGG PATHWAY	chx00330	8	59	0.957001723	0.999997633	102171672|102174989|102169129|102181733|102182731|102180002|100861063|102189116	chx:102171672|chx:102174989|chx:102169129|chx:102181733|chx:102184631|chx:102180002|chx:100861063|chx:102189116|	102171672|102174989|102169129|102181733|102184631|102180002|100861063|102189116|	ALDH4A1|ALDH9A1|SAT2|AZIN2, ADC|ODC1|CNDP1|GOT1|P4HA2|	http://www.genome.jp/kegg-bin/show_pathway?chx00330/chx:100861063%09red/chx:102189116%09red/chx:102184631%09red/chx:102169129%09red/chx:102174989%09red/chx:102180002%09red/chx:102171672%09red/chx:102181733%09red
Renal cell carcinoma	KEGG PATHWAY	chx05211	9	67	0.966829466	0.999997633	102190520|102187112|102174800|102185423|102180230|102181217|102189962|102180827|102182530	chx:102190520|chx:102187112|chx:102174800|chx:102185423|chx:102180230|chx:102181217|chx:102189962|chx:102180827|chx:102182530|	102190520|102187112|102174800|102185423|102180230|102181217|102189962|102180827|102182530|	MAP2K1| | |JUN|EPAS1|PAK7|TGFB3| |PAK4|	http://www.genome.jp/kegg-bin/show_pathway?chx05211/chx:102185423%09red/chx:102190520%09red/chx:102187112%09red/chx:102189962%09red/chx:102174800%09red/chx:102180827%09red/chx:102181217%09red/chx:102182530%09red/chx:102180230%09red
Dopaminergic synapse	KEGG PATHWAY	chx04728	21	132	0.967871978	0.999997633	102187453|102190515|102191740|102169526|102170858|102170199|102174706|102184768|102184123|102189798|102185427|102188092|102185007|102174574|102181859|102188084|102176463|102170665|102183893|102176762|102190164	chx:102187453|chx:102190515|chx:102191740|chx:102169526|chx:102170858|chx:102170199|chx:102174706|chx:102184768|chx:102184123|chx:102189798|chx:102185427|chx:102188092|chx:102172164|chx:102174574|chx:102181859|chx:102188084|chx:102176463|chx:102170665|chx:102183893|chx:102176762|chx:102190164|	102187453|102190515|102191740|102169526|102170858|102170199|102174706|102184768|102184123|102189798|102185427|102188092|102172164|102174574|102181859|102188084|102176463|102170665|102183893|102176762|102190164|	SLC18A2|SLC18A1|PPP2R3A|PPP2R5C|ITPR2|CREB3L2|CACNA1D|ITPR3|GNG3|ADCY5|GNGT1|ITPR1|CALM2|GNB5|PRKX|DRD3|KCNJ6|GNG4|CREB3L1|CAMK2B|GNGT2|	http://www.genome.jp/kegg-bin/show_pathway?chx04728/chx:102184123%09red/chx:102183893%09red/chx:102174706%09red/chx:102174574%09red/chx:102188084%09red/chx:102188092%09red/chx:102190515%09red/chx:102170665%09red/chx:102185427%09red/chx:102190164%09red/chx:102184768%09red/chx:102169526%09red/chx:102189798%09red/chx:102176463%09red/chx:102170858%09red/chx:102170199%09red/chx:102187453%09red/chx:102…
Alcoholism	KEGG PATHWAY	chx05034	27	163	0.968420127	0.999997633	102179773|102183812|102190515|102189798|102185427|102170665|102183893|102187453|102184572|102170199|102171944|102175460|102170926|102182458|102190520|102183743|102175243|102184123|102185007|102171353|102180110|102190164|102183137|102186003|102174574|106503501|106503502	chx:102179773|chx:102183812|chx:102190515|chx:102189798|chx:102185427|chx:102170665|chx:102183893|chx:102187453|chx:102184572|chx:102170199|chx:102171944|chx:102175460|chx:102170926|chx:102182458|chx:102190520|chx:102180307|chx:102175243|chx:102184123|chx:102172164|chx:102171353|chx:102180110|chx:102190164|chx:102183137|chx:102186003|chx:102174574|chx:102182458|chx:102180307|	102179773|102183812|102190515|102189798|102185427|102170665|102183893|102187453|102184572|102170199|102171944|102175460|102170926|102182458|102190520|102180307|102175243|102184123|102172164|102171353|102180110|102190164|102183137|102186003|102174574|102182458|102180307|	SHC4|ADORA2A|SLC18A1|ADCY5|GNGT1|GNG4|CREB3L1|SLC18A2| |CREB3L2| |NPY|SHC1| |MAP2K1| | |GNG3|CALM2| | |GNGT2| | |GNB5| | |	http://www.genome.jp/kegg-bin/show_pathway?chx05034/chx:102190515%09red/chx:102183812%09red/chx:102190164%09red/chx:102170926%09red/chx:102186003%09red/chx:102183893%09red/chx:102190520%09red/chx:102170665%09red/chx:102172164%09red/chx:102183137%09red/chx:102184123%09red/chx:102179773%09red/chx:102184572%09red/chx:102182458%09red/chx:102180307%09red/chx:102189798%09red/chx:102171944%09red/chx:102…
Mismatch repair	KEGG PATHWAY	chx03430	2	24	0.971075416	0.999997633	102172276|102174340	chx:102172276|chx:102174340|	102172276|102174340|	PCNA|RFC4|	http://www.genome.jp/kegg-bin/show_pathway?chx03430/chx:102172276%09red/chx:102174340%09red
Insulin signaling pathway	KEGG PATHWAY	chx04910	23	145	0.974037118	0.999997633	102168704|102183659|102179047|102168356|102185385|102183003|102178739|102179643|102180727|102190697|100861297|102179773|102190520|102169928|102179737|102172049|102181859|102185007|102174704|102180719|102187711|102170926|102184915	chx:102168704|chx:102183659|chx:102179047|chx:102168356|chx:102185385|chx:102183003|chx:102178739|chx:102179643|chx:102180727|chx:102190697|chx:100861297|chx:102179773|chx:102190520|chx:102169928|chx:102179737|chx:102172049|chx:102181859|chx:102172164|chx:102174704|chx:102180719|chx:102187711|chx:102170926|chx:102184915|	102168704|102183659|102179047|102168356|102185385|102183003|102178739|102179643|102180727|102190697|100861297|102179773|102190520|102169928|102179737|102172049|102181859|102172164|102174704|102180719|102187711|102170926|102184915|	PDE3A|PPP1R3A|PRKCI|HK2|CBL|SLC2A4|TSC1|IRS4|PRKAG2|PYGL|S6K1|SHC4|MAP2K1|PRKAB2|PRKAG1|PHKA2|PRKX|CALM2|G6PC2|PTPRF|SOCS3|SHC1|FOXO1|	http://www.genome.jp/kegg-bin/show_pathway?chx04910/chx:102168356%09red/chx:102180719%09red/chx:102190697%09red/chx:102170926%09red/chx:102180727%09red/chx:102172049%09red/chx:102181859%09red/chx:102172164%09red/chx:102168704%09red/chx:102169928%09red/chx:102183659%09red/chx:102179737%09red/chx:102174704%09red/chx:102179643%09red/chx:102183003%09red/chx:102179047%09red/chx:102179773%09red/chx:102…
Glycosylphosphatidylinositol(GPI)-anchor biosynthesis	KEGG PATHWAY	chx00563	2	25	0.975825676	0.999997633	102190208|102174133	chx:102190208|chx:102174133|	102190208|102174133|	PIGG|PIGU|	http://www.genome.jp/kegg-bin/show_pathway?chx00563/chx:102190208%09red/chx:102174133%09red
Pyrimidine metabolism	KEGG PATHWAY	chx00240	14	98	0.976001872	0.999997633	102182146|102187892|102170812|102174167|102174589|102173090|102171294|102181553|102180885|102168496|102176691|102191061|102187956|100861345	chx:102182146|chx:102187892|chx:102170812|chx:102174167|chx:102174589|chx:102173090|chx:102171294|chx:102181553|chx:102180885|chx:102168496|chx:102176691|chx:102191061|chx:102187956|chx:102183167|	102182146|102187892|102170812|102174167|102174589|102173090|102171294|102181553|102180885|102168496|102176691|102191061|102187956|102183167|	ITPA|POLR2A|POLR2C|POLR2D|POLE|POLE3|DCTPP1|DPYD|NT5C3B|NME6| |POLR3F|ENTPD5| |	http://www.genome.jp/kegg-bin/show_pathway?chx00240/chx:102173090%09red/chx:102170812%09red/chx:102182146%09red/chx:102183167%09red/chx:102174589%09red/chx:102191061%09red/chx:102181553%09red/chx:102171294%09red/chx:102187956%09red/chx:102174167%09red/chx:102180885%09red/chx:102187892%09red/chx:102176691%09red/chx:102168496%09red
Non-small cell lung cancer	KEGG PATHWAY	chx05223	6	52	0.976158843	0.999997633	102190520|102169621|102180337|102169650|102174681|102172767	chx:102190520|chx:102169621|chx:102180337|chx:102169650|chx:102174681|chx:102172767|	102190520|102169621|102180337|102169650|102174681|102172767|	MAP2K1|TP53|PLCG2|CCND1|CASP9|EGFR|	http://www.genome.jp/kegg-bin/show_pathway?chx05223/chx:102190520%09red/chx:102169650%09red/chx:102180337%09red/chx:102174681%09red/chx:102169621%09red/chx:102172767%09red
Non-alcoholic fatty liver disease (NAFLD)	KEGG PATHWAY	chx04932	28	173	0.978156767	0.999997633	100861284|102168407|102181026|102185423|102176290|100860785|100861263|102187496|102190310|102173125|102178438|102178753|102189432|102184512|102180727|102187711|102179036|102187154|102169928|102179737|102179361|100860794|100861376|102174096|102182696|102188675|102175660|102176841	chx:100861284|chx:102168407|chx:102181026|chx:102185423|chx:102176837|chx:100860785|chx:100861263|chx:102187496|chx:102190310|chx:102173125|chx:102178438|chx:102178753|chx:102189432|chx:102184512|chx:102180727|chx:102187711|chx:102179036|chx:102187154|chx:102169928|chx:102179737|chx:102179361|chx:100860794|chx:100861376|chx:102174096|chx:102182696|chx:102188675|chx:102175660|chx:102176841|	100861284|102168407|102181026|102185423|102176837|100860785|100861263|102187496|102190310|102173125|102178438|102178753|102189432|102184512|102180727|102187711|102179036|102187154|102169928|102179737|102179361|100860794|100861376|102174096|102182696|102188675|102175660|102176841|	|NDUFB10|NDUFA11|JUN| |IL6, IL-6|UQCRC2| |TNFRSF1A|ADIPOQ, GBP28, qpM1|IL8|FASLG, FasL|NDUFB5| |PRKAG2|SOCS3| | |PRKAB2|PRKAG1|NDUFA9|LEP, OB, obese|NDUFS1|RELA|NDUFB6| |NFKB1|NDUFV2|	http://www.genome.jp/kegg-bin/show_pathway?chx04932/chx:100860785%09red/chx:102179036%09red/chx:100861284%09red/chx:102180727%09red/chx:102188675%09red/chx:102187154%09red/chx:102182696%09red/chx:102176837%09red/chx:102187496%09red/chx:102179361%09red/chx:102190310%09red/chx:102169928%09red/chx:102178753%09red/chx:102179737%09red/chx:102178438%09red/chx:102184512%09red/chx:100861376%09red/chx:102…
Long-term potentiation	KEGG PATHWAY	chx04720	8	66	0.981138735	0.999997633	102176303|102190520|102170858|102184768|102176762|102188092|102185007|102181859	chx:102176303|chx:102190520|chx:102170858|chx:102184768|chx:102176762|chx:102188092|chx:102172164|chx:102181859|	102176303|102190520|102170858|102184768|102176762|102188092|102172164|102181859|	PPP1R1A|MAP2K1|ITPR2|ITPR3|CAMK2B|ITPR1|CALM2|PRKX|	http://www.genome.jp/kegg-bin/show_pathway?chx04720/chx:102184768%09red/chx:102170858%09red/chx:102188092%09red/chx:102190520%09red/chx:102172164%09red/chx:102176303%09red/chx:102176762%09red/chx:102181859%09red
Aminoacyl-tRNA biosynthesis	KEGG PATHWAY	chx00970	8	66	0.981138735	0.999997633	102182177|102179760|102183922|102170283|102169829|102182456|102181593|102174910	chx:102182177|chx:102179760|chx:102183922|chx:102170283|chx:102169829|chx:102182456|chx:102181593|chx:102174910|	102182177|102179760|102183922|102170283|102169829|102182456|102181593|102174910|	LARS2|HARS2|QARS|VARS2|GARS|AARS2| |MARS|	http://www.genome.jp/kegg-bin/show_pathway?chx00970/chx:102179760%09red/chx:102170283%09red/chx:102182456%09red/chx:102183922%09red/chx:102174910%09red/chx:102169829%09red/chx:102182177%09red/chx:102181593%09red
One carbon pool by folate	KEGG PATHWAY	chx00670	1	19	0.985547979	0.999997633	106504033	chx:102189931|	102189931|	ALDH1L2|	http://www.genome.jp/kegg-bin/show_pathway?chx00670/chx:102189931%09red
Maturity onset diabetes of the young	KEGG PATHWAY	chx04950	1	19	0.985547979	0.999997633	102174536	chx:102174536|	102174536|	HHEX|	http://www.genome.jp/kegg-bin/show_pathway?chx04950/chx:102174536%09red
Basal transcription factors	KEGG PATHWAY	chx03022	5	50	0.986980087	0.999997633	106503131|102172553|102173392|102176868|102173242	chx:102188076|chx:102172553|chx:102173392|chx:102176868|chx:102173242|	102188076|102172553|102173392|102176868|102173242|	ERCC2|TAF3|TBPL2| |TAF11|	http://www.genome.jp/kegg-bin/show_pathway?chx03022/chx:102173392%09red/chx:102188076%09red/chx:102172553%09red/chx:102173242%09red/chx:102176868%09red
Oxidative phosphorylation	KEGG PATHWAY	chx00190	24	161	0.989461317	0.999997633	102185581|100861284|102168407|100861263|102171890|102182700|102176290|102181026|102168606|102187496|102178499|102187983|102189432|102184512|102191135|102179036|102187154|102170107|102179361|100861376|102182696|102188675|102184488|102176841	chx:102185581|chx:100861284|chx:102168407|chx:100861263|chx:102171890|chx:102182700|chx:102176837|chx:102181026|chx:102168606|chx:102187496|chx:102178499|chx:102187983|chx:102189432|chx:102184512|chx:102191135|chx:102179036|chx:102187154|chx:102170107|chx:102179361|chx:100861376|chx:102182696|chx:102188675|chx:102184488|chx:102176841|	102185581|100861284|102168407|100861263|102171890|102182700|102176837|102181026|102168606|102187496|102178499|102187983|102189432|102184512|102191135|102179036|102187154|102170107|102179361|100861376|102182696|102188675|102184488|102176841|	ATP4B| |NDUFB10|UQCRC2|ATP5C1|ATP6V1C2| |NDUFA11|ATP5G2| |ATP5F1|ATP5J|NDUFB5| |ATP6V1B2| | |ATP5J2|NDUFA9|NDUFS1|NDUFB6| |ATP5A1|NDUFV2|	http://www.genome.jp/kegg-bin/show_pathway?chx00190/chx:102179036%09red/chx:100861284%09red/chx:102187983%09red/chx:102188675%09red/chx:102176837%09red/chx:102182696%09red/chx:102170107%09red/chx:102187154%09red/chx:102187496%09red/chx:102168606%09red/chx:102179361%09red/chx:102184512%09red/chx:102182700%09red/chx:100861376%09red/chx:102178499%09red/chx:102189432%09red/chx:102181026%09red/chx:102…
Other types of O-glycan biosynthesis	KEGG PATHWAY	chx00514	2	30	0.990282138	0.999997633	100860927|102186023	chx:100860927|chx:102186023|	100860927|102186023|	B4GALT1|CHST10|	http://www.genome.jp/kegg-bin/show_pathway?chx00514/chx:100860927%09red/chx:102186023%09red
mRNA surveillance pathway	KEGG PATHWAY	chx03015	13	102	0.991196064	0.999997633	102174796|102184565|102176398|102169526|102186132|102168992|102191740|102175909|102175779|102177177|102183400|102177698|102170808	chx:102174796|chx:102184565|chx:102176398|chx:102169526|chx:102186132|chx:102168992|chx:102191740|chx:102188185|chx:102175779|chx:102177177|chx:102183400|chx:102182285|chx:102170808|	102174796|102184565|102176398|102169526|102186132|102168992|102191740|102188185|102175779|102177177|102183400|102182285|102170808|	SMG1|WDR82|WIBG|PPP2R5C|UPF3A| |PPP2R3A| |PABPC1|CPSF1|NXF2B|NXF3|PABPC4L|	http://www.genome.jp/kegg-bin/show_pathway?chx03015/chx:102186132%09red/chx:102175779%09red/chx:102176398%09red/chx:102169526%09red/chx:102177177%09red/chx:102168992%09red/chx:102188185%09red/chx:102184565%09red/chx:102170808%09red/chx:102174796%09red/chx:102183400%09red/chx:102191740%09red/chx:102182285%09red
RNA transport	KEGG PATHWAY	chx03013	24	165	0.992596192	0.999997633	106502722|102183400|102186132|100860780|102189917|102190453|102181620|102180698|102176022|102178631|102189801|102175779|102170808|102187158|102180174|102168992|102175909|102191465|102172964|100861373|102190482|102176398|102176421|102177698	chx:102175922|chx:102183400|chx:102186132|chx:100860780|chx:102189917|chx:102190453|chx:102181620|chx:102180698|chx:102176022|chx:102178631|chx:102189801|chx:102175779|chx:102170808|chx:102187158|chx:102180174|chx:102168992|chx:102188185|chx:102191465|chx:102172964|chx:100861373|chx:102190482|chx:102176398|chx:102176421|chx:102182285|	102175922|102183400|102186132|100860780|102189917|102190453|102181620|102180698|102176022|102178631|102189801|102175779|102170808|102187158|102180174|102168992|102188185|102191465|102172964|100861373|102190482|102176398|102176421|102182285|	|NXF2B|UPF3A|EEF1A1|RPP21|EIF4A1|EIF2B1|EIF1|NUP37|GEMIN6|SNUPN|PABPC1|PABPC4L|NUP62|SEH1L| | |RPP25|NUPL2|CYFIP1|UBE2I|WIBG|PRMT5|NXF3|	http://www.genome.jp/kegg-bin/show_pathway?chx03013/chx:102175779%09red/chx:100860780%09red/chx:102176398%09red/chx:102175922%09red/chx:102187158%09red/chx:102183400%09red/chx:102176421%09red/chx:102168992%09red/chx:102172964%09red/chx:102181620%09red/chx:102180174%09red/chx:102178631%09red/chx:102191465%09red/chx:102189801%09red/chx:102176022%09red/chx:102188185%09red/chx:100861373%09red/chx:102…
Ribosome biogenesis in eukaryotes	KEGG PATHWAY	chx03008	9	81	0.993750448	0.999997633	102190324|102175279|102183400|102168897|102188839|102191465|102190464|102177698|102172876	chx:102190324|chx:102175279|chx:102183400|chx:102168897|chx:102188839|chx:102191465|chx:102190464|chx:102182285|chx:102172876|	102190324|102175279|102183400|102168897|102188839|102191465|102190464|102182285|102172876|	NOP10|UTP14A|NXF2B|NHP2L1|GNL3L|RPP25|IMP3|NXF3|RRP7A|	http://www.genome.jp/kegg-bin/show_pathway?chx03008/chx:102188839%09red/chx:102190324%09red/chx:102182285%09red/chx:102172876%09red/chx:102168897%09red/chx:102190464%09red/chx:102175279%09red/chx:102191465%09red/chx:102183400%09red
Regulation of autophagy	KEGG PATHWAY	chx04140	2	33	0.994429239	0.999997633	102180062|102181299	chx:102180062|chx:102181299|	102180062|102181299|	ATG16L2| |	http://www.genome.jp/kegg-bin/show_pathway?chx04140/chx:102180062%09red/chx:102181299%09red
Lysosome	KEGG PATHWAY	chx04142	16	125	0.995231062	0.999997633	102170573|102188128|100750234|102186936|102182630|102185703|102181720|100750233|102182749|102190510|102187702|102191236|102168288|102178984|102184070|102190935	chx:102170573|chx:102188128|chx:100750234|chx:102186936|chx:102182630|chx:102174355|chx:102181720|chx:100750233|chx:102182749|chx:102190510|chx:102187702|chx:102178045|chx:102168288|chx:102178984|chx:102184070|chx:102191209|	102170573|102188128|100750234|102186936|102182630|102174355|102181720|100750233|102182749|102190510|102187702|102178045|102168288|102178984|102184070|102191209|	GGA2| |MANBA|GNPTAB|NAGLU| |HEXB|GNS, G6S|CLN3|GM2A|ABCB9|CTSF|PLA2G15|CD63|CLN5| |	http://www.genome.jp/kegg-bin/show_pathway?chx04142/chx:100750233%09red/chx:102190510%09red/chx:102168288%09red/chx:102178045%09red/chx:100750234%09red/chx:102170573%09red/chx:102178984%09red/chx:102182749%09red/chx:102187702%09red/chx:102191209%09red/chx:102174355%09red/chx:102188128%09red/chx:102184070%09red/chx:102181720%09red/chx:102186936%09red/chx:102182630%09red
Protein export	KEGG PATHWAY	chx03060	1	25	0.995948249	0.999997633	102175299	chx:102175299|	102175299|	SRP14|	http://www.genome.jp/kegg-bin/show_pathway?chx03060/chx:102175299%09red
Homologous recombination	KEGG PATHWAY	chx03440	1	28	0.997854868	0.999997633	102176757	chx:102176757|	102176757|	RAD54L|	http://www.genome.jp/kegg-bin/show_pathway?chx03440/chx:102176757%09red
Metabolic pathways	KEGG PATHWAY	chx01100	245	1270	0.998848481	0.999997633	102184694|102190787|102187622|102176861|102170015|102176556|102181448|102176828|102180778|102170761|102173923|102174589|102182552|102174619|102168532|102187233|102170564|102171567|102179897|102181295|102186592|102184512|102172669|102168425|102174473|102170683|102180835|102184119|102181362|102184807|102182146|102187468|102186091|102187154|102186149|102178781|102181772|102178022|102181946|102169493…	chx:102184694|chx:102190787|chx:102187622|chx:102176861|chx:102170015|chx:102176556|chx:102181448|chx:102176828|chx:102180778|chx:102170761|chx:102173923|chx:102174589|chx:102182552|chx:102174619|chx:102168532|chx:102187233|chx:102170564|chx:102171567|chx:102179897|chx:102181295|chx:102186592|chx:102184512|chx:102173233|chx:102168425|chx:102174473|chx:102170683|chx:102180835|chx:102184119|chx:102…	102184694|102190787|102187622|102176861|102170015|102176556|102181448|102176828|102180778|102170761|102173923|102174589|102182552|102174619|102168532|102187233|102170564|102171567|102179897|102181295|102186592|102184512|102173233|102168425|102174473|102170683|102180835|102184119|102181362|102184807|102182146|102187468|102186091|102187154|102186149|102178781|102181772|102178022|102181946|102169493…	ME3|ENPP1|ALDOC|RIMKLB| |PLD2|GALE|AGXT2|RDH10|PLCZ1|PRPS1|POLE|MAN1C1| | | | |PPAP2B| |FUT3|PIP5K1B| | |ALOX5|DSE|GK2|ADH7|IDO1|GALNTL5| |ITPA| |PFKM| |BCAT2|IMPA2|MGAT1|UROC1|PPAP2C|PTDSS1| |CTH|FUK|GBE1| |PTPLA|PLD1|AK7|NDUFA11|PGD|ASPA|ALDH1A2|PIGU|GPI|NDUFB10|ATP5C1|ATP6V1C2|DCXR|PDHB|ENPP3|AOC3|ITPK1|CNDP1| |DEGS1|FDFT1| |TGDS| |ATP5F1|MCAT|ALDH9A1|EPHX2| |HYI|IDH3A|GNS, G6S| |DGUOK| |HPSE2…	http://www.genome.jp/kegg-bin/show_pathway?chx01100/chx:102181751%09red/chx:102181295%09red/chx:102174619%09red/chx:102190922%09red/chx:100861284%09red/chx:102172231%09red/chx:102191238%09red/chx:102190697%09red/chx:102187660%09red/chx:102171672%09red/chx:102187983%09red/chx:102180992%09red/chx:102187595%09red/chx:102176837%09red/chx:102189164%09red/chx:102180994%09red/chx:102174560%09red/chx:102…
Protein processing in endoplasmic reticulum	KEGG PATHWAY	chx04141	22	176	0.999151876	0.999997633	102179022|102189335|102189310|102178373|102182641|102178166|102182552|102191348|102171726|102188574|102184807|102187112|102179863|102187633|102170162|102171509|102185412|102182240|102168931|102181328|102171521|102182019	chx:102179022|chx:102189335|chx:102189310|chx:102178373|chx:102182641|chx:102178166|chx:102182552|chx:102191348|chx:102171726|chx:102188574|chx:102184807|chx:102187112|chx:102179863|chx:102187633|chx:102170162|chx:102171509|chx:102185412|chx:102182240|chx:102168931|chx:102183636|chx:102171521|chx:102182019|	102179022|102189335|102189310|102178373|102182641|102178166|102182552|102191348|102171726|102188574|102184807|102187112|102179863|102187633|102170162|102171509|102185412|102182240|102168931|102183636|102171521|102182019|	NSFL1C| |BAG1|DNAJC5|DNAJC10|LMAN2|MAN1C1|SEC23B|UBQLN3|WFS1| | |RRBP1|EDEM1|DNAJC5B|UBXN6|HSPA6|HSPA8|UBE2J2|DERL2|EIF2AK2|BCAP31|	http://www.genome.jp/kegg-bin/show_pathway?chx04141/chx:102182240%09red/chx:102178373%09red/chx:102170162%09red/chx:102185412%09red/chx:102168931%09red/chx:102182019%09red/chx:102189310%09red/chx:102187112%09red/chx:102182641%09red/chx:102183636%09red/chx:102179022%09red/chx:102189335%09red/chx:102191348%09red/chx:102184807%09red/chx:102188574%09red/chx:102179863%09red/chx:102187633%09red/chx:102…
mTOR signaling pathway	KEGG PATHWAY	chx04150	4	66	0.999686237	0.999997633	100860838|102176667|102178739|100861297	chx:100860838|chx:102176667|chx:102178739|chx:100861297|	100860838|102176667|102178739|100861297|	IGF-I, IGF1|DDIT4|TSC1|S6K1|	http://www.genome.jp/kegg-bin/show_pathway?chx04150/chx:102178739%09red/chx:100861297%09red/chx:100860838%09red/chx:102176667%09red
Spliceosome	KEGG PATHWAY	chx03040	13	136	0.99986064	0.999997633	106502327|102191812|102178998|102190828|102189812|102173222|102175470|102185412|102173942|106503022|102182240|102168897|102182507	chx:102177976|chx:102191812|chx:102178998|chx:102190828|chx:102189812|chx:102173222|chx:102175470|chx:102185412|chx:102173942|chx:102187459|chx:102182240|chx:102168897|chx:102182507|	102177976|102191812|102178998|102190828|102189812|102173222|102175470|102185412|102173942|102187459|102182240|102168897|102182507|	|PRPF6| |LSM3|BCAS2|SNRPD2|SART1|HSPA6|SNRNP200|HNRNPA1|HSPA8|NHP2L1|SF3B5|	http://www.genome.jp/kegg-bin/show_pathway?chx03040/chx:102173222%09red/chx:102177976%09red/chx:102182240%09red/chx:102178998%09red/chx:102173942%09red/chx:102190828%09red/chx:102182507%09red/chx:102168897%09red/chx:102191812%09red/chx:102175470%09red/chx:102189812%09red/chx:102185412%09red/chx:102187459%09red
Ribosome	KEGG PATHWAY	chx03010	32	289	0.999997633	0.999997633	102186897|102178024|102170171|102190192|102191473|106502948|102182623|102191507|102175205|102184651|102172631|102183069|102189108|102182120|102168504|102187834|102169908|102189863|102186409|102189683|102179754|102181167|100860776|102184465|102182910|102186535|102178976|102170343|102174645|102172082|102175771|102189373	chx:102183122|chx:102178024|chx:102170171|chx:102190192|chx:102189373|chx:102183069|chx:102184991|chx:102191507|chx:102169679|chx:102184651|chx:102172631|chx:102183069|chx:102189108|chx:102187846|chx:102168504|chx:102187834|chx:102183178|chx:102173919|chx:100861018|chx:102189683|chx:102179754|chx:102181167|chx:100860776|chx:102184465|chx:102183339|chx:100860777|chx:102173919|chx:102170343|chx:102…	102183122|102178024|102170171|102190192|102189373|102183069|102184991|102191507|102169679|102184651|102172631|102183069|102189108|102187846|102168504|102187834|102183178|102173919|100861018|102189683|102179754|102181167|100860776|102184465|102183339|100860777|102173919|102170343|102174645|102183068|102175771|102189373|	|MRPS18A|RPL13A|RPL5| |MRPL18|RPL10| |RPL7A|RPS16| |MRPL18| | | |MRPL32| |RPS26|RPL17| | | |RPS2|RPL18|RPL35|RPL21|RPS26| |MRPL34| | | |	http://www.genome.jp/kegg-bin/show_pathway?chx03010/chx:102183178%09red/chx:102189683%09red/chx:102184465%09red/chx:102183068%09red/chx:102175771%09red/chx:102189373%09red/chx:102172631%09red/chx:102190192%09red/chx:102189108%09red/chx:102170343%09red/chx:100860777%09red/chx:100860776%09red/chx:102184651%09red/chx:102181167%09red/chx:102179754%09red/chx:102178024%09red/chx:102183122%09red/chx:102…
--------------------
#Term	Database	ID	Input number	Background number	P-Value	Corrected P-Value	Input	KO	Entrez_ID	KO_name	Hyperlink
--------------------
#Term	Database	ID	Input number	Background number	P-Value	Corrected P-Value	Input	KO	Entrez_ID	KO_name	Hyperlink
--------------------
