# Supplementary material for: Screening and evaluating of long noncoding RNAs in the puberty of goats
Source: BMC Genomics. 2017 Feb 14;18:164. doi: 10.1186/s12864-017-3578-9 (PMC5310007; doi:10.1186/s12864-017-3578-9)
Supplement: Additional file 9: — The specific expression of lncRNAs in pubertal/prepubertal samples. (XLSX 36 kb) [file 12864_2017_3578_MOESM9_ESM.xlsx]

## Sheet: Sheet1
transcript_id	gene_id	gene_name	length	Pub_FPKM	Prepub_FPKM	log2(foldchange)	pvalue
TCONS_05027309	XLOC_2409732	-	250	1.77732	0	inf	0.0197
TCONS_04848799	XLOC_2291268	-	213	7.0776	0	inf	0.053
TCONS_01773531	XLOC_868598	-	504	2.39666	0	inf	0.11785
TCONS_00162296	XLOC_088449	-	241	1.04584	0	inf	0.12725
TCONS_01769365	XLOC_853643	-	288	0.85489	0	inf	0.15185
TCONS_02641249	XLOC_1278496	-	294	2.39522	0	inf	0.1671
TCONS_01236044	XLOC_598569	-	280	0.843961	0	inf	0.17025
TCONS_04770982	XLOC_2317025	-	347	0.718739	0	inf	0.1831
TCONS_03249569	XLOC_1551824	-	203	9.68741	0	inf	0.18605
TCONS_01460324	XLOC_735618	-	214	12.6206	0	inf	0.1921
TCONS_02469068	XLOC_1190675	-	254	0.732268	0	inf	0.20575
TCONS_01263836	XLOC_587080	-	319	0.479743	0	inf	0.2115
TCONS_02803085	XLOC_1349584	-	238	1.4304	0	inf	0.246
TCONS_04936344	XLOC_2386214	-	456	0.151794	0	inf	1
TCONS_00531043	XLOC_288482	-	454	0.153368	0	inf	1
TCONS_04049969	XLOC_1903310	-	337	0.197592	0	inf	1
TCONS_04330248	XLOC_2130247	-	435	0.198	0	inf	1
TCONS_04352941	XLOC_2075777	-	2885	0.202156	0	inf	1
TCONS_02412161	XLOC_1153700	-	329	0.206744	0	inf	1
TCONS_02020795	XLOC_982582	-	329	0.206744	0	inf	1
TCONS_00788248	XLOC_345303	-	399	0.214132	0	inf	1
TCONS_00841577	XLOC_427156	-	367	0.215289	0	inf	1
TCONS_03193805	XLOC_1531217	-	295	0.220227	0	inf	1
TCONS_02763535	XLOC_1330339	-	294	0.223293	0	inf	1
TCONS_03156403	XLOC_1521754	-	320	0.237092	0	inf	1
TCONS_03459876	XLOC_1672210	-	354	0.237781	0	inf	1
TCONS_00767188	XLOC_376733	-	347	0.251802	0	inf	1
TCONS_03898662	XLOC_1875356	-	313	0.257881	0	inf	1
TCONS_01888274	XLOC_898077	-	652	0.258382	0	inf	1
TCONS_03200231	XLOC_1507115	-	463	0.25964	0	inf	1
TCONS_04926546	XLOC_2356457	-	400	0.260102	0	inf	1
TCONS_00261404	XLOC_161557	-	312	0.261122	0	inf	1
TCONS_03109955	XLOC_1485113	-	283	0.262787	0	inf	1
TCONS_04341172	XLOC_2049910	-	309	0.271302	0	inf	1
TCONS_00959911	XLOC_506110	-	389	0.278179	0	inf	1
TCONS_00279901	XLOC_204151	-	277	0.289866	0	inf	1
TCONS_02198213	XLOC_1052917	-	304	0.289945	0	inf	1
TCONS_00189830	XLOC_102816	-	302	0.303498	0	inf	1
TCONS_02502077	XLOC_1211185	-	454	0.306735	0	inf	1
TCONS_01039256	XLOC_525986	-	386	0.307016	0	inf	1
TCONS_03564200	XLOC_1635468	-	273	0.310734	0	inf	1
TCONS_00794638	XLOC_368922	-	299	0.318918	0	inf	1
TCONS_02411327	XLOC_1151191	-	297	0.32018	0	inf	1
TCONS_00949446	XLOC_471742	-	407	0.332496	0	inf	1
TCONS_03300047	XLOC_1561562	-	296	0.335664	0	inf	1
TCONS_00610375	XLOC_241646	-	291	0.350799	0	inf	1
TCONS_04843908	XLOC_2276181	-	293	0.353889	0	inf	1
TCONS_02553268	XLOC_1234774	-	375	0.35975	0	inf	1
TCONS_04407795	XLOC_2113355	-	265	0.361032	0	inf	1
TCONS_04647338	XLOC_2161139	-	402	0.36188	0	inf	1
TCONS_01873027	XLOC_914345	-	310	0.364007	0	inf	1
TCONS_04227085	XLOC_1945918	-	327	0.370559	0	inf	1
TCONS_04192303	XLOC_2006713	-	263	0.375768	0	inf	1
TCONS_03217662	XLOC_1513858	-	263	0.375768	0	inf	1
TCONS_01458766	XLOC_729260	-	337	0.385431	0	inf	1
TCONS_00757780	XLOC_347113	-	384	0.387937	0	inf	1
TCONS_01047983	XLOC_549012	-	286	0.403193	0	inf	1
TCONS_03207184	XLOC_1530888	-	349	0.412369	0	inf	1
TCONS_02363089	XLOC_1137724	-	366	0.414508	0	inf	1
TCONS_05080704	XLOC_2371094	-	421	0.415142	0	inf	1
TCONS_01150546	XLOC_525979	-	411	0.424209	0	inf	1
TCONS_01002615	XLOC_505826	-	279	0.429653	0	inf	1
TCONS_02196697	XLOC_1048597	-	354	0.431871	0	inf	1
TCONS_03950183	XLOC_1903108	-	278	0.437561	0	inf	1
TCONS_05016688	XLOC_2374432	-	295	0.440454	0	inf	1
TCONS_02418727	XLOC_1180336	-	325	0.441533	0	inf	1
TCONS_04847678	XLOC_2286926	-	484	0.449037	0	inf	1
TCONS_02429564	XLOC_1147680	-	276	0.454127	0	inf	1
TCONS_01142931	XLOC_581218	-	276	0.454127	0	inf	1
TCONS_00968699	XLOC_465303	-	568	0.454708	0	inf	1
TCONS_05094852	XLOC_2418595	-	341	0.455369	0	inf	1
TCONS_02684017	XLOC_1282816	-	279	0.464378	0	inf	1
TCONS_04443715	XLOC_2130522	-	515	0.46722	0	inf	1
TCONS_03493878	XLOC_1656883	-	274	0.471761	0	inf	1
TCONS_03958370	XLOC_1921924	-	318	0.477598	0	inf	1
TCONS_00275624	XLOC_194353	-	252	0.477889	0	inf	1
TCONS_03617136	XLOC_1697495	-	335	0.481809	0	inf	1
TCONS_05045492	XLOC_2356590	-	486	0.485689	0	inf	1
TCONS_04674863	XLOC_2154869	-	777	0.488022	0	inf	1
TCONS_00606551	XLOC_321670	-	577	0.494106	0	inf	1
TCONS_01695504	XLOC_839746	-	274	0.517478	0	inf	1
TCONS_04824913	XLOC_2293962	-	325	0.532964	0	inf	1
TCONS_02433318	XLOC_1159576	-	358	0.544115	0	inf	1
TCONS_01475039	XLOC_709768	-	544	0.547867	0	inf	1
TCONS_02015328	XLOC_968634	-	359	0.561366	0	inf	1
TCONS_04442447	XLOC_2125488	-	337	0.57327	0	inf	1
TCONS_02119834	XLOC_1078520	-	243	0.599188	0	inf	1
TCONS_02032419	XLOC_959007	-	243	0.599188	0	inf	1
TCONS_02961169	XLOC_1429930	-	376	0.612766	0	inf	1
TCONS_02910708	XLOC_1406715	-	357	0.620423	0	inf	1
TCONS_01853927	XLOC_932111	-	320	0.627438	0	inf	1
TCONS_01885032	XLOC_885511	-	329	0.628011	0	inf	1
TCONS_00065230	XLOC_036919	-	270	0.65626	0	inf	1
TCONS_04468061	XLOC_2091219	-	317	0.659322	0	inf	1
TCONS_00248026	XLOC_126374	-	285	0.665851	0	inf	1
TCONS_02844861	XLOC_1371692	-	263	0.672919	0	inf	1
TCONS_01833487	XLOC_886039	-	333	0.679335	0	inf	1
TCONS_03400957	XLOC_1608642	-	295	0.683134	0	inf	1
TCONS_03913892	XLOC_1915501	-	320	0.697067	0	inf	1
TCONS_01250455	XLOC_635934	-	261	0.70865	0	inf	1
TCONS_03577401	XLOC_1679060	-	260	0.727583	0	inf	1
TCONS_03029920	XLOC_1442221	-	254	0.732268	0	inf	1
TCONS_02703211	XLOC_1283216	-	374	0.739182	0	inf	1
TCONS_02225509	XLOC_1024815	-	385	0.741892	0	inf	1
TCONS_04922972	XLOC_2342994	-	339	0.7445	0	inf	1
TCONS_00981802	XLOC_443550	-	334	0.752346	0	inf	1
TCONS_00487604	XLOC_274755	-	315	0.754834	0	inf	1
TCONS_04989959	XLOC_2416665	-	316	0.755432	0	inf	1
TCONS_00785434	XLOC_430642	-	234	0.775662	0	inf	1
TCONS_01050510	XLOC_556020	-	276	0.790013	0	inf	1
TCONS_04844746	XLOC_2276910	-	310	0.813909	0	inf	1
TCONS_05065592	XLOC_2441559	-	328	0.84486	0	inf	1
TCONS_04300652	XLOC_2053115	-	316	0.849799	0	inf	1
TCONS_02978517	XLOC_1427866	-	231	0.852274	0	inf	1
TCONS_01459097	XLOC_730617	-	287	0.889661	0	inf	1
TCONS_00938896	XLOC_441727	-	276	0.908254	0	inf	1
TCONS_00805996	XLOC_412317	-	252	0.909813	0	inf	1
TCONS_04610982	XLOC_2154128	-	277	0.930271	0	inf	1
TCONS_04220442	XLOC_2023478	-	228	0.940678	0	inf	1
TCONS_02153408	XLOC_1048721	-	267	0.956321	0	inf	1
TCONS_04369607	XLOC_2115611	-	361	0.974809	0	inf	1
TCONS_01552718	XLOC_777473	-	269	1.00289	0	inf	1
TCONS_03083400	XLOC_1489365	-	248	1.02662	0	inf	1
TCONS_00605275	XLOC_318444	-	278	1.04435	0	inf	1
TCONS_02242767	XLOC_1095904	-	290	1.06919	0	inf	1
TCONS_02955506	XLOC_1417314	-	292	1.08097	0	inf	1
TCONS_05093848	XLOC_2415229	-	256	1.13303	0	inf	1
TCONS_02577421	XLOC_1245767	-	238	1.14658	0	inf	1
TCONS_04783270	XLOC_2266698	-	222	1.16236	0	inf	1
TCONS_02848514	XLOC_1381336	-	288	1.16411	0	inf	1
TCONS_04056291	XLOC_1921818	-	291	1.16753	0	inf	1
TCONS_04664660	XLOC_2227502	-	286	1.18679	0	inf	1
TCONS_00617748	XLOC_263382	-	254	1.18846	0	inf	1
TCONS_03998857	XLOC_1839602	-	268	1.18911	0	inf	1
TCONS_05014830	XLOC_2369272	-	243	1.19838	0	inf	1
TCONS_00798485	XLOC_382871	-	289	1.22262	0	inf	1
TCONS_04439216	XLOC_2109781	-	256	1.24731	0	inf	1
TCONS_00836979	XLOC_413575	-	252	1.24827	0	inf	1
TCONS_05102448	XLOC_2443917	-	219	1.30233	0	inf	1
TCONS_03108253	XLOC_1477761	-	264	1.31211	0	inf	1
TCONS_01906587	XLOC_888599	-	218	1.3543	0	inf	1
TCONS_01424581	XLOC_682784	-	218	1.3543	0	inf	1
TCONS_01607066	XLOC_807517	-	260	1.36153	0	inf	1
TCONS_00170568	XLOC_092729	-	262	1.37274	0	inf	1
TCONS_03994765	XLOC_1924278	-	237	1.48238	0	inf	1
TCONS_02960795	XLOC_1429279	-	271	1.52043	0	inf	1
TCONS_04321962	XLOC_2105113	-	252	1.54077	0	inf	1
TCONS_03800058	XLOC_1803327	-	250	1.62327	0	inf	1
TCONS_02911535	XLOC_1409716	-	283	1.64389	0	inf	1
TCONS_03294770	XLOC_1545875	-	254	1.64464	0	inf	1
TCONS_00581237	XLOC_331084	-	256	1.74414	0	inf	1
TCONS_04127539	XLOC_2020420	-	232	1.78531	0	inf	1
TCONS_04020330	XLOC_1916386	-	232	1.78531	0	inf	1
TCONS_02788576	XLOC_1348407	-	232	1.78531	0	inf	1
TCONS_01445852	XLOC_680159	-	223	1.93934	0	inf	1
TCONS_03011088	XLOC_1428215	-	264	1.96816	0	inf	1
TCONS_04018394	XLOC_1908675	-	243	1.97151	0	inf	1
TCONS_01242567	XLOC_616045	-	222	2.01726	0	inf	1
TCONS_02222753	XLOC_1013730	-	208	2.07833	0	inf	1
TCONS_01039597	XLOC_527347	-	237	2.12693	0	inf	1
TCONS_00962857	XLOC_443964	-	242	2.26111	0	inf	1
TCONS_00806690	XLOC_415266	-	226	2.27109	0	inf	1
TCONS_03357929	XLOC_1585984	-	222	2.32471	0	inf	1
TCONS_01298200	XLOC_621336	-	235	2.34681	0	inf	1
TCONS_00062638	XLOC_036531	-	263	2.44988	0	inf	1
TCONS_04223365	XLOC_1933481	-	227	2.63944	0	inf	1
TCONS_01715134	XLOC_820131	-	240	2.66753	0	inf	1
TCONS_05074111	XLOC_2347950	-	224	2.9463	0	inf	1
TCONS_04951551	XLOC_2432105	-	220	2.94945	0	inf	1
TCONS_00772261	XLOC_390682	-	220	2.94945	0	inf	1
TCONS_03111973	XLOC_1493237	-	235	3.1888	0	inf	1
TCONS_04621189	XLOC_2184117	-	260	3.21652	0	inf	1
TCONS_01893331	XLOC_911024	-	246	3.64507	0	inf	1
TCONS_04455677	XLOC_2059241	-	228	4.15371	0	inf	1
TCONS_04848400	XLOC_2289517	-	231	4.41266	0	inf	1
TCONS_02996517	XLOC_1428675	-	204	4.5941	0	inf	1
TCONS_00639286	XLOC_324788	-	224	5.10782	0	inf	1
TCONS_04935921	XLOC_2384852	-	203	5.29732	0	inf	1
TCONS_00557174	XLOC_260882	-	202	5.5747	0	inf	1
TCONS_04873587	XLOC_2291268	-	228	5.76022	0	inf	1
TCONS_00599669	XLOC_297226	-	229	7.11656	0	inf	1
TCONS_02887137	XLOC_1375696	-	206	8.28641	0	inf	1
TCONS_04533254	XLOC_2159018	-	215	8.31795	0	inf	1
TCONS_00588340	XLOC_258350	-	208	9.09101	0	inf	1
TCONS_01775099	XLOC_873458	-	215	10.8171	0	inf	1
TCONS_03795766	XLOC_1789659	-	215	14.2528	0	inf	1
TCONS_02963323	XLOC_1434853	-	202	14.9809	0	inf	1
TCONS_03534650	XLOC_1655362	-	342	0	0.145407	#NAME?	1
TCONS_00749068	XLOC_420273	-	425	0	0.157876	#NAME?	1
TCONS_02171038	XLOC_1095389	-	432	0	0.158067	#NAME?	1
TCONS_01072438	XLOC_532025	-	336	0	0.161843	#NAME?	1
TCONS_03725944	XLOC_1778160	-	335	0	0.163556	#NAME?	1
TCONS_01218532	XLOC_633239	-	499	0	0.167616	#NAME?	1
TCONS_04129391	XLOC_2026436	-	343	0	0.176468	#NAME?	1
TCONS_01089892	XLOC_573616	-	411	0	0.178318	#NAME?	1
TCONS_04358199	XLOC_2088480	-	325	0	0.182684	#NAME?	1
TCONS_01038180	XLOC_523875	-	432	0	0.185778	#NAME?	1
TCONS_02214437	XLOC_1107671	-	317	0	0.191848	#NAME?	1
TCONS_02788247	XLOC_1347133	-	465	0	0.193627	#NAME?	1
TCONS_03477959	XLOC_1720028	-	331	0	0.199874	#NAME?	1
TCONS_02344867	XLOC_1153739	-	534	0	0.207191	#NAME?	1
TCONS_00168026	XLOC_091470	-	311	0	0.207203	#NAME?	1
TCONS_00908237	XLOC_436907	-	388	0	0.207287	#NAME?	1
TCONS_04581931	XLOC_2184117	-	380	0	0.219636	#NAME?	1
TCONS_00767042	XLOC_376445	-	435	0	0.224316	#NAME?	1
TCONS_03250305	XLOC_1553629	-	315	0	0.241493	#NAME?	1
TCONS_01088736	XLOC_571208	-	301	0	0.249696	#NAME?	1
TCONS_02960194	XLOC_1428164	-	1052	0	0.25587	#NAME?	1
TCONS_00896120	XLOC_477146	-	380	0	0.257572	#NAME?	1
TCONS_02958917	XLOC_1424959	-	379	0	0.259488	#NAME?	1
TCONS_03520288	XLOC_1717452	-	478	0	0.264225	#NAME?	1
TCONS_02481035	XLOC_1221296	-	404	0	0.268141	#NAME?	1
TCONS_00088981	XLOC_050111	-	349	0	0.271928	#NAME?	1
TCONS_04334751	XLOC_2035469	-	404	0	0.279384	#NAME?	1
TCONS_01089195	XLOC_572051	-	399	0	0.284645	#NAME?	1
TCONS_01216224	XLOC_626343	-	367	0	0.284899	#NAME?	1
TCONS_01390543	XLOC_735082	-	344	0	0.285172	#NAME?	1
TCONS_02754532	XLOC_1308193	-	292	0	0.286763	#NAME?	1
TCONS_00761243	XLOC_356456	-	289	0	0.287598	#NAME?	1
TCONS_04773880	XLOC_2324247	-	369	0	0.291687	#NAME?	1
TCONS_02988442	XLOC_1449099	-	433	0	0.305318	#NAME?	1
TCONS_02354647	XLOC_1182853	-	337	0	0.305877	#NAME?	1
TCONS_02344508	XLOC_1152854	-	298	0	0.306178	#NAME?	1
TCONS_03359315	XLOC_1588355	-	436	0	0.306453	#NAME?	1
TCONS_02760880	XLOC_1323106	-	340	0	0.310617	#NAME?	1
TCONS_00510619	XLOC_240296	-	429	0	0.315112	#NAME?	1
TCONS_04298981	XLOC_2049487	-	355	0	0.31543	#NAME?	1
TCONS_01381984	XLOC_709770	-	355	0	0.31543	#NAME?	1
TCONS_04182389	XLOC_1976579	-	283	0	0.319227	#NAME?	1
TCONS_00186094	XLOC_100468	-	331	0	0.325971	#NAME?	1
TCONS_03922914	XLOC_1838128	-	284	0	0.328221	#NAME?	1
TCONS_02479985	XLOC_1218104	-	350	0	0.330099	#NAME?	1
TCONS_02346626	XLOC_1158829	-	495	0	0.334186	#NAME?	1
TCONS_00279971	XLOC_204393	-	332	0	0.337798	#NAME?	1
TCONS_01390769	XLOC_736151	-	625	0	0.339521	#NAME?	1
TCONS_01249100	XLOC_632280	-	460	0	0.340535	#NAME?	1
TCONS_01437623	XLOC_721695	-	279	0	0.343665	#NAME?	1
TCONS_03444606	XLOC_1635468	-	281	0	0.346389	#NAME?	1
TCONS_02619195	XLOC_1283595	-	290	0	0.347895	#NAME?	1
TCONS_03282362	XLOC_1551449	-	407	0	0.354559	#NAME?	1
TCONS_01962464	XLOC_959274	-	439	0	0.358069	#NAME?	1
TCONS_02010016	XLOC_955555	-	276	0	0.364077	#NAME?	1
TCONS_01848201	XLOC_917082	-	436	0	0.377854	#NAME?	1
TCONS_03153485	XLOC_1513396	-	403	0	0.379867	#NAME?	1
TCONS_01689380	XLOC_824908	-	276	0	0.380554	#NAME?	1
TCONS_04584292	XLOC_2189827	-	275	0	0.388044	#NAME?	1
TCONS_04312574	XLOC_2083308	-	333	0	0.391169	#NAME?	1
TCONS_04939381	XLOC_2394749	-	375	0	0.401157	#NAME?	1
TCONS_02102543	XLOC_1032061	-	324	0	0.401168	#NAME?	1
TCONS_04772875	XLOC_2321940	-	351	0	0.406583	#NAME?	1
TCONS_02742283	XLOC_1325124	-	386	0	0.41178	#NAME?	1
TCONS_02486746	XLOC_1236476	-	397	0	0.415757	#NAME?	1
TCONS_00054964	XLOC_032709	-	269	0	0.420149	#NAME?	1
TCONS_02530467	XLOC_1223389	-	620	0	0.422385	#NAME?	1
TCONS_04547290	XLOC_2200056	-	279	0	0.423221	#NAME?	1
TCONS_03345496	XLOC_1601012	-	325	0	0.42769	#NAME?	1
TCONS_05030499	XLOC_2422505	-	268	0	0.429282	#NAME?	1
TCONS_02759678	XLOC_1320087	-	525	0	0.435233	#NAME?	1
TCONS_03266977	XLOC_1553319	-	415	0	0.446936	#NAME?	1
TCONS_04560113	XLOC_2237036	-	421	0	0.457659	#NAME?	1
TCONS_03521251	XLOC_1720172	-	341	0	0.461251	#NAME?	1
TCONS_02097306	XLOC_1016599	-	274	0	0.46679	#NAME?	1
TCONS_00491398	XLOC_282690	-	383	0	0.466828	#NAME?	1
TCONS_02734870	XLOC_1305427	-	311	0	0.471648	#NAME?	1
TCONS_02482256	XLOC_1224656	-	263	0	0.480031	#NAME?	1
TCONS_03156535	XLOC_1522129	-	620	0	0.482547	#NAME?	1
TCONS_01688389	XLOC_822047	-	759	0	0.487527	#NAME?	1
TCONS_02637458	XLOC_1271911	-	308	0	0.4911	#NAME?	1
TCONS_02855478	XLOC_1403530	-	396	0	0.507586	#NAME?	1
TCONS_01531843	XLOC_795916	-	514	0	0.509832	#NAME?	1
TCONS_01215223	XLOC_624447	-	310	0	0.515671	#NAME?	1
TCONS_01375492	XLOC_692190	-	268	0	0.529422	#NAME?	1
TCONS_04326141	XLOC_2116267	-	308	0	0.529861	#NAME?	1
TCONS_01659670	XLOC_816779	-	308	0	0.529861	#NAME?	1
TCONS_00711313	XLOC_423525	-	330	0	0.531643	#NAME?	1
TCONS_00904303	XLOC_500844	-	302	0	0.534504	#NAME?	1
TCONS_02619213	XLOC_1283666	-	327	0	0.53563	#NAME?	1
TCONS_01690571	XLOC_828556	-	260	0	0.535934	#NAME?	1
TCONS_01683278	XLOC_878632	-	356	0	0.53917	#NAME?	1
TCONS_02156067	XLOC_1054455	-	294	0	0.542815	#NAME?	0.12285
TCONS_03251299	XLOC_1554579	-	299	0	0.546942	#NAME?	0.2318
TCONS_00733619	XLOC_381307	-	259	0	0.548823	#NAME?	1
TCONS_01822376	XLOC_919939	-	419	0	0.554648	#NAME?	1
TCONS_04566412	XLOC_2146398	-	320	0	0.554745	#NAME?	1
TCONS_00162239	XLOC_088449	-	304	0	0.5604	#NAME?	0.13845
TCONS_02471843	XLOC_1198232	-	304	0	0.560414	#NAME?	1
TCONS_03954261	XLOC_1912574	-	348	0	0.568061	#NAME?	1
TCONS_02647933	XLOC_1296328	-	290	0	0.592551	#NAME?	1
TCONS_03468935	XLOC_1694932	-	413	0	0.601859	#NAME?	1
TCONS_03510941	XLOC_1694174	-	255	0	0.605443	#NAME?	1
TCONS_04125204	XLOC_2012870	-	286	0	0.605444	#NAME?	1
TCONS_01515471	XLOC_751224	-	359	0	0.609119	#NAME?	1
TCONS_03910942	XLOC_1907521	-	392	0	0.614026	#NAME?	1
TCONS_00701946	XLOC_397006	-	323	0	0.61623	#NAME?	1
TCONS_00218937	XLOC_188721	-	261	0	0.62102	#NAME?	1
TCONS_00694345	XLOC_378144	-	287	0	0.623139	#NAME?	1
TCONS_00498987	XLOC_302113	-	292	0	0.623359	#NAME?	1
TCONS_03371907	XLOC_1616285	-	284	0	0.627124	#NAME?	1
TCONS_02750420	XLOC_1346161	-	288	0	0.652344	#NAME?	1
TCONS_03073357	XLOC_1464344	-	252	0	0.653969	#NAME?	1
TCONS_02752261	XLOC_1350061	-	307	0	0.656103	#NAME?	1
TCONS_00526592	XLOC_278545	-	282	0	0.665216	#NAME?	1
TCONS_02983892	XLOC_1441218	-	251	0	0.671458	#NAME?	1
TCONS_04390462	XLOC_2065559	-	249	0	0.684438	#NAME?	1
TCONS_04305082	XLOC_2062879	-	257	0	0.684901	#NAME?	1
TCONS_02640164	XLOC_1276598	-	308	0	0.696375	#NAME?	1
TCONS_03461519	XLOC_1676030	-	308	0	0.696377	#NAME?	0.188
TCONS_04583995	XLOC_2189133	-	349	0	0.698703	#NAME?	1
TCONS_02357525	XLOC_1123352	-	279	0	0.703098	#NAME?	1
TCONS_01221407	XLOC_642315	-	395	0	0.705518	#NAME?	1
TCONS_03257497	XLOC_1570694	-	357	0	0.706725	#NAME?	1
TCONS_01378598	XLOC_701485	-	306	0	0.737353	#NAME?	1
TCONS_03343264	XLOC_1596496	-	308	0	0.745583	#NAME?	1
TCONS_00697469	XLOC_384575	-	371	0	0.756813	#NAME?	1
TCONS_04366084	XLOC_2106629	-	279	0	0.766887	#NAME?	0.22885
TCONS_00158296	XLOC_086822	-	284	0	0.77186	#NAME?	1
TCONS_01042158	XLOC_534027	-	404	0	0.778653	#NAME?	1
TCONS_04947028	XLOC_2419954	-	323	0	0.779909	#NAME?	1
TCONS_01680755	XLOC_872968	-	252	0	0.779948	#NAME?	1
TCONS_02610681	XLOC_1266564	-	319	0	0.800256	#NAME?	0.13675
TCONS_04987957	XLOC_2410923	-	271	0	0.805571	#NAME?	1
TCONS_02874423	XLOC_1396160	-	272	0	0.806528	#NAME?	1
TCONS_01404190	XLOC_699551	-	296	0	0.807627	#NAME?	0.1762
TCONS_04324713	XLOC_2111256	-	326	0	0.814775	#NAME?	1
TCONS_04100254	XLOC_1936775	-	244	0	0.816044	#NAME?	1
TCONS_00910831	XLOC_443220	-	271	0	0.823298	#NAME?	1
TCONS_04374177	XLOC_2128384	-	314	0	0.825969	#NAME?	1
TCONS_03194969	XLOC_1534545	-	291	0	0.847872	#NAME?	1
TCONS_03527942	XLOC_1634766	-	294	0	0.856029	#NAME?	1
TCONS_04563243	XLOC_2139578	-	269	0	0.858553	#NAME?	1
TCONS_01825818	XLOC_931614	-	312	0	0.864552	#NAME?	1
TCONS_01514519	XLOC_747205	-	241	0	0.865847	#NAME?	1
TCONS_00948557	XLOC_469569	-	241	0	0.865847	#NAME?	1
TCONS_02746413	XLOC_1335287	-	301	0	0.878072	#NAME?	1
TCONS_04106099	XLOC_1956341	-	296	0	0.900763	#NAME?	1
TCONS_00236914	XLOC_229981	-	246	0	0.922643	#NAME?	1
TCONS_02472926	XLOC_1200219	-	285	0	0.924188	#NAME?	1
TCONS_01996315	XLOC_979335	-	266	0	0.935183	#NAME?	1
TCONS_00707953	XLOC_414096	-	368	0	0.937122	#NAME?	1
TCONS_02337229	XLOC_1131443	-	245	0	0.950135	#NAME?	1
TCONS_00773477	XLOC_395285	-	263	0	0.960063	#NAME?	1
TCONS_03070759	XLOC_1457415	-	283	0	0.972553	#NAME?	1
TCONS_02352592	XLOC_1177727	-	244	0	0.978854	#NAME?	1
TCONS_03162754	XLOC_1498149	-	238	0	0.979689	#NAME?	0.02485
TCONS_03939379	XLOC_1877124	-	238	0	0.979689	#NAME?	1
TCONS_01807354	XLOC_887260	-	287	0	0.989225	#NAME?	1
TCONS_04551146	XLOC_2210204	-	243	0	1.00887	#NAME?	1
TCONS_00107141	XLOC_061214	-	278	0	1.06677	#NAME?	1
TCONS_02742370	XLOC_1325395	-	241	0	1.07307	#NAME?	1
TCONS_02656734	XLOC_1264385	-	275	0	1.11397	#NAME?	1
TCONS_03052539	XLOC_1454723	-	311	0	1.12336	#NAME?	1
TCONS_03541894	XLOC_1670282	-	274	0	1.13643	#NAME?	1
TCONS_00238959	XLOC_236009	-	277	0	1.15394	#NAME?	1
TCONS_00012296	XLOC_007006	-	291	0	1.16582	#NAME?	1
TCONS_04973573	XLOC_2372053	-	256	0	1.18096	#NAME?	1
TCONS_03057397	XLOC_1468513	-	320	0	1.19606	#NAME?	1
TCONS_04333251	XLOC_2032590	-	287	0	1.21821	#NAME?	1
TCONS_02343503	XLOC_1149004	-	237	0	1.22044	#NAME?	1
TCONS_01536894	XLOC_807222	-	275	0	1.2336	#NAME?	1
TCONS_01053399	XLOC_562899	-	261	0	1.24204	#NAME?	1
TCONS_00767489	XLOC_378005	-	230	0	1.25313	#NAME?	1
TCONS_03918397	XLOC_1925395	-	274	0	1.25834	#NAME?	1
TCONS_01720298	XLOC_836336	-	269	0	1.26045	#NAME?	1
TCONS_01218643	XLOC_633548	-	257	0	1.26097	#NAME?	1
TCONS_02988136	XLOC_1448396	-	252	0	1.28469	#NAME?	1
TCONS_00892298	XLOC_465496	-	250	0	1.33159	#NAME?	1
TCONS_03444931	XLOC_1636183	-	292	0	1.34639	#NAME?	1
TCONS_02195429	XLOC_1044554	-	228	0	1.34903	#NAME?	1
TCONS_01839557	XLOC_901281	-	293	0	1.37237	#NAME?	1
TCONS_00477232	XLOC_247968	-	253	0	1.37362	#NAME?	1
TCONS_01849695	XLOC_920612	-	226	0	1.45535	#NAME?	0.2048
TCONS_00229859	XLOC_213783	-	269	0	1.45632	#NAME?	1
TCONS_02650331	XLOC_1300743	-	226	0	1.48476	#NAME?	1
TCONS_02172079	XLOC_1098137	-	226	0	1.48476	#NAME?	1
TCONS_01587298	XLOC_802673	-	246	0	1.4905	#NAME?	1
TCONS_04370314	XLOC_2117213	-	289	0	1.51781	#NAME?	1
TCONS_01558619	XLOC_793165	-	246	0	1.5407	#NAME?	1
TCONS_02759341	XLOC_1319673	-	225	0	1.54229	#NAME?	1
TCONS_03702725	XLOC_1820881	-	260	0	1.54543	#NAME?	1
TCONS_02624583	XLOC_1297359	-	291	0	1.54545	#NAME?	1
TCONS_04189251	XLOC_1996140	-	259	0	1.58319	#NAME?	1
TCONS_01826224	XLOC_932562	-	299	0	1.58464	#NAME?	1
TCONS_00739064	XLOC_395075	-	222	0	1.73449	#NAME?	1
TCONS_00748502	XLOC_418212	-	254	0	1.86298	#NAME?	1
TCONS_04111479	XLOC_1972917	-	255	0	1.88694	#NAME?	1
TCONS_02874470	XLOC_1396389	-	239	0	1.89856	#NAME?	1
TCONS_02364901	XLOC_1142366	-	238	0	1.93198	#NAME?	0.24605
TCONS_00704608	XLOC_405549	-	241	0	1.93891	#NAME?	1
TCONS_03465233	XLOC_1686094	-	250	0	1.99739	#NAME?	1
TCONS_00329743	XLOC_210659	-	218	0	2.01765	#NAME?	1
TCONS_00727933	XLOC_367634	-	261	0	2.05303	#NAME?	0.16975
TCONS_02500141	XLOC_1205557	-	261	0	2.07353	#NAME?	1
TCONS_00092399	XLOC_051761	-	249	0	2.07748	#NAME?	1
TCONS_00205879	XLOC_154009	-	236	0	2.08972	#NAME?	1
TCONS_05014186	XLOC_2367484	-	217	0	2.10761	#NAME?	1
TCONS_03531744	XLOC_1646213	-	248	0	2.1116	#NAME?	1
TCONS_04778853	XLOC_2254810	-	258	0	2.18459	#NAME?	1
TCONS_01211597	XLOC_613233	-	282	0	2.25082	#NAME?	1
TCONS_03053779	XLOC_1457897	-	279	0	2.28418	#NAME?	0.21205
TCONS_03276963	XLOC_1576522	-	232	0	2.36175	#NAME?	1
TCONS_03723518	XLOC_1772457	-	214	0	2.43691	#NAME?	1
TCONS_03270473	XLOC_1560837	-	214	0	2.43691	#NAME?	1
TCONS_03685601	XLOC_1772070	-	262	0	2.45655	#NAME?	1
TCONS_02338384	XLOC_1135424	-	258	0	2.54486	#NAME?	1
TCONS_03882920	XLOC_1833528	-	246	0	2.59054	#NAME?	1
TCONS_01058227	XLOC_574901	-	229	0	2.62889	#NAME?	1
TCONS_03287284	XLOC_1563507	-	211	0	2.77688	#NAME?	1
TCONS_02373212	XLOC_1162339	-	255	0	3.02721	#NAME?	1
TCONS_04802320	XLOC_2313116	-	225	0	3.05515	#NAME?	1
TCONS_02344348	XLOC_1152284	-	228	0	3.35417	#NAME?	1
TCONS_03712363	XLOC_1745368	-	243	0	3.36162	#NAME?	1
TCONS_04941859	XLOC_2402675	-	246	0	3.38598	#NAME?	1
TCONS_03251503	XLOC_1555276	-	224	0	3.53176	#NAME?	1
TCONS_01880583	XLOC_935723	-	221	0	3.55373	#NAME?	0.22385
TCONS_02847890	XLOC_1379981	-	242	0	3.98658	#NAME?	1
TCONS_01674966	XLOC_854435	-	242	0	4.27663	#NAME?	1
TCONS_00106435	XLOC_059722	-	216	0	4.45945	#NAME?	1
TCONS_02332679	XLOC_1119005	-	217	0	4.73503	#NAME?	1
TCONS_00690107	XLOC_364036	-	245	0	5.0203	#NAME?	1
TCONS_00044252	XLOC_027298	-	203	0	5.23529	#NAME?	1
TCONS_01204600	XLOC_591452	-	226	0	5.93903	#NAME?	1
TCONS_01081719	XLOC_554682	-	241	0	6.14068	#NAME?	1
TCONS_01202831	XLOC_586854	-	236	0	7.08103	#NAME?	0.13455
TCONS_04978490	XLOC_2385891	-	203	0	8.37243	#NAME?	1
TCONS_02001160	XLOC_989450	-	219	0	9.72048	#NAME?	1
TCONS_04776995	XLOC_2249790	-	213	0	10.1767	#NAME?	1
TCONS_03078094	XLOC_1475667	-	216	0	11.1486	#NAME?	1
TCONS_01565330	XLOC_807511	-	203	0	12.5586	#NAME?	1
TCONS_00142988	XLOC_078861	-	204	0	13.8789	#NAME?	1
TCONS_02346175	XLOC_1157908	-	204	0	15.8704	#NAME?	1
